# Supplementary material for: Global transcriptome responses including small RNAs during mixed‐species interactions with methicillin‐resistant Staphylococcus aureus and Pseudomonas aeruginosa
Source: Microbiologyopen. 2016 Nov 21;6(3):e00427. doi: 10.1002/mbo3.427 (PMC5458535; doi:10.1002/mbo3.427)
Supplement: Supplementary file 2 [file MBO3-6-na-s002.xlsx]

## Sheet: Table S1. Strains and Primers
Table S1. Strains and primers
STRAINS	Genotype	Source
P. aeruginosa
MPAO1	wild-type	(1)
PW3851	PA1595-D06::ISphoA/hah	(1)
S. aureus
TCH1516	USA300	(2,3)
JE2	Derivative of USA300 LAC	(4)
NE1848	JE2-lukSPV::Tn	(4)
PRIMERS	Sequence (5'--> 3')
P. aeruginosa primers
exoSF	GCTGAACAGGTAGTGAAGACTTTC	this study
exoSR	CGCATGTCGGTCTCTTTGTTATAG	this study
fabDF	GGTCCAGAATGGTCCTGAAGAG	this study
fabDR	CGATCGAAACCGTAAGGATGGC	this study
liuAF	CCATACCTATGTGATCTACGCCAA	this study
liuAR	GGAAGATCAGTTCGCAGGTGTTC	this study
moeA1F	CAGATCTACAACGCCAACCGTTA	this study
moeA1R	TTGAGGTGGTCTTCCTCGCCTA	this study
pa0865F	CTGTTCAACATGATGGGCTTCAC	this study
pa0865R	CACGATGTTGATATCGTTCTGCTG	this study
pa0984F	TATTGGGCTAAGTTTTTCTGGGGA	this study
pa0984R	AGCGAAGTCTTCAACAAGCTTTAC	this study
pa1633F	GACCTTCTTCGACTATGTCCATGC	this study
pa1633R	TAATGGCCGAAGGTGAATACCAG	this study
pa2703F	CTGAACTCGAACAGTTGCTGGT	this study
pa2703R	CTCTTCGATCAGCCGGTCATAGG	this study
phzMF	ATACAAGTTGTTACCGGGGAATGG	this study
phzMR	GTATCGCCCTGGAAGATCTCGAA	this study
psrAF	CAAGTACCTGGAGGAGGTCTACG	this study
psrAR	GTGGAAGTGTTCACGCCGAAATC	this study
rhlRF	GTTGCATGATCGAGTTGCTGAC	this study
rhlRR	CTTCTTCTGGATGTTCTTGTGGTG	this study
tseF	TGTACTTTCACCCAGCTGGAAATC	this study
tseR	GATCCTCGTTGCTGAACATCAC	this study
PA1595 DEL1F	CAGTGTGCTGGAATTCTCTAGAGGTATGATTCGCCCTCCA	this study
PA1595 DEL1R	CAGCAGCGAAGTCCAGAATCAGCAAGGCATCC	this study
PA1595 DEL2F	TGGACTTCGCTGCTGCTGCCC	this study
PA1595 DEL2R	CGAGCAGTTCTTGTGACAATTTACCGAACAA	this study
PA1595 DEL3F	CAAGAACTGCTCGAACGCTAGTC	this study
PA1595 DEL3R	GATATCTGCAGAATTCTTGCCTTCGACCTTGTTGTG	this study
S1F	GAGCAGCAGGGCAAGAGTTA	this study
S1R	GGATCCATGATCCATGACATAAGCCGCGTACCA	this study
S2F	ATGGATGCCTTGCTGATTCTGG	this study
S2R	CTTCTCCAGCATGTCCAGCA	this study
GF	TGGACTTCGCTGCTGCTGCCC	this study
S. aureus primers
cap5IF	CCTGACGTGATTCATGCAAA	this study
cap5IR	ACGAAGGCATTAACACGATG	this study
carAF	TGCGAACCATCCAGTTAAAA	this study
carAR	ATCTGACGGTCCTGGATTTG	this study
clpAF	CCAGCAGCAATCAAAGACAA	this study
clpAR	GTGGCACCTGAACCGATAAT	this study
coaF	ACGGCTGGTAAAGCTGAAGA	this study
coaR	GTTCGTTAACGGTGGGTTTG	this study
epiAF	TTAGACGTGCAAGTTAAAGCAAA	this study
epiAR	CCAGTCTTAGCACAACCAGGA	this study
fnbBF	AACTTGGAAAAATGGCGTTG	this study
fnbBR	TTCTGCATGACCTTCTGCAC	this study
gmkF	AAGGTGCAAAGCAAGTTAGAA	this study
gmkR	CTTTACGCGCTTCGTTAATAC	this study
lukSPVF	CGGCTTATCAGGTGGAGGTA	this study
luksPVR	TGGTCCCCAACCATTATTCA	this study
sakF	GCGATGACGCGAGTTATTTT	this study
sakR	GACTTCGATCTTTGCGCTTG	this study
1. Jacobs MA, Alwood A, Thaipisuttikul I, Spencer D, Haugen E, Ernst S, Will O, Kaul R, Raymond C, Levy R, Chun-Rong L, Guenthner D, Bovee D, Olson MV, Manoil C. 2003. Comprehensive transposon mutant library of Pseudomonas aeruginosa. Proc Natl Acad Sci U S A 100:14339-14344.
2. Miller LG, Perdreau-Remington F, Rieg G, Mehdi S, Perlroth J, Bayer AS, Tang AW, Phung TO, Spellberg B. 2005. Necrotizing fasciitis caused by community-associated methicillin-resistant Staphylococcus aureus in Los Angeles. N Engl J Med 352:1445-1453.
3. Kazakova SV, Hageman JC, Matava M, Srinivasan A, Phelan L, Garfinkel B, Boo T, McAllister S, Anderson J, Jensen B, Dodson D, Lonsway D, McDougal LK, Arduino M, Fraser VJ, Killgore G, Tenover FC, Cody S, Jernigan DB. 2005. A clone of methicillin-resistant Staphylococcus aureus among professional football players. N Engl J Med 352:468-475.
4. Bose JL, Fey PD, Bayles KW. 2013. Genetic tools to enhance the study of gene function and regulation in Staphylococcus aureus. Appl Environ Microbiol 79:2218-2224.
