# Supplementary material for: Global transcriptome responses including small RNAs during mixed‐species interactions with methicillin‐resistant Staphylococcus aureus and Pseudomonas aeruginosa
Source: Microbiologyopen. 2016 Nov 21;6(3):e00427. doi: 10.1002/mbo3.427 (PMC5458535; doi:10.1002/mbo3.427)
Supplement: Supplementary file 3 [file MBO3-6-na-s003.xlsx]

## Sheet: Mix vs Pa single
No.	Gene ID	GI ID	Gene Type	Start	End	Strand	Size (aa)	Mean A (MixPlanktonic)	Mean B (Planktonic)	Fold Change (A/B)	Log2(A/B)	p Value	adjusted p Value	Source	Annotation
1	PA0668.4	110645304	orf	724103	726993	+	2891	77923.1	589.992	132.075	7.04521	2.44403e-14	9.40785e-13	NCBI	23S ribosomal RNA
2	PA4280.2	110645304	orf	4788836	4791724	-	2889	80147.2	611.776	131.007	7.0335	1.2061e-15	6.02734e-14	NCBI	23S ribosomal RNA
3	PA4690.2	110645304	orf	5264362	5267252	-	2891	82035	690.172	118.862	6.89314	3.84722e-16	2.25955e-14	NCBI	23S ribosomal RNA
4	PA5369.2	110645304	orf	6039846	6042736	-	2891	82033.4	714.911	114.746	6.8423	3.16148e-16	1.91606e-14	NCBI	23S ribosomal RNA
5	PA0668.1	110645304	orf	722096	723631	+	1536	12766.3	241.802	52.7964	5.72237	0.000200613	0.00079811	NCBI	16S ribosomal RNA
6	PA5369.5	110645304	orf	6043208	6044743	-	1536	13507.7	257.159	52.5268	5.71498	2.8239e-05	0.000141742	NCBI	16S ribosomal RNA
7	PA4690.5	110645304	orf	5267724	5269259	-	1536	13530.1	263.158	51.4143	5.6841	3.66323e-05	0.000177009	NCBI	16S ribosomal RNA
8	PA4280.5	110645304	orf	4792196	4793731	-	1536	14008.8	275.436	50.8603	5.66847	3.56836e-05	0.000173524	NCBI	16S ribosomal RNA
9	PA3914	15599109	orf	4384022	4385245	-	407	3563.26	107.671	33.0938	5.04849	2.10557e-07	1.85115e-06	NCBI	molybdenum cofactor biosynthetic protein A1
10	PA3584	15598780	orf	4016441	4017979	+	512	2674.75	81.721	32.7302	5.03255	0.000215752	0.000848855	NCBI	glycerol-3-phosphate dehydrogenase
11	PA0531	15595728	orf	590105	590821	+	238	989.558	35.2771	28.051	4.80998	2.97807e-07	2.53225e-06	NCBI	glutamine amidotransferase
12	PA0522	15595719	orf	581668	581925	+	85	138.742	6.28782	22.0652	4.4637	0.102333	0.168735	NCBI	hypothetical protein
13	PA0523	15595720	orf	582015	582455	+	146	9803.12	514.704	19.0461	4.25143	0.0324081	0.064533	NCBI	nitric-oxide reductase subunit C
14	PA3621.1	110645304	orf	4057543	4057658	-	116	1292.05	73.1304	17.6678	4.14305	4.70874e-18	4.00384e-16	NCBI	-
15	PA0530	15595727	orf	588924	590105	+	393	2284.02	129.994	17.5702	4.13506	0.000212323	0.000836517	NCBI	class III pyridoxal phosphate-dependent aminotransferase
16	PA3865a	554753067	orf	4327395	4327559	+	54	268.943	15.5671	17.2763	4.11072	3.30906e-25	1.26818e-22	NCBI	hypothetical protein
17	PA3971	15599166	orf	4450447	4450878	-	143	1102.2	64.5318	17.0799	4.09423	8.74443e-22	1.50961e-19	NCBI	hypothetical protein
18	PA2261	15597457	orf	2489725	2490675	+	316	472.296	29.4521	16.0361	4.00325	6.40279e-26	3.31606e-23	NCBI	2-ketogluconate kinase
19	PA2260	15597456	orf	2488950	2489732	+	260	355.145	22.4124	15.8459	3.98604	3.3741e-25	1.26818e-22	NCBI	hypothetical protein
20	PA2746	15597942	orf	3108057	3108383	+	108	57.7185	3.71172	15.5503	3.95887	0.000207373	0.00082213	NCBI	hypothetical protein
21	PA0521	15595718	orf	581133	581660	+	175	378.016	24.8227	15.2286	3.92871	0.0506808	0.093743	NCBI	cytochrome C oxidase subunit
22	PA2662	15597858	orf	3011100	3012293	-	397	1791.75	126.987	14.1097	3.81862	0.0332759	0.0659613	NCBI	hypothetical protein
23	PA4889	15600082	orf	5485097	5486197	-	366	3553.15	255.616	13.9004	3.79705	4.57712e-22	8.69196e-20	NCBI	oxidoreductase
24	PA0526	15595723	orf	585702	585896	-	64	3515.09	269.909	13.0233	3.70302	4.85824e-13	1.48008e-11	NCBI	hypothetical protein
25	PA0525	15595722	orf	583857	585695	+	612	3989.64	313.518	12.7254	3.66964	0.0942964	0.157585	NCBI	dinitrification protein NorD
26	PA0527.1	110645304	orf	586867	586990	+	124	334.62	26.3185	12.7143	3.66838	0.000170534	0.000693951	NCBI	-
27	PA2506	15597702	orf	2824283	2824501	+	72	27.7397	2.22387	12.4736	3.64081	6.70221e-06	4.04904e-05	NCBI	hypothetical protein
28	PA3391	15598587	orf	3794819	3796966	+	715	5834.6	469.386	12.4303	3.63579	2.14131e-05	0.0001108	NCBI	regulatory protein NosR
29	PA2570	15597766	orf	2905182	2905550	-	122	129.319	10.4623	12.3604	3.62766	1.00992e-05	5.7192e-05	NCBI	LecA protein
30	PA2118a	554753048	orf	2330591	2330833	-	80	539.409	44.4459	12.1363	3.60126	8.72993e-15	3.82573e-13	NCBI	hypothetical protein
31	PA2788	15597984	orf	3144412	3146007	-	531	3544.07	303.102	11.6927	3.54753	0.00937584	0.0222096	NCBI	chemotaxis transducer
32	PA5509	15600702	orf	6200966	6201634	+	222	343.054	30.8294	11.1275	3.47606	9.28977e-21	1.26009e-18	NCBI	hypothetical protein
33	PA0451	15595648	orf	507631	508962	+	443	554.304	51.1491	10.837	3.4379	8.0119e-21	1.11326e-18	NCBI	hypothetical protein
34	PA4541.1	110645304	orf	5086925	5087000	-	76	1006.68	98.4268	10.2277	3.35441	5.65611e-20	6.7131e-18	NCBI	Lys tRNA
35	PA0276	15595473	orf	310896	311411	+	171	252.195	24.8385	10.1534	3.34389	5.46498e-19	5.4621e-17	NCBI	hypothetical protein
36	PA4680	15599875	orf	5249032	5249568	-	178	97.287	9.671	10.0597	3.33051	5.06054e-16	2.82646e-14	NCBI	hypothetical protein
37	PA4726.2	110645304	orf	5308743	5308964	-	222	245.874	24.581	10.0026	3.3223	7.40103e-05	0.000330955	NCBI	-
38	PA0520	15595717	orf	580316	581098	+	260	2151.69	220.235	9.77001	3.28836	0.0817717	0.139176	NCBI	regulatory protein NirQ
39	PA2581.1	110645304	orf	2918603	2918676	-	74	1863.44	191.919	9.70947	3.27939	2.81823e-09	3.88752e-08	NCBI	Cys tRNA
40	PA3581	15598777	orf	4012806	4013645	+	279	706.076	77.1311	9.15423	3.19444	1.03676e-13	3.57965e-12	NCBI	glycerol uptake facilitator protein
41	PA4611	15599807	orf	5169251	5169505	-	84	10535.6	1158.8	9.09182	3.18457	4.15957e-17	3.03809e-15	NCBI	hypothetical protein
42	PA0736a	554753032	orf	804381	804560	+	59	528.002	58.6831	8.99752	3.16953	2.2595e-18	2.0113e-16	NCBI	hypothetical protein
43	PA5508	15600701	orf	6199567	6200898	+	443	607.251	67.618	8.98061	3.16681	4.38252e-11	8.7925e-10	NCBI	glutamine synthetase
44	PA3911	15599106	orf	4381501	4382016	-	171	1581.61	178.709	8.85018	3.14571	1.08244e-06	7.90596e-06	NCBI	hypothetical protein
45	PA4917	15600110	orf	5517109	5517711	-	200	4585.87	527.155	8.69928	3.1209	0.00100725	0.00325856	NCBI	hypothetical protein
46	PA0715	15595912	orf	785969	786925	+	318	9250.72	1075.95	8.59769	3.10395	3.11008e-10	5.2576e-09	NCBI	hypothetical protein
47	PA4683	15599878	orf	5251871	5252473	-	200	2259.26	272.39	8.29421	3.0521	4.27364e-16	2.48438e-14	NCBI	hypothetical protein
48	PA5506	15600699	orf	6198055	6198912	+	285	304.358	37.5168	8.11257	3.02016	1.04444e-16	6.83927e-15	NCBI	hypothetical protein
49	PA4681	15599876	orf	5249599	5250618	-	339	245.762	30.4851	8.06171	3.01109	2.72983e-16	1.67224e-14	NCBI	hypothetical protein
50	PA0984	15596181	orf	1065970	1066296	+	108	337.929	42.3641	7.97678	2.99581	1.3319e-14	5.69467e-13	NCBI	colicin immunity protein
51	PA2504	15597700	orf	2821705	2822322	-	205	324.377	40.8052	7.94939	2.99084	1.8141e-08	2.08366e-07	NCBI	hypothetical protein
52	PA3580	15598776	orf	4012071	4012541	-	156	1053.37	132.513	7.94916	2.9908	1.83808e-11	4.05875e-10	NCBI	hypothetical protein
53	PA3582	15598778	orf	4013685	4015202	+	505	1162.43	147.183	7.89784	2.98146	5.3137e-06	3.29593e-05	NCBI	glycerol kinase
54	PA3417	15598613	orf	3823509	3824606	-	365	73.4648	9.30299	7.89691	2.98129	3.44733e-09	4.65389e-08	NCBI	pyruvate dehydrogenase E1 component subunit alpha
55	PA3416	15598612	orf	3822515	3823516	-	333	49.9454	6.34309	7.874	2.9771	0.0376242	0.0732702	NCBI	pyruvate dehydrogenase E1 component, subunit beta
56	PA2883	15598079	orf	3235794	3235961	+	55	1361.87	173.383	7.85466	2.97355	4.91209e-16	2.77071e-14	NCBI	hypothetical protein
57	PA0529	15595726	orf	587997	588698	+	233	2400.93	308.761	7.776	2.95903	0.00141915	0.00439157	NCBI	hypothetical protein
58	PA4326	15599522	orf	4854595	4854978	-	127	1215.55	157.296	7.72776	2.95005	0.000201351	0.000800487	NCBI	hypothetical protein
59	PA4888	15600081	orf	5483988	5485100	-	370	1755.13	230.022	7.63026	2.93173	2.4188e-15	1.14833e-13	NCBI	acyl-CoA desaturase
60	PA3577	15598773	orf	4008938	4009051	-	37	106.965	14.1187	7.57611	2.92146	1.16751e-13	3.98283e-12	NCBI	hypothetical protein
61	PA0714	15595911	orf	784698	785174	+	158	276.198	37.0225	7.46029	2.89923	0.00133313	0.00416612	NCBI	hypothetical protein
62	PA5408	15600601	orf	6084369	6084545	-	58	473.6	63.7563	7.42829	2.89303	6.1154e-16	3.31804e-14	NCBI	hypothetical protein
63	PA3307	15598503	orf	3706546	3706854	-	102	753.208	101.586	7.4145	2.89035	8.94739e-10	1.37766e-08	NCBI	hypothetical protein
64	PA2852.1	110645304	orf	3206408	3206497	+	90	367.312	49.6091	7.40413	2.88833	7.53101e-10	1.1852e-08	NCBI	Ser tRNA
65	PA3876	15599071	orf	4342122	4343528	-	468	1267.15	174.222	7.27321	2.86259	3.99905e-15	1.81402e-13	NCBI	nitrite extrusion protein 2
66	PA4421.1	110645304	orf	4956328	4956536	+	209	2100.26	291.583	7.20296	2.84859	1.33945e-14	5.69467e-13	NCBI	-
67	PA3910	15599105	orf	4379687	4381249	-	520	237.81	33.1717	7.16906	2.84178	0.000309707	0.00116309	NCBI	extracelullar DNA degradation protein EddA
68	PA5359	15600552	orf	6026219	6026674	-	151	622.84	87.8667	7.08847	2.82547	2.60077e-15	1.22451e-13	NCBI	hypothetical protein
69	PA0200	15595397	orf	229526	229738	-	70	5113.66	726.673	7.03708	2.81498	5.25361e-10	8.45475e-09	NCBI	hypothetical protein
70	PA2017	15597213	orf	2206999	2207928	+	309	529.418	75.7222	6.99158	2.80562	2.76141e-15	1.28949e-13	NCBI	hypothetical protein
71	PA3957	15599152	orf	4436492	4437328	-	278	163.348	23.4217	6.97422	2.80203	5.79487e-14	2.08946e-12	NCBI	short-chain dehydrogenase
72	PA3051	15598247	orf	3415786	3416067	-	93	239.622	34.5095	6.94365	2.79569	9.83106e-07	7.29265e-06	NCBI	hypothetical protein
73	PA4746.1	110645304	orf	5332087	5332163	-	77	2776.96	413.212	6.72043	2.74855	1.58418e-13	5.24713e-12	NCBI	Met tRNA
74	PA0109	15595307	orf	131583	131792	-	69	191.186	28.5345	6.70018	2.7442	9.6906e-14	3.3663e-12	NCBI	hypothetical protein
75	PA4916	15600109	orf	5516399	5517094	-	231	3177.4	477.102	6.65979	2.73548	1.74322e-05	9.17851e-05	NCBI	hypothetical protein
76	PA3431	15598627	orf	3839686	3840372	-	228	252.817	38.4945	6.56762	2.71537	0.000941577	0.00307578	NCBI	hypothetical protein
77	PA3846	15599041	orf	4307266	4307808	-	180	1340.8	204.825	6.54607	2.71063	7.2822e-14	2.56091e-12	NCBI	hypothetical protein
78	PA3429	15598625	orf	3837885	3838781	-	298	93.4626	14.4789	6.4551	2.69044	0.000392885	0.00142565	NCBI	epoxide hydrolase
79	PA4344	15599540	orf	4873270	4874490	-	406	304.455	47.2431	6.44445	2.68806	5.54958e-14	2.02666e-12	NCBI	hydrolase
80	PA5379	15600572	orf	6056877	6058253	+	458	160.473	24.9017	6.44426	2.68801	1.32124e-09	1.96622e-08	NCBI	L-serine dehydratase
81	PA0524	15595721	orf	582455	583855	+	466	4345.71	687.084	6.32486	2.66103	0.185634	0.276341	NCBI	nitric-oxide reductase subunit B
82	PA4828	15600021	orf	5419863	5420318	+	151	32.5967	5.18378	6.28822	2.65265	2.21642e-08	2.48562e-07	NCBI	hypothetical protein
83	PA5106	15600299	orf	5749453	5750814	+	453	595.084	94.7831	6.27837	2.65039	5.28148e-14	1.9412e-12	NCBI	N-formimino-L-glutamate deiminase
84	PA3039	15598235	orf	3402134	3403516	-	460	146.832	23.4296	6.26693	2.64776	1.18754e-12	3.41688e-11	NCBI	transporter
85	PA5510	15600703	orf	6201736	6203085	+	449	504.261	80.6328	6.2538	2.64473	5.83931e-14	2.09224e-12	NCBI	transporter
86	PA0713	15595910	orf	784173	784466	+	97	518.706	83.2689	6.22928	2.63907	2.16654e-05	0.000112004	NCBI	hypothetical protein
87	PA0452	15595649	orf	508959	509753	+	264	116.684	18.9266	6.16507	2.62412	4.16019e-12	1.0676e-10	NCBI	stomatin-like protein
88	PA4804	15599998	orf	5388702	5390099	-	465	615.651	100.971	6.09729	2.60817	1.19129e-13	4.03975e-12	NCBI	amino acid permease
89	PA4610	15599806	orf	5168755	5169189	+	144	1331.24	219.503	6.06479	2.60046	6.63539e-13	1.96884e-11	NCBI	hypothetical protein
90	PA3140	15598336	orf	3524161	3524490	-	109	220.738	36.4601	6.05422	2.59794	5.5552e-13	1.66568e-11	NCBI	hypothetical protein
91	PA0737	15595934	orf	804656	805111	+	151	224.317	37.133	6.0409	2.59476	7.83854e-13	2.30186e-11	NCBI	hypothetical protein
92	PA0263.1	110645304	orf	298816	298892	-	77	455.384	75.8438	6.00423	2.58598	1.6174e-13	5.32621e-12	NCBI	Arg tRNA
93	PA3915	15599110	orf	4385242	4385799	-	185	1357.54	228.126	5.95083	2.57309	3.51489e-06	2.27808e-05	NCBI	molybdopterin biosynthetic protein B1
94	PA3972	15599167	orf	4450890	4452539	-	549	3643.65	612.971	5.94425	2.57149	7.16876e-11	1.39387e-09	NCBI	acyl-CoA dehydrogenase
95	PA2262	15597458	orf	2490738	2492045	+	435	177.385	29.8675	5.93908	2.57024	1.8051e-12	5.01642e-11	NCBI	2-ketogluconate transporter
96	PA2408	15597604	orf	2691110	2691865	+	251	125.632	21.1663	5.9355	2.56937	1.66662e-05	8.8241e-05	NCBI	ABC transporter ATP-binding protein
97	PA3006	15598202	orf	3366970	3367671	-	233	12336.1	2083.62	5.92049	2.56572	2.69642e-12	7.28033e-11	NCBI	transcriptional regulator PsrA
98	PA0723	15595920	orf	790986	791234	+	82	2653.59	449.072	5.90905	2.56293	0.0766195	0.131681	NCBI	coat protein B of bacteriophage Pf1
99	PA4523	15599719	orf	5065491	5067746	-	751	12123.6	2058.15	5.89053	2.5584	3.01684e-12	8.06899e-11	NCBI	hypothetical protein
100	PA0137	15595335	orf	155988	157085	+	365	26.2305	4.47143	5.86623	2.55243	3.00121e-07	2.54812e-06	NCBI	ABC transporter permease
101	PA4040	15599235	orf	4522746	4523753	+	335	500.503	85.3301	5.86549	2.55225	3.98708e-13	1.24804e-11	NCBI	hypothetical protein
102	PA2142a	554753049	orf	2357593	2357781	-	62	10.7201	1.84796	5.80105	2.53631	0.000376488	0.00137491	NCBI	hypothetical protein
103	PA2384	15597580	orf	2636013	2636336	-	107	90.5512	15.6698	5.77872	2.53075	6.98302e-11	1.36241e-09	NCBI	hypothetical protein
104	PA4341	15599537	orf	4869558	4870328	-	256	104.624	18.2853	5.72173	2.51645	3.10786e-11	6.46185e-10	NCBI	transcriptional regulator
105	PA4898	15600091	orf	5494460	5495713	-	417	57.0866	10.0311	5.69095	2.50867	1.24644e-09	1.86868e-08	NCBI	vanillate porin OpdK
106	PA1429	15596626	orf	1555012	1557720	+	902	12451.6	2192.92	5.67807	2.5054	0.00775372	0.0188773	NCBI	cation-transporting P-type ATPase
107	PA0993	15596190	orf	1073960	1074673	+	237	23.2166	4.10342	5.65787	2.50026	7.82554e-07	5.99159e-06	NCBI	chaperone CupC2
108	PA2663	15597859	orf	3012280	3012537	-	85	349.444	62.0711	5.62974	2.49307	0.141439	0.220159	NCBI	psl and pyoverdine operon regulator, PpyR
109	PA0951a	554753034	orf	1039044	1039229	+	61	1479.67	263.739	5.61035	2.48809	5.39576e-12	1.34827e-10	NCBI	hypothetical protein
110	PA3877	15599072	orf	4343540	4344835	-	431	4811.46	857.844	5.60878	2.48769	4.15951e-06	2.65659e-05	NCBI	nitrite extrusion protein 1
111	PA2522	15597718	orf	2842019	2843305	-	428	39.2968	7.06332	5.5635	2.47599	2.5955e-08	2.83811e-07	NCBI	outer membrane protein CzcC
112	PA2736.1	110645304	orf	3099306	3099382	-	77	1682.96	304.331	5.53005	2.46729	8.35965e-12	1.99268e-10	NCBI	Pro tRNA
113	PA4541.3	110645304	orf	5087097	5087172	-	76	3472.82	632.536	5.49031	2.45689	4.38313e-11	8.7925e-10	NCBI	Asn tRNA
114	PA4346	15599542	orf	4875306	4875641	-	111	305.605	55.7153	5.48511	2.45552	1.1859e-05	6.56387e-05	NCBI	hypothetical protein
115	PA2501	15597697	orf	2818719	2818886	-	55	2261.35	415.569	5.44157	2.44402	0.0034621	0.00952369	NCBI	hypothetical protein
116	PA2021	15597217	orf	2213315	2213539	-	74	36.1804	6.65583	5.4359	2.44252	7.90092e-08	7.91064e-07	NCBI	hypothetical protein
117	PA3133.1	110645304	orf	3514723	3514798	-	76	426.175	79.516	5.35961	2.42213	4.29981e-07	3.47461e-06	NCBI	Glu tRNA
118	PA4305	15599501	orf	4829643	4830554	-	303	181.975	33.9709	5.3568	2.42137	1.90456e-11	4.15719e-10	NCBI	RcpC protein
119	PA1041	15596238	orf	1126969	1127601	+	210	983.98	183.869	5.35152	2.41995	3.36366e-05	0.000165339	NCBI	hypothetical protein
120	PA1796.1	110645304	orf	1947320	1947396	+	77	3421.88	643.703	5.31592	2.41032	8.24605e-11	1.57116e-09	NCBI	Arg tRNA
121	PA3278	15598474	orf	3670759	3671058	-	99	1326.74	249.941	5.3082	2.40822	0.0065418	0.0162959	NCBI	hypothetical protein
122	PA3415	15598611	orf	3821385	3822497	-	370	45.2577	8.54327	5.29747	2.4053	4.77556e-05	0.000223003	NCBI	branched-chain alpha-keto acid dehydrogenase subunit E2
123	PA0442	15595639	orf	496362	496478	-	38	5.86316	1.11983	5.23575	2.3884	0.13584	0.212956	NCBI	hypothetical protein
124	PA4577	15599773	orf	5125605	5125931	-	108	4332.63	831.492	5.21067	2.38147	0.000104628	0.000449521	NCBI	hypothetical protein
125	PA5230	15600423	orf	5885954	5887078	-	374	3957.6	761.128	5.19965	2.37841	1.47066e-10	2.694e-09	NCBI	ABC transporter permease
126	PA2576	15597772	orf	2912890	2913789	-	299	418.772	80.9613	5.17249	2.37086	3.12879e-07	2.64855e-06	NCBI	hypothetical protein
127	PA0499	15595696	orf	558377	559078	-	233	45.9301	8.8955	5.1633	2.36829	2.71383e-08	2.95052e-07	NCBI	pili assembly chaperone
128	PA0716	15595913	orf	786928	788253	+	441	5696.03	1105.1	5.15433	2.36578	1.72237e-05	9.08548e-05	NCBI	hypothetical protein
129	PA3404	15598600	orf	3809258	3810613	-	451	17.0864	3.32792	5.13426	2.36016	0.0179693	0.038706	NCBI	hypothetical protein
130	PA2520	15597716	orf	2837334	2840489	-	1051	308.654	60.1393	5.13232	2.35961	8.64388e-05	0.000379385	NCBI	resistance-nodulation-cell division (RND) divalent metal cation efflux transporter CzcA
131	PA2775.1	110645304	orf	3133449	3133525	-	77	118.126	23.1406	5.10473	2.35184	1.60902e-08	1.88225e-07	NCBI	Val tRNA
132	PA1506	15596703	orf	1635908	1636237	+	109	327.851	64.3138	5.09767	2.34984	6.4852e-05	0.000294392	NCBI	hypothetical protein
133	PA4219	554753015	orf	4722851	4724356	-	501	43.5529	8.56696	5.08382	2.34591	0.000734489	0.00247597	NCBI	hypothetical protein
134	PA2814	15598010	orf	3167282	3167953	-	223	391.895	77.4755	5.05831	2.33866	2.0842e-11	4.51472e-10	NCBI	hypothetical protein
135	PA1108	15596305	orf	1200063	1201220	-	385	18.827	3.73541	5.04014	2.33347	1.24209e-05	6.8369e-05	NCBI	major facilitator superfamily (MFS) transporter
136	PA1796.3	110645304	orf	1947578	1947662	+	85	617.463	123.055	5.01777	2.32705	2.03845e-11	4.43247e-10	NCBI	Leu tRNA
137	PA2805	15598001	orf	3160321	3160584	+	87	5939.87	1187.66	5.00133	2.32231	3.68514e-10	6.10298e-09	NCBI	hypothetical protein
138	PA0679	15595876	orf	737677	738108	+	143	74.0037	14.8311	4.98977	2.31897	3.09864e-09	4.23333e-08	NCBI	hypothetical protein
139	PA3526	15598722	orf	3945997	3946962	-	321	3105.59	622.872	4.98592	2.31786	0.00234261	0.00683351	NCBI	hypothetical protein
140	PA3279	15598475	orf	3671227	3672549	-	440	14.8069	2.97569	4.97596	2.31498	6.21957e-05	0.000283463	NCBI	phosphate-specific outer membrane porin OprP
141	PA0982	15596179	orf	1064555	1065103	-	182	393.836	79.8178	4.93419	2.30281	3.99737e-11	8.16236e-10	NCBI	hypothetical protein
142	PA1366	15596563	orf	1479021	1479791	-	256	2141.87	435.181	4.9218	2.29919	2.55435e-10	4.38317e-09	NCBI	hypothetical protein
143	PA3712	15598907	orf	4157126	4157821	-	231	1918.14	390.614	4.91059	2.2959	3.25322e-10	5.47845e-09	NCBI	hypothetical protein
144	PA4212	15599407	orf	4714826	4716043	+	405	569.516	116.449	4.89071	2.29004	4.83775e-11	9.60302e-10	NCBI	phenazine biosynthesis protein PhzC
145	PA3451	15598647	orf	3856337	3856546	+	69	61.6718	12.6151	4.88872	2.28946	0.00270927	0.00771351	NCBI	hypothetical protein
146	PA4150	15599345	orf	4643571	4644545	+	324	61.5072	12.6072	4.87873	2.28651	1.34315e-08	1.62091e-07	NCBI	dehydrogenase E1 component
147	PA3912	15599107	orf	4382010	4382900	-	296	1832.55	376.52	4.86706	2.28305	0.000589537	0.00203922	NCBI	hypothetical protein
148	PA0545	15595742	orf	602346	603650	+	434	2908.89	597.744	4.86645	2.28287	0.00488696	0.0128359	NCBI	hypothetical protein
149	PA4772	15599966	orf	5358442	5361258	+	938	1338.04	275.165	4.8627	2.28176	0.00614423	0.0154815	NCBI	ferredoxin
150	PA1620	15596817	orf	1763793	1764434	+	213	65.1577	13.4064	4.86019	2.28101	1.13545e-08	1.39712e-07	NCBI	hypothetical protein
151	PA4493	15599689	orf	5028394	5028954	-	186	7818.1	1609.86	4.85639	2.27988	5.50604e-10	8.83603e-09	NCBI	RoxR protein
152	PA5409	15600602	orf	6084550	6085110	-	186	1245.5	256.513	4.85552	2.27963	1.44119e-10	2.65711e-09	NCBI	hypothetical protein
153	PA0061	15595259	orf	74279	74716	-	145	553.539	114.228	4.84592	2.27677	5.35696e-11	1.05237e-09	NCBI	hypothetical protein
154	PA4108	15599303	orf	4591187	4592431	+	414	1089.21	224.916	4.84272	2.27582	1.45534e-10	2.67454e-09	NCBI	cyclic di-GMP phosphodiesterase
155	PA3819	15599014	orf	4275422	4275970	-	182	14806	3071.3	4.82076	2.26926	3.30045e-10	5.53019e-09	NCBI	hypothetical protein
156	PA0976.1	110645304	orf	1060356	1060431	+	76	1384.52	287.505	4.81564	2.26773	2.89255e-08	3.12692e-07	NCBI	Lys tRNA
157	PA0905.2	110645304	orf	991468	991544	+	77	3821.09	794.323	4.81049	2.26619	1.04473e-09	1.59567e-08	NCBI	Arg tRNA
158	PA4225	15599421	orf	4731369	4736798	-	1809	369.293	76.9052	4.80193	2.26361	0.00021138	0.000834534	NCBI	pyochelin synthetase
159	PA4541.2	110645304	orf	5087011	5087087	-	77	1218.84	253.949	4.79953	2.26289	1.62675e-10	2.96907e-09	NCBI	Pro tRNA
160	PA3428	15598624	orf	3837493	3837786	-	97	16.0134	3.34371	4.78912	2.25976	4.49973e-05	0.00021221	NCBI	hypothetical protein
161	PA4226	15599422	orf	4736795	4741111	-	1438	228.849	48.0344	4.76428	2.25226	1.60086e-08	1.87855e-07	NCBI	dihydroaeruginoic acid synthetase
162	PA2583.1	110645304	orf	2923222	2923297	-	76	498.5	105.162	4.74032	2.24499	7.94684e-11	1.51923e-09	NCBI	Gly tRNA
163	PA2534	15597730	orf	2861914	2862825	-	303	524.218	110.627	4.73863	2.24447	1.04315e-10	1.94846e-09	NCBI	transcriptional regulator
164	PA1870	15597067	orf	2031988	2032413	+	141	58.2883	12.3103	4.73494	2.24335	0.00349266	0.00958462	NCBI	hypothetical protein
165	PA2382	15597578	orf	2633803	2634954	-	383	289.51	61.3144	4.72173	2.23932	1.89697e-10	3.35622e-09	NCBI	L-lactate dehydrogenase
166	PA1425	15596622	orf	1550984	1552600	+	538	612.294	130.04	4.70852	2.23527	1.24752e-10	2.3075e-09	NCBI	ABC transporter ATP-binding protein
167	PA4147	15599342	orf	4639502	4641379	-	625	888.03	188.946	4.69993	2.23264	2.33535e-10	4.03167e-09	NCBI	transcriptional regulator AcoR
168	PA3420	15598616	orf	3826838	3829321	-	827	92.6304	19.7179	4.69778	2.23198	3.12137e-09	4.25417e-08	NCBI	transcriptional regulator
169	PA3337	15598533	orf	3746078	3747076	-	332	11448.4	2439.48	4.69297	2.2305	0.00608166	0.0153578	NCBI	ADP-L-glycero-D-manno-heptose-6-epimerase
170	PA0986	15596183	orf	1068193	1068456	+	87	40.0669	8.55117	4.68555	2.22822	2.64645e-07	2.27403e-06	NCBI	hypothetical protein
171	PA3049	15598245	orf	3414401	3414613	+	70	1029.62	220.032	4.67941	2.22633	0.0988701	0.164037	NCBI	ribosome modulation factor
172	PA2307	15597503	orf	2545769	2546635	-	288	8.67672	1.86376	4.6555	2.21894	0.00360251	0.00984217	NCBI	ABC transporter permease
173	PA2213	15597409	orf	2432312	2433562	+	416	17.2199	3.71962	4.62949	2.21085	3.46097e-05	0.000169101	NCBI	porin
174	PA2181	15597377	orf	2403151	2404284	+	377	12.1269	2.62347	4.62247	2.20866	0.000492397	0.00173696	NCBI	carboxylate-amine ligase
175	PA1945	15597141	orf	2129307	2130635	+	442	170.084	36.8281	4.61832	2.20737	6.57371e-10	1.05198e-08	NCBI	transcriptional regulator
176	PA4324	15599520	orf	4853650	4854009	-	119	1735.51	376.343	4.61151	2.20524	1.10467e-09	1.66931e-08	NCBI	hypothetical protein
177	PA2375	15597571	orf	2626780	2627175	-	131	37.2844	8.14368	4.57833	2.19482	0.00671834	0.01667	NCBI	hypothetical protein
178	PA2935	15598131	orf	3290694	3291173	-	159	55.7776	12.2787	4.54264	2.18353	8.05508e-08	8.03674e-07	NCBI	hypothetical protein
179	PA3467	15598663	orf	3879559	3880926	+	455	33.9367	7.47081	4.54258	2.18351	9.08399e-07	6.8364e-06	NCBI	major facilitator superfamily (MFS) transporter
180	PA5515	15600708	orf	6208042	6208542	-	166	1510.36	333.65	4.52676	2.17848	1.08751e-09	1.64776e-08	NCBI	hypothetical protein
181	PA3791	15598986	orf	4249995	4250456	-	153	987.778	218.448	4.5218	2.1769	7.78264e-10	1.21505e-08	NCBI	hypothetical protein
182	PA0059	15595257	orf	73468	73923	+	151	513.381	113.741	4.51359	2.17427	7.58534e-06	4.48275e-05	NCBI	osmotically inducible protein OsmC
183	PA4134	15599329	orf	4624323	4624565	+	80	163.041	36.1316	4.51242	2.1739	0.000702761	0.00238311	NCBI	hypothetical protein
184	PA4357	15599553	orf	4884719	4884961	-	80	387.71	86.4056	4.4871	2.16578	3.4493e-10	5.76266e-09	NCBI	hypothetical protein
185	PA2920	15598116	orf	3274597	3276234	-	545	920.834	205.307	4.48516	2.16516	3.23806e-05	0.000159578	NCBI	chemotaxis transducer
186	PA2327	15597523	orf	2568929	2569693	-	254	150.087	33.4765	4.48333	2.16457	1.47018e-09	2.16425e-08	NCBI	ABC transporter permease
187	PA0120	15595318	orf	140216	140902	+	228	728.658	162.693	4.47873	2.16309	4.03111e-09	5.3909e-08	NCBI	transcriptional regulator
188	PA3366.1	110645304	orf	3778034	3778133	-	100	144.455	32.2856	4.47427	2.16165	2.25319e-09	3.16948e-08	NCBI	-
189	PA3418	15598614	orf	3824748	3825773	-	341	244.915	54.7898	4.47009	2.16031	0.000100123	0.000431796	NCBI	leucine dehydrogenase
190	PA4104	15599299	orf	4587981	4588490	+	169	94.7405	21.2373	4.46104	2.15738	7.9054e-09	1.01207e-07	NCBI	hypothetical protein
191	PA1123	15596320	orf	1216120	1216440	-	106	848.872	191.233	4.43895	2.15022	0.083742	0.142199	NCBI	hypothetical protein
192	PA0677	15595874	orf	736456	737097	-	213	26.364	5.94349	4.43578	2.14919	0.00047718	0.00168956	NCBI	HxcW pseudopilin
193	PA2696	15597892	orf	3049268	3050161	-	297	309.298	69.8182	4.43005	2.14732	0.0011359	0.00362031	NCBI	transcriptional regulator
194	PA1190	15596387	orf	1291813	1292412	-	199	161.474	36.468	4.42783	2.1466	1.89578e-09	2.72733e-08	NCBI	hypothetical protein
195	PA0543	15595740	orf	600426	601394	+	322	232.059	52.4268	4.42634	2.14611	1.08136e-09	1.6428e-08	NCBI	hypothetical protein
196	PA4294	15599490	orf	4819358	4819864	-	168	54.2373	12.2629	4.42288	2.14499	1.30985e-07	1.22331e-06	NCBI	hypothetical protein
197	PA2845	15598041	orf	3200320	3200553	-	77	99.9003	22.662	4.40827	2.14021	8.13642e-09	1.03866e-07	NCBI	hypothetical protein
198	PA3458	15598654	orf	3865281	3865754	-	157	2332	529.614	4.4032	2.13855	2.08763e-06	1.42776e-05	NCBI	transcriptional regulator
199	PA0722	15595919	orf	790722	790973	+	83	1141.19	259.372	4.39983	2.13745	0.0346059	0.068218	NCBI	hypothetical protein
200	PA4909	15600102	orf	5507969	5508685	-	238	140.506	31.9729	4.39454	2.13571	7.86568e-07	6.00117e-06	NCBI	ABC transporter ATP-binding protein
201	PA3142	15598338	orf	3527429	3527734	-	101	1007.33	229.231	4.39438	2.13566	1.32186e-09	1.96622e-08	NCBI	hypothetical protein
202	PA2167	15597363	orf	2390949	2392046	+	365	39.1943	8.92708	4.39049	2.13438	0.000260194	0.00100157	NCBI	hypothetical protein
203	PA0512	15595709	orf	574590	575105	-	171	407.212	92.7505	4.39041	2.13436	0.0160214	0.0351196	NCBI	hypothetical protein
204	PA4674	15599869	orf	5242254	5242559	-	101	545.632	124.556	4.38062	2.13114	6.76602e-10	1.07972e-08	NCBI	hypothetical protein
205	PA4349	15599545	orf	4877691	4878587	-	298	729.66	166.77	4.37525	2.12937	8.07284e-10	1.25014e-08	NCBI	hypothetical protein
206	PA2664	15597860	orf	3012592	3013773	-	393	3520.49	804.788	4.37443	2.12909	0.196081	0.289023	NCBI	nitric oxide dioxygenase
207	PA1728	15596925	orf	1871116	1871457	+	113	1042.13	239.033	4.35976	2.12425	1.82504e-09	2.6389e-08	NCBI	hypothetical protein
208	PA0882	15596079	orf	964372	965574	+	400	108.742	24.957	4.35717	2.12339	9.41483e-09	1.17882e-07	NCBI	hypothetical protein
209	PA3009	15598205	orf	3369036	3369269	-	77	2165.52	498.261	4.34615	2.11974	5.37205e-09	7.08439e-08	NCBI	hypothetical protein
210	PA4368	15599564	orf	4896523	4897425	-	300	1040.68	240.755	4.32256	2.11189	1.80316e-09	2.6139e-08	NCBI	hypothetical protein
211	PA1424	15596621	orf	1549883	1550494	+	203	197.388	45.6684	4.3222	2.11176	2.23731e-09	3.15493e-08	NCBI	hypothetical protein
212	PA4608	15599804	orf	5166900	5167277	+	125	1067.88	247.965	4.30656	2.10654	6.61581e-09	8.58549e-08	NCBI	hypothetical protein
213	PA1931	15597127	orf	2111691	2112203	+	170	60.737	14.1109	4.30428	2.10577	1.08857e-07	1.0388e-06	NCBI	ferredoxin
214	PA5537	15600730	orf	6229975	6230391	+	138	391.859	91.1187	4.30053	2.10452	1.13294e-09	1.7075e-08	NCBI	hypothetical protein
215	PA5475	15600668	orf	6165417	6165977	-	186	13279.1	3091.82	4.29491	2.10263	1.9233e-05	0.000100708	NCBI	hypothetical protein
216	PA4713	15599907	orf	5292558	5293007	-	149	197.552	46.1627	4.27948	2.09743	3.06076e-09	4.19162e-08	NCBI	hypothetical protein
217	PA4925	15600118	orf	5523868	5524719	-	283	81.1043	18.9582	4.27806	2.09696	3.85556e-08	4.04515e-07	NCBI	hypothetical protein
218	PA2674	15597870	orf	3020929	3021339	-	136	30.0502	7.03964	4.26872	2.0938	4.5783e-06	2.89164e-05	NCBI	type II secretion system protein
219	PA5329	15600522	orf	6000317	6000781	+	154	698.616	163.818	4.26459	2.09241	1.96468e-09	2.80741e-08	NCBI	hypothetical protein
220	PA0809	15596006	orf	886160	887476	-	438	60.234	14.1266	4.26385	2.09216	1.40397e-07	1.30302e-06	NCBI	manganese transporter MntH
221	PA1385	15596582	orf	1504605	1505729	+	374	109.178	25.6772	4.25194	2.08812	1.43739e-08	1.71473e-07	NCBI	glycosyl transferase family protein
222	PA1796.2	110645304	orf	1947448	1947523	+	76	808.218	190.863	4.23455	2.08221	1.90149e-09	2.72866e-08	NCBI	His tRNA
223	PA2808	15598004	orf	3162388	3162579	-	63	9.44688	2.23177	4.23291	2.08165	0.00385089	0.0104023	NCBI	repressor PtrA
224	PA0515	15595712	orf	576037	576489	-	150	395.62	93.5496	4.22898	2.08031	0.0282606	0.0573976	NCBI	transcriptional regulator
225	PA3973	15599168	orf	4452536	4453183	-	215	991.855	237.045	4.18425	2.06497	9.60013e-05	0.000416542	NCBI	transcriptional regulator
226	PA4636a	554753077	orf	5204648	5204830	-	60	113.3	27.094	4.18176	2.06411	1.60092e-08	1.87855e-07	NCBI	hypothetical protein
227	PA1705	15596902	orf	1851982	1852278	+	98	41.9101	10.0311	4.178	2.06281	9.50098e-07	7.11262e-06	NCBI	regulator in type III secretion
228	PA0539	15595736	orf	597708	598538	+	276	127.337	30.4851	4.17704	2.06248	1.15873e-08	1.41963e-07	NCBI	hypothetical protein
229	PA0164	15595362	orf	186832	188448	+	538	1005.15	241.12	4.16867	2.05959	2.37983e-07	2.06991e-06	NCBI	gamma-glutamyltranspeptidase
230	PA0905.3	110645304	orf	991656	991732	+	77	717.867	172.32	4.16589	2.05863	2.39288e-09	3.34123e-08	NCBI	Arg tRNA
231	PA2570.1	110645304	orf	2905965	2906051	-	87	528.052	127.705	4.13493	2.04786	7.21008e-08	7.28294e-07	NCBI	Leu tRNA
232	PA0806	15596003	orf	883777	884172	+	131	63.0165	15.2623	4.12891	2.04576	1.4941e-07	1.37067e-06	NCBI	hypothetical protein
233	PA0498	15595695	orf	557354	558361	-	335	134.91	32.6931	4.12655	2.04494	1.17606e-08	1.43778e-07	NCBI	hypothetical protein
234	PA0355	15595552	orf	399493	400032	-	179	478.941	116.349	4.11642	2.04139	0.000177448	0.000717985	NCBI	protease PfpI
235	PA4141	15599336	orf	4632477	4632776	+	99	1668.64	406.518	4.10472	2.03728	1.47016e-08	1.7449e-07	NCBI	hypothetical protein
236	PA2564	15597760	orf	2899107	2899934	-	275	162.912	39.7091	4.10264	2.03655	1.19929e-08	1.4599e-07	NCBI	hypothetical protein
237	PA0905.1	110645304	orf	991260	991350	+	91	4108.87	1001.84	4.10131	2.03609	3.26957e-08	3.47261e-07	NCBI	Ser tRNA
238	PA2574	15597770	orf	2910729	2911877	-	382	109.45	26.7181	4.09647	2.03438	4.74807e-07	3.80446e-06	NCBI	alkane-1 monooxygenase
239	PA4041	15599236	orf	4523985	4525154	-	389	144.321	35.2377	4.09565	2.03409	1.44314e-08	1.71641e-07	NCBI	hypothetical protein
240	PA4937.2	110645304	orf	5541830	5541916	+	87	1876.46	458.618	4.09155	2.03265	1.43873e-08	1.71473e-07	NCBI	Leu tRNA
241	PA1713	15596910	orf	1857273	1858109	+	278	982.124	240.608	4.08185	2.02922	8.14957e-09	1.03866e-07	NCBI	transcriptional regulator ExsA
242	PA5101	15600294	orf	5745079	5745876	-	265	87.1678	21.5185	4.05083	2.01822	8.37024e-08	8.26779e-07	NCBI	hypothetical protein
243	PA3133.4	110645304	orf	3515138	3515213	-	76	2420.22	597.599	4.04991	2.01789	2.57549e-08	2.82708e-07	NCBI	Ala tRNA
244	PA1030.1	110645304	orf	1117532	1117609	+	78	46.5	11.4874	4.04792	2.01718	9.03796e-07	6.81075e-06	NCBI	-
245	PA4325	15599521	orf	4854070	4854492	-	140	851.199	210.446	4.04473	2.01604	9.86011e-09	1.22917e-07	NCBI	hypothetical protein
246	PA3913	15599108	orf	4382912	4383907	-	331	3289.66	815.104	4.03588	2.01288	0.000170917	0.000694517	NCBI	protease
247	PA0738	15595935	orf	805228	805473	+	81	34.2706	8.52748	4.01884	2.00678	5.59878e-06	3.45198e-05	NCBI	hypothetical protein
248	PA1901	15597098	orf	2071721	2072938	+	405	563.515	140.241	4.01818	2.00654	6.05102e-09	7.90658e-08	NCBI	phenazine biosynthesis protein PhzC
249	PA3579	15598775	orf	4010523	4012007	-	494	1027.51	256.036	4.01315	2.00474	1.32548e-08	1.60665e-07	NCBI	carbohydrate kinase
250	PA3588	15598784	orf	4020669	4021919	-	416	68.5101	17.0786	4.01145	2.00412	1.92935e-07	1.71363e-06	NCBI	porin
251	PA2154	15597350	orf	2373610	2374605	-	331	5.92992	1.47995	4.00684	2.00246	0.0292926	0.059131	NCBI	hypothetical protein
252	PA1847	15597044	orf	2007665	2008249	+	194	7900.32	1972.45	4.00534	2.00192	0.0491593	0.0914334	NCBI	hypothetical protein
253	PA2668	PA2668	orf	3016675	3016970	-	97.6667	385.884	96.4416	4.00122	2.00044	1.46428e-06	1.03885e-05	NCBI	PA2668
254	PA4913	15600106	orf	5511988	5513112	-	374	330.583	82.8724	3.98906	1.99605	8.17309e-09	1.03933e-07	NCBI	ABC transporter
255	PA1197	15596394	orf	1298722	1299492	+	256	1220.24	306.135	3.98595	1.99492	0.246647	0.347331	NCBI	NAD-dependent deacetylase
256	PA4596	15599792	orf	5149064	5149582	+	172	296.706	74.4919	3.98306	1.99388	0.0870043	0.147081	NCBI	transcriptional regulator
257	PA3531	15598727	orf	3950284	3950760	+	158	21453.5	5404.9	3.96927	1.98887	1.53024e-08	1.80867e-07	NCBI	bacterioferritin
258	PA5275	15600468	orf	5940747	5941082	-	111	1159.35	292.136	3.96853	1.98861	0.0353834	0.0695581	NCBI	frataxin-like protein
259	PA2937	15598133	orf	3291960	3292268	+	102	38.2906	9.65521	3.9658	1.98761	3.82421e-06	2.46454e-05	NCBI	hypothetical protein
260	PA1653	15596850	orf	1800071	1800547	-	158	293.864	74.3213	3.95397	1.9833	1.21283e-08	1.47323e-07	NCBI	transcriptional regulator
261	PA0712	15595909	orf	783576	783833	-	85	155.678	39.4042	3.95079	1.98214	2.5178e-08	2.78523e-07	NCBI	hypothetical protein
262	PA3354	15598550	orf	3764476	3765087	-	203	342.212	86.6631	3.94876	1.9814	8.83311e-09	1.11579e-07	NCBI	hypothetical protein
263	PA2183	15597379	orf	2404949	2405233	-	94	20.5366	5.20746	3.94368	1.97954	5.92754e-05	0.000271238	NCBI	hypothetical protein
264	PA5231	15600424	orf	5887082	5889832	-	916	14431.6	3667.33	3.93517	1.97643	0.00225901	0.00662699	NCBI	ABC transporter ATP-binding protein/permease
265	PA1111	15596308	orf	1202917	1203540	+	207	76.0113	19.3183	3.93468	1.97625	2.46738e-07	2.13952e-06	NCBI	hypothetical protein
266	PA1919	15597115	orf	2093444	2094142	-	232	23.2166	5.90401	3.93234	1.97539	0.00155866	0.0047689	NCBI	class III (anaerobic) ribonucleoside-triphosphate reductase activating protein NrdG
267	PA1247	15596444	orf	1352525	1353823	+	432	548.422	139.493	3.93155	1.9751	6.61879e-05	0.000299534	NCBI	alkaline protease secretion protein AprE
268	PA5207	15600400	orf	5861721	5862989	-	422	2041.21	520.958	3.91819	1.97019	0.0720391	0.125277	NCBI	phosphate transporter
269	PA4353	15599549	orf	4881328	4881900	-	190	945.326	241.42	3.9157	1.96927	1.7234e-08	1.99558e-07	NCBI	hypothetical protein
270	PA0513	15595710	orf	575080	575523	-	147	203.904	52.0873	3.91466	1.96889	0.0817904	0.139176	NCBI	transcriptional regulator
271	PA0861	15596058	orf	940117	942573	+	818	3396.48	867.647	3.91459	1.96886	7.99624e-08	7.99203e-07	NCBI	hypothetical protein
272	PA1948	15597144	orf	2133391	2134389	+	332	490.799	125.473	3.91157	1.96775	3.45977e-07	2.87742e-06	NCBI	ribose ABC transporter membrane protein
273	PA2566	15597762	orf	2900372	2901559	-	395	181.405	46.436	3.90657	1.9659	2.63574e-08	2.87109e-07	NCBI	hypothetical protein
274	PA3044	15598240	orf	3406321	3408546	-	741	236.782	60.6416	3.90462	1.96518	1.76838e-08	2.04351e-07	NCBI	two-component sensor
275	PA4746.2	110645304	orf	5332254	5332339	-	86	3434.83	880.412	3.90139	1.96399	1.01069e-07	9.70975e-07	NCBI	Leu tRNA
276	PA2094	15597290	orf	2304824	2305780	+	318	37.7565	9.6789	3.90091	1.96381	1.7004e-05	8.97791e-05	NCBI	transmembrane sensor
277	PA3595	15598791	orf	4029759	4031168	+	469	143.587	36.8676	3.89466	1.9615	3.27328e-08	3.47261e-07	NCBI	major facilitator superfamily (MFS) transporter
278	PA3342	15598538	orf	3752596	3753612	-	338	598.052	153.645	3.89244	1.96067	1.40801e-08	1.68517e-07	NCBI	hypothetical protein
279	PA2565	15597761	orf	2899924	2900349	-	141	40.5033	10.407	3.89192	1.96048	2.86657e-06	1.90115e-05	NCBI	hypothetical protein
280	PA3393	15598589	orf	3798916	3800202	+	428	674.017	173.199	3.89158	1.96036	0.104452	0.171488	NCBI	NosD protein
281	PA4027a	554753071	orf	4509194	4510777	-	527	165.73	42.74	3.87764	1.95518	2.95165e-08	3.17274e-07	NCBI	hypothetical protein
282	PA4882	15600075	orf	5478209	5478976	-	255	126.67	32.701	3.87357	1.95366	5.34108e-07	4.23791e-06	NCBI	hypothetical protein
283	PA0729	15595926	orf	797251	797598	+	115	2982.43	770.88	3.86887	1.95191	8.53754e-08	8.40041e-07	NCBI	hypothetical protein
284	PA4230	15599426	orf	4744819	4745124	+	101	23.0163	5.95928	3.86226	1.94945	0.0199151	0.042303	NCBI	isochorismate-pyruvate lyase
285	PA0256	15595453	orf	287188	288120	-	310	483.581	125.47	3.85415	1.94641	1.60255e-08	1.87855e-07	NCBI	hypothetical protein
286	PA1324.1	110645304	orf	1436491	1436618	+	128	217.822	56.5382	3.85265	1.94585	2.53492e-08	2.79873e-07	NCBI	-
287	PA4726.1	110645304	orf	5308433	5308493	+	61	81.5097	21.1821	3.84805	1.94413	5.71096e-06	3.50974e-05	NCBI	-
288	PA4635a	554753076	orf	5204385	5204648	-	87	197.485	51.5566	3.83046	1.93752	3.65652e-08	3.8505e-07	NCBI	hypothetical protein
289	PA0581	15595778	orf	640420	640989	-	189	749.536	195.807	3.82794	1.93657	2.58188e-08	2.82865e-07	NCBI	glycerol-3-phosphate acyltransferase PlsY
290	PA2546	15597742	orf	2877477	2877908	-	143	125.196	32.7089	3.82758	1.93643	1.34907e-05	7.31965e-05	NCBI	ring-cleaving dioxygenase
291	PA0994	15596191	orf	1074784	1077303	+	839	363.786	95.159	3.82292	1.93468	1.83146e-08	2.09936e-07	NCBI	usher CupC3
292	PA2072	15597268	orf	2274740	2277334	+	864	146.093	38.2686	3.81756	1.93265	1.83693e-07	1.64803e-06	NCBI	hypothetical protein
293	PA3939	15599134	orf	4417014	4417934	-	306	319.009	83.569	3.81732	1.93256	0.00550192	0.0141446	NCBI	hypothetical protein
294	PA2187	15597383	orf	2407236	2407661	+	141	9.94997	2.60768	3.81564	1.93193	0.00399262	0.0107394	NCBI	hypothetical protein
295	PA1435	15596632	orf	1562813	1563970	+	385	77.7567	20.3987	3.81185	1.93049	2.89724e-07	2.4746e-06	NCBI	resistance-nodulation-cell division (RND) efflux membrane fusion protein
296	PA2931	15598127	orf	3286624	3287214	-	196	586.002	154.182	3.80072	1.92627	1.92351e-08	2.19604e-07	NCBI	CifR protein
297	PA4304	15599500	orf	4828379	4829629	-	416	183.151	48.355	3.78762	1.92129	4.14975e-08	4.32196e-07	NCBI	protein RcpA
298	PA4614	15599810	orf	5172253	5172666	+	137	6872.51	1814.92	3.78668	1.92093	1.42602e-07	1.3167e-06	NCBI	large-conductance mechanosensitive channel
299	PA5208	15600401	orf	5863034	5863711	-	225	7002.78	1857.28	3.77044	1.91473	0.0512695	0.0946476	NCBI	hypothetical protein
300	PA5435	15600628	orf	6116493	6118316	-	607	16091.6	4274.42	3.76463	1.91251	5.65211e-08	5.76029e-07	NCBI	pyruvate carboxylase subunit B
301	PA2263	15597459	orf	2492064	2493050	+	328	81.3404	21.6527	3.75659	1.90942	3.18063e-07	2.67257e-06	NCBI	2-hydroxyacid dehydrogenase
302	PA2182	15597378	orf	2404386	2404655	-	89	39.0608	10.3991	3.75616	1.90926	7.62219e-06	4.49986e-05	NCBI	hypothetical protein
303	PA2226	15597422	orf	2448033	2448533	-	166	216.384	57.6343	3.75443	1.90859	4.00143e-08	4.18278e-07	NCBI	hypothetical protein
304	PA4703	15599897	orf	5282732	5283004	+	90	38.9272	10.3991	3.74331	1.90432	7.49743e-06	4.45389e-05	NCBI	hypothetical protein
305	PA2827	15598023	orf	3180554	3180952	-	132	1395.98	373.052	3.74205	1.90383	7.71102e-08	7.7341e-07	NCBI	methionine sulfoxide reductase B
306	PA4297	15599493	orf	4821385	4823055	-	556	158.158	42.2773	3.74096	1.90341	7.62729e-08	7.66361e-07	NCBI	protein TadG
307	PA1826	15597023	orf	1985030	1985935	-	301	148.274	39.717	3.73327	1.90044	9.00439e-08	8.79897e-07	NCBI	transcriptional regulator
308	PA4877	15600070	orf	5473212	5473619	-	135	143.012	38.3081	3.73321	1.90042	1.09319e-07	1.04146e-06	NCBI	hypothetical protein
309	PA4345	15599541	orf	4874655	4875245	-	196	509.282	136.482	3.73149	1.89975	2.92148e-08	3.14626e-07	NCBI	hypothetical protein
310	PA1796.4	110645304	orf	1947729	1947804	+	76	140.203	37.6747	3.72142	1.89585	8.33432e-08	8.2575e-07	NCBI	His tRNA
311	PA1264	15596461	orf	1372979	1373845	-	288	256.246	69.0033	3.71353	1.89279	5.1761e-08	5.30364e-07	NCBI	transcriptional regulator
312	PA0762	15595959	orf	831301	831882	+	193	14852.1	4006.09	3.70738	1.8904	8.82586e-08	8.63933e-07	NCBI	RNA polymerase sigma factor AlgU
313	PA0121	15595319	orf	141003	141737	+	244	370.152	100.156	3.69574	1.88586	3.65106e-08	3.8505e-07	NCBI	hypothetical protein
314	PA2178	15597374	orf	2399672	2400280	-	202	2.7468	0.743923	3.69231	1.88452	0.303067	0.410307	NCBI	hypothetical protein
315	PA0839	15596036	orf	914412	915002	+	196	241.141	65.4337	3.68527	1.88177	5.40322e-08	5.51651e-07	NCBI	transcriptional regulator
316	PA3345	15598541	orf	3757243	3757593	-	116	1059.33	289.255	3.66227	1.87274	8.2766e-08	8.22367e-07	NCBI	hypothetical protein
317	PA4421	15599617	orf	4955574	4956029	-	151	8406.41	2297.99	3.65815	1.87112	2.28673e-07	1.99808e-06	NCBI	cell division protein MraZ
318	PA2146	15597342	orf	2361706	2361873	+	55	9.44688	2.58399	3.65592	1.87024	0.00977024	0.0230099	NCBI	hypothetical protein
319	PA2431	15597627	orf	2725967	2728141	-	724	307.753	84.2339	3.65355	1.8693	0.0250561	0.0517566	NCBI	hypothetical protein
320	PA5352	15600545	orf	6019482	6019883	-	133	16.2805	4.46354	3.64744	1.86688	0.015794	0.0346737	NCBI	hypothetical protein
321	PA2434	15597630	orf	2729976	2730521	-	181	123.384	33.8603	3.64391	1.86549	1.92512e-07	1.71363e-06	NCBI	hypothetical protein
322	PA1436	15596633	orf	1563967	1567077	+	1036	112.232	30.8215	3.64136	1.86448	0.00231969	0.00677708	NCBI	resistance-nodulation-cell division (RND) efflux transporter
323	PA4802.1	110645304	orf	5387766	5387857	-	92	148.382	40.7894	3.63775	1.86304	0.00648285	0.0161702	NCBI	Sec tRNA
324	PA5252a	554753082	orf	5914594	5915046	+	150	960.405	264.592	3.62976	1.85987	9.10518e-08	8.88223e-07	NCBI	hypothetical protein
325	PA2189	15597385	orf	2409107	2409661	+	184	12.1269	3.34371	3.62679	1.85869	0.00212621	0.00627293	NCBI	hypothetical protein
326	PA4350	15599546	orf	4878790	4879545	+	251	61.841	17.0708	3.62263	1.85704	2.04606e-06	1.40608e-05	NCBI	hypothetical protein
327	PA4929	15600122	orf	5530973	5533015	+	680	231.186	63.8432	3.62116	1.85645	1.02036e-07	9.77662e-07	NCBI	hypothetical protein
328	PA0729.1	110645304	orf	797721	797794	-	74	29.7164	8.20684	3.62093	1.85636	0.00319523	0.00886664	NCBI	Gly tRNA
329	PA0465	15595662	orf	525469	526827	+	452	204.457	56.475	3.62032	1.85612	9.48343e-08	9.17268e-07	NCBI	hypothetical protein
330	PA5561	15600754	orf	6254428	6254808	-	126	3259.8	901.102	3.61757	1.85502	3.5172e-07	2.91243e-06	NCBI	F0F1 ATP synthase subunit I
331	PA4351	15599547	orf	4879545	4880321	+	258	14.6734	4.06394	3.61063	1.85225	0.000666415	0.00227476	NCBI	acyltransferase
332	PA1947	15597143	orf	2131835	2133367	+	510	446.645	123.97	3.60285	1.84914	9.94473e-06	5.65985e-05	NCBI	ribose transporter RbsA
333	PA2176	15597372	orf	2396896	2397486	-	196	76.0781	21.1189	3.60237	1.84895	2.65331e-05	0.000134006	NCBI	hypothetical protein
334	PA1167	15596364	orf	1266111	1266782	+	223	196.613	54.5797	3.60231	1.84892	1.41294e-07	1.30674e-06	NCBI	hypothetical protein
335	PA2747	15597943	orf	3108970	3109257	-	95	494.599	137.416	3.59929	1.84771	7.51871e-08	7.58126e-07	NCBI	hypothetical protein
336	PA4223	15599419	orf	4728614	4730326	-	570	76.3809	21.2215	3.59921	1.84768	9.82755e-07	7.29265e-06	NCBI	ABC transporter ATP-binding protein
337	PA4908	15600101	orf	5506966	5507898	-	310	48.107	13.3669	3.59896	1.84758	4.91767e-06	3.08886e-05	NCBI	ornithine cyclodeaminase
338	PA1381	15596578	orf	1498338	1498829	+	163	38.7937	10.7908	3.59506	1.84602	1.17809e-05	6.52876e-05	NCBI	hypothetical protein
339	PA2484	15597680	orf	2802702	2803316	-	204	977.883	272.415	3.58968	1.84386	1.2896e-07	1.20638e-06	NCBI	hypothetical protein
340	PA0574.1	110645304	orf	630434	630510	-	77	36.1137	10.0627	3.58886	1.84353	1.58526e-05	8.42463e-05	NCBI	Met tRNA
341	PA3124	15598320	orf	3506322	3507233	-	303	1259.78	351.365	3.58539	1.84213	1.45216e-07	1.3365e-06	NCBI	transcriptional regulator
342	PA2227	15597423	orf	2448568	2449545	-	325	564.788	157.625	3.58312	1.84121	8.28574e-08	8.22367e-07	NCBI	AraC family transcriptional regulator
343	PA5473	15600666	orf	6162221	6163969	+	582	1163.04	325.215	3.57621	1.83843	1.76981e-07	1.5985e-06	NCBI	hypothetical protein
344	PA0325	15595522	orf	365154	366083	-	309	34.5734	9.6789	3.57204	1.83675	1.80674e-05	9.50418e-05	NCBI	ABC transporter permease
345	PA4107	15599302	orf	4590396	4590863	-	155	30.5533	8.55906	3.5697	1.8358	3.02668e-05	0.000150726	NCBI	hypothetical protein
346	PA3031.1	110645304	orf	3395190	3395266	+	77	10.5866	2.9678	3.56716	1.83477	0.00404765	0.0108669	NCBI	Pro tRNA
347	PA0816	15596013	orf	893967	894851	-	294	642.247	180.521	3.55775	1.83096	9.91111e-08	9.53777e-07	NCBI	transcriptional regulator
348	PA5160.1	110645304	orf	5809970	5810045	+	76	11.9266	3.3595	3.55012	1.82787	0.00212621	0.00627293	NCBI	Thr tRNA
349	PA4844	15600037	orf	5437785	5439758	+	657	406.728	114.58	3.54973	1.82771	1.02108e-07	9.77662e-07	NCBI	chemotaxis transducer
350	PA2819.1	110645304	orf	3173599	3173674	-	76	1138.45	320.945	3.54717	1.82667	8.20849e-07	6.25184e-06	NCBI	Gly tRNA
351	PA4293	15599489	orf	4816580	4819348	-	922	193.968	54.706	3.54565	1.82605	1.72795e-07	1.56754e-06	NCBI	two-component sensor PprA
352	PA4911	15600104	orf	5509551	5510828	-	425	22.5132	6.35098	3.54484	1.82572	0.000861155	0.00284406	NCBI	branched-chain amino acid ABC transporter permease
353	PA4220	15599416	orf	4724358	4724639	-	93	21.1064	5.95928	3.54178	1.82447	0.00631014	0.0158189	NCBI	hypothetical protein
354	PA4612	15599808	orf	5169580	5170131	-	183	177.154	50.0372	3.54045	1.82393	1.88353e-07	1.68329e-06	NCBI	hypothetical protein
355	PA0987	15596184	orf	1068489	1069331	+	280	44.7904	12.6704	3.53505	1.82173	8.10207e-06	4.73896e-05	NCBI	hypothetical protein
356	PA3034	15598230	orf	3397381	3397938	-	185	1004.55	284.452	3.53154	1.8203	1.78634e-07	1.61025e-06	NCBI	transcriptional regulator
357	PA1746	15596943	orf	1888407	1888913	+	168	6656.82	1885.93	3.52973	1.81956	5.4856e-07	4.34048e-06	NCBI	hypothetical protein
358	PA1114	15596311	orf	1207540	1207875	-	111	233.804	66.5535	3.51303	1.81271	1.5352e-07	1.40612e-06	NCBI	hypothetical protein
359	PA4352	15599548	orf	4880318	4881178	-	286	19218	5474.73	3.51032	1.8116	0.0039678	0.0106776	NCBI	hypothetical protein
360	PA0476	15595673	orf	536142	537869	-	575	122.814	34.9881	3.51017	1.81154	4.07448e-07	3.3066e-06	NCBI	permease
361	PA5259	15600452	orf	5920742	5921497	-	251	2460.47	701.085	3.50951	1.81127	5.88544e-07	4.61201e-06	NCBI	uroporphyrinogen-III synthase
362	PA0451a	554753030	orf	509861	510592	+	243	199.97	57.1952	3.49627	1.80582	1.87561e-07	1.68009e-06	NCBI	amino acid ABC transporter substrate-binding protein
363	PA3123	15598319	orf	3505865	3506242	-	125	808.44	231.384	3.49393	1.80485	1.81969e-07	1.63514e-06	NCBI	hypothetical protein
364	PA2244	15597440	orf	2471075	2472076	+	333	44.118	12.6704	3.48198	1.79991	0.0217546	0.0458003	NCBI	hypothetical protein
365	PA2133	15597329	orf	2348538	2349395	+	285	19.3301	5.55179	3.48178	1.79982	0.000290282	0.00110102	NCBI	hypothetical protein
366	PA0908	15596105	orf	993409	993783	+	124	73.9012	21.261	3.4759	1.79739	2.05052e-06	1.40745e-05	NCBI	hypothetical protein
367	PA4937.1	110645304	orf	5541614	5541700	+	87	4270.66	1229.88	3.47242	1.79594	9.36094e-07	7.02626e-06	NCBI	Leu tRNA
368	PA0724	15595921	orf	791370	792632	+	420	117.147	33.7893	3.46697	1.79368	0.00617561	0.0155399	NCBI	coat protein A of bacteriophage Pf1
369	PA3918	15599113	orf	4386605	4387087	-	160	1724.99	498.286	3.46185	1.79154	7.98551e-05	0.000352389	NCBI	molybdenum cofactor biosynthesis protein MoaC
370	PA2169	15597365	orf	2392945	2393397	+	150	11.6238	3.3595	3.45999	1.79077	0.151127	0.232758	NCBI	hypothetical protein
371	PA4405	15599601	orf	4937820	4938215	+	131	542.48	157.07	3.45374	1.78816	1.68305e-07	1.53168e-06	NCBI	hypothetical protein
372	PA3273	554753011	orf	3667924	3668307	-	127	48.6101	14.0872	3.45067	1.78688	8.20472e-06	4.78917e-05	NCBI	hypothetical protein
373	PA4170	15599365	orf	4666836	4667768	+	310	278.528	80.7512	3.44921	1.78627	1.93391e-07	1.71363e-06	NCBI	hypothetical protein
374	PA2673	15597869	orf	3020504	3020929	-	141	39.6974	11.519	3.44626	1.78503	2.1736e-05	0.000112266	NCBI	type II secretion system protein
375	PA0941	15596138	orf	1030423	1030656	-	77	199.426	57.9549	3.44106	1.78285	3.5823e-07	2.94919e-06	NCBI	hypothetical protein
376	PA5507	15600700	orf	6198917	6199570	+	217	199.026	57.876	3.43883	1.78192	3.50779e-07	2.90886e-06	NCBI	hypothetical protein
377	PA4299	15599495	orf	4823387	4824124	-	245	48.6101	14.1424	3.43718	1.78123	8.2534e-06	4.81265e-05	NCBI	protein TadD
378	PA1974	15597170	orf	2157968	2159167	+	399	25.5271	7.43134	3.43506	1.78033	0.000123559	0.000520263	NCBI	hypothetical protein
379	PA0996	15596193	orf	1078462	1080015	+	517	2767.41	806.02	3.43343	1.77965	9.63774e-05	0.000417855	NCBI	coenzyme A ligase
380	PA1196	15596393	orf	1297309	1298709	+	466	2103.94	613.611	3.42879	1.7777	0.335837	0.445878	NCBI	transcriptional regulator
381	PA0719	15595916	orf	789654	790031	+	125	146.381	42.7716	3.42239	1.77501	0.296412	0.402692	NCBI	hypothetical protein
382	PA1827	15597024	orf	1986067	1986828	+	253	104.321	30.5087	3.41938	1.77373	1.00137e-06	7.38961e-06	NCBI	short-chain dehydrogenase
383	PA3449	15598645	orf	3854241	3855242	-	333	26.7336	7.82304	3.41729	1.77285	9.64769e-05	0.000417969	NCBI	hypothetical protein
384	PA0690	15595887	orf	749957	762499	+	4180	1541.65	453.54	3.39914	1.76517	6.07655e-07	4.74221e-06	NCBI	hypothetical protein
385	PA2179	15597375	orf	2400655	2401605	-	316	43.9224	12.9594	3.38922	1.76096	0.0779656	0.133424	NCBI	hypothetical protein
386	PA1233	15596430	orf	1334671	1334928	+	85	10.0835	2.97569	3.38862	1.7607	0.00769349	0.0187628	NCBI	hypothetical protein
387	PA1885	15597082	orf	2054309	2054842	+	177	217.421	64.1638	3.38853	1.76066	3.76666e-07	3.07872e-06	NCBI	hypothetical protein
388	PA5039	15600232	orf	5675184	5675702	-	172	4909.35	1451.3	3.38272	1.75818	1.53133e-06	1.08238e-05	NCBI	shikimate kinase
389	PA0505	15595702	orf	564344	564574	+	76	1458.65	431.893	3.37733	1.75588	7.38117e-07	5.67484e-06	NCBI	hypothetical protein
390	PA3032	15598228	orf	3395325	3396728	-	467	110.687	32.7958	3.37504	1.75491	1.00415e-06	7.4006e-06	NCBI	cytochrome C Snr1
391	PA2747a	554753054	orf	3109456	3109689	-	77	289.715	85.8718	3.37381	1.75438	3.21576e-07	2.69812e-06	NCBI	hypothetical protein
392	PA3678	15598874	orf	4120469	4121107	+	212	1158.32	343.358	3.3735	1.75425	5.77602e-07	4.53876e-06	NCBI	transcriptional regulator
393	PA2225	15597421	orf	2447573	2447989	-	138	51.4237	15.2702	3.36759	1.75172	9.65778e-06	5.54372e-05	NCBI	hypothetical protein
394	PA4945	15600138	orf	5548751	5549722	-	323	11689	3472.07	3.36658	1.75128	8.38695e-07	6.37923e-06	NCBI	tRNA delta(2)-isopentenylpyrophosphate transferase
395	PA1348	15596545	orf	1462696	1463403	+	235	142.612	42.3641	3.36633	1.75118	7.83523e-07	5.99159e-06	NCBI	hypothetical protein
396	PA0516	15595713	orf	576498	577676	-	392	1011.16	300.403	3.36601	1.75104	0.0541439	0.099087	NCBI	heme d1 biosynthesis protein NirF
397	PA2190	15597386	orf	2409837	2410181	+	114	39.9644	11.8791	3.36427	1.75029	0.00978549	0.0230363	NCBI	hypothetical protein
398	PA4295	15599491	orf	4819928	4820410	+	160	52.4967	15.6066	3.36375	1.75007	8.38775e-06	4.881e-05	NCBI	Flp prepilin peptidase A, FppA
399	PA4531	15599727	orf	5074409	5074618	-	69	376.795	112.242	3.35697	1.74716	0.000723139	0.00244059	NCBI	hypothetical protein
400	PA0032a	554753025	orf	35549	35926	+	125	575.677	171.562	3.35551	1.74653	3.44452e-07	2.86892e-06	NCBI	DOPA 4,5-dioxygenase
401	PA3994	15599189	orf	4474959	4475849	-	296	48.6769	14.5104	3.35461	1.74615	1.20797e-05	6.66198e-05	NCBI	epoxide hydrolase
402	PA0215	15595412	orf	243431	243835	+	134	74.5735	22.2782	3.34737	1.74303	3.16916e-06	2.08003e-05	NCBI	malonate transporter MadL
403	PA2070	15597266	orf	2269542	2272184	-	880	39.7331	11.8712	3.34702	1.74288	0.000273058	0.00104474	NCBI	hypothetical protein
404	PA2708	15597904	orf	3061733	3062818	-	361	270.786	81.0087	3.34268	1.741	4.3204e-07	3.47646e-06	NCBI	hypothetical protein
405	PA1747	15596944	orf	1888985	1889173	-	62	60.9016	18.2301	3.34072	1.74016	0.00421434	0.011256	NCBI	hypothetical protein
406	PA2166	15597362	orf	2390255	2390620	+	121	52.2606	15.6461	3.34018	1.73992	1.1082e-05	6.19569e-05	NCBI	hypothetical protein
407	PA2257	15597453	orf	2485471	2486118	+	215	8.67672	2.59978	3.33748	1.73876	0.0147756	0.0327282	NCBI	paerucumarin biosynthesis protein PvcD
408	PA0829	15596026	orf	903692	904633	+	313	79.1277	23.7819	3.32723	1.73432	3.5294e-06	2.28489e-05	NCBI	hydrolase
409	PA1081	15596278	orf	1167488	1168237	+	249	3215.1	967.473	3.32319	1.73257	2.48442e-06	1.67302e-05	NCBI	flagellar basal body rod protein FlgF
410	PA1774	15596971	orf	1919322	1919576	+	84	1601.22	481.942	3.32243	1.73224	1.12917e-06	8.19474e-06	NCBI	CrfX protein
411	PA5465	15600658	orf	6154784	6155203	-	139	448.879	135.149	3.32136	1.73177	3.81395e-07	3.11291e-06	NCBI	hypothetical protein
412	PA4303	15599499	orf	4827185	4828369	-	394	100.265	30.1881	3.32135	1.73177	2.13412e-06	1.45781e-05	NCBI	protein TadZ
413	PA1949	15597145	orf	2134393	2135406	+	337	952.072	286.786	3.31979	1.73109	5.50288e-07	4.34812e-06	NCBI	ribose operon repressor RbsR
414	PA0907	15596104	orf	992714	993244	+	176	260.564	78.5589	3.3168	1.72979	5.74543e-07	4.52095e-06	NCBI	hypothetical protein
415	PA3305	15598501	orf	3703167	3705161	-	664	1230.37	371.025	3.31614	1.7295	0.00577653	0.0147046	NCBI	hypothetical protein
416	PA1980	15597176	orf	2165876	2166553	+	225	13.5337	4.08763	3.31089	1.72722	0.00599581	0.0151679	NCBI	response regulator EraR
417	PA0725	15595922	orf	792637	792993	+	118	6.13022	1.85586	3.30317	1.72385	0.100863	0.166653	NCBI	hypothetical protein
418	PA3311	15598507	orf	3712560	3714911	+	783	118.99	36.0368	3.30189	1.72329	0.00222249	0.00653331	NCBI	hypothetical protein
419	PA3143	554753061	orf	3527670	3528212	-	180	1212.96	367.624	3.29944	1.72222	9.20852e-07	6.92097e-06	NCBI	hypothetical protein
420	PA1547	15596744	orf	1684077	1684760	-	227	302.598	91.7521	3.298	1.72159	0.00595138	0.0150756	NCBI	hypothetical protein
421	PA4080	15599275	orf	4559006	4559650	-	214	519.187	157.47	3.29705	1.72118	5.21371e-07	4.1484e-06	NCBI	response regulator
422	PA1729	15596926	orf	1871555	1872202	+	215	1174.11	356.233	3.2959	1.72067	8.50272e-07	6.45686e-06	NCBI	hypothetical protein
423	PA1814	15597011	orf	1972195	1972956	+	253	1422.59	431.896	3.29384	1.71977	1.20197e-06	8.67885e-06	NCBI	hypothetical protein
424	PA3157	15598353	orf	3540782	3542671	-	629	4980.83	1515.83	3.28588	1.71628	2.15116e-06	1.46506e-05	NCBI	acetyltransferase
425	PA5228	15600421	orf	5884508	5885119	+	203	1476.02	449.402	3.28441	1.71564	1.14876e-06	8.31575e-06	NCBI	hypothetical protein
426	PA2718	15597914	orf	3073144	3073632	+	162	472.353	143.895	3.28263	1.71485	6.00717e-07	4.70094e-06	NCBI	transcriptional regulator
427	PA4301	15599497	orf	4825042	4825926	-	294	80.6012	24.5574	3.28216	1.71465	4.32067e-06	2.74413e-05	NCBI	protein TadB
428	PA5264	15600457	orf	5926134	5927105	-	323	780.309	237.779	3.28165	1.71442	6.11417e-07	4.76339e-06	NCBI	hypothetical protein
429	PA1778	15596975	orf	1922295	1923032	-	245	56.1471	17.1102	3.2815	1.71435	1.10049e-05	6.16472e-05	NCBI	uroporphyrin-III C-methyltransferase
430	PA3676	15598872	orf	4116188	4119265	-	1025	1301.9	396.783	3.28114	1.7142	1.0816e-06	7.90596e-06	NCBI	resistance-nodulation-cell division (RND) efflux transporter
431	PA1876	15597073	orf	2045114	2047285	+	723	176.851	53.9226	3.27972	1.71357	8.74295e-07	6.61317e-06	NCBI	ABC transporter ATP-binding protein/permease
432	PA2128	15597324	orf	2342493	2343044	+	183	408.695	125.026	3.26887	1.70879	8.40126e-05	0.000369876	NCBI	fimbrial subunit CupA1
433	PA4218	15599414	orf	4721614	4722858	-	414	34.106	10.4623	3.2599	1.70483	0.0789538	0.134873	NCBI	transporter
434	PA0177	15595375	orf	201675	202160	-	161	187.695	57.6027	3.25844	1.70418	0.0108167	0.0251623	NCBI	purine-binding chemotaxis protein
435	PA3520	15598716	orf	3937238	3937432	-	64	18.1904	5.58337	3.25795	1.70397	0.000744357	0.00250627	NCBI	hypothetical protein
436	PA4619	15599815	orf	5177655	5178902	-	415	1840.48	565.074	3.25705	1.70357	1.76164e-06	1.22991e-05	NCBI	cytochrome C
437	PA2396	15597592	orf	2652230	2653057	-	275	261.913	80.6249	3.24854	1.69979	6.69145e-07	5.18656e-06	NCBI	pyoverdine synthetase F
438	PA1322	15596519	orf	1433166	1435364	+	732	75.8778	23.3902	3.24401	1.69778	6.29116e-06	3.82914e-05	NCBI	TonB-dependent receptor
439	PA1419	15596616	orf	1544307	1545818	-	503	71.0566	21.9181	3.24191	1.69685	5.70576e-06	3.50974e-05	NCBI	transporter
440	PA4197	15599392	orf	4693759	4696035	-	758	1278.03	394.619	3.23865	1.69539	1.22702e-06	8.83732e-06	NCBI	protein BfiS
441	PA0573	15595770	orf	628335	628670	-	111	67.3704	20.8141	3.23677	1.69456	7.5437e-06	4.46964e-05	NCBI	hypothetical protein
442	PA3219	15598415	orf	3608117	3608929	-	270	16.8503	5.21536	3.23091	1.69194	0.00104942	0.00338045	NCBI	hypothetical protein
443	PA3430	15598626	orf	3838778	3839557	-	259	180.158	55.7705	3.23035	1.69169	0.00842556	0.0202876	NCBI	aldolase
444	PA3272	15598468	orf	3663509	3667855	-	1448	1717.29	531.722	3.22968	1.69139	1.87023e-06	1.29619e-05	NCBI	ATP-dependent DNA helicase
445	PA1673	15596870	orf	1824969	1825430	+	153	8667.72	2692.79	3.21886	1.68655	0.0521518	0.0960584	NCBI	hypothetical protein
446	PA4224	15599420	orf	4730323	4731372	-	349	45.5295	14.1503	3.21756	1.68597	0.00638909	0.0159643	NCBI	pyochelin biosynthetic protein PchG
447	PA3277	15598473	orf	3669821	3670633	-	270	555.739	172.805	3.21599	1.68526	0.0219701	0.0461689	NCBI	short-chain dehydrogenase
448	PA4209	15599404	orf	4712095	4713099	-	334	144.757	45.0587	3.21264	1.68376	1.62468e-06	1.14269e-05	NCBI	phenazine-specific methyltransferase
449	PA1740	15596937	orf	1884655	1885653	+	332	58.5911	18.2538	3.20981	1.68249	1.57073e-05	8.3552e-05	NCBI	hypothetical protein
450	PA4272.1	110645304	orf	4781786	4781978	+	193	67.8377	21.1426	3.20858	1.68194	1.03466e-05	5.8419e-05	NCBI	-
451	PA2505	15597701	orf	2822574	2823920	-	448	62.1128	19.3736	3.20606	1.6808	0.00246104	0.00710262	NCBI	tyrosine porin OpdT
452	PA4494	15599690	orf	5028980	5030248	-	422	6266.27	1957.28	3.20151	1.67875	3.44615e-06	2.23607e-05	NCBI	RoxS protein
453	PA4618	15599814	orf	5176680	5177651	-	323	1516.79	473.857	3.20094	1.6785	2.0272e-06	1.39539e-05	NCBI	hypothetical protein
454	PA0909	15596106	orf	993776	994051	+	91	33.3311	10.4149	3.20032	1.67822	0.054547	0.0996647	NCBI	hypothetical protein
455	PA4783	15599977	orf	5370755	5371645	-	296	524.9	164.086	3.19892	1.67759	7.45849e-07	5.72655e-06	NCBI	hypothetical protein
456	PA2173	15597369	orf	2395285	2395635	+	116	19.0273	5.95138	3.19712	1.67677	0.0442759	0.0838005	NCBI	hypothetical protein
457	PA1523	15596720	orf	1655346	1657745	-	799	429.802	134.611	3.19293	1.67488	9.15805e-06	5.30757e-05	NCBI	xanthine dehydrogenase
458	PA4143	15599338	orf	4634139	4636298	+	719	77.3514	24.2288	3.19253	1.6747	7.6563e-06	4.51065e-05	NCBI	toxin transporter
459	PA3578	15598774	orf	4009542	4010327	-	261	750.483	235.46	3.1873	1.67233	0.00574093	0.0146467	NCBI	hypothetical protein
460	PA3069	554753009	orf	3441713	3442483	-	256	997.861	313.838	3.17955	1.66882	1.96093e-06	1.35411e-05	NCBI	hypothetical protein
461	PA2713	15597909	orf	3067207	3067686	-	159	504.919	158.86	3.17839	1.6683	1.10668e-06	8.05202e-06	NCBI	hypothetical protein
462	PA4343	15599539	orf	4871913	4873232	-	439	67.2679	21.1742	3.17688	1.66761	1.25651e-05	6.9096e-05	NCBI	major facilitator superfamily (MFS) transporter
463	PA1177	15596374	orf	1276617	1276784	-	55	75.3079	23.7582	3.16977	1.66438	9.67819e-06	5.54695e-05	NCBI	periplasmic nitrate reductase protein NapE
464	PA4892	15600085	orf	5487715	5488386	+	223	65.9278	20.8377	3.16387	1.66169	1.38485e-05	7.47113e-05	NCBI	urease accessory protein UreF
465	PA0310	15595507	orf	350890	351588	+	232	1397.89	442.295	3.16054	1.66017	2.3658e-06	1.59691e-05	NCBI	hypothetical protein
466	PA3045	15598241	orf	3408560	3409183	-	207	113.901	36.0605	3.15862	1.65929	3.76015e-06	2.426e-05	NCBI	two-component response regulator
467	PA0849	15596046	orf	927880	928830	+	316	1099.87	348.772	3.15354	1.65697	4.40745e-06	2.79302e-05	NCBI	thioredoxin reductase
468	PA0434	15595631	orf	484964	487156	+	730	54.9407	17.4388	3.15049	1.65558	2.34529e-05	0.000119831	NCBI	hypothetical protein
469	PA4222	15599418	orf	4726893	4728617	-	574	50.1505	15.9193	3.15028	1.65548	3.04172e-05	0.000151222	NCBI	ABC transporter ATP-binding protein
470	PA1380	15596577	orf	1497012	1497977	+	321	211.696	67.2895	3.14605	1.65354	1.41276e-06	1.00481e-05	NCBI	transcriptional regulator
471	PA2910	15598106	orf	3264642	3265211	-	189	85.761	27.2677	3.14515	1.65313	6.71199e-06	4.05066e-05	NCBI	hypothetical protein
472	PA3133.2	110645304	orf	3514845	3514920	-	76	1237.41	393.587	3.14393	1.65257	8.85379e-05	0.000388	NCBI	Ala tRNA
473	PA1212	15596409	orf	1312136	1313365	-	409	12.8971	4.10342	3.143	1.65214	0.0427985	0.0817376	NCBI	major facilitator superfamily (MFS) transporter
474	PA2877	15598073	orf	3230279	3231172	-	297	501.469	159.568	3.14267	1.65199	1.33249e-06	9.53669e-06	NCBI	transcriptional regulator
475	PA4641	PA4641	orf	5210037	5210450	-	137	158.79	50.571	3.13993	1.65073	2.8828e-06	1.90613e-05	NCBI	PA4641
476	PA5325	15600518	orf	5996036	5996986	+	316	43.1476	13.7507	3.13784	1.64977	8.58149e-05	0.000377149	NCBI	hypothetical protein
477	PA2282	15597478	orf	2510622	2511050	+	142	54.9096	17.5019	3.13735	1.64955	0.000762406	0.00255797	NCBI	hypothetical protein
478	PA1817	15597014	orf	1974238	1974627	-	129	613.286	195.554	3.13615	1.64899	1.73718e-06	1.21581e-05	NCBI	hypothetical protein
479	PA2093	15597289	orf	2304318	2304827	+	169	48.9797	15.6303	3.13364	1.64784	0.000353095	0.00130622	NCBI	RNA polymerase sigma factor
480	PA0701	15595898	orf	772710	773696	+	328	87.3728	27.9326	3.12798	1.64523	0.000400749	0.00145141	NCBI	transcriptional regulator
481	PA2143	15597339	orf	2358024	2358311	+	95	17.4202	5.57548	3.12443	1.64359	0.00115757	0.00368213	NCBI	hypothetical protein
482	PA1852	15597049	orf	2012255	2012530	-	91	2093.35	670.437	3.12236	1.64264	0.00112682	0.00359636	NCBI	hypothetical protein
483	PA1109	15596306	orf	1201310	1202089	+	259	362.882	116.373	3.11828	1.64075	1.39908e-06	9.96323e-06	NCBI	transcriptional regulator
484	PA1415	15596612	orf	1538976	1539704	-	242	81.1354	26.0294	3.11706	1.64019	0.00309495	0.00865712	NCBI	hypothetical protein
485	PA3497	15598693	orf	3914117	3915337	-	406	27.8733	8.95866	3.11132	1.63753	0.000198624	0.000791853	NCBI	hypothetical protein
486	PA4382	15599578	orf	4913041	4913835	+	264	13.9033	4.47143	3.10935	1.63661	0.00215654	0.00635254	NCBI	hypothetical protein
487	PA1851	15597048	orf	2011000	2012205	+	401	178.926	57.5632	3.10833	1.63614	2.79609e-06	1.86177e-05	NCBI	hypothetical protein
488	PA1172	15596369	orf	1272200	1272796	-	198	32.2939	10.4228	3.09839	1.63152	0.000165475	0.000674812	NCBI	cytochrome C protein NapC
489	PA3306	15598502	orf	3705890	3706492	-	200	632.898	204.271	3.09832	1.63149	1.86411e-06	1.29352e-05	NCBI	hypothetical protein
490	PA3986	15599181	orf	4466323	4466754	-	143	183.546	59.3401	3.09312	1.62906	3.3491e-06	2.18055e-05	NCBI	hypothetical protein
491	PA0665	15595862	orf	717231	717581	+	116	2624.44	848.927	3.09148	1.6283	0.0236494	0.0492751	NCBI	iron-sulfur cluster insertion protein ErpA
492	PA2430	15597626	orf	2724767	2725771	-	334	232.81	75.4253	3.08663	1.62603	0.172798	0.259785	NCBI	hypothetical protein
493	PA1431	15596628	orf	1558880	1559122	-	80	4419	1432.13	3.08563	1.62556	9.15568e-06	5.30757e-05	NCBI	regulatory protein RsaL
494	PA4833	15600026	orf	5424099	5424716	+	205	504.118	163.66	3.08027	1.62306	2.00028e-06	1.37961e-05	NCBI	hypothetical protein
495	PA1950	15597146	orf	2135460	2136386	+	308	1160.01	377.074	3.07633	1.62121	3.23686e-06	2.11473e-05	NCBI	ribokinase
496	PA4300	15599496	orf	4824121	4825032	-	303	62.9807	20.4776	3.07559	1.62086	2.17997e-05	0.000112493	NCBI	protein TadC
497	PA4173	15599368	orf	4669322	4669720	-	132	10.2838	3.34371	3.07557	1.62085	0.230152	0.32804	NCBI	hypothetical protein
498	PA1246	15596443	orf	1350747	1352528	+	593	537.203	174.722	3.07461	1.6204	6.57032e-06	3.98628e-05	NCBI	alkaline protease secretion protein AprD
499	PA2126	15597322	orf	2339352	2339987	-	211	356.218	116.104	3.06809	1.61734	1.92064e-06	1.32951e-05	NCBI	hypothetical protein
500	PA4337	15599533	orf	4865682	4866293	-	203	159.894	52.1378	3.06675	1.61671	0.000370333	0.00135678	NCBI	hypothetical protein
501	PA2024	15597220	orf	2216121	2216543	-	140	47.7017	15.5671	3.06426	1.61554	0.102188	0.168597	NCBI	ring-cleaving dioxygenase
502	PA0843	15596040	orf	918617	919240	-	207	72.7304	23.7424	3.06332	1.61509	1.52626e-05	8.13385e-05	NCBI	phospholipase accessory protein PlcR
503	PA0905	15596102	orf	991013	991198	+	61	5424.06	1775.06	3.05571	1.61151	9.13903e-05	0.000399578	NCBI	carbon storage regulator
504	PA3684	15598880	orf	4125743	4126090	-	115	717.924	235.048	3.05437	1.61088	2.58214e-06	1.73677e-05	NCBI	hypothetical protein
505	PA1749	15596946	orf	1890196	1890681	+	161	2848.65	932.883	3.0536	1.61051	9.92179e-06	5.65244e-05	NCBI	hypothetical protein
506	PA3405	15598601	orf	3810610	3811941	-	443	12.4297	4.07184	3.0526	1.61004	0.153214	0.235432	NCBI	metalloprotease secretion protein
507	PA2461	15597657	orf	2760872	2761351	-	159	944.246	309.393	3.05193	1.60972	5.35116e-05	0.000247247	NCBI	hypothetical protein
508	PA5316.1	110645304	orf	5986120	5986170	+	51	6.76684	2.22387	3.04282	1.60541	0.0533317	0.0978836	NCBI	-
509	PA2521	15597717	orf	2840512	2841966	-	484	26.0302	8.55906	3.04124	1.60466	0.000365298	0.00134178	NCBI	resistance-nodulation-cell division (RND) divalent metal cation efflux membrane fusion protein CzcB
510	PA2061	15597257	orf	2257722	2259332	+	536	92.5636	30.4772	3.03715	1.60272	9.43251e-06	5.43897e-05	NCBI	ABC transporter ATP-binding protein
511	PA2879	15598075	orf	3231882	3232772	-	296	873.621	287.661	3.03698	1.60264	5.21529e-06	3.25071e-05	NCBI	transcriptional regulator
512	PA4910	15600103	orf	5508682	5509554	-	290	72.3609	23.8292	3.03664	1.60248	1.86082e-05	9.76161e-05	NCBI	branched-chain amino acid ABC transporter ATP-binding protein
513	PA3432	15598628	orf	3840359	3840748	-	129	106.965	35.2298	3.03622	1.60228	1.92565e-05	0.000100739	NCBI	hypothetical protein
514	PA5032	15600225	orf	5662742	5663815	+	357	22.5132	7.42344	3.03272	1.60061	0.000557374	0.00193861	NCBI	transcriptional regulator
515	PA0511	15595708	orf	573433	574596	-	387	772.336	255.056	3.02811	1.59842	0.16942	0.255949	NCBI	heme d1 biosynthesis protein NirJ
516	PA1118	15596315	orf	1211888	1212571	-	227	481.707	159.283	3.02422	1.59656	2.77052e-06	1.8482e-05	NCBI	hypothetical protein
517	PA1933	15597129	orf	2113186	2115390	+	734	104.419	34.5648	3.02096	1.59501	2.27792e-05	0.000116913	NCBI	hydroxylase large subunit
518	PA3844	15599039	orf	4305645	4306256	-	203	274.231	91.0082	3.01326	1.59132	3.95904e-06	2.53994e-05	NCBI	hypothetical protein
519	PA5062	15600255	orf	5702258	5702533	-	91	1166.97	387.412	3.01223	1.59083	5.08601e-06	3.18406e-05	NCBI	hypothetical protein
520	PA4711	15599905	orf	5291614	5291961	+	115	391.151	130.258	3.0029	1.58636	3.23276e-06	2.11447e-05	NCBI	hypothetical protein
521	PA3590	15598786	orf	4023200	4024732	-	510	110.451	36.8045	3.00103	1.58546	9.51668e-06	5.47641e-05	NCBI	3-hydroxyacyl-CoA dehydrogenase
522	PA2402	15597598	orf	2671729	2687178	-	5149	931.397	310.584	2.99886	1.58441	4.3177e-06	2.74413e-05	NCBI	peptide synthase
523	PA3362	15598558	orf	3773430	3773948	-	172	88.0094	29.3731	2.99626	1.58316	0.000625525	0.00215064	NCBI	hypothetical protein
524	PA2751	15597947	orf	3112878	3113777	+	299	102.309	34.2284	2.989	1.57966	1.31863e-05	7.17584e-05	NCBI	hypothetical protein
525	PA2819.3	110645304	orf	3173837	3173912	-	76	3614.7	1209.43	2.98876	1.57955	1.48465e-05	7.94184e-05	NCBI	Glu tRNA
526	PA2310	15597506	orf	2548571	2549458	-	295	21.1732	7.08701	2.98761	1.57899	0.00238789	0.00694072	NCBI	hypothetical protein
527	PA5096	15600289	orf	5737346	5738314	-	322	133.231	44.6275	2.98541	1.57793	7.88707e-06	4.6227e-05	NCBI	ABC transporter
528	PA2185	15597381	orf	2405993	2406877	+	294	63.3813	21.2373	2.98443	1.57746	0.000295447	0.00111616	NCBI	non-heme catalase KatN
529	PA0110	15595308	orf	131808	132602	+	264	43.2501	14.4947	2.98386	1.57718	8.5863e-05	0.000377149	NCBI	hypothetical protein
530	PA1783	15596980	orf	1930564	1931775	-	403	3.31666	1.11194	2.98277	1.57666	0.229992	0.328018	NCBI	nitrate transporter
531	PA0435	15595632	orf	487167	488645	+	492	52.0603	17.4546	2.98262	1.57658	5.44555e-05	0.000251201	NCBI	hypothetical protein
532	PA2145	15597341	orf	2360809	2361207	-	132	23.2834	7.81514	2.97926	1.57496	0.000593856	0.00205167	NCBI	hypothetical protein
533	PA0601	15595798	orf	662754	663386	+	210	580.344	194.845	2.97849	1.57458	3.3939e-06	2.20468e-05	NCBI	two-component response regulator
534	PA0484	15595681	orf	545129	545644	+	171	211.184	70.9223	2.97768	1.57419	6.01743e-06	3.67825e-05	NCBI	hypothetical protein
535	PA1248	15596445	orf	1353827	1355272	+	481	426.743	143.399	2.97592	1.57334	0.0282218	0.0573394	NCBI	alkaline protease secretion outer membrane protein AprF
536	PA0614	15595811	orf	675390	675839	+	149	286.229	96.2029	2.97527	1.57302	4.02645e-06	2.57738e-05	NCBI	hypothetical protein
537	PA1350	15596547	orf	1464111	1464860	+	249	92.8664	31.2132	2.97523	1.573	1.20513e-05	6.65274e-05	NCBI	hypothetical protein
538	PA4714	15599908	orf	5293257	5293706	+	149	1872.52	629.798	2.97321	1.57202	0.00271089	0.00771426	NCBI	hypothetical protein
539	PA3347	15598543	orf	3759376	3759681	-	101	1015.02	341.544	2.97185	1.57136	6.97144e-06	4.17626e-05	NCBI	hypothetical protein
540	PA1438	15596635	orf	1567848	1569293	+	481	365.994	123.444	2.96486	1.56796	4.13421e-06	2.64339e-05	NCBI	two-component sensor
541	PA3920	15599115	orf	4389231	4391609	+	792	505.448	170.944	2.9568	1.56404	5.09679e-06	3.18732e-05	NCBI	metal transporting P-type ATPase
542	PA4980	15600173	orf	5592633	5593424	-	263	111.894	37.8848	2.95352	1.56244	1.0944e-05	6.13663e-05	NCBI	enoyl-CoA hydratase
543	PA1646	15596843	orf	1791080	1793038	+	652	254.911	86.3898	2.9507	1.56106	4.52066e-06	2.8584e-05	NCBI	chemotaxis transducer
544	PA2870	15598066	orf	3222150	3223727	+	525	248.237	84.166	2.94937	1.56041	5.76089e-06	3.53281e-05	NCBI	hypothetical protein
545	PA1860	15597057	orf	2019776	2020603	+	275	107.468	36.4601	2.94756	1.55952	1.4595e-05	7.81464e-05	NCBI	hypothetical protein
546	PA5249	15600442	orf	5910403	5911032	-	209	641.236	217.598	2.94688	1.55919	5.29911e-06	3.29215e-05	NCBI	hypothetical protein
547	PA2152	15597348	orf	2368111	2371413	+	1100	108.207	36.7255	2.94639	1.55895	1.31878e-05	7.17584e-05	NCBI	trehalose synthase
548	PA0201	15595398	orf	229954	230535	+	193	2054.15	697.32	2.94578	1.55865	0.0612131	0.109354	NCBI	hypothetical protein
549	PA4975	15600168	orf	5585615	5586319	-	234	192.695	65.4573	2.94383	1.55769	6.77431e-06	4.07532e-05	NCBI	NAD(P)H quinone oxidoreductase
550	PA3618	15598814	orf	4052738	4053244	-	168	782.717	266.966	2.9319	1.55184	6.0025e-06	3.67702e-05	NCBI	hypothetical protein
551	PA3615	15598811	orf	4050005	4051075	+	356	2385.77	814.562	2.9289	1.55036	1.52593e-05	8.13385e-05	NCBI	hypothetical protein
552	PA3875	15599070	orf	4338261	4342046	-	1261	2472.21	844.88	2.92611	1.54899	0.145702	0.225622	NCBI	respiratory nitrate reductase subunit alpha
553	PA0656	15595853	orf	709282	709620	-	112	292.154	99.8642	2.92552	1.54869	6.64335e-06	4.0263e-05	NCBI	HIT family protein
554	PA4657	15599852	orf	5224890	5225873	+	327	1186.48	405.582	2.92537	1.54862	1.02784e-05	5.80916e-05	NCBI	hypothetical protein
555	PA3248	15598444	orf	3634924	3635475	-	183	321.501	109.903	2.92531	1.54859	6.224e-06	3.79231e-05	NCBI	hypothetical protein
556	PA2168	15597364	orf	2392043	2392819	+	258	10.8537	3.71172	2.92416	1.54802	0.0410722	0.0788901	NCBI	hypothetical protein
557	PA1230	15596427	orf	1331517	1331714	+	65	3.24989	1.11194	2.92273	1.54732	0.353958	0.4625	NCBI	hypothetical protein
558	PA1125	15596322	orf	1218181	1218933	+	250	246.968	84.5024	2.92262	1.54726	6.01043e-06	3.67792e-05	NCBI	cobalamin biosynthetic protein
559	PA3824.1	110645304	orf	4281665	4281751	+	87	624.328	213.841	2.9196	1.54577	5.07736e-06	3.18215e-05	NCBI	Leu tRNA
560	PA5235	15600428	orf	5892910	5894256	+	448	686.007	235.061	2.91842	1.54519	0.000111963	0.000476721	NCBI	sn-glycerol-3-phosphate transporter
561	PA3718	15598913	orf	4164330	4165571	-	413	27.1699	9.31088	2.91808	1.54502	0.000431966	0.0015391	NCBI	major facilitator superfamily (MFS) transporter
562	PA1656	15596853	orf	1803626	1805182	+	518	3928.89	1347.77	2.9151	1.54355	2.28217e-05	0.000117025	NCBI	hypothetical protein
563	PA0459	15595656	orf	518083	520635	+	850	1795.1	616.702	2.91081	1.54142	0.00511574	0.0133201	NCBI	ClpA/B protease ATP binding subunit
564	PA0441	15595638	orf	494816	496255	-	479	84.2565	28.9498	2.91043	1.54123	3.49955e-05	0.000170693	NCBI	phenylhydantoinase
565	PA2929	15598125	orf	3285007	3285621	-	204	88.7128	30.4851	2.91004	1.54104	0.000427609	0.00152733	NCBI	hypothetical protein
566	PA3928	15599123	orf	4403707	4403877	-	56	202.373	69.5765	2.90864	1.54035	9.20623e-06	5.33007e-05	NCBI	hypothetical protein
567	PA0417	15595614	orf	463949	464560	+	203	226.432	78.1119	2.89881	1.53546	7.63834e-06	4.50472e-05	NCBI	chemotaxis protein
568	PA0250	15595447	orf	282323	282757	-	144	565.954	195.412	2.89621	1.53417	7.69904e-06	4.53114e-05	NCBI	hypothetical protein
569	PA2054	15597250	orf	2247273	2248160	+	295	207.075	71.7215	2.88721	1.52968	0.00111937	0.00357657	NCBI	DNA-binding transcriptional regulator CynR
570	PA0289	15595486	orf	324625	325587	+	320	598.761	208.074	2.87763	1.52488	7.86305e-06	4.61336e-05	NCBI	transcriptional activator GpuR
571	PA4221	15599417	orf	4724639	4726801	-	720	184.023	64.0169	2.87461	1.52336	8.91864e-06	5.17936e-05	NCBI	Fe(III)-pyochelin outer membrane receptor
572	PA5099	15600292	orf	5741524	5742966	-	480	25.7941	8.97445	2.87417	1.52315	0.076548	0.131631	NCBI	transporter
573	PA3683	15598879	orf	4124858	4125724	-	288	1229.81	428.247	2.87172	1.52191	1.37981e-05	7.45804e-05	NCBI	hypothetical protein
574	PA4982	554753019	orf	5595279	5597531	-	750	218.129	75.9749	2.87107	1.52159	6.00747e-05	0.000274455	NCBI	two-component sensor
575	PA4549	15599745	orf	5097597	5098106	+	169	33.0641	11.519	2.8704	1.52125	0.000821326	0.00272253	NCBI	type 4 fimbrial biogenesis protein FimT
576	PA2159	15597355	orf	2378794	2379210	-	138	17.0506	5.95138	2.86499	1.51853	0.129706	0.205701	NCBI	hypothetical protein
577	PA4940	15600133	orf	5544636	5544821	-	61	1742.23	608.368	2.86377	1.51792	1.68632e-05	8.91183e-05	NCBI	hypothetical protein
578	PA4074	15599269	orf	4552859	4553527	+	222	84.8526	29.7017	2.85683	1.51442	0.0426001	0.0813859	NCBI	transcriptional regulator
579	PA2930	15598126	orf	3285687	3286613	+	308	661.233	231.673	2.85417	1.51307	9.96043e-06	5.66313e-05	NCBI	transcriptional regulator
580	PA1329	15596526	orf	1441632	1442063	+	143	15.9467	5.59127	2.85207	1.51201	0.00283418	0.00800115	NCBI	hypothetical protein
581	PA2122	15597318	orf	2333999	2335135	+	378	156.787	55.0029	2.85051	1.51122	1.23199e-05	6.78785e-05	NCBI	hypothetical protein
582	PA5084	15600277	orf	5722267	5723517	-	416	147.104	51.6119	2.85019	1.51106	1.4056e-05	7.5759e-05	NCBI	oxidoreductase
583	PA4187	15599382	orf	4683697	4685025	+	442	25.5271	8.95866	2.84943	1.51067	0.000819889	0.00272039	NCBI	major facilitator superfamily (MFS) transporter
584	PA2175	15597371	orf	2396536	2396883	-	115	20.0335	7.03174	2.84901	1.51046	0.00162571	0.00495806	NCBI	hypothetical protein
585	PA4814	15600007	orf	5403305	5405350	+	681	17.9233	6.29571	2.84691	1.5094	0.00210039	0.00622577	NCBI	2,4-dienoyl-CoA reductase
586	PA3772	15598967	orf	4230162	4231058	+	298	15.8131	5.55968	2.84425	1.50805	0.0386135	0.0748235	NCBI	hypothetical protein
587	PA0287	15595484	orf	322175	323560	+	461	55.0432	19.3657	2.8423	1.50706	7.79645e-05	0.000344848	NCBI	3-guanidinopropionate transporter
588	PA5470	15600663	orf	6158949	6159563	-	204	272.059	95.7718	2.8407	1.50625	9.91545e-06	5.65244e-05	NCBI	peptide chain release factor-like protein
589	PA2312a	554753051	orf	2550619	2551122	-	167	223.013	78.5352	2.83965	1.50571	1.19873e-05	6.62381e-05	NCBI	hypothetical protein
590	PA1232	15596429	orf	1332635	1334674	+	679	36.8838	12.9989	2.83745	1.5046	0.000300294	0.00113221	NCBI	hypothetical protein
591	PA1530.1	110645304	orf	1668840	1669799	+	960	827.476	291.653	2.8372	1.50447	1.11086e-05	6.19842e-05	NCBI	4.5S ribosomal RNA
592	PA3349	15598545	orf	3760897	3761829	-	310	11744.5	4142.64	2.83502	1.50336	2.62255e-05	0.000132791	NCBI	chemotaxis protein
593	PA3574a	554753065	orf	4007127	4007324	-	65	228.47	80.617	2.83402	1.50285	1.37789e-05	7.45476e-05	NCBI	copper chaperone CopZ
594	PA0312	15595509	orf	352430	352924	+	164	945.732	333.944	2.832	1.50182	1.382e-05	7.46279e-05	NCBI	hypothetical protein
595	PA3839	15599034	orf	4300117	4301949	+	610	3286.83	1161.69	2.82935	1.50047	0.098413	0.16341	NCBI	sodium:sulfate symporter
596	PA3261	15598457	orf	3648170	3648916	+	248	474.304	167.727	2.82783	1.4997	9.86371e-06	5.63626e-05	NCBI	hypothetical protein
597	PA5546	15600739	orf	6239448	6240632	-	394	1417.39	501.295	2.82746	1.4995	1.94307e-05	0.000101463	NCBI	hypothetical protein
598	PA4792	15599986	orf	5379513	5380448	-	311	432.527	153.106	2.82502	1.49826	1.02224e-05	5.78323e-05	NCBI	hypothetical protein
599	PA3514	15598710	orf	3929379	3930230	-	283	88.174	31.2211	2.82418	1.49783	3.68219e-05	0.000177624	NCBI	ABC transporter ATP-binding protein
600	PA3113	15598309	orf	3493842	3494477	-	211	3510.36	1243.4	2.82319	1.49732	3.70743e-05	0.000178484	NCBI	N-(5'-phosphoribosyl)anthranilate isomerase
601	PA4984	15600177	orf	5599160	5599807	-	215	544.929	193.338	2.81853	1.49494	1.05229e-05	5.92968e-05	NCBI	transcriptional regulator
602	PA1151	15596348	orf	1245665	1245928	+	87	3991.78	1416.69	2.81768	1.49451	4.05423e-05	0.000193118	NCBI	pyocin S2 immunity protein
603	PA0700	15595897	orf	772275	772700	+	141	19.8999	7.06332	2.81736	1.49435	0.00160791	0.00491166	NCBI	hypothetical protein
604	PA3274	15598470	orf	3668474	3668761	+	95	18.827	6.68741	2.81529	1.49328	0.00231368	0.00676299	NCBI	hypothetical protein
605	PA0136	15595334	orf	154417	155988	+	523	93.2313	33.1401	2.81325	1.49224	3.81326e-05	0.00018271	NCBI	ABC transporter ATP-binding protein
606	PA4334	15599530	orf	4863273	4864529	-	418	396.28	140.898	2.81252	1.49186	1.09026e-05	6.11942e-05	NCBI	manganese transporter MntH
607	PA2754a	554753056	orf	3115699	3115896	-	65	192.202	68.3541	2.81185	1.49152	0.00616982	0.0155391	NCBI	hypothetical protein
608	PA1420	15596617	orf	1545837	1546256	-	139	62.7137	22.3098	2.81104	1.4911	7.74665e-05	0.000342911	NCBI	hypothetical protein
609	PA4363	15599559	orf	4891345	4892247	-	300	337.057	119.982	2.80923	1.49018	1.00836e-05	5.71607e-05	NCBI	chromosome replication initiation inhibitor protein
610	PA2544	15597740	orf	2875697	2876410	-	237	433.123	154.257	2.80779	1.48944	1.28797e-05	7.04517e-05	NCBI	hypothetical protein
611	PA4277.1	110645304	orf	4785593	4785668	-	76	2829.09	1008.27	2.80589	1.48846	3.33584e-05	0.000164217	NCBI	Thr tRNA
612	PA0108	15595306	orf	130680	131567	+	295	44.7236	15.9588	2.80244	1.48668	0.000191981	0.000769141	NCBI	cytochrome C oxidase subunit III
613	PA2519	15597715	orf	2836171	2837127	-	318	149.753	53.4677	2.80081	1.48584	0.000291813	0.00110536	NCBI	transcriptional regulator XylS
614	PA4379	15599575	orf	4910108	4910791	-	227	1447.96	517.385	2.79861	1.48471	2.45694e-05	0.000125311	NCBI	hypothetical protein
615	PA2675	15597871	orf	3021308	3021742	-	144	48.8772	17.4703	2.79772	1.48425	0.000163047	0.000665863	NCBI	type II secretion system protein
616	PA0412	15595609	orf	453239	454114	+	291	2582.37	924.486	2.7933	1.48197	3.3871e-05	0.000166204	NCBI	methyltransferase PilK
617	PA1946	15597142	orf	2130854	2131813	+	319	1579.72	565.538	2.7933	1.48197	0.00289049	0.00814398	NCBI	ribose ABC transporter substrate-binding protein
618	PA3394	15598590	orf	3800199	3801113	+	304	168.027	60.16	2.793	1.48181	0.2251	0.322516	NCBI	NosF protein
619	PA0329	15595526	orf	370706	371038	-	110	3628.03	1299.71	2.79142	1.481	5.60979e-05	0.000257526	NCBI	hypothetical protein
620	PA4418	15599614	orf	4952604	4954343	-	579	8933.09	3202.7	2.78924	1.47987	3.04195e-05	0.000151222	NCBI	penicillin-binding protein 3
621	PA4905	15600098	orf	5504121	5505074	+	317	18.6935	6.7111	2.78545	1.47791	0.00228685	0.00670174	NCBI	vanillate O-demethylase
622	PA3565	15598761	orf	3996806	3997726	-	306	352.67	126.638	2.78487	1.47761	1.148e-05	6.3744e-05	NCBI	transcriptional regulator
623	PA0507	15595704	orf	566932	568728	+	598	256.549	92.1754	2.78327	1.47678	1.5316e-05	8.1547e-05	NCBI	acyl-CoA dehydrogenase
624	PA1540	15596737	orf	1678261	1678590	-	109	39.3636	14.1503	2.78181	1.47602	0.000282178	0.0010753	NCBI	multidrug efflux system protein MdtI
625	PA1882	15597079	orf	2052941	2053264	+	107	127.235	45.7552	2.78077	1.47548	2.87773e-05	0.00014419	NCBI	transporter
626	PA0798	15595995	orf	875953	876603	+	216	43.3836	15.6224	2.77702	1.47354	0.000227255	0.000887369	NCBI	phospholipid methyltransferase
627	PA2844	15598040	orf	3199029	3200237	-	402	370.25	133.475	2.77393	1.47193	1.421e-05	7.64442e-05	NCBI	hypothetical protein
628	PA4726	15599920	orf	5306989	5308425	+	478	5183.94	1871.83	2.76945	1.4696	4.60398e-05	0.00021635	NCBI	two-component response regulator CbrB
629	PA1830	15597027	orf	1989109	1989423	-	104	11565.2	4176.69	2.76899	1.46936	3.72429e-05	0.000179049	NCBI	hypothetical protein
630	PA1332	15596529	orf	1444720	1445271	-	183	447.374	161.578	2.76878	1.46925	1.35089e-05	7.32257e-05	NCBI	hypothetical protein
631	PA4099	15599294	orf	4581393	4582697	+	434	9.31335	3.36739	2.76574	1.46767	0.0246892	0.0511471	NCBI	hypothetical protein
632	PA0702	15595899	orf	774416	775321	-	301	54.4733	19.7258	2.76152	1.46547	0.000125103	0.000525988	NCBI	hypothetical protein
633	PA1308	15596505	orf	1418765	1419289	+	174	1036.6	375.623	2.75968	1.4645	2.69985e-05	0.000135995	NCBI	hypothetical protein
634	PA2155	15597351	orf	2374602	2375807	-	401	9.24658	3.3516	2.75885	1.46407	0.0246892	0.0511471	NCBI	cardiolipin synthase 2
635	PA2065	15597261	orf	2263079	2264977	-	632	23.5504	8.55117	2.75406	1.46156	0.00153823	0.00471905	NCBI	copper resistance protein A
636	PA1030	15596227	orf	1116635	1117390	+	251	1409.48	512.208	2.75178	1.46037	3.09163e-05	0.000153557	NCBI	hypothetical protein
637	PA3927	15599122	orf	4402638	4403426	+	262	272.603	99.0808	2.75131	1.46012	0.00014603	0.000601542	NCBI	transcriptional regulator
638	PA5548	15600741	orf	6241851	6243056	+	401	197.423	71.7688	2.75082	1.45986	1.9294e-05	0.000100842	NCBI	major facilitator superfamily (MFS) transporter
639	PA1306	15596503	orf	1417500	1417961	+	153	1020.75	371.385	2.7485	1.45865	2.86016e-05	0.000143436	NCBI	HIT family protein
640	PA4900	15600093	orf	5497313	5498653	-	446	77.6542	28.2691	2.74696	1.45784	7.47994e-05	0.000333698	NCBI	major facilitator superfamily (MFS) transporter
641	PA4210	15599405	orf	4713796	4714284	+	162	2.04341	0.743923	2.7468	1.45775	0.493933	0.599603	NCBI	phenazine biosynthesis protein
642	PA2590	15597786	orf	2930808	2933462	-	884	146.262	53.305	2.74387	1.45621	3.15541e-05	0.000156142	NCBI	hypothetical protein
643	PA3207	15598403	orf	3597319	3597798	+	159	145.866	53.1629	2.74376	1.45615	5.49628e-05	0.000253336	NCBI	hypothetical protein
644	PA1715	15596912	orf	1859071	1859493	+	140	108.408	39.5227	2.74293	1.45572	4.23155e-05	0.000200225	NCBI	type III export apparatus protein
645	PA4009	15599204	orf	4489641	4490498	-	285	185.461	67.618	2.74277	1.45564	2.36258e-05	0.000120606	NCBI	hypothetical protein
646	PA5149.1	110645304	orf	5798560	5798635	+	76	37.6897	13.7823	2.73464	1.45135	0.0038097	0.0103303	NCBI	Phe tRNA
647	PA4520	15599716	orf	5061730	5063751	-	673	1808.46	662.229	2.73086	1.44936	4.701e-05	0.000220425	NCBI	chemotaxis transducer
648	PA0818	15596015	orf	895396	895668	-	90	41.6073	15.2465	2.72898	1.44836	0.000349909	0.00129612	NCBI	hypothetical protein
649	PA0788	15595985	orf	860175	863300	-	1041	105.523	38.6682	2.72893	1.44833	0.00895458	0.0213806	NCBI	hypothetical protein
650	PA4524.1	110645304	orf	5068932	5069007	-	76	3387.74	1246.57	2.71765	1.44236	7.57715e-05	0.000336979	NCBI	Thr tRNA
651	PA0479	15595676	orf	539785	540735	-	316	193.639	71.2666	2.71711	1.44207	0.000167698	0.000683388	NCBI	transcriptional regulator
652	PA0707	15595904	orf	780194	780973	-	259	47.5372	17.5019	2.71611	1.44154	0.000252137	0.000975168	NCBI	transcriptional regulator ToxR
653	PA0714.1	110645304	orf	785498	785570	+	73	30.2505	11.1667	2.70898	1.43775	0.000890313	0.00292678	NCBI	-
654	PA4903	15600096	orf	5501338	5502672	-	444	50.284	18.5902	2.70487	1.43556	0.000243756	0.00094468	NCBI	major facilitator superfamily (MFS) transporter
655	PA5150	15600343	orf	5798693	5799430	-	245	674.197	249.41	2.70317	1.43465	2.93086e-05	0.000146594	NCBI	short-chain dehydrogenase
656	PA2571	15597767	orf	2906166	2907578	-	470	190.75	70.6411	2.70026	1.4331	3.56977e-05	0.000173524	NCBI	two-component sensor
657	PA3089	15598285	orf	3467085	3468050	+	321	164.216	60.8517	2.69863	1.43223	9.73896e-05	0.000421282	NCBI	hypothetical protein
658	PA0940	15596137	orf	1030157	1030411	-	84	187.535	69.5371	2.69691	1.43131	3.43284e-05	0.000167886	NCBI	hypothetical protein
659	PA1052	15596249	orf	1139714	1140859	+	381	223.454	82.8566	2.69687	1.43129	2.60354e-05	0.000132078	NCBI	hypothetical protein
660	PA3033	15598229	orf	3397096	3397374	-	92	305.123	113.263	2.69394	1.42972	2.6891e-05	0.000135694	NCBI	hypothetical protein
661	PA1797a	554753044	orf	1947994	1948215	+	73	222.812	82.7571	2.69236	1.42887	2.98301e-05	0.000149072	NCBI	hypothetical protein
662	PA5496	15600689	orf	6188166	6188855	-	229	1411	524.923	2.68801	1.42654	0.010394	0.0242982	NCBI	NrdJb protein
663	PA5180	15600373	orf	5831902	5832741	+	279	76.7815	28.5818	2.68637	1.42566	0.000209725	0.00082876	NCBI	hypothetical protein
664	PA1034	15596231	orf	1123148	1123348	-	66	998.424	371.679	2.68626	1.4256	3.60168e-05	0.000174533	NCBI	hypothetical protein
665	PA1351	15596548	orf	1464878	1466101	+	407	25.0907	9.34246	2.68567	1.42528	0.0711961	0.124152	NCBI	ECF subfamily sigma-70 factor
666	PA1050	15596247	orf	1137043	1138155	+	370	2043.06	761.146	2.68419	1.42449	0.0692097	0.121207	NCBI	hypothetical protein
667	PA2351	15597547	orf	2597869	2598522	+	217	13.97	5.22325	2.67458	1.41931	0.00672333	0.0166751	NCBI	ABC transporter permease
668	PA3916	15599111	orf	4385900	4386352	-	150	964.084	360.808	2.67202	1.41793	0.00102903	0.00332147	NCBI	molybdopterin converting factor large subunit
669	PA5260	15600453	orf	5921494	5922435	-	313	5820.12	2178.6	2.6715	1.41765	8.07175e-05	0.000355919	NCBI	porphobilinogen deaminase
670	PA3133.3	110645304	orf	3515014	3515089	-	76	1958.06	732.959	2.67145	1.41762	7.16021e-05	0.000321448	NCBI	Glu tRNA
671	PA2399	15597595	orf	2657798	2665144	-	2448	816.418	305.97	2.66829	1.41592	3.5894e-05	0.000174181	NCBI	pyoverdine synthetase D
672	PA3160	15598356	orf	3545881	3546927	-	348	6427.11	2410.48	2.66631	1.41485	7.59366e-05	0.00033745	NCBI	O-antigen chain length regulator
673	PA0207	15595404	orf	236218	237111	+	297	446.898	167.692	2.66499	1.41413	3.15737e-05	0.000156142	NCBI	transcriptional regulator
674	PA1470	15596667	orf	1598221	1598958	+	245	206.157	77.3601	2.66491	1.41408	9.30593e-05	0.000406283	NCBI	short-chain dehydrogenase
675	PA4112	15599307	orf	4595849	4600102	-	1417	980.977	368.318	2.6634	1.41327	4.10785e-05	0.000195346	NCBI	sensor/response regulator hybrid
676	PA1548	15596745	orf	1684753	1684962	-	69	443.376	166.655	2.66045	1.41167	3.33796e-05	0.000164217	NCBI	hypothetical protein
677	PA1382	15596579	orf	1498813	1501092	+	759	868.612	326.737	2.65844	1.41058	4.01564e-05	0.00019144	NCBI	type II secretion system protein
678	PA3426	15598622	orf	3835579	3836349	-	256	355.982	133.919	2.65819	1.41044	3.02259e-05	0.000150653	NCBI	enoyl-CoA hydratase
679	PA1930	15597126	orf	2110226	2111521	+	431	83.6151	31.4628	2.65759	1.41012	0.0122873	0.0280227	NCBI	chemotaxis transducer
680	PA0836.1	110645304	orf	912791	912861	+	71	1.97664	0.743923	2.65705	1.40983	0.493933	0.599603	NCBI	-
681	PA2156	15597352	orf	2375804	2376541	-	245	1.97664	0.743923	2.65705	1.40983	0.493933	0.599603	NCBI	hypothetical protein
682	PA4083	15599278	orf	4564684	4565424	-	246	11.8598	4.46354	2.65705	1.40983	0.0340943	0.0674193	NCBI	chaperone CupB4
683	PA2582	15597778	orf	2918967	2919500	-	177	5917.94	2229.42	2.65447	1.40842	9.40819e-05	0.000410401	NCBI	hypothetical protein
684	PA4682	15599877	orf	5250620	5251666	-	348	178.222	67.2342	2.65076	1.40641	4.90822e-05	0.000228449	NCBI	hypothetical protein
685	PA4915	15600108	orf	5514727	5516352	+	541	429.473	162.133	2.6489	1.40539	3.7832e-05	0.000181575	NCBI	chemotaxis transducer
686	PA1211	15596408	orf	1311504	1312139	-	211	36.3807	13.7349	2.64877	1.40532	0.000760178	0.00255199	NCBI	hypothetical protein
687	PA3755	15598950	orf	4206048	4206602	+	184	615.17	232.374	2.64732	1.40453	3.95847e-05	0.000189031	NCBI	hypothetical protein
688	PA2787	15597983	orf	3143152	3144390	+	412	31.3902	11.8791	2.64248	1.40189	0.000975717	0.00317094	NCBI	glutamate carboxypeptidase
689	PA4383	15599579	orf	4914127	4914510	-	127	287.81	109.238	2.6347	1.39764	3.43315e-05	0.000167886	NCBI	camphor resistance protein CrcB
690	PA2374	15597570	orf	2626221	2626757	+	178	39.1275	14.8864	2.62841	1.39419	0.00110861	0.00354817	NCBI	hypothetical protein
691	PA5341	15600534	orf	6009571	6010191	-	206	64.3875	24.5021	2.62784	1.39388	0.000218769	0.000857774	NCBI	hypothetical protein
692	PA5526	15600719	orf	6218857	6219069	-	70	1323.76	504.484	2.62398	1.39176	6.62861e-05	0.000299708	NCBI	hypothetical protein
693	PA5517	15600710	orf	6209479	6210063	-	194	314.107	119.756	2.6229	1.39116	3.64748e-05	0.000176473	NCBI	hypothetical protein
694	PA1223	15596420	orf	1326046	1326939	-	297	306.232	116.824	2.6213	1.39028	4.13688e-05	0.000196398	NCBI	transcriptional regulator
695	PA3917	15599112	orf	4386357	4386608	-	83	654.011	249.863	2.61748	1.38818	0.00170675	0.00517475	NCBI	molybdopterin converting factor small subunit
696	PA0248	15595445	orf	280936	281802	+	288	516.686	197.56	2.61534	1.387	4.1323e-05	0.000196345	NCBI	transcriptional regulator
697	PA1131	15596328	orf	1223060	1224328	-	422	37.7207	14.4394	2.61235	1.38535	0.00749358	0.0183459	NCBI	major facilitator superfamily (MFS) transporter
698	PA4298	15599494	orf	4823080	4823364	-	94	13.6005	5.20746	2.61172	1.385	0.096844	0.161369	NCBI	hypothetical protein
699	PA2676	15597872	orf	3021796	3022983	-	395	47.5372	18.2143	2.60989	1.38399	0.000429428	0.00153286	NCBI	type II secretion system protein
700	PA2757	15597953	orf	3117750	3118193	-	147	171.691	65.8569	2.60703	1.38241	6.08269e-05	0.000277669	NCBI	hypothetical protein
701	PA0668.2	110645304	orf	723696	723772	+	77	2866.15	1099.92	2.60578	1.38171	0.000349581	0.00129575	NCBI	Ile tRNA
702	PA2328	15597524	orf	2569690	2570889	-	399	167.814	64.4165	2.60515	1.38136	0.0458351	0.0863216	NCBI	hypothetical protein
703	PA5244	15600437	orf	5905871	5906461	+	196	1495.58	574.51	2.60323	1.3803	0.00051294	0.00180273	NCBI	hypothetical protein
704	PA0290	15595487	orf	325700	326671	+	323	551.374	211.833	2.60286	1.3801	0.000344343	0.001278	NCBI	hypothetical protein
705	PA1283	15596480	orf	1394188	1394748	+	186	375.677	144.4	2.60164	1.37942	4.50503e-05	0.000212284	NCBI	transcriptional regulator
706	PA2754	15597950	orf	3115304	3115633	+	109	1192.59	458.433	2.60144	1.37931	0.00638275	0.0159555	NCBI	hypothetical protein
707	PA3109	15598305	orf	3490136	3490678	-	180	733.764	282.428	2.59805	1.37743	5.6049e-05	0.000257526	NCBI	hypothetical protein
708	PA0988	15596185	orf	1069769	1070173	+	134	839.394	323.375	2.59573	1.37614	6.34713e-05	0.000288584	NCBI	hypothetical protein
709	PA1672	15596869	orf	1824343	1824723	-	126	370.753	142.893	2.59461	1.37552	4.84625e-05	0.000225934	NCBI	hypothetical protein
710	PA3185	15598381	orf	3574846	3575697	-	283	2681.95	1033.85	2.59413	1.37525	0.000133717	0.000556861	NCBI	hypothetical protein
711	PA0439	15595636	orf	492080	493357	-	425	13.4669	5.19167	2.59395	1.37515	0.0108378	0.0252013	NCBI	dihydropyrimidine dehydrogenase
712	PA4342	15599538	orf	4870428	4871912	-	494	237.855	91.7995	2.59103	1.37353	5.67985e-05	0.000260521	NCBI	amidase
713	PA0922.1	110645304	orf	1007727	1007803	-	77	10.5866	4.08763	2.58991	1.3729	0.0215848	0.0454934	NCBI	Met tRNA
714	PA4306	15599502	orf	4830964	4831182	+	72	107.704	41.5965	2.58926	1.37254	0.000112778	0.000479476	NCBI	type IVb pilin Flp
715	PA1619	15596816	orf	1762928	1763752	+	274	436.383	168.673	2.58715	1.37136	4.89946e-05	0.000228228	NCBI	transcriptional regulator
716	PA3289	15598485	orf	3681048	3681461	+	137	74.8096	28.9183	2.58693	1.37124	0.00548107	0.0141101	NCBI	hypothetical protein
717	PA2400	110645305	orf	2665156	2671629	-	2157	629.297	243.283	2.58668	1.3711	0.000757884	0.00254579	NCBI	protein PvdJ
718	PA1525	15596722	orf	1659413	1660546	-	377	71.1544	27.5252	2.58507	1.3702	0.000227782	0.000888819	NCBI	alkane-1 monooxygenase
719	PA3343	15598539	orf	3753763	3754932	-	389	1140.74	441.6	2.5832	1.36916	7.94842e-05	0.000351024	NCBI	hypothetical protein
720	PA2095	15597291	orf	2305782	2306627	-	281	82.3108	31.8703	2.58268	1.36887	0.000177439	0.000717985	NCBI	hypothetical protein
721	PA2026	15597222	orf	2218098	2219099	-	333	338.566	131.332	2.57794	1.36622	0.00915464	0.0217944	NCBI	hypothetical protein
722	PA2865	15598061	orf	3216989	3218419	-	476	1122.61	435.506	2.57771	1.36609	8.14334e-05	0.000358798	NCBI	glycosylase
723	PA1468	15596665	orf	1596889	1597305	+	138	83.317	32.3725	2.5737	1.36384	0.000159641	0.00065289	NCBI	hypothetical protein
724	PA5265	15600458	orf	5927336	5930605	-	1089	494.075	192.016	2.57309	1.3635	5.27386e-05	0.000244071	NCBI	hypothetical protein
725	PA3762	15598957	orf	4214762	4215079	-	105	1228.69	477.758	2.57179	1.36277	0.00010059	0.000433152	NCBI	hypothetical protein
726	PA1076	15596273	orf	1163660	1164022	+	120	4317.97	1679.44	2.57108	1.36237	0.0430757	0.0821293	NCBI	hypothetical protein
727	PA2435	15597631	orf	2730518	2732503	-	661	710.218	276.442	2.56913	1.36128	6.50054e-05	0.000294853	NCBI	cation-transporting P-type ATPase
728	PA5103	15600296	orf	5746849	5747871	-	340	461.073	179.59	2.56736	1.36028	5.59379e-05	0.000257414	NCBI	hypothetical protein
729	PA3262.1	110645304	orf	3650722	3650798	-	77	2378.67	926.683	2.56686	1.36001	0.000143571	0.000592396	NCBI	Asp tRNA
730	PA3154	15598350	orf	3537808	3539124	-	438	3521.52	1373.33	2.56421	1.35851	0.000158127	0.000647161	NCBI	B-band O-antigen polymerase
731	PA0791	15595988	orf	866558	867346	+	262	356.079	138.9	2.56356	1.35815	5.96601e-05	0.00027278	NCBI	transcriptional regulator
732	PA2148	15597344	orf	2364311	2364802	+	163	13.3334	5.20746	2.56044	1.35639	0.0107187	0.0249751	NCBI	hypothetical protein
733	PA3723	15598918	orf	4167711	4168817	-	368	227.357	88.8001	2.56032	1.35633	0.0533601	0.0979042	NCBI	FMN oxidoreductase
734	PA1053	15596250	orf	1141268	1141732	+	154	16433.5	6421.15	2.55928	1.35574	9.51573e-05	0.000414458	NCBI	hypothetical protein
735	PA2497	15597693	orf	2815341	2816219	-	292	172.23	67.3053	2.55894	1.35555	7.49265e-05	0.000333742	NCBI	transcriptional regulator
736	PA3065	15598261	orf	3434373	3435359	-	328	73.131	28.6134	2.55583	1.35379	0.000255852	0.000985523	NCBI	hypothetical protein
737	PA0223	15595420	orf	252913	253794	-	293	153.568	60.2104	2.55052	1.35079	9.55069e-05	0.000415498	NCBI	dihydrodipicolinate synthetase
738	PA3249	15598445	orf	3635541	3636257	-	238	45.427	17.8147	2.54998	1.35048	0.000619383	0.0021321	NCBI	transcriptional regulator
739	PA3753	15598948	orf	4204734	4205258	-	174	1928.51	757.499	2.54589	1.34817	0.000151085	0.000620571	NCBI	hypothetical protein
740	PA5511	15600704	orf	6203104	6204447	-	447	1684.68	661.803	2.5456	1.348	0.000121622	0.000512484	NCBI	MifR protein
741	PA0810	15596007	orf	887583	888284	-	233	202.24	79.4892	2.54424	1.34724	9.69986e-05	0.000419909	NCBI	haloacid dehalogenase
742	PA0111	15595309	orf	132577	133155	+	192	15.1765	5.96718	2.54333	1.34672	0.0312463	0.0625474	NCBI	hypothetical protein
743	PA1183	15596380	orf	1284513	1285823	+	436	372.973	146.78	2.54102	1.34541	0.170098	0.256701	NCBI	C4-dicarboxylate transporter DctA
744	PA1491	15596688	orf	1618612	1619847	+	411	36.8838	14.5262	2.53912	1.34433	0.00106527	0.00342101	NCBI	transporter
745	PA1231	15596428	orf	1331727	1332635	+	302	17.9233	7.06332	2.53752	1.34342	0.00531189	0.0137367	NCBI	hypothetical protein
746	PA0685	15595882	orf	741925	744336	+	803	37.6897	14.8706	2.53452	1.34171	0.0048546	0.0127744	NCBI	type II secretion system protein
747	PA3304.1	110645304	orf	3703022	3703156	-	135	42.4132	16.7343	2.5345	1.3417	0.000657268	0.00224757	NCBI	-
748	PA2804	15598000	orf	3159666	3160247	+	193	4.72344	1.86376	2.53437	1.34162	0.187696	0.278464	NCBI	hypothetical protein
749	PA4079	15599274	orf	4558302	4558991	+	229	2078.02	820.154	2.53369	1.34124	0.000174856	0.000709512	NCBI	short-chain dehydrogenase
750	PA4887	15600080	orf	5482452	5483768	-	438	929.597	366.902	2.53364	1.34121	0.000106403	0.000455773	NCBI	major facilitator superfamily (MFS) transporter
751	PA3974	15599169	orf	4453289	4455676	-	795	881.54	347.97	2.53338	1.34106	9.42517e-05	0.000410828	NCBI	Lost Adherence Sensor, LadS
752	PA3427	15598623	orf	3836466	3837377	-	303	472.999	186.94	2.53023	1.33927	7.48695e-05	0.000333742	NCBI	short-chain dehydrogenase
753	PA2719	15597915	orf	3073732	3074418	+	228	197.121	77.9303	2.52945	1.33882	8.90278e-05	0.000389847	NCBI	hypothetical protein
754	PA2756	15597952	orf	3117177	3117611	-	144	1268.11	501.945	2.5264	1.33708	0.000145897	0.000601431	NCBI	hypothetical protein
755	PA4032	15599227	orf	4513168	4513884	-	238	1370.08	542.41	2.52591	1.33681	0.000131474	0.000549933	NCBI	two-component response regulator
756	PA0457.1	308198344	orf	515653	516027	-	124	166.937	66.1381	2.52406	1.33575	9.76315e-05	0.000422008	NCBI	hypothetical protein
757	PA2753	15597949	orf	3114819	3115193	+	124	2161.19	857.117	2.52147	1.33426	0.119798	0.192577	NCBI	hypothetical protein
758	PA3303a	554753062	orf	3702977	3703180	-	67	65.563	26.0215	2.51957	1.33318	0.000985352	0.00319496	NCBI	hypothetical protein
759	PA1679	15596876	orf	1828931	1829710	-	259	1215.98	483.211	2.51646	1.33139	0.0433665	0.0826007	NCBI	hypothetical protein
760	PA0336	15595533	orf	378096	378575	+	159	7012.48	2790.44	2.51304	1.32943	0.00019959	0.000794593	NCBI	dinucleoside polyphosphate hydrolase
761	PA3835	15599030	orf	4294255	4294605	-	116	91.4906	36.4285	2.51151	1.32855	0.000211603	0.000834834	NCBI	hypothetical protein
762	PA0668.3	110645304	orf	723801	723876	+	76	1319.22	525.606	2.5099	1.32763	0.000236796	0.000921466	NCBI	Ala tRNA
763	PA0610	15595807	orf	672777	673091	-	104	666.415	265.901	2.50625	1.32553	0.000115926	0.000491025	NCBI	transcriptional regulator PrtN
764	PA2523	15597719	orf	2843818	2844492	+	224	180.568	72.0658	2.5056	1.32516	0.000119463	0.000504135	NCBI	two-component response regulator
765	PA2759	15597955	orf	3119394	3119708	-	104	1729.01	691.002	2.50218	1.32318	0.00885485	0.0211691	NCBI	hypothetical protein
766	PA0255	15595452	orf	286338	287024	-	228	664.426	265.57	2.50189	1.32302	9.79686e-05	0.000423144	NCBI	hypothetical protein
767	PA1527	15596724	orf	1661412	1664900	+	1162	9928.01	3969.04	2.50136	1.32271	0.000178812	0.000722476	NCBI	hypothetical protein
768	PA3926	15599121	orf	4401355	4402536	-	393	69.5163	27.7984	2.50073	1.32235	0.00872475	0.020902	NCBI	major facilitator superfamily (MFS) transporter
769	PA0187	15595385	orf	213819	214634	+	271	35.4103	14.174	2.49825	1.32092	0.00129915	0.00406662	NCBI	hypothetical protein
770	PA2583	15597779	orf	2919591	2922569	-	992	1663.3	666.203	2.49669	1.32002	0.000191913	0.000769141	NCBI	sensor/response regulator hybrid
771	PA4361	15599557	orf	4889112	4890101	-	329	646.293	259.681	2.48879	1.31545	0.000115739	0.000490599	NCBI	oxidoreductase
772	PA1112	15596309	orf	1203633	1204781	+	382	335.106	134.679	2.48819	1.3151	0.000105246	0.000451496	NCBI	hypothetical protein
773	PA3825	15599020	orf	4282078	4283658	-	526	272.963	109.756	2.48699	1.3144	0.000109374	0.000467446	NCBI	hypothetical protein
774	PA3784	15598979	orf	4243080	4243652	-	190	555.906	223.569	2.48651	1.31412	0.000111496	0.00047509	NCBI	hypothetical protein
775	PA4277.2	110645304	orf	4785688	4785761	-	74	3441.94	1384.79	2.48553	1.31355	0.000291376	0.00110444	NCBI	Gly tRNA
776	PA1413	15596610	orf	1537755	1538627	+	290	369.181	148.682	2.48303	1.3121	9.59339e-05	0.000416542	NCBI	transcriptional regulator
777	PA5499	15600692	orf	6192179	6192682	+	167	883.185	355.864	2.48181	1.31139	0.000806519	0.00268071	NCBI	transcriptional regulator np20
778	PA1066	15596263	orf	1151919	1152575	-	218	174.171	70.1941	2.48128	1.31108	0.000136648	0.000567821	NCBI	short-chain dehydrogenase
779	PA5381	15600574	orf	6059823	6060200	-	125	132.662	53.523	2.47859	1.30952	0.000184664	0.000745063	NCBI	hypothetical protein
780	PA0119	15595317	orf	138818	140167	+	449	737.75	297.724	2.47797	1.30916	0.0113918	0.0262749	NCBI	C4-dicarboxylate transporter DctA
781	PA3548	15598744	orf	3974359	3975921	+	520	44.9907	18.1906	2.47329	1.30643	0.00100221	0.00324408	NCBI	alginate o-acetyltransferase AlgI
782	PA2221	15597417	orf	2443161	2444366	+	401	38.5934	15.6145	2.47164	1.30547	0.00117151	0.00371816	NCBI	hypothetical protein
783	PA4466	15599662	orf	4996119	4996391	+	90	1651.4	668.757	2.46935	1.30413	0.000215469	0.000848325	NCBI	phosphoryl carrier protein
784	PA3830	15599025	orf	4287794	4288606	-	270	383.481	155.298	2.46932	1.30411	0.000117402	0.00049691	NCBI	transcriptional regulator
785	PA4057	15599252	orf	4538039	4538503	-	154	2274.68	922.013	2.46708	1.3028	0.000268168	0.0010281	NCBI	transcriptional regulator NrdR
786	PA3851	15599046	orf	4311951	4312703	-	250	568.946	230.66	2.4666	1.30252	0.000119311	0.000503866	NCBI	hypothetical protein
787	PA1287	15596484	orf	1398618	1399172	+	184	958.984	388.871	2.46607	1.30221	0.000170135	0.000692822	NCBI	glutathione peroxidase
788	PA0038	15595236	orf	40190	40405	+	71	885.901	359.38	2.46508	1.30164	0.000663129	0.00226626	NCBI	hypothetical protein
789	PA3733a	554753066	orf	4185125	4185481	-	118	214.598	87.1022	2.46375	1.30086	0.00270283	0.00770287	NCBI	hypothetical protein
790	PA3947	15599142	orf	4426952	4428130	-	392	332.431	135.205	2.45873	1.29791	0.000115294	0.000489076	NCBI	protein RocR
791	PA1990	15597186	orf	2175062	2176888	+	608	212.328	86.4056	2.45734	1.2971	0.000139872	0.000579951	NCBI	PqqH protein
792	PA2460	15597656	orf	2760323	2760619	-	98	465.338	189.482	2.45584	1.29622	0.000367436	0.00134876	NCBI	hypothetical protein
793	PA3015	15598211	orf	3377035	3377853	+	272	546.664	222.667	2.45508	1.29577	0.000131878	0.000550812	NCBI	hypothetical protein
794	PA4950	15600143	orf	5555162	5556247	+	361	1098.72	447.556	2.45495	1.29569	0.000180341	0.00072814	NCBI	hypothetical protein
795	PA5238	15600431	orf	5896806	5898794	-	662	256.687	104.806	2.44916	1.29228	0.000127425	0.000534173	NCBI	O-antigen acetylase
796	PA4820	15600013	orf	5410277	5410639	-	120	5.42683	2.21598	2.44895	1.29217	0.213459	0.30857	NCBI	hypothetical protein
797	PA3868	15599063	orf	4331452	4332462	+	336	76.2474	31.1737	2.44589	1.29036	0.000424976	0.00152299	NCBI	hypothetical protein
798	PA3688	15598884	orf	4130599	4130943	+	114	85.0886	34.7986	2.44518	1.28994	0.0359155	0.070434	NCBI	hypothetical protein
799	PA4835	15600028	orf	5425597	5426898	-	433	97.2513	39.7801	2.44472	1.28967	0.000319398	0.00119442	NCBI	hypothetical protein
800	PA0179	15595377	orf	204094	204459	-	121	414.22	169.556	2.44297	1.28863	0.0150414	0.0332651	NCBI	two-component response regulator
801	PA4630	15599826	orf	5197881	5198324	+	147	175.28	71.8399	2.43987	1.2868	0.000154336	0.000633011	NCBI	hypothetical protein
802	PA0540	15595737	orf	598608	598994	+	128	94.2064	38.6366	2.43827	1.28586	0.000276852	0.00105712	NCBI	hypothetical protein
803	PA2984	15598180	orf	3340822	3343047	-	741	274.641	112.708	2.43674	1.28495	0.000141298	0.000585437	NCBI	hypothetical protein
804	PA3455	15598651	orf	3860675	3862165	-	496	2151.62	883.213	2.43613	1.28459	0.000305588	0.00114989	NCBI	hypothetical protein
805	PA4536	15599732	orf	5077061	5077510	+	149	454.368	186.516	2.43608	1.28456	0.000153222	0.000628894	NCBI	hypothetical protein
806	PA4995	15600188	orf	5610851	5612140	-	429	396.423	162.741	2.43592	1.28447	0.000118724	0.000501759	NCBI	acyl-CoA dehydrogenase
807	PA2296	15597492	orf	2525871	2527277	-	468	55.3102	22.7173	2.43472	1.28376	0.00069025	0.00234487	NCBI	hypothetical protein
808	PA1107	15596304	orf	1198750	1199946	-	398	90.1817	37.0777	2.43223	1.28228	0.00152142	0.00468009	NCBI	hypothetical protein
809	PA4620	15599816	orf	5178905	5179444	-	179	476.383	195.909	2.43165	1.28194	0.000143602	0.000592396	NCBI	hypothetical protein
810	PA2562	15597758	orf	2896741	2897253	-	170	2043.07	840.837	2.42981	1.28084	0.000368154	0.00134977	NCBI	hypothetical protein
811	PA2106	15597302	orf	2317400	2318134	+	244	315.474	129.874	2.42908	1.28041	0.00015808	0.000647161	NCBI	hypothetical protein
812	PA0327	15595524	orf	367457	368422	+	321	196.715	81.0008	2.42856	1.2801	0.000190716	0.00076657	NCBI	hypothetical protein
813	PA2846	15598042	orf	3200650	3201504	+	284	207.03	85.2827	2.42757	1.27952	0.000386665	0.00140936	NCBI	transcriptional regulator
814	PA4770	15599964	orf	5355387	5357075	+	562	561.96	231.956	2.4227	1.27662	0.00391363	0.0105385	NCBI	L-lactate permease
815	PA3017	15598213	orf	3378512	3378949	+	145	805.278	332.641	2.42086	1.27552	0.000217444	0.00085433	NCBI	hypothetical protein
816	PA3829	15599024	orf	4286787	4287710	-	307	174.407	72.0974	2.41905	1.27444	0.000192728	0.000771591	NCBI	hypothetical protein
817	PA4891	15600084	orf	5487215	5487718	+	167	70.0457	28.9814	2.41692	1.27317	0.107281	0.175398	NCBI	urease accessory protein UreE
818	PA4169	15599364	orf	4666327	4666755	-	142	193.906	80.3042	2.41465	1.27181	0.000176074	0.000713944	NCBI	hypothetical protein
819	PA3945	15599140	orf	4422407	4422997	-	196	580.694	240.573	2.41379	1.2713	0.000196711	0.000785327	NCBI	hypothetical protein
820	PA1122	PA1122	orf	1215284	1215822	+	178.667	731.155	303.023	2.41287	1.27075	0.000197515	0.000787986	NCBI	PA1122
821	PA5424	15600617	orf	6104799	6105044	-	81	1272.9	527.647	2.41241	1.27047	0.00030516	0.00114904	NCBI	hypothetical protein
822	PA1355	15596552	orf	1468510	1468890	+	126	10.7201	4.44775	2.41024	1.26918	0.0338407	0.0669643	NCBI	hypothetical protein
823	PA2878	15598074	orf	3231218	3231859	+	213	2.68003	1.11194	2.41024	1.26918	0.424863	0.536684	NCBI	hypothetical protein
824	PA1782	15596979	orf	1928894	1930489	-	531	24.1871	10.039	2.40931	1.26862	0.00490993	0.0128725	NCBI	serine/threonine-protein kinase
825	PA4360a	554753075	orf	4888848	4889111	+	87	18.827	7.81514	2.40904	1.26846	0.00835495	0.0201516	NCBI	hypothetical protein
826	PA4781	15599975	orf	5369187	5370368	-	393	1542.14	640.363	2.40823	1.26797	0.000307721	0.00115715	NCBI	cyclic di-GMP phosphodiesterase
827	PA1121	15596318	orf	1214502	1215074	-	190	306.205	127.321	2.40498	1.26603	0.000594774	0.00205359	NCBI	hypothetical protein
828	PA0814	15596011	orf	892386	892820	-	144	13.4002	5.57548	2.40341	1.26508	0.0172081	0.0372755	NCBI	hypothetical protein
829	PA3749	15598944	orf	4201252	4202565	+	437	86.7362	36.1079	2.40214	1.26432	0.00211313	0.00624727	NCBI	major facilitator superfamily (MFS) transporter
830	PA1875	15597072	orf	2043847	2045124	+	425	124.087	51.6592	2.40204	1.26426	0.000289942	0.00110102	NCBI	hypothetical protein
831	PA2228	15597424	orf	2449554	2450765	-	403	123.215	51.3149	2.40115	1.26372	0.000315922	0.00118408	NCBI	hypothetical protein
832	PA0811	15596008	orf	888315	889562	-	415	126.67	52.7791	2.4	1.26303	0.000253263	0.00097886	NCBI	major facilitator superfamily (MFS) transporter
833	PA3412	15598608	orf	3819527	3819796	-	89	43.7842	18.2459	2.39968	1.26284	0.00154389	0.00473132	NCBI	hypothetical protein
834	PA2124	15597320	orf	2336209	2337846	+	545	53.5339	22.3098	2.39957	1.26277	0.000967434	0.00314761	NCBI	dehydrogenase
835	PA3771	15598966	orf	4229050	4230027	+	325	174.803	72.8492	2.39952	1.26274	0.000272817	0.00104451	NCBI	transcriptional regulator
836	PA4377	15599573	orf	4909162	4909404	-	80	406.061	169.262	2.399	1.26243	0.000185438	0.000747657	NCBI	hypothetical protein
837	PA3422	15598618	orf	3830898	3832655	-	585	37.3869	15.6066	2.39558	1.26038	0.00189177	0.00566933	NCBI	hypothetical protein
838	PA2436	15597632	orf	2732532	2732966	-	144	575	240.237	2.39347	1.25911	0.000221895	0.000869419	NCBI	hypothetical protein
839	PA2427	15597623	orf	2722755	2723222	-	155	13.4002	5.59916	2.39324	1.25897	0.0172421	0.037335	NCBI	hypothetical protein
840	PA1136	15596333	orf	1227474	1228205	+	243	229.209	95.8003	2.39258	1.25857	0.000236776	0.000921466	NCBI	transcriptional regulator
841	PA0682	15595879	orf	739176	740141	+	321	9.81644	4.10342	2.39226	1.25837	0.214756	0.309973	NCBI	HxcX atypical pseudopilin
842	PA0885	15596082	orf	967570	968208	+	212	16.0134	6.69531	2.39174	1.25806	0.0115861	0.0266475	NCBI	C4-dicarboxylate transporter
843	PA0238	15595435	orf	268704	269519	+	271	55.3102	23.1406	2.39018	1.25712	0.000853176	0.00281934	NCBI	hypothetical protein
844	PA4231	15599427	orf	4745121	4746551	+	476	77.0533	32.262	2.38836	1.25602	0.000576597	0.00200053	NCBI	salicylate biosynthesis isochorismate synthase
845	PA2524	15597720	orf	2844489	2845907	+	472	107.402	44.9718	2.3882	1.25592	0.000412948	0.00148897	NCBI	two-component sensor
846	PA0257	15595454	orf	288384	289175	-	263	338.192	141.619	2.38805	1.25583	0.000190802	0.00076657	NCBI	hypothetical protein
847	PA4963	15600156	orf	5571219	5571929	-	236	4118.44	1725.86	2.38631	1.25478	0.000519086	0.00182096	NCBI	hypothetical protein
848	PA2393	15597589	orf	2648626	2649972	+	448	16.8503	7.06332	2.38561	1.25436	0.0118791	0.0272335	NCBI	dipeptidase
849	PA1515	15596712	orf	1647101	1648099	-	332	317.424	133.083	2.38515	1.25408	0.0001862	0.0007502	NCBI	allantoicase
850	PA2824	15598020	orf	3177090	3179450	+	786	832.796	349.312	2.3841	1.25345	0.000254886	0.000983131	NCBI	sensor/response regulator hybrid
851	PA0957	15596154	orf	1043512	1043919	+	135	178.325	74.7998	2.38403	1.2534	0.000253768	0.000980145	NCBI	hypothetical protein
852	PA4072	15599267	orf	4549485	4550975	-	496	42.6135	17.8778	2.38359	1.25314	0.00144332	0.00445668	NCBI	amino acid permease
853	PA1649	15596846	orf	1796138	1796899	+	253	118.424	49.8192	2.37709	1.24919	0.000374767	0.00137038	NCBI	short-chain dehydrogenase
854	PA3089a	554753060	orf	3468051	3468950	-	299	283.652	119.396	2.37573	1.24837	0.000218068	0.000856193	NCBI	1-aminocyclopropane-1-carboxylate deaminase
855	PA0598	15595795	orf	658343	659101	+	252	1148.66	483.905	2.37372	1.24715	0.000290212	0.00110102	NCBI	hypothetical protein
856	PA0234	15595431	orf	263689	264522	+	277	59.13	24.9175	2.37303	1.24673	0.000821491	0.00272253	NCBI	hypothetical protein
857	PA1539	15596736	orf	1677559	1678407	+	282	422.649	178.339	2.36991	1.24483	0.000207597	0.000822241	NCBI	hypothetical protein
858	PA5385	15600578	orf	6063353	6063832	-	159	11.4235	4.82366	2.36823	1.24381	0.031051	0.0622441	NCBI	carnitine dehydrogenase
859	PA0842	15596039	orf	917309	918529	-	406	16.6501	7.03964	2.36519	1.24195	0.011659	0.0267936	NCBI	glycosyl transferase family protein
860	PA4136	15599331	orf	4625089	4626297	-	402	137.149	58.0655	2.36197	1.23999	0.000399248	0.00144689	NCBI	major facilitator superfamily (MFS) transporter
861	PA4637	15599833	orf	5206209	5206487	-	92	436.993	185.158	2.36011	1.23885	0.00020845	0.000824678	NCBI	hypothetical protein
862	PA3669	15598865	orf	4107505	4108485	-	326	385.832	163.54	2.35925	1.23833	0.000218772	0.000857774	NCBI	hypothetical protein
863	PA2691	15597887	orf	3044947	3046152	-	401	250.044	106.005	2.35879	1.23805	0.000299863	0.00113134	NCBI	hypothetical protein
864	PA1139	15596336	orf	1230310	1231158	+	282	475.911	201.892	2.35725	1.23711	0.000249904	0.000967188	NCBI	hypothetical protein
865	PA5255	15600448	orf	5916918	5917400	-	160	7730.78	3282.78	2.35495	1.23569	0.000541637	0.00188844	NCBI	anti-RNA polymerase sigma 70 factor
866	PA0815	15596012	orf	893041	893994	+	317	652.418	277.054	2.35484	1.23563	0.00031146	0.0011689	NCBI	transcriptional regulator
867	PA2377	15597573	orf	2628225	2629499	+	424	40.1337	17.0471	2.35429	1.23529	0.00211685	0.00625503	NCBI	hypothetical protein
868	PA0886	15596083	orf	968205	969488	+	427	59.5663	25.3171	2.35281	1.23439	0.0040152	0.010795	NCBI	C4-dicarboxylate transporter
869	PA0566	15595763	orf	622023	622538	-	171	362.477	154.107	2.3521	1.23395	0.000260964	0.00100386	NCBI	hypothetical protein
870	PA3703	15598898	orf	4144939	4145946	-	335	1377.15	585.728	2.35118	1.23339	0.000404664	0.0014628	NCBI	chemotaxis-specific methylesterase
871	PA4813	15600006	orf	5402016	5402945	-	309	28.8437	12.2708	2.3506	1.23303	0.00417366	0.0111583	NCBI	lipase LipC
872	PA5175	15600368	orf	5828086	5828907	-	273	1820.98	774.76	2.35038	1.23289	0.000537765	0.00187724	NCBI	3,5-bisphosphate nucleotidase CysQ
873	PA2172	15597368	orf	2394182	2395258	+	358	37.654	16.022	2.35014	1.23275	0.00251016	0.00722971	NCBI	hypothetical protein
874	PA4677	15599872	orf	5246185	5247423	-	412	778.087	331.248	2.34895	1.23202	0.000317412	0.00118811	NCBI	hypothetical protein
875	PA5073	15600266	orf	5711008	5711469	+	153	566.514	241.199	2.34875	1.23189	0.00186398	0.00560078	NCBI	hypothetical protein
876	PA3351	15598547	orf	3762804	3763127	+	107	7437.94	3167.6	2.34813	1.23151	0.000640436	0.00219661	NCBI	protein FlgM
877	PA0514	15595711	orf	575516	576040	-	174	196.67	83.8471	2.34558	1.22995	0.233273	0.33141	NCBI	heme d1 biosynthesis protein NirL
878	PA1432	15596629	orf	1559254	1559859	+	201	23580	10058.8	2.34422	1.22911	0.000303058	0.00114188	NCBI	autoinducer synthesis protein LasI
879	PA4862	15600055	orf	5461520	5462218	+	232	63.5506	27.1177	2.34351	1.22867	0.000990198	0.0032077	NCBI	ABC transporter ATP-binding protein
880	PA5116	15600309	orf	5762150	5762575	+	141	103.618	44.22	2.34323	1.2285	0.000520325	0.00182418	NCBI	transcriptional regulator
881	PA4712	15599906	orf	5292042	5292554	+	170	140.404	59.9292	2.34282	1.22825	0.000356173	0.0013159	NCBI	hypothetical protein
882	PA1541	15596738	orf	1678584	1678952	-	122	53.2	22.7331	2.3402	1.22663	0.00116619	0.00370539	NCBI	drug efflux transporter
883	PA0850	15596047	orf	929084	929503	+	139	41.7765	17.8621	2.33884	1.2258	0.00175999	0.00531626	NCBI	hypothetical protein
884	PA1704	15596901	orf	1851520	1851954	+	144	21.7431	9.30299	2.33721	1.22479	0.0506246	0.0937303	NCBI	transcriptional regulator PcrR
885	PA1219	15596416	orf	1320386	1321000	-	204	2.61327	1.11983	2.33362	1.22257	0.424863	0.536684	NCBI	hypothetical protein
886	PA3740	15598935	orf	4193675	4194361	+	228	810.295	347.37	2.33266	1.22198	0.000422661	0.00151726	NCBI	hypothetical protein
887	PA1448	15596645	orf	1575559	1576335	+	258	346.504	148.551	2.33256	1.22191	0.000255341	0.000984221	NCBI	flagellar biosynthesis protein FliR
888	PA5066	15600259	orf	5705794	5706198	+	134	2526.5	1083.52	2.33176	1.22142	0.00066914	0.00228132	NCBI	phosphoribosyl-AMP cyclohydrolase
889	PA3309	15598505	orf	3710225	3710680	+	151	19574.3	8407.14	2.32829	1.21927	0.00038812	0.00141376	NCBI	hypothetical protein
890	PA0039	15595237	orf	40589	40816	+	75	6038.56	2594.66	2.3273	1.21866	0.00070161	0.00238063	NCBI	hypothetical protein
891	PA2048	554753003	orf	2241816	2242112	+	98	15.5771	6.69531	2.32657	1.2182	0.0425384	0.0812953	NCBI	hypothetical protein
892	PA4280.3	110645304	orf	4791951	4792026	-	76	1462.91	628.97	2.32589	1.21778	0.00564941	0.014452	NCBI	Ala tRNA
893	PA5115	15600308	orf	5761482	5762066	-	194	102.576	44.1253	2.32465	1.21701	0.0153187	0.0338259	NCBI	hypothetical protein
894	PA2589	15597785	orf	2929583	2930797	-	404	33.6697	14.4868	2.32417	1.21671	0.0248862	0.0514616	NCBI	hypothetical protein
895	PA2975	15598171	orf	3331348	3332304	-	318	2907.21	1251.4	2.32316	1.21609	0.000763249	0.00255929	NCBI	ribosomal large subunit pseudouridine synthase C
896	PA1956	15597152	orf	2140999	2141487	-	162	11.2232	4.83155	2.3229	1.21593	0.031051	0.0622441	NCBI	hypothetical protein
897	PA3867	15599062	orf	4330321	4330896	+	191	73.2335	31.5496	2.32122	1.21488	0.000842416	0.00278702	NCBI	DNA invertase
898	PA1755	15596952	orf	1895280	1895627	-	115	331.487	142.817	2.32105	1.21478	0.000329276	0.00122687	NCBI	hypothetical protein
899	PA3677	15598873	orf	4119270	4120373	-	367	426.356	183.725	2.32062	1.21451	0.000348682	0.00129326	NCBI	resistance-nodulation-cell division (RND) efflux membrane fusion protein
900	PA4084	15599279	orf	4565421	4567955	-	844	43.9535	18.9424	2.32037	1.21436	0.00192088	0.00575355	NCBI	usher CupB3
901	PA0178	15595376	orf	202147	204066	-	639	478.639	206.626	2.31645	1.21192	0.0278334	0.0566513	NCBI	two-component sensor
902	PA1391	15596588	orf	1512260	1514035	+	591	166.968	72.1132	2.31536	1.21124	0.000420593	0.00151175	NCBI	glycosyl transferase family protein
903	PA4412	15599608	orf	4945068	4946141	-	357	5288.83	2286.19	2.31338	1.21	0.000784406	0.00261637	NCBI	undecaprenyldiphospho-muramoylpentapeptide beta-N- acetylglucosaminyltransferase
904	PA0894	15596091	orf	977420	977743	-	107	54.2015	23.4375	2.3126	1.20951	0.0450856	0.0850506	NCBI	hypothetical protein
905	PA2672	15597868	orf	3019917	3020507	-	196	24.0535	10.407	2.31128	1.20869	0.00674373	0.0167112	NCBI	type II secretion system protein
906	PA5452	15600645	orf	6141666	6143105	-	479	2189.37	947.436	2.31084	1.20842	0.000657164	0.00224757	NCBI	phosphomannose isomerase/GDP-mannose WbpW
907	PA0776	15595973	orf	843723	844295	-	190	25.7274	11.1431	2.30882	1.20716	0.0407804	0.0784089	NCBI	hypothetical protein
908	PA4771	15599965	orf	5357230	5358375	+	381	495.89	214.962	2.30687	1.20594	0.0227969	0.0476601	NCBI	L-lactate dehydrogenase
909	PA5448	15600641	orf	6137114	6138241	-	375	901.359	391.15	2.30438	1.20438	0.000499761	0.00175967	NCBI	glycosyltransferase WbpY
910	PA3346	15598542	orf	3757659	3759374	-	571	1085.95	471.396	2.30368	1.20394	0.000550156	0.00191579	NCBI	two-component response regulator
911	PA2819.2	110645304	orf	3173759	3173834	-	76	2686.39	1167.69	2.3006	1.20201	0.000861961	0.00284507	NCBI	Gly tRNA
912	PA5262	15600455	orf	5923295	5924371	-	358	1755.75	763.505	2.2996	1.20138	0.000738441	0.00248782	NCBI	alginate biosynthesis protein AlgZ/FimS
913	PA4863	15600056	orf	5462302	5462754	+	150	475.567	206.887	2.29869	1.20081	0.000423317	0.00151866	NCBI	hypothetical protein
914	PA2174	15597370	orf	2395944	2396252	-	102	16.9839	7.39186	2.29765	1.20016	0.217992	0.313532	NCBI	hypothetical protein
915	PA1578	15596775	orf	1717139	1717894	+	251	212.667	92.6382	2.29567	1.19892	0.000379539	0.00138516	NCBI	hypothetical protein
916	PA4509	15599705	orf	5047284	5048213	-	309	274.913	119.803	2.2947	1.19831	0.0003416	0.00126947	NCBI	hypothetical protein
917	PA0214	15595411	orf	242442	243374	+	310	38.3931	16.7343	2.29427	1.19804	0.00352009	0.00964597	NCBI	acyl transferase
918	PA2184	15597380	orf	2405230	2405739	-	169	28.9773	12.6309	2.29416	1.19796	0.00562795	0.0144101	NCBI	hypothetical protein
919	PA3024	15598220	orf	3386270	3387829	-	519	396.013	172.653	2.29369	1.19767	0.000368185	0.00134977	NCBI	carbohydrate kinase
920	PA0913	15596110	orf	996038	997486	+	482	3451.94	1505.37	2.29309	1.19729	0.0010796	0.00346312	NCBI	Mg transporter MgtE
921	PA0995	15596192	orf	1077383	1077904	-	173	610.411	266.421	2.29115	1.19607	0.000459047	0.0016294	NCBI	methylated-DNA--protein-cysteine methyltransferase
922	PA3663	15598859	orf	4103076	4103429	-	117	332.298	145.041	2.29106	1.19601	0.00035772	0.00132061	NCBI	hypothetical protein
923	PA2489	15597685	orf	2805021	2805836	+	271	198.923	86.9443	2.28794	1.19405	0.00053173	0.00185731	NCBI	transcriptional regulator
924	PA3952	554753014	orf	4432595	4433311	-	238	823.831	360.215	2.28705	1.19349	0.000425961	0.00152431	NCBI	hypothetical protein
925	PA4994	15600187	orf	5609594	5610802	-	402	142.144	62.1531	2.287	1.19346	0.000541194	0.00188805	NCBI	acyl-CoA dehydrogenase
926	PA2151	15597347	orf	2366106	2368100	+	664	40.7703	17.8305	2.28655	1.19318	0.00274758	0.0077981	NCBI	hypothetical protein
927	PA1570	15596767	orf	1711569	1712450	+	293	730.742	320.465	2.28026	1.1892	0.00375118	0.0101861	NCBI	transcriptional regulator
928	PA1764	15596961	orf	1906842	1908440	+	532	69.4805	30.5087	2.2774	1.18739	0.00121088	0.00382413	NCBI	hypothetical protein
929	PA5467	15600660	orf	6156212	6156574	+	120	225.862	99.1993	2.27685	1.18704	0.000482669	0.00170793	NCBI	hypothetical protein
930	PA2861	15598057	orf	3213538	3214086	+	182	24.5566	10.7908	2.27569	1.18631	0.00675353	0.0167282	NCBI	2'-5' RNA ligase
931	PA0689	15595886	orf	748662	749774	+	370	151.052	66.4035	2.27476	1.18572	0.000665089	0.00227159	NCBI	hypothetical protein
932	PA1449	15596646	orf	1576338	1577474	+	378	436.418	191.94	2.27372	1.18506	0.000407358	0.00147067	NCBI	flagellar biosynthesis protein FlhB
933	PA4718	15599912	orf	5297007	5297483	-	158	498.193	219.121	2.2736	1.18498	0.000425917	0.00152431	NCBI	hypothetical protein
934	PA4071	15599266	orf	4548932	4549510	-	192	10.9872	4.83945	2.27034	1.18291	0.374447	0.483395	NCBI	hypothetical protein
935	PA3275	15598471	orf	3668840	3669169	-	109	60.0337	26.4448	2.27015	1.18279	0.00149269	0.00459667	NCBI	hypothetical protein
936	PA4764	15599958	orf	5351675	5352079	-	134	6611.89	2913.03	2.26976	1.18254	0.000951983	0.00310338	NCBI	ferric uptake regulation protein
937	PA1833	15597030	orf	1991512	1992504	+	330	3307.36	1457.56	2.26911	1.18213	0.00106686	0.00342417	NCBI	oxidoreductase
938	PA5288	15600481	orf	5952483	5952821	-	112	9005.98	3972.04	2.26734	1.181	0.000867099	0.00286037	NCBI	nitrogen regulatory protein P-II 2
939	PA2403	15597599	orf	2687497	2688708	+	403	130.249	57.4479	2.26725	1.18094	0.000718751	0.00242722	NCBI	hypothetical protein
940	PA2838	15598034	orf	3191687	3192658	+	323	16.8503	7.43923	2.26507	1.17955	0.017402	0.0376383	NCBI	transcriptional regulator
941	PA4570	15599766	orf	5117971	5118195	+	74	35.4103	15.6382	2.26435	1.1791	0.00382449	0.0103654	NCBI	hypothetical protein
942	PA4673.1	110645304	orf	5242026	5242102	+	77	3.38342	1.49574	2.26204	1.17762	0.369334	0.477878	NCBI	Met tRNA
943	PA4816	15600009	orf	5406165	5407400	+	411	350.858	155.128	2.26173	1.17743	0.000431986	0.0015391	NCBI	hypothetical protein
944	PA2288	15597484	orf	2516021	2516308	-	95	228.132	100.877	2.26149	1.17728	0.0062401	0.0156745	NCBI	hypothetical protein
945	PA5388	15600581	orf	6065856	6066794	-	312	19.3301	8.55117	2.26052	1.17665	0.0119831	0.0274056	NCBI	hypothetical protein
946	PA1191	15596388	orf	1292571	1293164	-	197	146.832	64.963	2.26024	1.17648	0.000717664	0.00242722	NCBI	hypothetical protein
947	PA4416	15599612	orf	4949772	4951148	-	458	6526.31	2888.84	2.25915	1.17578	0.000983143	0.00318962	NCBI	UDP-N-acetylmuramoyl-tripeptide--D-alanyl-D-alanine ligase
948	PA4228	15599424	orf	4742424	4744067	+	547	31.8933	14.1266	2.25767	1.17484	0.00447703	0.0118852	NCBI	pyochelin biosynthesis protein PchD
949	PA1388	15596585	orf	1508737	1509465	+	242	124.858	55.3473	2.25589	1.1737	0.00075072	0.0025262	NCBI	hypothetical protein
950	PA2089	15597285	orf	2298012	2300663	+	883	93.0667	41.2759	2.25475	1.17297	0.000889612	0.00292617	NCBI	hypothetical protein
951	PA3454	15598650	orf	3859338	3860522	-	394	316.649	140.515	2.2535	1.17216	0.000504148	0.00177402	NCBI	acyl-CoA thiolase
952	PA2064	15597260	orf	2262105	2263082	-	325	14.2371	6.3194	2.25292	1.17179	0.0710593	0.123951	NCBI	copper resistance protein B
953	PA0367a	554753029	orf	411856	412266	-	136	292.159	129.692	2.25271	1.17166	0.000527325	0.00184418	NCBI	acetyltransferase
954	PA4621	15599817	orf	5179437	5182268	-	943	2543.61	1131.05	2.2489	1.16922	0.0010575	0.00339986	NCBI	oxidoreductase
955	PA2603.1	110645304	orf	2947583	2947672	-	90	114.81	51.0574	2.24864	1.16905	0.000755737	0.00254008	NCBI	Ser tRNA
956	PA1242	15596439	orf	1343453	1345225	+	590	164.693	73.2804	2.24744	1.16828	0.00058433	0.00202366	NCBI	hypothetical protein
957	PA0674	15595871	orf	734159	734875	+	238	29.2801	13.0384	2.24568	1.16715	0.00556381	0.0142779	NCBI	VreA protein
958	PA2108	15597304	orf	2318795	2320567	+	590	103.382	46.1074	2.24219	1.16491	0.00105142	0.00338413	NCBI	thiamine pyrophosphate protein
959	PA5353	15600546	orf	6019888	6021114	-	408	60.9731	27.2045	2.24129	1.16433	0.00325458	0.00901378	NCBI	glycolate oxidase iron-sulfur subunit
960	PA2417	15597613	orf	2700167	2701105	-	312	384.224	171.696	2.23782	1.16209	0.000517969	0.00181816	NCBI	transcriptional regulator
961	PA4062	15599257	orf	4540783	4541139	-	118	121.238	54.1801	2.23769	1.16201	0.000930021	0.00304502	NCBI	hypothetical protein
962	PA0688	15595885	orf	747470	748576	+	368	24.0535	10.7514	2.23725	1.16173	0.00918516	0.0218332	NCBI	ABC transporter
963	PA5369.3	110645304	orf	6042963	6043038	-	76	1453.4	649.907	2.23632	1.16113	0.00524771	0.0136077	NCBI	Ala tRNA
964	PA2885	15598081	orf	3236959	3237555	-	198	991.445	443.694	2.23452	1.15997	0.00594957	0.0150756	NCBI	repressor of atu genes
965	PA1883	15597080	orf	2053277	2053675	+	132	32.4632	14.5341	2.23358	1.15936	0.00479034	0.0126345	NCBI	NADH-ubiquinone/plastoquinone oxidoreductase
966	PA4948	15600141	orf	5553117	5553584	-	155	937.558	419.783	2.23344	1.15927	0.000718616	0.00242722	NCBI	hypothetical protein
967	PA4818	15600011	orf	5407873	5409309	-	478	32.5299	14.5657	2.23332	1.15919	0.013449	0.030165	NCBI	hypothetical protein
968	PA3734	15598929	orf	4185522	4186727	+	401	50.551	22.6541	2.23143	1.15797	0.0029248	0.00822843	NCBI	hypothetical protein
969	PA1252	15596449	orf	1359590	1360594	+	334	203.051	91.1187	2.22842	1.15602	0.000636218	0.00218477	NCBI	L-malate dehydrogenase
970	PA1268	15596465	orf	1377439	1378383	-	314	40.6011	18.238	2.22618	1.15457	0.0345755	0.0681952	NCBI	hypothetical protein
971	PA3599	15598795	orf	4034793	4035578	+	261	611.319	274.686	2.22552	1.15414	0.000678365	0.00230863	NCBI	transcriptional regulator
972	PA3460	15598656	orf	3867707	3869464	+	585	229.045	102.927	2.22532	1.15401	0.000669946	0.00228271	NCBI	acetyltransferase
973	PA3465	15598661	orf	3876196	3877911	+	571	1757.29	789.981	2.22447	1.15346	0.0902521	0.151761	NCBI	hypothetical protein
974	PA3586	15598782	orf	4018458	4019444	-	328	32.9973	14.8627	2.22015	1.15065	0.00605416	0.0152951	NCBI	hydrolase
975	PA4542	15599738	orf	5087408	5089972	-	854	17631.2	7944.58	2.21927	1.15009	0.0742268	0.128454	NCBI	ClpB protein
976	PA4690.3	110645304	orf	5267479	5267554	-	76	1419.09	640.05	2.21716	1.14871	0.00789824	0.01918	NCBI	Ala tRNA
977	PA2135	15597331	orf	2350089	2351453	+	454	14.0368	6.34309	2.21293	1.14596	0.025999	0.0533368	NCBI	transporter
978	PA2067	15597263	orf	2265761	2266429	-	222	24.6234	11.1352	2.21132	1.14491	0.00917816	0.0218321	NCBI	hydrolase
979	PA2144	15597340	orf	2358364	2360802	+	812	39.3636	17.8226	2.20864	1.14316	0.00416111	0.0111452	NCBI	glycogen phosphorylase
980	PA1314	15596511	orf	1424746	1425132	+	128	51.86	23.4849	2.20823	1.14289	0.00244259	0.0070565	NCBI	hypothetical protein
981	PA2736	15597932	orf	3098626	3098979	-	117	1050.31	475.675	2.20803	1.14276	0.000972301	0.00316164	NCBI	hypothetical protein
982	PA0699	15595896	orf	771331	772275	+	314	45.9969	20.8535	2.20571	1.14124	0.00314593	0.008764	NCBI	PpiC-type peptidyl-prolyl cis-trans isomerase
983	PA2985	15598181	orf	3343178	3343711	+	177	405.588	183.935	2.20506	1.14082	0.000753856	0.00253525	NCBI	hypothetical protein
984	PA2125	15597321	orf	2337868	2339316	+	482	41.7765	18.9819	2.20086	1.13807	0.00348489	0.00957253	NCBI	aldehyde dehydrogenase
985	PA5059	15600252	orf	5700097	5700714	+	205	42.5467	19.3341	2.2006	1.1379	0.00355744	0.00973893	NCBI	transcriptional regulator
986	PA4801	15599995	orf	5386369	5386737	-	122	276.787	125.778	2.2006	1.13789	0.000679782	0.00231207	NCBI	hypothetical protein
987	PA0787	15595984	orf	859007	860170	+	387	572.153	260.278	2.19824	1.13635	0.0487332	0.0908783	NCBI	hypothetical protein
988	PA1887	15597084	orf	2057278	2057946	-	222	24.4541	11.1273	2.19767	1.13598	0.142594	0.221714	NCBI	hypothetical protein
989	PA4114	15599309	orf	4601574	4602083	-	169	890.674	405.288	2.19763	1.13595	0.000990405	0.0032077	NCBI	spermidine acetyltransferase
990	PA4633	15599829	orf	5200487	5202625	+	712	3430.69	1561.2	2.19747	1.13584	0.00637157	0.0159415	NCBI	chemotaxis transducer
991	PA1146	15596343	orf	1237551	1238732	-	393	28.5767	13.0068	2.19705	1.13557	0.00719706	0.0176884	NCBI	iron-containing alcohol dehydrogenase
992	PA1831	15597028	orf	1989484	1990194	-	236	1741.7	793.123	2.196	1.13488	0.00136442	0.00424527	NCBI	hypothetical protein
993	PA2692	15597888	orf	3046421	3046945	+	174	454.43	206.945	2.1959	1.13481	0.000818205	0.00271638	NCBI	transcriptional regulator
994	PA2127	15597323	orf	2340414	2341640	-	408	1852.3	843.73	2.19537	1.13446	0.172096	0.259031	NCBI	hypothetical protein
995	PA1060	15596257	orf	1147928	1148833	+	301	465.253	212.065	2.19391	1.1335	0.000815291	0.00270829	NCBI	hypothetical protein
996	PA0189	15595387	orf	215550	216908	-	452	15.5103	7.07911	2.191	1.13159	0.0255359	0.0525382	NCBI	porin
997	PA3710	15598905	orf	4154339	4156012	-	557	240.366	109.717	2.19078	1.13145	0.000870857	0.00286945	NCBI	GMC-type oxidoreductase
998	PA0029	15595227	orf	30502	32055	-	517	52.1271	23.845	2.18608	1.12835	0.00298707	0.00838706	NCBI	sulfate transporter
999	PA0711	15595908	orf	783009	783515	-	168	36.6168	16.758	2.18503	1.12765	0.00495796	0.0129685	NCBI	hypothetical protein
1000	PA1932	15597128	orf	2112200	2113189	+	329	33.2333	15.2149	2.18426	1.12715	0.00591697	0.0150172	NCBI	hydroxylase molybdopterin-containing subunit
1001	PA2131	15597327	orf	2346477	2347838	+	453	11.3568	5.19957	2.18417	1.12709	0.0461814	0.0868588	NCBI	fimbrial subunit CupA4
1002	PA3025	15598221	orf	3387850	3389430	-	526	322.481	147.712	2.18317	1.12643	0.000764273	0.00256121	NCBI	FAD-dependent glycerol-3-phosphate dehydrogenase
1003	PA5181.1	110645304	orf	5835082	5835480	-	399	32.3964	14.8706	2.17856	1.12337	0.0140528	0.0313465	NCBI	-
1004	PA2380	15597576	orf	2632963	2633199	-	78	386.125	177.248	2.17844	1.1233	0.000902741	0.00296421	NCBI	hypothetical protein
1005	PA1923	15597119	orf	2099452	2103297	+	1281	36.4165	16.7185	2.17821	1.12314	0.00547514	0.0141076	NCBI	cobaltochelatase subunit CobN
1006	PA5102	15600295	orf	5745895	5746833	-	312	62.5134	28.7003	2.17815	1.1231	0.00222017	0.00652983	NCBI	hypothetical protein
1007	PA4106	15599301	orf	4589491	4590321	-	276	29.9834	13.7665	2.178	1.123	0.00735771	0.0180288	NCBI	hypothetical protein
1008	PA0868	15596065	orf	949280	949693	+	137	262.309	120.547	2.17599	1.12167	0.000922915	0.00302523	NCBI	peptidyl-tRNA hydrolase
1009	PA0678	15595875	orf	737081	737530	-	149	11.29	5.19167	2.17463	1.12077	0.0461814	0.0868588	NCBI	HxcU pseudopilin
1010	PA1604	15596801	orf	1746692	1747597	-	301	750.607	345.508	2.17248	1.11934	0.0168448	0.0366138	NCBI	hypothetical protein
1011	PA3023	15598219	orf	3385287	3386195	-	302	318.857	146.834	2.17155	1.11872	0.000938557	0.00306944	NCBI	lipid kinase
1012	PA0135	15595333	orf	153696	153836	+	46	7.26994	3.3516	2.16909	1.11709	0.123115	0.196687	NCBI	hypothetical protein
1013	PA0727	15595924	orf	794501	795793	+	430	165.962	76.5293	2.1686	1.11677	0.00116844	0.00371048	NCBI	hypothetical protein
1014	PA0983	15596180	orf	1065138	1065425	+	95	154.338	71.2034	2.16756	1.11607	0.00120613	0.00381318	NCBI	hypothetical protein
1015	PA2896	15598092	orf	3250738	3251322	-	194	749.264	345.853	2.16642	1.11532	0.0011771	0.00373381	NCBI	RNA polymerase sigma factor
1016	PA3150	15598346	orf	3533948	3535081	-	377	10351.4	4779.31	2.16589	1.11496	0.00146102	0.00450402	NCBI	LPS biosynthesis protein WbpG
1017	PA4989	15600182	orf	5605134	5606018	-	294	195.58	90.3353	2.16505	1.1144	0.000981542	0.00318805	NCBI	transcriptional regulator
1018	PA3517	15598713	orf	3933317	3934750	-	477	54.8381	25.3329	2.1647	1.11417	0.0541932	0.0991454	NCBI	adenylosuccinate lyase
1019	PA5501	15600694	orf	6193484	6194272	+	262	339.789	157.039	2.16373	1.11352	0.00106328	0.00341652	NCBI	zinc ABC transporter permease
1020	PA5307	15600500	orf	5974402	5976969	-	855	1948.31	901.763	2.16056	1.1114	0.00172893	0.00523086	NCBI	hypothetical protein
1021	PA1476	15596673	orf	1602877	1603548	+	223	515.336	238.616	2.15969	1.11082	0.0010195	0.00329258	NCBI	heme exporter protein CcmB
1022	PA1028	15596225	orf	1114774	1116060	+	428	99.5307	46.139	2.15719	1.10915	0.00166329	0.00506184	NCBI	oxidoreductase
1023	PA4139	15599334	orf	4629944	4630243	+	99	235.905	109.436	2.15565	1.10812	0.0024229	0.00702099	NCBI	hypothetical protein
1024	PA4362	15599558	orf	4890286	4891344	+	352	135.845	63.0677	2.15395	1.10699	0.00145284	0.00448124	NCBI	hypothetical protein
1025	PA2432	15597628	orf	2728542	2729456	+	304	565.096	262.43	2.15332	1.10656	0.454098	0.564353	NCBI	bistable expression regulator, BexR
1026	PA3858	15599053	orf	4316937	4317962	-	341	780.815	362.692	2.15283	1.10624	0.00140943	0.00436863	NCBI	amino acid-binding protein
1027	PA5183a	554753081	orf	5836470	5836685	-	71	2780.85	1294.76	2.14777	1.10284	0.0501215	0.0930105	NCBI	hypothetical protein
1028	PA5439	15600632	orf	6122139	6123605	+	488	847.243	394.589	2.14715	1.10242	0.00121457	0.00383134	NCBI	glucose-6-phosphate 1-dehydrogenase
1029	PA4878	15600071	orf	5473766	5474578	+	270	456.976	213.111	2.14431	1.10051	0.00119771	0.00378866	NCBI	transcriptional regulator
1030	PA1866	15597063	orf	2025737	2028013	+	758	467.301	217.969	2.14388	1.10023	0.00109203	0.00349944	NCBI	hypothetical protein
1031	PA5512	15600705	orf	6204444	6206210	-	588	969.046	452.381	2.1421	1.09903	0.00137607	0.00427452	NCBI	MifS protein
1032	PA1886	15597083	orf	2054911	2057274	+	787	807.915	377.253	2.14157	1.09867	0.00121106	0.00382413	NCBI	DNA polymerase II
1033	PA4417	15599613	orf	4951141	4952604	-	487	8163.2	3814.7	2.13993	1.09756	0.0018247	0.00549437	NCBI	UDP-N-acetylmuramoylalanyl-D-glutamate--2,6-diaminopimelate ligase
1034	PA2635	15597831	orf	2979530	2981548	+	672	50.8538	23.7661	2.13977	1.09745	0.00417383	0.0111583	NCBI	hypothetical protein
1035	PA1469	15596666	orf	1597365	1598087	+	240	243.148	113.654	2.13937	1.09718	0.00119342	0.00377927	NCBI	hypothetical protein
1036	PA2916	15598112	orf	3271813	3272406	-	197	16.7168	7.81514	2.13903	1.09696	0.024553	0.0509247	NCBI	hypothetical protein
1037	PA1290	15596487	orf	1401412	1402005	-	197	193.537	90.6718	2.13448	1.09388	0.00121161	0.00382413	NCBI	transcriptional regulator
1038	PA0942	15596139	orf	1030772	1031332	+	186	378.926	177.711	2.13226	1.09239	0.00115872	0.00368372	NCBI	transcriptional regulator
1039	PA0213	15595410	orf	241753	242445	+	230	29.3468	13.7823	2.12931	1.09039	0.00948531	0.022413	NCBI	phosphoribosyl-dephospho-CoA transferase
1040	PA1358	15596555	orf	1470580	1470978	-	132	110.785	52.0509	2.1284	1.08977	0.00203181	0.00605083	NCBI	hypothetical protein
1041	PA2188	15597384	orf	2407681	2408847	-	388	15.8799	7.46292	2.12784	1.08939	0.0377022	0.0733822	NCBI	alcohol dehydrogenase
1042	PA4118	15599313	orf	4606885	4607454	+	189	474.068	222.801	2.12776	1.08934	0.00122887	0.00386788	NCBI	hypothetical protein
1043	PA3304	15598500	orf	3702093	3702950	-	285	358.604	168.721	2.12543	1.08776	0.00992408	0.0233089	NCBI	hypothetical protein
1044	PA1874	15597071	orf	2036441	2043847	+	2468	311.485	146.577	2.12506	1.08751	0.0013412	0.00418673	NCBI	hypothetical protein
1045	PA0021	15595219	orf	22872	23960	+	362	45.6941	21.5264	2.1227	1.0859	0.0056809	0.0145195	NCBI	hypothetical protein
1046	PA1650	15596847	orf	1797058	1797951	+	297	129.278	60.9069	2.12255	1.0858	0.0018441	0.0055473	NCBI	transporter
1047	PA3119	554753010	orf	3501809	3502570	-	253	269.784	127.219	2.12063	1.08449	0.00122311	0.00385401	NCBI	hypothetical protein
1048	PA4280.4	110645304	orf	4792055	4792131	-	77	2923.44	1381.11	2.11672	1.08183	0.00242943	0.00703275	NCBI	Ile tRNA
1049	PA1130	15596327	orf	1222095	1223072	-	325	66.7648	31.5575	2.11565	1.0811	0.00952204	0.0224812	NCBI	rhamnosyltransferase 2
1050	PA3932	15599127	orf	4407760	4408734	+	324	77.0533	36.4285	2.11519	1.08079	0.00251253	0.00723288	NCBI	transcriptional regulator
1051	PA5354	15600547	orf	6021124	6022203	-	359	39.23	18.5665	2.11295	1.07926	0.00634441	0.0158945	NCBI	glycolate oxidase FAD binding subunit
1052	PA0349	15595546	orf	392185	393225	+	346	49.4471	23.4217	2.11116	1.07804	0.00488201	0.0128347	NCBI	hypothetical protein
1053	PA2518	15597714	orf	2834687	2836054	-	455	13.3334	6.3194	2.10992	1.07718	0.0386524	0.0748734	NCBI	toluate 1,2-dioxygenase subunit alpha
1054	PA5402	15600595	orf	6082290	6082859	+	189	254.176	120.705	2.10576	1.07434	0.00125414	0.00393872	NCBI	hypothetical protein
1055	PA2219	15597415	orf	2440347	2441555	-	402	64.9574	30.8768	2.10376	1.07297	0.00370537	0.0100761	NCBI	membrane protein OpdE
1056	PA3752	15598947	orf	4204543	4204737	-	64	441.578	209.91	2.10366	1.0729	0.00134614	0.00419528	NCBI	hypothetical protein
1057	PA4858	15600051	orf	5456452	5457717	+	421	36.8171	17.5019	2.1036	1.07286	0.00784097	0.0190572	NCBI	hypothetical protein
1058	PA2043	15597239	orf	2235430	2236332	+	300	423.343	201.267	2.10339	1.07272	0.0015288	0.0046952	NCBI	hypothetical protein
1059	PA2364	15597560	orf	2614208	2614684	-	158	101.41	48.2445	2.10199	1.07176	0.00704396	0.0173645	NCBI	hypothetical protein
1060	PA2833	15598029	orf	3185873	3186319	-	148	73.3003	34.8775	2.10165	1.07152	0.00309659	0.00865712	NCBI	hypothetical protein
1061	PA5437	15600630	orf	6119961	6120896	+	311	916.63	436.558	2.09967	1.07017	0.00167937	0.00510533	NCBI	transcriptional regulator
1062	PA1312	15596509	orf	1422355	1423266	-	303	171.522	81.7368	2.09847	1.06934	0.00187402	0.00562502	NCBI	transcriptional regulator
1063	PA1063	15596260	orf	1150470	1150721	+	83	223.721	106.71	2.09654	1.06801	0.00151649	0.00466745	NCBI	hypothetical protein
1064	PA4045	15599240	orf	4528782	4529579	-	265	954.654	455.578	2.09548	1.06728	0.00172491	0.00522147	NCBI	hypothetical protein
1065	PA5185	15600378	orf	5837449	5837892	-	147	91.7577	43.8046	2.0947	1.06675	0.00282444	0.00798157	NCBI	hypothetical protein
1066	PA2130	15597326	orf	2343862	2346480	+	872	21.0397	10.0469	2.09414	1.06636	0.124696	0.198934	NCBI	usher CupA3
1067	PA4073	15599268	orf	4551143	4552630	-	495	102.714	49.1226	2.09097	1.06417	0.00238181	0.00692658	NCBI	aldehyde dehydrogenase
1068	PA5369.4	110645304	orf	6043067	6043143	-	77	2948.76	1410.25	2.09095	1.06416	0.00288312	0.00812724	NCBI	Ile tRNA
1069	PA5494	15600687	orf	6186603	6186893	+	96	3359.46	1607.49	2.08988	1.06342	0.00316175	0.00878537	NCBI	hypothetical protein
1070	PA1503	15596700	orf	1633006	1633437	+	143	25.5628	12.2471	2.08725	1.06161	0.210439	0.304978	NCBI	hypothetical protein
1071	PA5355	15600548	orf	6022203	6023702	-	499	222.714	106.717	2.08695	1.0614	0.00166691	0.00507014	NCBI	glycolate oxidase subunit GlcD
1072	PA0489	15595686	orf	549656	550381	-	241	65.1267	31.2448	2.0844	1.05963	0.00363763	0.00992509	NCBI	phosphoribosyl transferase
1073	PA4690.4	110645304	orf	5267583	5267659	-	77	2909.27	1396.99	2.08252	1.05833	0.0029799	0.00837104	NCBI	Ile tRNA
1074	PA1384	15596581	orf	1503568	1504581	+	337	60.3007	28.9814	2.08067	1.05705	0.00469897	0.0124108	NCBI	UDP-glucose 4-epimerase
1075	PA4601	15599797	orf	5156368	5160615	+	1415	3306.04	1589.21	2.0803	1.05679	0.00364695	0.00994576	NCBI	motility regulator
1076	PA0027	15595225	orf	28613	29899	+	428	1041.35	500.67	2.07991	1.05652	0.00207332	0.00615834	NCBI	hypothetical protein
1077	PA3031	15598227	orf	3394816	3395037	+	73	9363.85	4502.25	2.07981	1.05645	0.00292038	0.00822007	NCBI	hypothetical protein
1078	PA4936	15600129	orf	5537953	5538699	-	248	2219.18	1067.49	2.07887	1.0558	0.00322645	0.00894021	NCBI	rRNA methylase
1079	PA1386	15596583	orf	1505749	1507017	+	422	102.678	49.4038	2.07835	1.05544	0.00294041	0.00826827	NCBI	ABC transporter ATP-binding protein
1080	PA1398	15596595	orf	1519627	1519968	+	113	357.789	172.151	2.07834	1.05543	0.00164354	0.00500708	NCBI	hypothetical protein
1081	PA1378	15596575	orf	1495635	1495997	+	120	201.505	96.9596	2.07824	1.05536	0.00199179	0.00593786	NCBI	hypothetical protein
1082	PA2318	15597514	orf	2556293	2556658	+	121	118.153	56.8588	2.078	1.0552	0.0150263	0.0332445	NCBI	hypothetical protein
1083	PA1390	15596587	orf	1511232	1512266	+	344	121.91	58.691	2.07716	1.05461	0.00230577	0.00674677	NCBI	glycosyl transferase family protein
1084	PA4822	15600015	orf	5412569	5414236	-	555	62.6159	30.1486	2.07691	1.05444	0.0674573	0.118583	NCBI	hypothetical protein
1085	PA5398	15600591	orf	6075880	6077940	+	686	118.661	57.1636	2.0758	1.05367	0.00241544	0.0070065	NCBI	dimethylglycine catabolism protein DgcA
1086	PA5450	15600643	orf	6139604	6140869	-	421	1265.86	610.347	2.074	1.05241	0.00243207	0.00703683	NCBI	ABC transporter
1087	PA2890	15598086	orf	3243505	3244299	+	264	63.5506	30.643	2.07391	1.05235	0.0188464	0.0403185	NCBI	isohexenylglutaconyl-CoA hydratase
1088	PA0844	15596041	orf	919258	921450	-	730	33.9367	16.3663	2.07357	1.05212	0.00951114	0.0224648	NCBI	hemolytic phospholipase C
1089	PA3522	15598718	orf	3939492	3942653	-	1053	92.4968	44.6117	2.07338	1.05198	0.00280676	0.00793553	NCBI	resistance-nodulation-cell division (RND) efflux transporter
1090	PA3284	15598480	orf	3676767	3677081	-	104	506.865	244.609	2.07215	1.05113	0.00184423	0.0055473	NCBI	hypothetical protein
1091	PA0535	15595732	orf	594580	595134	+	184	258.289	124.651	2.07211	1.0511	0.00188029	0.00564087	NCBI	transcriptional regulator
1092	PA4843	15600036	orf	5436079	5437707	+	542	6135.42	2961.26	2.0719	1.05095	0.00359897	0.00983844	NCBI	two-component response regulator
1093	PA1349	15596546	orf	1463586	1463936	+	116	10.7869	5.20746	2.07143	1.05063	0.0733709	0.127243	NCBI	hypothetical protein
1094	PA2881	15598077	orf	3233343	3234254	-	303	17.723	8.55906	2.07067	1.0501	0.171536	0.258412	NCBI	two-component response regulator
1095	PA4367	15599563	orf	4894459	4896522	+	687	1403.38	678.002	2.06987	1.04954	0.00274484	0.0077981	NCBI	protein BifA
1096	PA1707	15596904	orf	1853181	1853684	+	167	130.756	63.2098	2.06861	1.04866	0.00215936	0.00635756	NCBI	regulatory protein PcrH
1097	PA4829	15600022	orf	5420323	5421726	-	467	250.085	120.899	2.06854	1.04861	0.00182451	0.00549437	NCBI	dihydrolipoamide dehydrogenase
1098	PA2567	15597763	orf	2902218	2903981	+	587	2234.14	1080.33	2.06802	1.04825	0.0190094	0.0406214	NCBI	hypothetical protein
1099	PA1105	15596302	orf	1197390	1197833	+	147	419.706	203.107	2.06643	1.04714	0.00161299	0.00492454	NCBI	flagellar biosynthesis chaperone
1100	PA1915	15597111	orf	2088602	2090149	-	515	569.507	275.771	2.06514	1.04624	0.00210579	0.00623527	NCBI	hypothetical protein
1101	PA0586	15595783	orf	643808	645361	-	517	479.039	232.041	2.06446	1.04576	0.043172	0.0822854	NCBI	SpoVR family protein
1102	PA2511	15597707	orf	2828122	2829123	-	333	100.332	48.6125	2.06391	1.04538	0.00592854	0.0150378	NCBI	transcriptional regulator
1103	PA0748	PA0748	orf	816105	817025	+	306	142.612	69.1533	2.06225	1.04422	0.00252989	0.00726816	NCBI	PA0748
1104	PA0348	15595545	orf	391094	392188	+	364	103.653	50.2661	2.06209	1.04411	0.00263376	0.00753308	NCBI	hypothetical protein
1105	PA4753	15599947	orf	5338618	5338932	+	104	3213.8	1558.65	2.06191	1.04398	0.00351324	0.00963647	NCBI	hypothetical protein
1106	PA4476	15599672	orf	5004798	5008628	-	1276	4261.44	2067.35	2.06131	1.04356	0.00348209	0.0095721	NCBI	hypothetical protein
1107	PA4463	15599659	orf	4994441	4994749	+	102	14431.4	7015.18	2.05717	1.04066	0.0028753	0.00810919	NCBI	hypothetical protein
1108	PA2220	15597416	orf	2441771	2442691	+	306	549.893	267.391	2.05651	1.0402	0.00510676	0.0133028	NCBI	transcriptional regulator
1109	PA4836	15600029	orf	5426895	5427686	-	263	60.3675	29.3731	2.05519	1.03928	0.00546736	0.0141003	NCBI	hypothetical protein
1110	PA5399	15600592	orf	6078044	6080005	+	653	51.2234	24.9254	2.05507	1.03919	0.00583066	0.0148358	NCBI	dimethylglycine catabolism protein DgcB
1111	PA3448	15598644	orf	3853413	3854237	-	274	19.1298	9.31088	2.05456	1.03883	0.0655021	0.115782	NCBI	ABC transporter permease
1112	PA4921	15600114	orf	5520672	5521595	+	307	567.914	276.713	2.05236	1.03728	0.00196987	0.00589101	NCBI	hypothetical protein
1113	PA2439	15597635	orf	2735194	2737194	-	666	90.6537	44.2121	2.05043	1.03592	0.00341176	0.00939429	NCBI	hypothetical protein
1114	PA1492	15596689	orf	1619907	1620263	+	118	50.284	24.5258	2.05025	1.0358	0.00696924	0.0172027	NCBI	hypothetical protein
1115	PA4196	15599391	orf	4693112	4693756	-	214	264.019	128.793	2.04994	1.03558	0.00211961	0.00625994	NCBI	protein BfiR
1116	PA4541	15599737	orf	5082443	5086696	+	1417	470.884	229.754	2.04952	1.03528	0.00213621	0.00629592	NCBI	hypothetical protein
1117	PA5371	15600564	orf	6046914	6047318	+	134	1910.93	932.916	2.04835	1.03446	0.00367416	0.0100055	NCBI	hypothetical protein
1118	PA0504	15595701	orf	563549	564235	+	228	410.131	200.25	2.0481	1.03428	0.0146279	0.0324767	NCBI	dithiobiotin synthetase
1119	PA2892	15598088	orf	3246382	3247206	+	274	69.3113	33.8603	2.04697	1.03349	0.00516057	0.0134246	NCBI	short-chain dehydrogenase
1120	PA5124	15600317	orf	5772298	5773374	+	358	428.266	209.245	2.04673	1.03332	0.0023113	0.00675947	NCBI	two-component sensor NtrB
1121	PA2362	15597558	orf	2612041	2612799	-	252	49.4828	24.1814	2.04631	1.03303	0.0515026	0.0950164	NCBI	hypothetical protein
1122	PA1084	15596281	orf	1169822	1170931	+	369	2011.77	983.433	2.04566	1.03257	0.00374406	0.0101716	NCBI	flagellar basal body P-ring biosynthesis protein FlgA
1123	PA1325	15596522	orf	1436663	1437070	+	135	192.428	94.0944	2.04505	1.03214	0.00240348	0.00697891	NCBI	hypothetical protein
1124	PA3845	15599040	orf	4306380	4307276	+	298	308.609	150.985	2.04397	1.03138	0.00213515	0.00629592	NCBI	transcriptional regulator
1125	PA2548	15597744	orf	2878976	2880370	+	464	42.5467	20.822	2.04336	1.03094	0.00788195	0.0191486	NCBI	hypothetical protein
1126	PA4978	15600171	orf	5589295	5591385	-	696	162.717	79.6787	2.04216	1.03009	0.00230056	0.006735	NCBI	hypothetical protein
1127	PA2058	15597254	orf	2253819	2255627	+	602	28.0736	13.7586	2.04043	1.02888	0.0156168	0.0343275	NCBI	ABC transporter
1128	PA0251	15595448	orf	282912	283553	-	213	10.5866	5.19167	2.03915	1.02797	0.0733709	0.127243	NCBI	hypothetical protein
1129	PA4409	15599605	orf	4941810	4942673	-	287	4316.33	2118.89	2.03707	1.02649	0.00446795	0.0118666	NCBI	cell division protein FtsQ
1130	PA1368	15596565	orf	1481334	1482758	-	474	254.808	125.134	2.03628	1.02594	0.00232169	0.00677943	NCBI	hypothetical protein
1131	PA2573	15597769	orf	2909010	2910617	-	535	336.914	165.508	2.03564	1.02548	0.00242025	0.00701688	NCBI	chemotaxis transducer
1132	PA2424	15597620	orf	2707666	2720694	-	4342	192.264	94.5019	2.03449	1.02467	0.00236838	0.00689457	NCBI	peptide synthase
1133	PA5524	15600717	orf	6217313	6218095	+	260	781.458	384.269	2.03362	1.02405	0.00235238	0.0068585	NCBI	short-chain dehydrogenase
1134	PA4690a	554753080	orf	5263249	5263956	-	235	674.331	331.619	2.03345	1.02393	0.002634	0.00753308	NCBI	paraquat-inducible protein A
1135	PA3320	15598516	orf	3722990	3723445	-	151	17.3534	8.53538	2.03312	1.0237	0.0331448	0.0657701	NCBI	hypothetical protein
1136	PA2326	15597522	orf	2566875	2568284	-	469	34.0035	16.7343	2.03196	1.02287	0.011857	0.0271938	NCBI	hypothetical protein
1137	PA1641	15596838	orf	1786888	1787166	+	92	149.579	73.6484	2.03098	1.02218	0.00312137	0.00871688	NCBI	hypothetical protein
1138	PA4927	15600120	orf	5525905	5528397	-	830	367.734	181.11	2.03045	1.0218	0.0024422	0.0070565	NCBI	hypothetical protein
1139	PA0615	15595812	orf	675861	676376	+	171	625.52	308.155	2.02989	1.0214	0.00268129	0.00764531	NCBI	hypothetical protein
1140	PA5222	15600415	orf	5880000	5880482	-	160	829.417	408.864	2.02859	1.02048	0.00267668	0.00763598	NCBI	hypothetical protein
1141	PA4737	554753017	orf	5322136	5322450	+	104	803.695	396.284	2.02808	1.02011	0.00265335	0.00757323	NCBI	hypothetical protein
1142	PA1607	15596804	orf	1749349	1749789	-	146	923.712	455.696	2.02703	1.01937	0.00301948	0.00846555	NCBI	hypothetical protein
1143	PA2046	PA2046	orf	2238860	2240214	-	450.667	93.1955	46.0364	2.02439	1.01749	0.030163	0.0606988	NCBI	PA2046
1144	PA1434	15596631	orf	1561919	1562632	-	237	273.902	135.433	2.02241	1.01608	0.00252391	0.00725782	NCBI	hypothetical protein
1145	PA3056	15598252	orf	3420823	3421299	-	158	472.394	233.605	2.02219	1.01592	0.0025589	0.00733671	NCBI	hypothetical protein
1146	PA0228	15595425	orf	257108	258313	+	401	173.739	85.9192	2.02213	1.01587	0.00252009	0.00725098	NCBI	beta-ketoadipyl CoA thiolase
1147	PA2273	15597469	orf	2503425	2503895	-	156	213.504	105.713	2.01965	1.01411	0.00261212	0.00747802	NCBI	SoxR protein
1148	PA2361	15597557	orf	2608229	2612044	-	1271	182.078	90.3748	2.01469	1.01056	0.00290258	0.00817401	NCBI	hypothetical protein
1149	PA4149	15599344	orf	4642508	4643548	+	346	4.52314	2.24756	2.01247	1.00897	0.595116	0.696176	NCBI	hypothetical protein
1150	PA2807	15598003	orf	3161599	3162216	-	205	12.6968	6.3115	2.01169	1.00841	0.0573714	0.103892	NCBI	hypothetical protein
1151	PA0050	15595248	orf	65339	65479	+	46	197.743	98.3005	2.01162	1.00836	0.155813	0.238685	NCBI	hypothetical protein
1152	PA2777	15597973	orf	3135044	3136000	-	318	291.019	144.752	2.01047	1.00753	0.00277483	0.00786477	NCBI	hypothetical protein
1153	PA1307	15596504	orf	1417965	1418738	+	257	1745.14	868.296	2.00985	1.00709	0.00454279	0.0120485	NCBI	hypothetical protein
1154	PA1522	15596719	orf	1654480	1655319	-	279	189.143	94.1181	2.00963	1.00693	0.00328039	0.00907642	NCBI	hypothetical protein
1155	PA1025	15596222	orf	1110947	1112197	+	416	82.1105	40.8842	2.00837	1.00602	0.00489715	0.0128567	NCBI	porin
1156	PA0906	15596103	orf	991830	992543	-	237	531.808	265.123	2.00589	1.00424	0.0089083	0.021288	NCBI	transcriptional regulator
1157	PA4747	15599941	orf	5332354	5332743	-	129	13055.4	6508.73	2.00583	1.0042	0.00376026	0.0102059	NCBI	preprotein translocase subunit SecG
1158	PA5176	15600369	orf	5828904	5829470	-	188	2394.75	1194.32	2.00512	1.00369	0.0054945	0.0141319	NCBI	ADP-ribose diphosphatase NudE
1159	PA2107	15597303	orf	2318226	2318624	-	132	5.92992	2.9599	2.00342	1.00246	0.24689	0.347549	NCBI	hypothetical protein
1160	PA2891	15598087	orf	3244345	3246330	+	661	166.331	83.0303	2.00326	1.00235	0.00329033	0.0090907	NCBI	geranyl-CoA carboxylase subunit alpha
1161	PA1856	15597053	orf	2015139	2016581	-	480	62.5134	31.2132	2.00279	1.00201	0.00621319	0.0156138	NCBI	cbb3-type cytochrome C oxidase subunit I
1162	PA3305.1	110645304	orf	3705309	3705521	-	213	6100.43	3047.94	2.0015	1.00108	0.00502282	0.0131141	NCBI	-
1163	PA4456	15599652	orf	4988082	4988891	-	269	10453.6	5224.31	2.00095	1.00069	0.00416379	0.0111471	NCBI	ABC transporter ATP-binding protein
1164	PA1305	15596502	orf	1416963	1417436	+	157	977.553	488.582	2.0008	1.00057	0.0035175	0.00964351	NCBI	hypothetical protein
1165	PA1603	15596800	orf	1746231	1746653	-	140	171.758	85.856	2.00054	1.00039	0.0034061	0.00938324	NCBI	transcriptional regulator
1166	PA2578	15597774	orf	2914374	2914934	+	186	186.765	93.4106	1.9994	0.999568	0.00353853	0.00969182	NCBI	acetyltransferase
1167	PA0028	15595226	orf	29896	30498	+	200	352.264	176.239	1.99879	0.999128	0.00272477	0.00774988	NCBI	hypothetical protein
1168	PA0873	15596070	orf	953691	955250	+	519	1252.44	626.65	1.99862	0.999004	0.00390688	0.0105286	NCBI	transcriptional regulator PhhR
1169	PA0805	15596002	orf	882989	883216	-	75	4219.85	2111.67	1.99834	0.998804	0.0052987	0.013715	NCBI	hypothetical protein
1170	PA0154	15595352	orf	175503	176108	+	201	22.2772	11.151	1.99778	0.998399	0.0293151	0.0591388	NCBI	protocatechuate 3,4-dioxygenase subunit alpha
1171	PA0168	15595366	orf	192368	192958	+	196	616.751	308.78	1.99738	0.998107	0.00314414	0.00876329	NCBI	hypothetical protein
1172	PA5178	15600371	orf	5830313	5830750	-	145	10419.8	5223.8	1.99467	0.996151	0.0121145	0.0276729	NCBI	LysM domain/BON superfamily protein
1173	PA4113	15599308	orf	4600230	4601420	-	396	362.548	181.762	1.99463	0.996122	0.00279148	0.00789626	NCBI	sugar efflux transporter
1174	PA3355	15598551	orf	3765129	3766433	-	434	557.18	279.434	1.99396	0.995635	0.00328495	0.00908465	NCBI	hypothetical protein
1175	PA3350	15598546	orf	3761961	3762659	+	232	1157.87	580.802	1.99357	0.995354	0.00372957	0.0101371	NCBI	flagellar basal body P-ring biosynthesis protein FlgA
1176	PA3951	15599146	orf	4432026	4432529	-	167	616.751	309.396	1.9934	0.995232	0.00316077	0.00878537	NCBI	hypothetical protein
1177	PA2585	15597781	orf	2923961	2925787	-	608	1775.9	890.98	1.9932	0.995086	0.00497276	0.0130013	NCBI	excinuclease ABC subunit C
1178	PA1549	15596746	orf	1684941	1687376	-	811	1594.89	800.471	1.99243	0.994532	0.00493954	0.0129322	NCBI	cation-transporting P-type ATPase
1179	PA2839	15598035	orf	3192749	3193519	+	256	99.1302	49.756	1.99233	0.994454	0.00445097	0.0118271	NCBI	hypothetical protein
1180	PA2671	15597867	orf	3018848	3019927	-	359	59.9311	30.0934	1.99151	0.993861	0.00840161	0.020247	NCBI	hypothetical protein
1181	PA5221	15600414	orf	5878754	5879971	-	405	1748.46	878.106	1.99117	0.993619	0.00454662	0.0120531	NCBI	2-octaprenyl-3-methyl-6-methoxy-1,4-benzoquinol hydroxylase
1182	PA3153	15598349	orf	3536576	3537811	-	411	1901	955.017	1.99054	0.993158	0.0155245	0.0342042	NCBI	O-antigen translocase
1183	PA5100	15600293	orf	5743074	5744753	-	559	164.987	82.8882	1.99047	0.993109	0.00423195	0.0112925	NCBI	urocanate hydratase
1184	PA1115	15596312	orf	1207979	1210303	-	774	1476.08	741.995	1.98933	0.992285	0.00466892	0.0123429	NCBI	hypothetical protein
1185	PA2387	15597583	orf	2640392	2640871	-	159	301.406	151.621	1.98789	0.991235	0.00311792	0.00871152	NCBI	RNA polymerase sigma factor
1186	PA0763	15595960	orf	831914	832498	+	194	6902.77	3472.56	1.9878	0.991176	0.0055496	0.0142479	NCBI	anti-sigma factor MucA
1187	PA3521	15598717	orf	3938020	3939495	-	491	32.4632	16.3347	1.98737	0.990862	0.0145695	0.0323848	NCBI	hypothetical protein
1188	PA1237	15596434	orf	1337931	1339082	-	383	14.1035	7.1028	1.98563	0.989599	0.0738585	0.127957	NCBI	multidrug resistance efflux pump
1189	PA1062	15596259	orf	1149952	1150473	+	173	452.766	228.08	1.98512	0.989227	0.00309693	0.00865712	NCBI	hypothetical protein
1190	PA5403	15600596	orf	6082867	6083073	+	68	199.369	100.461	1.98454	0.988803	0.00655217	0.0163074	NCBI	transcriptional regulator
1191	PA0376	15595573	orf	420683	421537	+	284	19063.8	9606.52	1.98447	0.988752	0.00364889	0.00994629	NCBI	RNA polymerase factor sigma-32
1192	PA2075	15597271	orf	2279917	2281578	-	553	89.8836	45.3004	1.98417	0.988535	0.00509583	0.0132865	NCBI	hypothetical protein
1193	PA4144	15599339	orf	4636298	4637713	+	471	19.1966	9.6789	1.98334	0.987933	0.0305991	0.061468	NCBI	hypothetical protein
1194	PA1572	15596769	orf	1712908	1714053	+	381	1539.14	776.83	1.98131	0.986455	0.0047546	0.0125519	NCBI	hypothetical protein
1195	PA2882	15598078	orf	3234256	3235371	-	371	22.0769	11.151	1.97982	0.98537	0.0289447	0.0585593	NCBI	two-component sensor
1196	PA5218	15600411	orf	5875653	5876567	-	304	304.994	154.186	1.97809	0.984106	0.00320932	0.00890141	NCBI	transcriptional regulator
1197	PA1751	15596948	orf	1892133	1892510	+	125	354.37	179.219	1.9773	0.98353	0.00349047	0.00958322	NCBI	hypothetical protein
1198	PA0216	15595413	orf	243841	244605	+	254	109.784	55.5525	1.97621	0.982737	0.00442007	0.0117614	NCBI	malonate transporter MadM
1199	PA1356	15596553	orf	1468913	1470019	+	368	17.6205	8.92708	1.97383	0.980995	0.102716	0.169125	NCBI	hypothetical protein
1200	PA4834	15600027	orf	5424761	5425615	-	284	29.9834	15.1991	1.97271	0.98018	0.0188824	0.0403802	NCBI	hypothetical protein
1201	PA5272	15600465	orf	5936370	5939222	+	950	1368.6	693.993	1.97207	0.979712	0.00561029	0.0143778	NCBI	adenylate cyclase
1202	PA2438	15597634	orf	2734157	2735182	-	341	66.0971	33.5239	1.97164	0.979397	0.00728639	0.0178694	NCBI	hypothetical protein
1203	PA5357	15600550	orf	6024742	6025278	+	178	572.85	290.714	1.97049	0.978555	0.00409969	0.0110014	NCBI	hypothetical protein
1204	PA0242	15595439	orf	273775	275679	+	634	60.7013	30.8373	1.96844	0.977052	0.0123811	0.0281578	NCBI	hypothetical protein
1205	PA1890	15597087	orf	2060566	2061189	-	207	554.633	282.11	1.96602	0.975278	0.00403554	0.0108446	NCBI	glutathione S-transferase
1206	PA2473	15597669	orf	2791220	2791864	+	214	9.51364	4.83945	1.96585	0.975155	0.199	0.292418	NCBI	glutathione S-transferase
1207	PA3066	15598262	orf	3435372	3435944	-	190	237.984	121.533	1.95819	0.96952	0.00457952	0.0121347	NCBI	hypothetical protein
1208	PA2656	15597852	orf	3006005	3007342	-	445	622.084	317.718	1.95797	0.969362	0.00383772	0.0103815	NCBI	two-component sensor
1209	PA4926	15600119	orf	5524970	5525905	-	311	148.372	75.8012	1.95739	0.968928	0.00519865	0.0135113	NCBI	hypothetical protein
1210	PA4282	15599478	orf	4795642	4799277	+	1211	2630.1	1345.14	1.95525	0.967354	0.00636386	0.0159292	NCBI	exonuclease
1211	PA1387	15596584	orf	1507164	1508720	+	518	127.27	65.0972	1.95508	0.96723	0.00490229	0.0128583	NCBI	hypothetical protein
1212	PA0686	15595883	orf	744333	745742	+	469	16.7168	8.55117	1.95492	0.967107	0.0462001	0.0868654	NCBI	type II secretion system protein
1213	PA2392	15597588	orf	2646776	2648410	-	544	67.5396	34.5648	1.954	0.966431	0.0108504	0.0252202	NCBI	protein PvdP
1214	PA4983	15600176	orf	5598308	5599042	-	244	440.505	225.603	1.95257	0.965372	0.00386935	0.0104401	NCBI	two-component response regulator
1215	PA1647	15596844	orf	1793019	1794740	-	573	735.649	376.798	1.95237	0.965225	0.250453	0.351437	NCBI	sulfate transporter
1216	PA4977	15600170	orf	5587574	5589253	-	559	158.999	81.4556	1.95197	0.964934	0.0059781	0.0151366	NCBI	hypothetical protein
1217	PA2425	15597621	orf	2720767	2721531	-	254	8.74349	4.47933	1.95196	0.964926	0.14163	0.220395	NCBI	protein PvdG
1218	PA5182	554753022	orf	5835380	5835895	+	171	1592.89	817.474	1.94855	0.962403	0.00687898	0.017002	NCBI	hypothetical protein
1219	PA1711	15596908	orf	1856308	1856553	+	81	176.579	90.6639	1.94763	0.961717	0.00521348	0.0135436	NCBI	ExsE protein
1220	PA1864	15597061	orf	2023281	2023931	-	216	26.6668	13.6955	1.94713	0.961346	0.0490489	0.0912878	NCBI	transcriptional regulator
1221	PA3258	15598454	orf	3645099	3646904	+	601	107.909	55.442	1.94635	0.960769	0.011968	0.0273933	NCBI	hypothetical protein
1222	PA1505	15596702	orf	1634728	1635723	+	331	2649.78	1362.09	1.94538	0.960049	0.00718227	0.0176749	NCBI	molybdenum cofactor biosynthesis protein A
1223	PA5261	15600454	orf	5922544	5923290	-	248	3419.02	1757.76	1.9451	0.959841	0.00803865	0.0194877	NCBI	alginate biosynthesis regulatory protein AlgR
1224	PA4302	15599498	orf	4825923	4827188	-	421	74.6046	38.3713	1.94428	0.959238	0.0084787	0.0203811	NCBI	ATPase TadA
1225	PA5438	15600631	orf	6121172	6122053	-	293	2605.83	1341.66	1.94224	0.957723	0.0075019	0.0183584	NCBI	transcriptional regulator
1226	PA3985	15599180	orf	4465489	4466250	-	253	428.173	220.716	1.93993	0.956002	0.0044037	0.0117233	NCBI	hypothetical protein
1227	PA3946	15599141	orf	4423212	4426850	-	1212	320.371	165.156	1.93981	0.955917	0.00421847	0.0112618	NCBI	two-component sensor
1228	PA3879	15599074	orf	4346875	4347534	+	219	1717.89	885.671	1.93965	0.955797	0.166595	0.252706	NCBI	transcriptional regulator NarL
1229	PA3681	15598877	orf	4123261	4123956	-	231	227.033	117.148	1.938	0.954565	0.00491774	0.0128811	NCBI	hypothetical protein
1230	PA4277.3	110645304	orf	4785788	4785872	-	85	3658.31	1888.08	1.93759	0.954263	0.00805705	0.0195075	NCBI	Tyr tRNA
1231	PA0456	15595653	orf	514775	514984	+	69	9533.77	4923.01	1.93657	0.953506	0.00691805	0.0170884	NCBI	cold-shock protein
1232	PA4126	15599321	orf	4614024	4615328	+	434	43.9535	22.7094	1.93548	0.952688	0.0133463	0.0299583	NCBI	major facilitator superfamily (MFS) transporter
1233	PA4944	15600137	orf	5548397	5548645	-	82	11127.2	5750.47	1.93501	0.952343	0.00619138	0.0155728	NCBI	RNA-binding protein Hfq
1234	PA4803	15599997	orf	5387990	5388607	-	205	274.765	142.102	1.93358	0.951273	0.0155851	0.0342945	NCBI	hypothetical protein
1235	PA5471	15600664	orf	6159560	6160699	-	379	641.57	332.049	1.93216	0.950212	0.00494772	0.0129477	NCBI	hypothetical protein
1236	PA1576	15596773	orf	1715809	1716675	+	288	672.292	348.316	1.93012	0.948693	0.00523699	0.0135923	NCBI	3-hydroxyisobutyrate dehydrogenase
1237	PA3348	15598544	orf	3759996	3760820	-	274	3019.3	1564.67	1.92967	0.948353	0.0090445	0.0215592	NCBI	chemotaxis protein methyltransferase
1238	PA4708	15599902	orf	5287069	5287962	-	297	237.583	123.123	1.92964	0.948331	0.00533443	0.0137824	NCBI	Heme-transporter, PhuT
1239	PA2428	15597624	orf	2723309	2724223	-	304	55.9779	29.013	1.92941	0.948157	0.0127966	0.028941	NCBI	hypothetical protein
1240	PA5144	15600337	orf	5791837	5792235	+	132	64.5568	33.4686	1.92887	0.947759	0.00922551	0.0219129	NCBI	hypothetical protein
1241	PA1739	15596936	orf	1883661	1884632	+	323	79.564	41.2601	1.92835	0.947369	0.00832464	0.020087	NCBI	oxidoreductase
1242	PA0490	15595687	orf	550520	550813	-	97	153.234	79.5287	1.92677	0.946188	0.00548034	0.0141101	NCBI	hypothetical protein
1243	PA3403a	554753063	orf	3808978	3809265	+	95	75.0409	38.9652	1.92585	0.945492	0.00929568	0.0220472	NCBI	hypothetical protein
1244	PA1309	15596506	orf	1419298	1420158	-	286	320.772	166.623	1.92513	0.944959	0.00466478	0.0123376	NCBI	transcriptional regulator
1245	PA5126	15600319	orf	5775620	5776087	-	155	262.448	136.38	1.92439	0.944401	0.00478065	0.0126148	NCBI	hypothetical protein
1246	PA0683	15595880	orf	740203	741348	+	381	12.1269	6.30361	1.9238	0.943962	0.084664	0.143551	NCBI	type II secretion system protein
1247	PA1775	15596972	orf	1919579	1920403	+	274	3002.93	1561.4	1.92323	0.943529	0.00927969	0.0220185	NCBI	hypothetical protein
1248	PA4413	15599609	orf	4946131	4947330	-	399	2832.44	1474.13	1.92143	0.94218	0.00878552	0.0210267	NCBI	cell division protein FtsW
1249	PA5240	15600433	orf	5900369	5900695	-	108	14168.4	7377.15	1.92059	0.941546	0.00655117	0.0163074	NCBI	thioredoxin
1250	PA2700	15597896	orf	3053844	3055151	+	435	31.5238	16.4216	1.91965	0.940847	0.0230958	0.048232	NCBI	OpdB proline porin
1251	PA0923	15596120	orf	1007950	1008999	+	349	677.144	352.773	1.91949	0.940725	0.00567455	0.0145098	NCBI	DNA polymerase IV
1252	PA4876	15600069	orf	5472824	5473168	+	114	669.388	348.924	1.91844	0.939932	0.0163049	0.0356638	NCBI	OsmE family transcriptional regulator
1253	PA2068	15597264	orf	2266431	2267594	-	387	13.5337	7.05543	1.9182	0.93975	0.0908249	0.152589	NCBI	major facilitator superfamily (MFS) transporter
1254	PA4534	15599730	orf	5075877	5076302	-	141	708.535	369.588	1.91709	0.938922	0.00594138	0.0150637	NCBI	hypothetical protein
1255	PA4603	15599799	orf	5162069	5162449	-	126	346.227	180.682	1.91623	0.938269	0.00523242	0.0135867	NCBI	hypothetical protein
1256	PA5400	554753024	orf	6080124	6081356	+	410	25.6606	13.3985	1.91518	0.937482	0.0335732	0.0664582	NCBI	electron transfer flavoprotein subunit alpha
1257	PA1389	15596586	orf	1509562	1511046	+	494	245.094	127.978	1.91512	0.937435	0.00509191	0.0132823	NCBI	glycosyl transferase family protein
1258	PA3390	15598585	orf	3793815	3794117	-	100	20.0335	10.4623	1.91483	0.937213	0.0439219	0.0832967	NCBI	hypothetical protein
1259	PA4358	15599554	orf	4884961	4887261	-	766	2399.58	1254	1.91354	0.936246	0.00796395	0.0193149	NCBI	ferrous iron transport protein B
1260	PA0113	15595311	orf	134319	135233	+	304	35.5438	18.5823	1.91278	0.93567	0.0212914	0.0450083	NCBI	protoheme IX farnesyltransferase
1261	PA1147	15596344	orf	1238834	1240324	-	496	116.047	60.6811	1.91241	0.935395	0.00680897	0.0168435	NCBI	amino acid permease
1262	PA4702	15599896	orf	5282159	5282506	+	115	83.9537	43.9073	1.91207	0.935134	0.00826374	0.0199707	NCBI	hypothetical protein
1263	PA1392	15596589	orf	1514036	1515280	+	414	204.658	107.07	1.91144	0.934662	0.00557944	0.0143052	NCBI	hypothetical protein
1264	PA2099	15597295	orf	2310357	2311112	+	251	18.4932	9.6789	1.91067	0.934078	0.0563716	0.102342	NCBI	short-chain dehydrogenase
1265	PA3012	15598208	orf	3372797	3373171	-	124	352.896	184.821	1.90939	0.933112	0.0053924	0.0139196	NCBI	hypothetical protein
1266	PA1029	PA1029	orf	1116133	1116500	+	121.667	478.693	250.857	1.90823	0.932237	0.00549264	0.0141319	NCBI	PA1029
1267	PA1245	15596442	orf	1349416	1350660	+	414	1536.45	805.765	1.90682	0.931167	0.0466225	0.0876017	NCBI	hypothetical protein
1268	PA3856	15599051	orf	4315556	4316038	-	160	518.991	272.281	1.90609	0.930616	0.00585937	0.0148889	NCBI	hypothetical protein
1269	PA4904	15600097	orf	5503051	5504106	+	351	48.944	25.693	1.90495	0.929757	0.0152296	0.0336553	NCBI	vanillate O-demethylase oxygenase
1270	PA2177	15597373	orf	2397569	2399668	+	699	174.705	91.7205	1.90476	0.929605	0.00662454	0.0164732	NCBI	sensor/response regulator hybrid
1271	PA5532	PA5532	orf	6226018	6226979	-	319.667	260.101	136.74	1.90216	0.927641	0.00569874	0.0145586	NCBI	PA5532
1272	PA4420	15599616	orf	4954630	4955571	-	313	5095.5	2680.54	1.90092	0.9267	0.00945567	0.0223523	NCBI	S-adenosyl-methyltransferase MraW
1273	PA0176	15595374	orf	199600	201639	-	679	446.519	234.914	1.90078	0.926588	0.00666307	0.0165545	NCBI	aerotaxis transducer Aer2
1274	PA0462	554752999	orf	522660	523169	+	169	1192.16	627.36	1.90028	0.926209	0.00765551	0.0186861	NCBI	hypothetical protein
1275	PA3191	15598387	orf	3582171	3583592	-	473	915.276	481.937	1.89916	0.925362	0.00668281	0.0165891	NCBI	two-component sensor
1276	PA3192	15598388	orf	3583616	3584344	-	242	2034.3	1071.23	1.89903	0.925266	0.00835994	0.0201551	NCBI	two-component response regulator GltR
1277	PA3534	15598730	orf	3952500	3954608	-	702	267.273	140.756	1.89884	0.925117	0.00551638	0.014169	NCBI	oxidoreductase
1278	PA1617	15596814	orf	1760713	1762380	+	555	709.443	373.794	1.89795	0.924444	0.00655756	0.0163137	NCBI	AMP-binding protein
1279	PA1160	15596357	orf	1258087	1258470	-	127	640.559	337.528	1.89779	0.924324	0.00678148	0.0167828	NCBI	hypothetical protein
1280	PA5023	15600216	orf	5652945	5654405	+	486	490.084	258.509	1.89581	0.922812	0.224609	0.321925	NCBI	hypothetical protein
1281	PA2515	15597711	orf	2832369	2833130	-	253	21.1064	11.1352	1.89548	0.92256	0.109073	0.177641	NCBI	1,6-dihydroxycyclohexa-2,4-diene-1-carboxylate dehydrogenase
1282	PA3384	15598580	orf	3790150	3790986	-	278	14.7402	7.78356	1.89376	0.921252	0.0695534	0.121772	NCBI	phosphonate ABC transporter ATP-binding protein
1283	PA2407	15597603	orf	2690160	2691113	+	317	85.0934	44.9955	1.89115	0.919266	0.00902354	0.0215183	NCBI	adhesion protein
1284	PA4511	15599707	orf	5048884	5049639	-	251	540.565	285.948	1.89043	0.918718	0.00653577	0.016288	NCBI	hypothetical protein
1285	PA3242	15598438	orf	3629667	3630605	-	312	993.178	525.429	1.89022	0.918557	0.0080437	0.0194917	NCBI	lipid A biosynthesis lauroyl acyltransferase
1286	PA1112b	554753038	orf	1205107	1205298	-	63	2042.74	1082.4	1.88723	0.916272	0.00918626	0.0218332	NCBI	hypothetical protein
1287	PA0692	15595889	orf	763657	765291	+	544	23.1498	12.2787	1.88537	0.914847	0.0348667	0.0686608	NCBI	hypothetical protein
1288	PA0788a	554753033	orf	863455	863664	+	69	123.851	65.6911	1.88536	0.914839	0.00860587	0.0206432	NCBI	hypothetical protein
1289	PA2137	15597333	orf	2352532	2353068	+	178	15.3768	8.15947	1.88453	0.914208	0.0664791	0.117145	NCBI	hypothetical protein
1290	PA0701a	554753031	orf	773768	774433	+	221	169.514	89.9515	1.88451	0.914188	0.0071908	0.0176837	NCBI	AraC family transcriptional regulator
1291	PA1524	15596721	orf	1657738	1659192	-	484	274.334	145.766	1.88201	0.912274	0.00727189	0.0178415	NCBI	xanthine dehydrogenase
1292	PA0718	15595915	orf	789360	789650	+	96	60.9994	32.412	1.882	0.912268	0.406467	0.517347	NCBI	hypothetical protein
1293	PA0326	15595523	orf	366080	367129	-	349	32.1604	17.0944	1.88134	0.911757	0.027439	0.0559485	NCBI	ABC transporter ATP-binding protein
1294	PA3408	15598604	orf	3814661	3817336	-	891	39.7999	21.1584	1.88105	0.911535	0.0192036	0.0409902	NCBI	heme uptake outer membrane receptor HasR
1295	PA2802	15597998	orf	3158073	3158792	-	239	859.515	457.195	1.87997	0.910713	0.00820079	0.0198386	NCBI	transcriptional regulator
1296	PA0220	15595417	orf	248767	250200	+	477	25.8966	13.7823	1.87898	0.909946	0.0320457	0.0639455	NCBI	amino acid APC family transporter
1297	PA0229	15595426	orf	258463	259761	+	432	64.1205	34.1415	1.87808	0.909258	0.0133456	0.0299583	NCBI	dicarboxylic acid transporter PcaT
1298	PA4208	15599403	orf	4710621	4712084	+	487	84.6881	45.0981	1.87786	0.90909	0.0113799	0.0262582	NCBI	hypothetical protein
1299	PA1344	15596541	orf	1457729	1458523	+	264	841.258	448.663	1.87503	0.906917	0.00832169	0.020087	NCBI	short-chain dehydrogenase
1300	PA3767	15598962	orf	4223568	4224116	-	182	688.005	367.062	1.87436	0.906395	0.10348	0.170137	NCBI	hypothetical protein
1301	PA0188	15595386	orf	214631	215512	+	293	30.6868	16.3742	1.8741	0.906195	0.0281971	0.05733	NCBI	hypothetical protein
1302	PA2869	15598065	orf	3221652	3222140	+	162	105.461	56.2807	1.87383	0.905993	0.00915882	0.0217952	NCBI	hypothetical protein
1303	PA5387	15600580	orf	6064899	6065783	-	294	18.7602	10.0153	1.87315	0.905467	0.0547101	0.0998986	NCBI	carnitine dehydrogenase
1304	PA4207	15599402	orf	4707535	4710624	+	1029	216.215	115.442	1.87292	0.905292	0.0071342	0.0175705	NCBI	resistance-nodulation-cell division (RND) efflux transporter
1305	PA2619	15597815	orf	2962003	2962221	+	72	4408.35	2357.19	1.87017	0.903171	0.0123076	0.0280465	NCBI	translation initiation factor IF-1
1306	PA5348	15600541	orf	6017150	6017422	-	90	6260.82	3349.68	1.86908	0.902331	0.0112046	0.0259167	NCBI	DNA-binding protein
1307	PA3374	15598570	orf	3781680	3782843	-	387	153.501	82.239	1.86652	0.900352	0.0082659	0.0199707	NCBI	hypothetical protein
1308	PA2542	15597738	orf	2870162	2873827	-	1221	1480.45	793.362	1.86604	0.899983	0.00955007	0.022538	NCBI	hypothetical protein
1309	PA5491	15600684	orf	6182396	6182689	-	97	2703.55	1449.09	1.86569	0.899711	0.0123207	0.0280652	NCBI	cytochrome
1310	PA0910	15596107	orf	994143	994646	+	167	100.635	53.97	1.86464	0.8989	0.0109346	0.0253952	NCBI	hypothetical protein
1311	PA1176	15596373	orf	1276117	1276608	-	163	44.118	23.7108	1.86067	0.895824	0.246607	0.347331	NCBI	ferredoxin protein NapF
1312	PA4575	15599771	orf	5122561	5122902	-	113	260.871	140.396	1.85811	0.893836	0.00775957	0.0188835	NCBI	hypothetical protein
1313	PA3280	15598476	orf	3673008	3674324	-	438	94.0372	50.6105	1.85806	0.893795	0.0108145	0.0251623	NCBI	Pyrophosphate-specific outer membrane porin OprO
1314	PA1759	15596956	orf	1898816	1901521	+	901	2427.45	1306.67	1.85773	0.893544	0.0114056	0.0262962	NCBI	transcriptional regulator
1315	PA2853	15598049	orf	3206915	3207166	+	83	13131.9	7072.56	1.85674	0.89277	0.0102046	0.0238849	NCBI	outer membrane lipoprotein OprI
1316	PA4510	15599706	orf	5048210	5048887	-	225	367.009	197.681	1.85657	0.89264	0.00677027	0.0167624	NCBI	hypothetical protein
1317	PA2141	15597337	orf	2356168	2356716	+	182	2.7468	1.47995	1.85601	0.892201	0.667057	0.756866	NCBI	hypothetical protein
1318	PA3706	15598901	orf	4148931	4150199	-	422	1344.7	724.564	1.85588	0.892101	0.00979907	0.0230588	NCBI	protein methyltransferase
1319	PA3074	15598270	orf	3446255	3448015	+	586	625.165	336.921	1.85552	0.891825	0.00777124	0.0189038	NCBI	hypothetical protein
1320	PA2084	15597280	orf	2293153	2294985	+	610	155.914	84.0791	1.85437	0.890931	0.00868603	0.020818	NCBI	asparagine synthetase
1321	PA4965	15600158	orf	5574494	5575018	-	174	906.306	489.073	1.85311	0.889948	0.0087879	0.0210267	NCBI	hypothetical protein
1322	PA0867	15596064	orf	948776	949159	+	127	3509.64	1895.9	1.85118	0.888443	0.0285944	0.0579929	NCBI	lysozyme inhibitor
1323	PA2855	15598051	orf	3208339	3208617	-	92	248.509	134.246	1.85115	0.88842	0.00805381	0.0195075	NCBI	hypothetical protein
1324	PA1377	15596574	orf	1494959	1495492	+	177	587.163	317.392	1.84996	0.887497	0.00900038	0.021472	NCBI	hypothetical protein
1325	PA3135	15598331	orf	3516938	3517858	-	306	347.171	187.726	1.84935	0.887019	0.00774616	0.018867	NCBI	transcriptional regulator
1326	PA1345	15596542	orf	1458707	1460296	+	529	128.575	69.6397	1.84629	0.884625	0.0105553	0.024645	NCBI	hypothetical protein
1327	PA5447	15600640	orf	6135968	6137113	-	381	1334.73	723.041	1.84599	0.884395	0.0116199	0.0267145	NCBI	glycosyltransferase WbpZ
1328	PA4148	15599343	orf	4641711	4642511	+	266	6.83361	3.70382	1.84501	0.883632	0.468911	0.578096	NCBI	short-chain dehydrogenase
1329	PA4807	15600001	orf	5392523	5394448	-	641	1366.1	740.662	1.84443	0.883177	0.0111683	0.0258746	NCBI	selenocysteine-specific elongation factor
1330	PA2409	15597605	orf	2691862	2692767	+	301	64.4543	34.9486	1.84426	0.883042	0.0170502	0.0369757	NCBI	ABC transporter permease
1331	PA4378	15599574	orf	4909401	4910105	-	234	821.778	445.645	1.84402	0.882855	0.00930831	0.0220588	NCBI	InaA protein
1332	PA0258	15595455	orf	289205	289390	-	61	245.695	133.278	1.84348	0.882434	0.00880288	0.0210537	NCBI	hypothetical protein
1333	PA5206	15600399	orf	5860467	5861621	-	384	1185	643.247	1.84221	0.881439	0.0106628	0.0248552	NCBI	acetylornithine deacetylase
1334	PA5227.1	110645304	orf	5884320	5884502	+	183	5897.38	3201.66	1.84197	0.881253	0.0136837	0.0306552	NCBI	-
1335	PA1732	15596929	orf	1874967	1875767	+	266	68.4743	37.1804	1.84168	0.881023	0.0164708	0.0359242	NCBI	hypothetical protein
1336	PA1821	15597018	orf	1980165	1980977	+	270	3143.01	1707.06	1.84119	0.880639	0.0147381	0.0326943	NCBI	enoyl-CoA hydratase
1337	PA1573	15596770	orf	1714064	1714660	+	198	409.315	222.375	1.84066	0.88022	0.00843402	0.0202908	NCBI	hypothetical protein
1338	PA0227	15595424	orf	256329	257111	+	260	88.8106	48.2682	1.83994	0.879661	0.0130237	0.0294195	NCBI	CoA transferase subunit B
1339	PA3459	15598655	orf	3865897	3867666	+	589	353.867	192.368	1.83953	0.879336	0.00893306	0.0213382	NCBI	glutamine amidotransferase
1340	PA2315	15597511	orf	2552675	2553850	-	391	23.3501	12.6941	1.83945	0.879276	0.0444321	0.0840125	NCBI	hypothetical protein
1341	PA1112.1	110645304	orf	1205031	1205330	-	300	2243.62	1219.99	1.83905	0.87896	0.0127246	0.0288011	NCBI	-
1342	PA0884	15596081	orf	966526	967521	+	331	30.7536	16.7264	1.83862	0.878626	0.0341872	0.0675561	NCBI	C4-dicarboxylate-binding periplasmic protein
1343	PA5421	15600614	orf	6101884	6103083	+	399	168.441	91.621	1.83846	0.878497	0.0098126	0.0230811	NCBI	glutathione-independent formaldehyde dehydrogenase
1344	PA0780	15595977	orf	848383	849135	+	250	603.777	328.438	1.83833	0.878395	0.0097453	0.0229607	NCBI	proline utilization regulator
1345	PA1899	15597096	orf	2070685	2071173	+	162	2.04341	1.11194	1.8377	0.877901	0.736324	0.815006	NCBI	phenazine biosynthesis protein
1346	PA4528	15599724	orf	5072695	5073567	+	290	1569.52	854.822	1.83607	0.876625	0.01237	0.0281436	NCBI	type 4 prepilin peptidase PilD
1347	PA2192	15597388	orf	2411709	2412122	+	137	11.557	6.29571	1.8357	0.876331	0.33895	0.448445	NCBI	hypothetical protein
1348	PA5031	15600224	orf	5661701	5662630	-	309	19.1298	10.4228	1.83538	0.876076	0.100514	0.166268	NCBI	short-chain dehydrogenase
1349	PA1925	15597121	orf	2103770	2104096	+	108	6.13022	3.34371	1.83336	0.87449	0.339339	0.448572	NCBI	hypothetical protein
1350	PA1452	15596649	orf	1580321	1582444	+	707	2187.64	1193.43	1.83307	0.874258	0.0128776	0.0291127	NCBI	flagellar biosynthesis protein FlhA
1351	PA5500	15600693	orf	6192682	6193491	+	269	515.625	281.353	1.83266	0.873941	0.02787	0.0567054	NCBI	zinc transporter ZnuC
1352	PA0105	15595303	orf	127378	128502	+	374	136.82	74.6577	1.83263	0.873915	0.0101106	0.0237037	NCBI	cytochrome C oxidase subunit II
1353	PA4726.11	110645304	orf	5308587	5308993	+	407	16544.4	9030.8	1.832	0.873417	0.010984	0.0254891	NCBI	-
1354	PA1979	15597175	orf	2165213	2165863	+	216	7.47023	4.08763	1.82752	0.869889	0.243393	0.343561	NCBI	sensor kinase EraS
1355	PA2363	15597559	orf	2612817	2614148	-	443	171.763	93.9918	1.82742	0.869811	0.00945353	0.0223523	NCBI	hypothetical protein
1356	PA3322	15598518	orf	3724456	3725154	-	232	527.673	288.784	1.82722	0.869652	0.00943224	0.0223154	NCBI	hypothetical protein
1357	PA1765	15596962	orf	1908454	1909641	+	395	86.0638	47.1404	1.82569	0.868442	0.0143243	0.0319271	NCBI	hypothetical protein
1358	PA1474	15596671	orf	1600415	1601893	-	492	1339.38	733.661	1.82561	0.868376	0.0347477	0.0684738	NCBI	hypothetical protein
1359	PA5189	15600382	orf	5842275	5843183	+	302	163.923	89.8015	1.82539	0.868207	0.0149846	0.0331651	NCBI	transcriptional regulator
1360	PA3046	15598242	orf	3409609	3409953	-	114	2397.25	1313.52	1.82505	0.86794	0.0147696	0.0327274	NCBI	hypothetical protein
1361	PA1253	15596450	orf	1360698	1362278	-	526	7.47023	4.09552	1.824	0.867105	0.243393	0.343561	NCBI	semialdehyde dehydrogenase
1362	PA1993	15597189	orf	2179848	2181056	-	402	239.298	131.267	1.82299	0.866303	0.00971815	0.0229062	NCBI	major facilitator superfamily transporter
1363	PA3557	15598753	orf	3986536	3986883	+	115	1167	640.248	1.82274	0.866107	0.0119311	0.0273198	NCBI	protein ArnE
1364	PA2859	15598055	orf	3212525	3213031	+	168	580.303	318.933	1.81951	0.863554	0.0100987	0.0236855	NCBI	transcription elongation factor GreB
1365	PA4201	15599396	orf	4700906	4701946	-	346	1425.9	783.678	1.8195	0.863543	0.0131043	0.0295663	NCBI	D-alanine--D-alanine ligase
1366	PA4369	15599565	orf	4897427	4897999	-	190	402.441	221.247	1.81897	0.86312	0.0105261	0.0245867	NCBI	hypothetical protein
1367	PA4525	15599721	orf	5069082	5069531	-	149	22418.2	12325.2	1.81889	0.863055	0.0105075	0.0245535	NCBI	type 4 fimbrial PilA
1368	PA1110	15596307	orf	1202094	1202804	-	236	566.421	311.506	1.81833	0.862614	0.0113334	0.0261614	NCBI	hypothetical protein
1369	PA3892	15599087	orf	4358167	4359075	-	302	194.414	106.983	1.81725	0.861755	0.121887	0.195328	NCBI	hypothetical protein
1370	PA0630	15595827	orf	688605	688967	+	120	94.7048	52.1378	1.81643	0.861108	0.0153744	0.0339225	NCBI	hypothetical protein
1371	PA5356	15600549	orf	6023907	6024662	+	251	290.957	160.214	1.81606	0.860811	0.00992583	0.0233089	NCBI	DNA-binding transcriptional regulator GlcC
1372	PA1265	15596462	orf	1373945	1374847	+	300	24.1871	13.3275	1.81483	0.859834	0.111822	0.181289	NCBI	hypothetical protein
1373	PA3704	15598899	orf	4145943	4148252	-	769	2362.22	1302.05	1.81424	0.859363	0.0155511	0.0342462	NCBI	chemotaxis sensor/effector fusion protein
1374	PA1555	15596752	orf	1693119	1694045	-	308	4053.82	2234.62	1.8141	0.859254	0.0904727	0.152087	NCBI	cytochrome C oxidase cbb3-type subunit CcoP
1375	PA2102	15597298	orf	2313791	2314249	+	152	81.741	45.0666	1.81378	0.859002	0.0163986	0.0358217	NCBI	hypothetical protein
1376	PA1000	15596197	orf	1082949	1083854	+	301	1349	743.807	1.81364	0.858885	0.358225	0.46679	NCBI	quinolone signal response protein
1377	PA1900	15597097	orf	2071209	2071697	+	162	22.2104	12.2471	1.81352	0.858796	0.0592393	0.106703	NCBI	phenazine biosynthesis protein
1378	PA4088	15599283	orf	4570929	4572314	+	461	8.10686	4.47143	1.81303	0.858406	0.216596	0.311997	NCBI	aminotransferase
1379	PA1408	15596605	orf	1530605	1533028	-	807	201.408	111.102	1.81282	0.858234	0.0109514	0.0254238	NCBI	hypothetical protein
1380	PA3852	15599047	orf	4312707	4313642	-	311	1170.85	646.052	1.81231	0.857832	0.0134054	0.030079	NCBI	hypothetical protein
1381	PA0212	15595409	orf	240931	241737	+	268	39.7331	21.9339	1.81149	0.857181	0.0264286	0.0541792	NCBI	malonate decarboxylase subunit gamma
1382	PA4507	15599703	orf	5046032	5046664	-	210	234.076	129.261	1.81088	0.856689	0.00989171	0.023248	NCBI	hypothetical protein
1383	PA0575	15595772	orf	630527	634264	-	1245	173.298	95.7007	1.81084	0.856657	0.0118842	0.0272342	NCBI	hypothetical protein
1384	PA0826.2	110645304	orf	901520	901872	-	353	16159.9	8925.16	1.8106	0.85647	0.0127621	0.0288743	NCBI	-
1385	PA3519	15598715	orf	3935800	3936837	-	345	18.827	10.3991	1.81044	0.856339	0.0702594	0.122744	NCBI	hypothetical protein
1386	PA2550	15597746	orf	2881754	2882983	-	409	176.21	97.3592	1.80989	0.855905	0.0131859	0.0296918	NCBI	acyl-CoA dehydrogenase
1387	PA1051	15596248	orf	1138314	1139672	+	452	147.344	81.4319	1.80942	0.855526	0.164608	0.25014	NCBI	transporter
1388	PA3125	15598321	orf	3507345	3508673	+	442	200.607	110.868	1.80941	0.855523	0.0103771	0.0242687	NCBI	hypothetical protein
1389	PA3969a	554753070	orf	4448176	4448742	-	188	489.409	270.499	1.80928	0.855416	0.0111874	0.0259073	NCBI	hypothetical protein
1390	PA2899	15598095	orf	3253766	3254404	-	212	239.93	132.628	1.80904	0.855221	0.0117645	0.0270252	NCBI	transcriptional regulator
1391	PA2717	15597913	orf	3072081	3072911	-	276	68.5411	37.9085	1.80807	0.854448	0.0202927	0.0430408	NCBI	chloroperoxidase
1392	PA0346	15595543	orf	389334	389696	+	120	168.072	92.9825	1.80756	0.854047	0.0125319	0.028478	NCBI	hypothetical protein
1393	PA2057	15597253	orf	2251275	2253815	+	846	49.18	27.2124	1.80726	0.853807	0.0224703	0.0470637	NCBI	hypothetical protein
1394	PA1302	15596499	orf	1411585	1414140	+	851	123.184	68.1756	1.80686	0.853485	0.0125834	0.0285268	NCBI	heme utilization protein
1395	PA3067	15598263	orf	3435987	3436430	-	147	166.665	92.2623	1.80643	0.853139	0.0125416	0.0284886	NCBI	transcriptional regulator
1396	PA1227	15596424	orf	1329192	1330040	+	282	244.422	135.323	1.80621	0.852966	0.0111984	0.0259128	NCBI	hypothetical protein
1397	PA2723	15597919	orf	3076344	3076622	+	92	127.907	70.867	1.80489	0.85191	0.0131491	0.0296323	NCBI	hypothetical protein
1398	PA2868	15598064	orf	3221206	3221565	+	119	236.258	130.927	1.80449	0.851594	0.130435	0.206586	NCBI	hypothetical protein
1399	PA5097	15600290	orf	5738432	5739835	-	467	43.5839	24.1657	1.80355	0.850837	0.0292965	0.059131	NCBI	amino acid permease
1400	PA4953	15600146	orf	5557958	5559001	-	347	2090.81	1159.5	1.8032	0.850558	0.0180993	0.0389541	NCBI	flagellar motor protein MotB
1401	PA3209	15598405	orf	3598404	3598775	-	123	160.842	89.2107	1.80295	0.850359	0.102333	0.168735	NCBI	hypothetical protein
1402	PA4111	15599306	orf	4595287	4595685	+	132	163.918	90.9529	1.80223	0.849785	0.0131241	0.0295979	NCBI	hypothetical protein
1403	PA4229	15599425	orf	4744064	4744819	+	251	4.65667	2.58399	1.80212	0.849698	0.400536	0.510939	NCBI	pyochelin biosynthetic protein PchC
1404	PA3707	15598902	orf	4150196	4150711	-	171	826.639	458.778	1.80183	0.849463	0.0120306	0.0274923	NCBI	hypothetical protein
1405	PA4883	15600076	orf	5478973	5479587	-	204	8.67672	4.81576	1.80173	0.849386	0.193173	0.285549	NCBI	hypothetical protein
1406	PA1693	15596890	orf	1842568	1843221	-	217	251.117	139.395	1.80148	0.849184	0.0125723	0.0285268	NCBI	type III secretion system protein
1407	PA1781.1	110645304	orf	1928666	1928886	-	221	1.34002	0.743923	1.80128	0.849025	0.900715	0.939468	NCBI	-
1408	PA2139	PA2139	orf	2355684	2355898	+	70.6667	1.34002	0.743923	1.80128	0.849025	0.900715	0.939468	NCBI	PA2139
1409	PA2140	15597336	orf	2355918	2356157	+	79	1.34002	0.743923	1.80128	0.849025	0.900715	0.939468	NCBI	metallothionein
1410	PA0877	15596074	orf	959484	960380	-	298	250.685	139.19	1.80104	0.848828	0.0119149	0.0272937	NCBI	transcriptional regulator
1411	PA1786	15596983	orf	1933649	1934857	-	402	58.9964	32.7721	1.8002	0.84816	0.0194013	0.0413658	NCBI	hypothetical protein
1412	PA0600	15595797	orf	660315	662708	+	797	925.4	514.382	1.79905	0.847236	0.0127231	0.0288011	NCBI	two-component sensor
1413	PA1804.1	110645304	orf	1959083	1959159	+	77	1703.86	947.314	1.79862	0.846891	0.0170427	0.0369734	NCBI	Asp tRNA
1414	PA0477	15595674	orf	538217	539143	-	308	184.655	102.8	1.79625	0.844987	0.0132713	0.0298369	NCBI	transcriptional regulator
1415	PA1138	15596335	orf	1229344	1230219	+	291	152.161	84.7283	1.79587	0.844683	0.0133009	0.0298797	NCBI	transcriptional regulator
1416	PA3442	15598638	orf	3847974	3848798	-	274	31.457	17.5177	1.79572	0.844565	0.0402709	0.0775079	NCBI	aliphatic sulfonates transport ATP-binding subunit
1417	PA1716	15596913	orf	1859493	1861295	+	600	365.998	203.819	1.7957	0.844548	0.0111915	0.0259073	NCBI	type III secretion outer membrane protein PscC
1418	PA1075	15596272	orf	1163276	1163593	+	105	585.761	326.214	1.79563	0.844492	0.0122032	0.0278532	NCBI	hypothetical protein
1419	PA3840	15599035	orf	4302041	4303051	+	336	420.691	234.394	1.7948	0.843824	0.165167	0.250921	NCBI	SAM-dependent methyltransferase
1420	PA2693	15597889	orf	3047116	3047616	+	166	89.514	49.8744	1.79479	0.843813	0.0167751	0.0365319	NCBI	hypothetical protein
1421	PA2872	15598068	orf	3224614	3225384	-	256	295.547	164.68	1.79467	0.843722	0.0111435	0.0258383	NCBI	hypothetical protein
1422	PA4879	15600072	orf	5474580	5476649	-	689	796.651	443.925	1.79456	0.843633	0.0130307	0.0294237	NCBI	hypothetical protein
1423	PA0487	15595684	orf	548468	549226	-	252	572.428	318.979	1.79456	0.843632	0.0125819	0.0285268	NCBI	molybdenum transport regulator
1424	PA4906	15600099	orf	5505071	5505784	-	237	857.055	478.039	1.79285	0.842257	0.0134707	0.0302016	NCBI	transcriptional regulator
1425	PA0007	15595205	orf	8671	10377	+	568	522.442	291.42	1.79274	0.842168	0.0125736	0.0285268	NCBI	hypothetical protein
1426	PA1346	15596543	orf	1460307	1461854	-	515	24.6901	13.7823	1.79144	0.841117	0.0517593	0.0953663	NCBI	hypothetical protein
1427	PA0684	15595881	orf	741335	741928	+	197	4.65667	2.59978	1.79118	0.840908	0.400536	0.510939	NCBI	type II secretion system protein
1428	PA2037	15597233	orf	2227541	2229001	+	486	359.904	200.935	1.79114	0.840882	0.0112977	0.0261001	NCBI	hypothetical protein
1429	PA1148	15596345	orf	1240584	1242500	-	638	124.319	69.5213	1.78821	0.838516	0.016566	0.0361043	NCBI	exotoxin A
1430	PA0128	15595326	orf	145542	145883	+	113	1109.42	620.536	1.78783	0.838213	0.0378094	0.0735406	NCBI	hypothetical protein
1431	PA3406	15598602	orf	3811938	3813740	-	600	13.3334	7.46292	1.78662	0.837232	0.10239	0.168735	NCBI	transporter HasD
1432	PA1411	15596608	orf	1535586	1536497	+	303	211.358	118.371	1.78556	0.836375	0.0127152	0.0288011	NCBI	hypothetical protein
1433	PA0978	15596175	orf	1061207	1062034	-	275	76.1449	42.7558	1.78092	0.832625	0.022904	0.047849	NCBI	hypothetical protein
1434	PA0006	15595204	orf	7803	8339	-	178	1164.62	654	1.78076	0.832493	0.0162716	0.0356124	NCBI	D,D-heptose 1,7-bisphosphate phosphatase
1435	PA5390	15600583	orf	6067945	6069099	-	384	184.789	103.773	1.7807	0.832441	0.0145447	0.0323545	NCBI	acetylornithine deacetylase
1436	PA4605	15599801	orf	5163536	5163739	-	67	1254.16	704.991	1.77897	0.831042	0.0169056	0.0367318	NCBI	hypothetical protein
1437	PA1181	15596378	orf	1279810	1283172	+	1120	1406.2	790.635	1.77857	0.830721	0.0166927	0.0363664	NCBI	sensor protein
1438	PA3149	15598345	orf	3532812	3533933	-	373	7902.62	4443.37	1.77852	0.830675	0.017856	0.0384888	NCBI	glycosyltransferase WbpH
1439	PA5232	15600425	orf	5889829	5890902	-	357	8228.59	4630.91	1.77688	0.829349	0.2656	0.368515	NCBI	hypothetical protein
1440	PA3094.2	110645304	orf	3475648	3475724	-	77	3426.91	1930.62	1.77503	0.827844	0.0211275	0.0446782	NCBI	Asp tRNA
1441	PA2677	15597873	orf	3022988	3024715	-	575	65.8611	37.1409	1.77328	0.826418	0.0256034	0.052658	NCBI	type II secretion protein
1442	PA1226	15596423	orf	1328545	1329153	+	202	311.859	175.891	1.77302	0.826209	0.013758	0.0307975	NCBI	transcriptional regulator
1443	PA3444	15598640	orf	3849604	3850752	-	382	56.717	32.0124	1.77172	0.825151	0.0257519	0.052906	NCBI	alkanesulfonate monooxygenase
1444	PA5181	15600374	orf	5832749	5835070	+	773	201.978	114.007	1.77163	0.825077	0.0143413	0.0319525	NCBI	oxidoreductase
1445	PA0693	15595890	orf	765315	767162	+	615	30.9539	17.4782	1.771	0.824561	0.0493273	0.0917159	NCBI	transporter ExbB2
1446	PA3058	15598254	orf	3421696	3423066	-	456	27.673	15.6303	1.77047	0.824134	0.143752	0.223047	NCBI	protein PelG
1447	PA1648	15596845	orf	1794883	1795887	-	334	162.979	92.0728	1.77011	0.823838	0.0167896	0.036549	NCBI	oxidoreductase
1448	PA2701	15597897	orf	3055154	3056743	+	529	53.4003	30.1723	1.76985	0.823624	0.0272734	0.0556706	NCBI	major facilitator superfamily (MFS) transporter
1449	PA2267	15597463	orf	2497116	2498012	-	298	324.761	183.631	1.76855	0.822571	0.0131609	0.0296471	NCBI	transcriptional regulator
1450	PA1832	15597029	orf	1990428	1991453	+	341	2191.16	1239.22	1.76818	0.822267	0.0193376	0.0412454	NCBI	periplasmic protease
1451	PA2283	15597479	orf	2511057	2512514	+	485	26.364	14.9179	1.76727	0.82152	0.139197	0.217262	NCBI	hypothetical protein
1452	PA0464	15595661	orf	523943	525367	+	474	860.376	487.235	1.76583	0.820349	0.0156182	0.0343275	NCBI	sensory histidine kinase CreC
1453	PA2308	15597504	orf	2546652	2547500	-	282	7.90657	4.47933	1.76512	0.819768	0.259743	0.361887	NCBI	ABC transporter ATP-binding protein
1454	PA4097	15599292	orf	4579510	4580568	+	352	1.97664	1.11983	1.76512	0.819768	0.736324	0.815006	NCBI	alcohol dehydrogenase
1455	PA2216	15597412	orf	2436304	2437299	+	331	36.0469	20.4381	1.76371	0.818611	0.0406058	0.078126	NCBI	hypothetical protein
1456	PA1938	15597134	orf	2118926	2119747	+	273	89.1802	50.571	1.76347	0.818413	0.0194215	0.0413932	NCBI	hypothetical protein
1457	PA5044	15600237	orf	5679649	5680713	-	354	9249.59	5248.69	1.76227	0.817433	0.0189614	0.040534	NCBI	type 4 fimbrial biogenesis protein PilM
1458	PA5029	15600222	orf	5659276	5660181	-	301	383.027	217.425	1.76166	0.816932	0.0773291	0.132574	NCBI	transcriptional regulator
1459	PA1065	15596262	orf	1151435	1151908	+	157	110.887	62.9966	1.76021	0.815751	0.0327076	0.0650384	NCBI	hypothetical protein
1460	PA2744.1	110645304	orf	3106919	3106994	-	76	44.5901	25.3329	1.76017	0.815713	0.0322005	0.0641868	NCBI	-
1461	PA2705	15597901	orf	3059035	3060216	-	393	807.994	459.195	1.75959	0.815238	0.0177534	0.038311	NCBI	hypothetical protein
1462	PA5308	15600501	orf	5977123	5977611	+	162	955.872	543.423	1.75899	0.814743	0.0181545	0.0390451	NCBI	leucine-responsive regulatory protein
1463	PA0338	15595535	orf	380903	382033	+	376	1167.93	664.728	1.757	0.813117	0.0192783	0.0411343	NCBI	hypothetical protein
1464	PA4435	15599631	orf	4967313	4968458	-	381	715.08	407.015	1.75689	0.813022	0.20675	0.300857	NCBI	acyl-CoA dehydrogenase
1465	PA3750	15598945	orf	4202573	4203322	-	249	499.235	284.194	1.75667	0.812839	0.0145899	0.032405	NCBI	hypothetical protein
1466	PA0558	15595755	orf	615607	616374	+	255	318.786	181.577	1.75565	0.812002	0.0171522	0.0371826	NCBI	hypothetical protein
1467	PA3698	15598894	orf	4139311	4139862	-	183	849.107	483.65	1.75563	0.811985	0.0176549	0.0381273	NCBI	hypothetical protein
1468	PA1804	15597001	orf	1958759	1959031	+	90	13385.4	7625.71	1.7553	0.811716	0.0191962	0.0409899	NCBI	DNA-binding protein HU
1469	PA2698	15597894	orf	3050669	3051349	-	226	445.365	253.754	1.75511	0.811559	0.25078	0.351722	NCBI	hydrolase
1470	PA5125	15600318	orf	5773377	5774807	+	476	724.307	412.754	1.75482	0.811319	0.0180031	0.0387617	NCBI	two-component response regulator NtrC
1471	PA0142	15595340	orf	161906	163255	+	449	530.691	302.469	1.75453	0.811087	0.0151694	0.0335352	NCBI	hydroxydechloroatrazine ethylaminohydrolase
1472	PA1327	15596524	orf	1438706	1440676	+	656	238.456	135.941	1.75412	0.810748	0.0168047	0.0365546	NCBI	protease
1473	PA4016	15599211	orf	4495126	4496865	+	579	1051.92	599.833	1.75368	0.810389	0.0191319	0.0408678	NCBI	hypothetical protein
1474	PA0408	15595605	orf	449639	450046	+	135	7394.28	4219.53	1.75239	0.809327	0.0206274	0.0437018	NCBI	twitching motility protein PilG
1475	PA0812	15596009	orf	889559	890854	-	431	18.1904	10.3833	1.75188	0.808903	0.092633	0.155204	NCBI	hypothetical protein
1476	PA5394	15600587	orf	6071912	6073384	-	490	633.935	362.114	1.75065	0.807891	0.0169954	0.0368849	NCBI	cardiolipin synthetase
1477	PA0826	15596023	orf	900408	901046	-	212	289.203	165.416	1.74833	0.805979	0.0194352	0.041407	NCBI	hypothetical protein
1478	PA4698	15599892	orf	5276843	5277172	-	109	946.635	542.055	1.74638	0.804371	0.0184774	0.0395737	NCBI	hypothetical protein
1479	PA4669.1	110645304	orf	5238277	5238351	+	75	2445.54	1400.45	1.74625	0.80426	0.0219472	0.0461463	NCBI	Gln tRNA
1480	PA0468	15595665	orf	527963	528913	-	316	477.327	273.527	1.74508	0.803295	0.0154953	0.0341628	NCBI	hypothetical protein
1481	PA0279	15595476	orf	313227	313925	+	232	145.83	83.5769	1.74487	0.803116	0.0181648	0.0390508	NCBI	transcriptional regulator
1482	PA3768	15598963	orf	4224107	4225498	-	463	3080.48	1766.57	1.74377	0.802207	0.0611894	0.109352	NCBI	metallo-oxidoreductase
1483	PA1186	15596383	orf	1287616	1288635	+	339	25.3268	14.5262	1.74352	0.802002	0.0609712	0.109093	NCBI	hypothetical protein
1484	PA0410	15595607	orf	450509	451045	+	178	1862.55	1068.87	1.74254	0.801191	0.0213286	0.0450535	NCBI	twitching motility protein PilI
1485	PA2706	15597902	orf	3060265	3060660	-	131	332.426	190.789	1.74238	0.80106	0.016912	0.0367318	NCBI	hypothetical protein
1486	PA1737	15596934	orf	1880199	1882343	+	714	322.882	185.321	1.74229	0.800983	0.0164684	0.0359242	NCBI	3-hydroxyacyl-CoA dehydrogenase
1487	PA4741	15599935	orf	5325653	5325922	-	89	13518	7761.08	1.74177	0.800552	0.020604	0.0436686	NCBI	30S ribosomal protein S15
1488	PA0175	15595373	orf	198688	199530	-	280	43.3168	24.878	1.74117	0.800058	0.0379712	0.0737797	NCBI	chemotaxis protein methyltransferase
1489	PA0025	15595223	orf	26711	27535	+	274	1860.02	1068.3	1.7411	0.800001	0.0246101	0.0510203	NCBI	shikimate 5-dehydrogenase
1490	PA1779	15596976	orf	1923044	1925770	-	908	69.8144	40.1166	1.74029	0.799325	0.0292229	0.0590365	NCBI	assimilatory nitrate reductase
1491	PA1571	15596768	orf	1712519	1712698	-	59	433.719	249.249	1.74011	0.799175	0.049573	0.0920827	NCBI	hypothetical protein
1492	PA0534	15595731	orf	593273	594562	+	429	310.657	178.589	1.73951	0.79868	0.0158036	0.0346816	NCBI	hypothetical protein
1493	PA1690	15596887	orf	1840468	1841517	-	349	49.18	28.277	1.73922	0.798444	0.032854	0.0652157	NCBI	translocation protein in type III secretion
1494	PA5363	15600556	orf	6030351	6031250	-	299	869.167	499.945	1.73853	0.797865	0.0205549	0.0435807	NCBI	hypothetical protein
1495	PA5093	15600286	orf	5734114	5735646	-	510	210.187	120.915	1.7383	0.797678	0.0168418	0.0366138	NCBI	histidine/phenylalanine ammonia-lyase
1496	PA4411	15599607	orf	4943633	4945075	-	480	9074.54	5221	1.73808	0.797498	0.0235119	0.0490291	NCBI	UDP-N-acetylmuramate--L-alanine ligase
1497	PA3360	15598556	orf	3771503	3772561	-	352	45.9301	26.429	1.73787	0.797318	0.0355682	0.0698009	NCBI	secretion protein
1498	PA0377	15595574	orf	421602	422207	+	201	526.559	303.121	1.73713	0.796703	0.0185523	0.0397041	NCBI	hypothetical protein
1499	PA4539	15599735	orf	5079117	5080208	-	363	766.828	441.593	1.7365	0.796184	0.0196354	0.0417555	NCBI	hypothetical protein
1500	PA1018	15596215	orf	1103061	1103927	+	288	52.4967	30.2355	1.73626	0.795983	0.0697321	0.122047	NCBI	hypothetical protein
1501	PA1313	15596510	orf	1423374	1424732	+	452	56.1471	32.3409	1.7361	0.795852	0.032627	0.0649235	NCBI	major facilitator superfamily (MFS) transporter
1502	PA1441	15596638	orf	1570496	1571779	+	427	5851.02	3371.14	1.73562	0.79545	0.0264909	0.0542872	NCBI	hypothetical protein
1503	PA2429	15597625	orf	2724485	2724730	+	81	17.487	10.0785	1.73508	0.795001	0.0972979	0.161983	NCBI	hypothetical protein
1504	PA1836	15597033	orf	1994021	1994602	+	193	205.022	118.181	1.73482	0.794782	0.0195553	0.0416163	NCBI	transcriptional regulator
1505	PA2215	15597411	orf	2435101	2436276	+	391	41.1399	23.7266	1.73392	0.794034	0.0709326	0.123806	NCBI	hypothetical protein
1506	PA5095	15600288	orf	5736470	5737321	-	283	113.937	65.7385	1.73319	0.793427	0.0214889	0.0453482	NCBI	ABC transporter permease
1507	PA3367	15598563	orf	3778266	3778604	+	112	187.736	108.329	1.73302	0.79329	0.0206688	0.0437733	NCBI	hypothetical protein
1508	PA3685	15598881	orf	4126164	4126844	-	226	1173.63	678.754	1.72909	0.790013	0.0221361	0.0464681	NCBI	hypothetical protein
1509	PA3990	15599185	orf	4471403	4471555	+	50	124.555	72.0452	1.72884	0.789806	0.0450655	0.0850408	NCBI	hypothetical protein
1510	PA3236	15598432	orf	3623686	3624543	-	285	95.6442	55.3867	1.72684	0.788137	0.0252115	0.0520209	NCBI	glycine betaine-binding protein
1511	PA1877	15597074	orf	2047275	2048462	+	395	30.7536	17.8147	1.72631	0.787689	0.0575605	0.104135	NCBI	secretion protein
1512	PA0440	15595637	orf	493354	494721	-	455	21.24	12.3103	1.72539	0.78692	0.0749886	0.129575	NCBI	oxidoreductase
1513	PA0560	15595757	orf	617662	618150	+	162	331.425	192.174	1.72461	0.78627	0.0182555	0.0392162	NCBI	hypothetical protein
1514	PA5410	15600603	orf	6085385	6086674	-	429	155.811	90.3511	1.72451	0.786186	0.0214636	0.0453218	NCBI	protein GbcA
1515	PA1550	15596747	orf	1687373	1687912	-	179	1329.53	771.486	1.72334	0.785206	0.0251622	0.0519382	NCBI	hypothetical protein
1516	PA4129	15599324	orf	4617050	4617538	-	162	158.415	92.1232	1.7196	0.782074	0.301488	0.408363	NCBI	hypothetical protein
1517	PA2818	15598014	orf	3171598	3173175	-	525	474.037	275.817	1.71866	0.781287	0.0194741	0.0414637	NCBI	aminoglycoside response regulator
1518	PA3464	15598660	orf	3874654	3875979	-	441	183.818	107.014	1.7177	0.780475	0.0215734	0.0454862	NCBI	hypothetical protein
1519	PA0764	15595961	orf	832507	833457	+	316	5206.2	3031.13	1.71758	0.780373	0.0285578	0.0579394	NCBI	negative regulator for alginate biosynthesis MucB
1520	PA1773	15596970	orf	1918275	1919273	+	332	1163.12	677.422	1.71698	0.77987	0.0237182	0.0493508	NCBI	CmaX protein
1521	PA2738	15597934	orf	3099810	3100112	-	100	10112.9	5895.01	1.71551	0.778636	0.024096	0.0500638	NCBI	integration host factor subunit alpha
1522	PA4010	15599205	orf	4490562	4491281	+	239	2609.35	1521.41	1.71509	0.778284	0.0301449	0.0606839	NCBI	3-methyladenine DNA glycosylase
1523	PA5081	15600274	orf	5720469	5720945	+	158	114.939	67.032	1.71468	0.77794	0.026596	0.0544635	NCBI	hypothetical protein
1524	PA1188	15596385	orf	1289965	1291146	+	393	244.489	142.612	1.71436	0.77767	0.0208552	0.0441517	NCBI	hypothetical protein
1525	PA5540	15600733	orf	6232555	6233115	+	186	18.4264	10.7514	1.71387	0.777256	0.272122	0.375826	NCBI	hypothetical protein
1526	PA0307	15595504	orf	348440	349051	-	203	378.481	220.835	1.71386	0.777253	0.0227736	0.0476437	NCBI	hypothetical protein
1527	PA5257	15600450	orf	5918350	5919588	-	412	2764.77	1614.9	1.71204	0.775717	0.0295988	0.0596689	NCBI	hypothetical protein
1528	PA0726	15595923	orf	792997	794271	+	424	38.758	22.6857	1.70847	0.772709	0.276095	0.380667	NCBI	hypothetical protein
1529	PA1282	15596479	orf	1392564	1394069	-	501	110.353	64.6581	1.70672	0.771227	0.0247156	0.0511831	NCBI	major facilitator superfamily (MFS) transporter
1530	PA1652	15596849	orf	1799385	1800020	+	211	185.492	108.708	1.70634	0.770906	0.0234031	0.048838	NCBI	hypothetical protein
1531	PA2940	15598136	orf	3295979	3297118	-	379	139.865	82.0338	1.70497	0.769743	0.0256542	0.0527435	NCBI	acyl-CoA thiolase
1532	PA5518	15600711	orf	6210065	6211768	-	567	953.407	559.264	1.70475	0.769562	0.0238308	0.0495309	NCBI	potassium efflux transporter
1533	PA1133	15596330	orf	1225340	1225690	-	116	43.7174	25.6535	1.70415	0.769053	0.0500947	0.092991	NCBI	hypothetical protein
1534	PA2171	15597367	orf	2393708	2394178	+	156	32.3607	18.9977	1.7034	0.768419	0.0648659	0.114979	NCBI	hypothetical protein
1535	PA2346	15597542	orf	2592084	2593319	+	411	29.7474	17.4703	1.70274	0.767855	0.100492	0.166268	NCBI	hypothetical protein
1536	PA0804	15596001	orf	881958	882779	+	273	375.913	220.784	1.70262	0.76776	0.0218989	0.0460701	NCBI	oxidoreductase
1537	PA3571	15598767	orf	4003733	4004656	+	307	145.461	85.4564	1.70216	0.76737	0.0245551	0.0509247	NCBI	transcriptional regulator MmsR
1538	PA1194	15596391	orf	1294811	1296229	-	472	26.6	15.6303	1.70183	0.767084	0.0683901	0.119993	NCBI	amino acid permease
1539	PA3281	15598477	orf	3674570	3675160	-	196	128.806	75.7854	1.69962	0.765209	0.0407983	0.0784169	NCBI	hypothetical protein
1540	PA2138	15597334	orf	2353086	2355608	+	840	41.1042	24.1893	1.69927	0.764913	0.0545707	0.099676	NCBI	ATP-dependent DNA ligase
1541	PA3543	15598739	orf	3967025	3968452	+	475	9.44688	5.55968	1.69917	0.764834	0.227376	0.32506	NCBI	alginate biosynthetic protein AlgK
1542	PA2569	15597765	orf	2904566	2904907	-	113	180.065	106.021	1.69839	0.764171	0.0248021	0.0513249	NCBI	hypothetical protein
1543	PA2449	15597645	orf	2750128	2751663	-	511	1271.18	748.842	1.69753	0.763438	0.0281447	0.057244	NCBI	transcriptional regulator
1544	PA4470	15599666	orf	4998540	4999916	-	458	102.211	60.2972	1.69512	0.761383	0.0289014	0.0585114	NCBI	fumarate hydratase
1545	PA2339	15597535	orf	2583483	2584415	+	310	10.0835	5.95138	1.69431	0.760699	0.20335	0.296821	NCBI	binding-protein-dependent maltose/mannitol transport protein
1546	PA1379	15596576	orf	1496087	1496920	-	277	39.7331	23.4533	1.69414	0.76055	0.0472782	0.0886874	NCBI	short-chain dehydrogenase
1547	PA1169	15596366	orf	1267680	1269737	+	685	131.188	77.4785	1.69322	0.759767	0.0273576	0.0558024	NCBI	lipoxygenase
1548	PA1164	15596361	orf	1263378	1264190	+	270	899.551	531.659	1.69197	0.758706	0.027594	0.0562041	NCBI	hypothetical protein
1549	PA0835	15596032	orf	909418	911532	-	704	3238.88	1915.73	1.69068	0.757604	0.0468973	0.088087	NCBI	phosphate acetyltransferase
1550	PA2074	15597270	orf	2278982	2279794	+	270	17.5537	10.3833	1.69057	0.757507	0.156087	0.23904	NCBI	hypothetical protein
1551	PA1241	15596438	orf	1342813	1343373	+	186	295.841	175.067	1.68987	0.756916	0.0248255	0.0513547	NCBI	transcriptional regulator
1552	PA5535	15600728	orf	6228241	6229443	-	400	178.859	105.847	1.68978	0.756838	0.0269097	0.0550339	NCBI	hypothetical protein
1553	PA4311	15599507	orf	4839597	4840712	+	371	279.155	165.203	1.68977	0.756825	0.0267644	0.054769	NCBI	hypothetical protein
1554	PA1717	15596914	orf	1861297	1862595	+	432	129.55	76.6715	1.68968	0.756747	0.0254273	0.0523713	NCBI	type III export protein PscD
1555	PA5319	15600512	orf	5988646	5989320	-	224	562.144	333.009	1.68807	0.755378	0.0247262	0.0511864	NCBI	DNA repair protein RadC
1556	PA1733	15596930	orf	1875849	1876580	+	243	100.403	59.4902	1.68773	0.755085	0.0288052	0.0583582	NCBI	hypothetical protein
1557	PA0253	15595450	orf	284197	284673	-	158	222.011	131.567	1.68744	0.754835	0.0237594	0.0494005	NCBI	transcriptional regulator
1558	PA3705	15598900	orf	4148249	4148938	-	229	716.415	425.064	1.68543	0.753114	0.025978	0.0533129	NCBI	hypothetical protein
1559	PA3954	15599149	orf	4434150	4435244	+	364	52.0603	30.9004	1.68478	0.752557	0.0441229	0.0835387	NCBI	hypothetical protein
1560	PA2988	15598184	orf	3345789	3347039	-	416	1765.95	1048.64	1.68403	0.75192	0.0332118	0.0658571	NCBI	hypothetical protein
1561	PA1995	15597191	orf	2181741	2182097	-	118	199.729	118.612	1.68388	0.751791	0.0273077	0.0557207	NCBI	hypothetical protein
1562	PA2129	15597325	orf	2343132	2343878	+	248	16.9171	10.0469	1.68381	0.751731	0.139709	0.217942	NCBI	chaperone CupA2
1563	PA1637	15596834	orf	1783294	1783986	+	230	191.458	113.725	1.68351	0.75147	0.0258697	0.0531289	NCBI	two-component response regulator KdpE
1564	PA1710	15596907	orf	1855862	1856299	+	145	347.901	206.779	1.68248	0.750587	0.0259693	0.0533129	NCBI	exoenzyme S synthesis protein C
1565	PA2966	15598162	orf	3324947	3325183	-	78	11642.3	6924.69	1.68127	0.749549	0.0311617	0.0624221	NCBI	acyl carrier protein
1566	PA1445	15596642	orf	1574026	1574478	+	150	589.056	350.422	1.68099	0.74931	0.0237135	0.0493508	NCBI	flagellar protein FliO
1567	PA5087	15600280	orf	5725479	5726348	-	289	228.778	136.098	1.68097	0.749297	0.0253364	0.052203	NCBI	hypothetical protein
1568	PA0669	308154503	orf	727608	730703	-	1031	180.466	107.382	1.68059	0.748968	0.0289792	0.0586064	NCBI	DNA polymerase subunit alpha
1569	PA3262.2	110645304	orf	3650815	3650890	-	76	2538.76	1513.15	1.6778	0.746568	0.0399393	0.0770519	NCBI	Val tRNA
1570	PA4174	15599369	orf	4669861	4670784	+	307	171.322	102.12	1.67766	0.746447	0.0289456	0.0585593	NCBI	transcriptional regulator
1571	PA1622	15596819	orf	1765345	1766205	+	286	328.237	195.728	1.67701	0.745891	0.0269807	0.0551323	NCBI	hydrolase
1572	PA0297	15595494	orf	334734	335486	+	250	1115.04	666.004	1.67422	0.74349	0.0503004	0.0932721	NCBI	glutamine amidotransferase
1573	PA1903	15597100	orf	2073555	2075438	+	627	49.0465	29.3179	1.67292	0.74237	0.0592605	0.106703	NCBI	phenazine biosynthesis protein PhzE
1574	PA3363	15598559	orf	3773991	3774581	-	196	149.316	89.2945	1.67218	0.74173	0.0269704	0.055131	NCBI	aliphatic amidase regulator
1575	PA3156	15598352	orf	3540210	3540785	-	191	5104.04	3053.4	1.67159	0.741224	0.0354674	0.069675	NCBI	UDP-2-acetamido-3-amino-23-dideoxy-d-glucuronic acid N-acetyltransferase WbpD
1576	PA5226	15600419	orf	5883664	5883975	+	103	1148.93	688.077	1.66976	0.739643	0.0309265	0.0620381	NCBI	hypothetical protein
1577	PA0650	15595847	orf	704084	705133	+	349	2377.22	1424.56	1.66873	0.738753	0.0379274	0.07373	NCBI	anthranilate phosphoribosyltransferase
1578	PA2162	15597358	orf	2381775	2384555	-	926	22.3439	13.3906	1.66863	0.738661	0.162493	0.247303	NCBI	malto-oligosyltrehalose synthase
1579	PA2895	15598091	orf	3249977	3250741	-	254	436.979	262.332	1.66575	0.736171	0.0290634	0.0587559	NCBI	hypothetical protein
1580	PA4347	15599543	orf	4875638	4876792	-	384	1072.75	644.093	1.66552	0.735969	0.256107	0.357959	NCBI	hypothetical protein
1581	PA1918	15597114	orf	2091850	2093250	-	466	19.8332	11.9107	1.66516	0.735662	0.0983715	0.163389	NCBI	hypothetical protein
1582	PA5245	15600438	orf	5906626	5907294	+	222	2728.84	1638.83	1.66511	0.735622	0.0431879	0.0822881	NCBI	isoprenoid biosynthesis protein with amidotransferase-like domain
1583	PA2379	15597575	orf	2632228	2632698	-	156	773.728	464.767	1.66476	0.735318	0.0316959	0.0633363	NCBI	oxidoreductase
1584	PA0449	15595646	orf	505047	505586	+	179	1527.81	917.842	1.66457	0.735149	0.0783296	0.134007	NCBI	hypothetical protein
1585	PA0030	15595228	orf	32060	32983	-	307	56.9841	34.2363	1.66444	0.735034	0.0490233	0.0912698	NCBI	hypothetical protein
1586	PA5295	15600488	orf	5960852	5962528	-	558	2712.59	1630.29	1.66387	0.734542	0.0402192	0.0774608	NCBI	hypothetical protein
1587	PA3786	15598981	orf	4244315	4244704	-	129	493.896	296.874	1.66365	0.734354	0.0304863	0.0612629	NCBI	hypothetical protein
1588	PA1972	15597168	orf	2153594	2155297	+	567	27.3034	16.4216	1.66265	0.733489	0.0788049	0.134694	NCBI	hypothetical protein
1589	PA2873	15598069	orf	3225381	3227387	-	668	510.422	307.054	1.66232	0.733199	0.0277224	0.0564454	NCBI	hypothetical protein
1590	PA3797	15598992	orf	4255458	4256252	-	264	1441.28	867.405	1.66159	0.732569	0.0350391	0.0689527	NCBI	hypothetical protein
1591	PA5247	15600440	orf	5907848	5908330	-	160	713.632	430.597	1.65731	0.728842	0.0317269	0.063376	NCBI	hypothetical protein
1592	PA0979	15596176	orf	1062061	1062369	-	102	57.3536	34.6201	1.65666	0.728277	0.0477293	0.089416	NCBI	hypothetical protein
1593	PA1545	15596742	orf	1682051	1682518	+	155	747.922	451.601	1.65616	0.727841	0.311904	0.420373	NCBI	hypothetical protein
1594	PA3542	15598738	orf	3965842	3967011	+	389	15.9467	9.63942	1.65432	0.726236	0.133722	0.210744	NCBI	alginate biosynthesis protein Alg44
1595	PA1019a	554753035	orf	1105388	1105795	+	135	25.8299	15.6145	1.65422	0.726155	0.0835916	0.142007	NCBI	thioesterase
1596	PA4116	15599311	orf	4604006	4604593	+	195	586.402	354.528	1.65404	0.725993	0.0302614	0.0608325	NCBI	heme oxygenase BphO
1597	PA1405	15596602	orf	1527191	1528783	+	530	804.296	486.415	1.65352	0.725537	0.0315916	0.0631721	NCBI	helicase
1598	PA3094.1	110645304	orf	3475457	3475533	-	77	499.728	302.249	1.65337	0.725406	0.0306931	0.061635	NCBI	Asp tRNA
1599	PA1889	15597086	orf	2059569	2060552	+	327	347.095	210.154	1.65162	0.723882	0.0324356	0.0645652	NCBI	hypothetical protein
1600	PA2069	15597265	orf	2267638	2269362	-	574	27.673	16.758	1.65133	0.723627	0.197953	0.291255	NCBI	carbamoyl transferase
1601	PA1433	15596630	orf	1559966	1561918	-	650	369.911	224.163	1.65019	0.722634	0.0320649	0.0639614	NCBI	hypothetical protein
1602	PA3421	15598617	orf	3829471	3830841	-	456	44.1227	26.7575	1.64898	0.721577	0.200457	0.293726	NCBI	hypothetical protein
1603	PA3193	15598389	orf	3584379	3585374	-	331	3220.11	1952.86	1.64892	0.721518	0.0409271	0.078638	NCBI	glucokinase
1604	PA0254	15595451	orf	284714	286204	-	496	174.069	105.653	1.64755	0.720323	0.0345824	0.0681952	NCBI	hypothetical protein
1605	PA0506	15595703	orf	564914	566719	+	601	3771.1	2289.11	1.6474	0.720195	0.313955	0.422138	NCBI	acyl-CoA dehydrogenase
1606	PA4152	15599347	orf	4645594	4646706	+	370	34.9739	21.2373	1.64681	0.719678	0.0771705	0.132342	NCBI	branched-chain alpha-keto acid dehydrogenase subunit E2
1607	PA4985	15600178	orf	5599884	5600975	-	363	71.729	43.5708	1.64626	0.719193	0.225467	0.322735	NCBI	hypothetical protein
1608	PA1424a	554753039	orf	1550452	1550787	-	111	142.843	86.9048	1.64367	0.716921	0.0417482	0.0800267	NCBI	hypothetical protein
1609	PA1465	15596662	orf	1594597	1595004	+	135	674.936	410.666	1.64352	0.716785	0.0349906	0.0688808	NCBI	hypothetical protein
1610	PA1174	15596371	orf	1273309	1275798	-	829	192.125	116.935	1.64301	0.716342	0.0355541	0.0697973	NCBI	nitrate reductase catalytic subunit
1611	PA1996	15597192	orf	2182116	2182394	-	92	126.531	77.0395	1.64242	0.715825	0.0382891	0.074296	NCBI	peptidyl-prolyl cis-trans isomerase C1
1612	PA0163	15595361	orf	185957	186754	-	265	317.789	193.527	1.64209	0.71553	0.0322585	0.06428	NCBI	transcriptional regulator
1613	PA4810	15600004	orf	5396992	5397618	-	208	490.98	298.999	1.64208	0.715525	0.0351953	0.069236	NCBI	nitrate-inducible formate dehydrogenase subunit gamma
1614	PA1963	15597159	orf	2146609	2146875	+	88	534.328	325.812	1.63999	0.713687	0.0363779	0.071189	NCBI	hypothetical protein
1615	PA2480	15597676	orf	2798412	2799734	+	440	184.624	112.621	1.63933	0.713109	0.0341181	0.067443	NCBI	two-component sensor
1616	PA0469	15595666	orf	528999	529856	+	285	899.921	549.009	1.63917	0.712968	0.0390127	0.0754378	NCBI	hypothetical protein
1617	PA5017	15600210	orf	5641010	5643709	+	899	2333.36	1423.56	1.63911	0.712908	0.0509418	0.0941341	NCBI	hypothetical protein
1618	PA3689	15598885	orf	4130952	4131422	-	156	353.573	215.727	1.63899	0.712805	0.030909	0.0620249	NCBI	transcriptional regulator
1619	PA0830	15596027	orf	904768	905601	-	277	258.89	158.129	1.63721	0.711239	0.150994	0.232679	NCBI	hypothetical protein
1620	PA0922	15596119	orf	1007234	1007548	-	104	427.091	260.954	1.63665	0.710746	0.0367089	0.0717675	NCBI	hypothetical protein
1621	PA2269	15597465	orf	2499133	2500338	-	401	196.92	120.337	1.63641	0.710531	0.0328352	0.0652012	NCBI	hypothetical protein
1622	PA1103	15596300	orf	1195225	1196031	+	268	2222.37	1358.2	1.63626	0.7104	0.0436472	0.0830101	NCBI	flagellar assembly protein H
1623	PA3702	15598897	orf	4143788	4144831	-	347	1089.01	665.593	1.63615	0.710306	0.0388388	0.0751579	NCBI	two-component response regulator
1624	PA5085	15600278	orf	5723582	5724538	+	318	262.042	160.24	1.63531	0.709561	0.0345718	0.0681952	NCBI	transcriptional regulator
1625	PA4704.1	110645304	orf	5283960	5284110	+	151	99.5307	60.8833	1.63478	0.709097	0.0429133	0.0819294	NCBI	-
1626	PA5294	15600487	orf	5959474	5960940	+	488	65.1267	39.8433	1.63457	0.708911	0.047819	0.0895251	NCBI	multidrug efflux protein NorA
1627	PA0676	15595873	orf	735487	736446	+	319	52.3941	32.0598	1.63427	0.708642	0.0612373	0.109363	NCBI	sigma factor regulator VreR
1628	PA0180	15595378	orf	204657	205829	-	390	446.149	273.009	1.63419	0.708578	0.0441079	0.0835387	NCBI	chemotactic transducer for trichloroethylene CttP
1629	PA1461	15596658	orf	1591286	1592176	+	296	1200.22	734.672	1.63368	0.708129	0.0419343	0.0802485	NCBI	flagellar motor protein MotD
1630	PA5026	15600219	orf	5657016	5657468	+	150	177.888	108.891	1.63364	0.708089	0.12271	0.196481	NCBI	hypothetical protein
1631	PA1236	15596433	orf	1336430	1337941	-	503	12.1269	7.42344	1.6336	0.708052	0.197547	0.290733	NCBI	major facilitator superfamily (MFS) transporter
1632	PA1187	15596384	orf	1288737	1289876	+	379	73.3003	44.9402	1.63106	0.705811	0.0483183	0.0902522	NCBI	acyl-CoA dehydrogenase
1633	PA5529	15600722	orf	6221101	6222858	+	585	1266.02	776.593	1.63023	0.705072	0.0435217	0.082841	NCBI	sodium/proton antiporter
1634	PA0191	15595389	orf	217905	218822	-	305	116.319	71.3614	1.63	0.704873	0.0945962	0.157947	NCBI	transcriptional regulator
1635	PA2613	15597809	orf	2954818	2956143	-	441	2933.04	1801.66	1.62797	0.703073	0.0482579	0.0901985	NCBI	recombination factor protein RarA
1636	PA5440a	554753083	orf	6120850	6121065	-	71	136.851	84.0791	1.62764	0.702786	0.0396665	0.0766034	NCBI	hypothetical protein
1637	PA1267	15596464	orf	1376327	1377442	-	371	19.3301	11.8791	1.62724	0.702424	0.126424	0.201127	NCBI	hypothetical protein
1638	PA0205	15595402	orf	233929	234849	-	306	6.63332	4.07973	1.62592	0.701255	0.36246	0.470805	NCBI	ABC transporter permease
1639	PA2500	15597696	orf	2817449	2818675	+	408	50.8896	31.3	1.62586	0.701206	0.131187	0.207259	NCBI	major facilitator superfamily (MFS) transporter
1640	PA1442	15596639	orf	1572023	1572544	+	173	834.114	513.119	1.62558	0.700952	0.0368947	0.0720566	NCBI	flagellar basal body protein FliL
1641	PA4419	15599615	orf	4954340	4954633	-	97	507.167	312.392	1.62349	0.699102	0.0373616	0.0728186	NCBI	cell division protein FtsL
1642	PA2509	15597705	orf	2825958	2827079	-	373	11.4903	7.07911	1.62312	0.698774	0.213135	0.308258	NCBI	muconate cycloisomerase I
1643	PA0443	15595640	orf	496871	498361	+	496	19.8999	12.2629	1.62278	0.698466	0.121283	0.194523	NCBI	transporter
1644	PA4886	15600079	orf	5481070	5482461	+	463	192.361	118.565	1.62241	0.698142	0.0388634	0.0751798	NCBI	two-component sensor
1645	PA4521	15599717	orf	5063941	5064777	-	278	461.001	284.152	1.62238	0.698108	0.0383304	0.0743256	NCBI	hypothetical protein
1646	PA1234	15596431	orf	1334950	1335453	-	167	288.909	178.118	1.62201	0.697781	0.0374966	0.0730569	NCBI	hypothetical protein
1647	PA1315	15596512	orf	1425140	1425754	-	204	243.714	150.257	1.62198	0.697758	0.040249	0.0774919	NCBI	transcriptional regulator
1648	PA5107	15600300	orf	5750961	5751530	-	189	1512.31	932.562	1.62167	0.697478	0.0444069	0.0839928	NCBI	outer membrane lipoprotein Blc
1649	PA2437	15597633	orf	2733120	2734160	-	346	45.8633	28.2849	1.62148	0.697311	0.0641895	0.114099	NCBI	hypothetical protein
1650	PA1430	15596627	orf	1558171	1558890	+	239	3373.88	2081.21	1.62111	0.696982	0.053202	0.09774	NCBI	transcriptional regulator LasR
1651	PA4056	15599251	orf	4536921	4538042	-	373	1993	1230.96	1.61905	0.695151	0.0494457	0.091876	NCBI	riboflavin-specific deaminase/reductase
1652	PA1558	15596755	orf	1696467	1697099	+	210	140.199	86.6868	1.6173	0.693588	0.0448348	0.0846334	NCBI	hypothetical protein
1653	PA1249	15596446	orf	1355631	1357070	+	479	919.247	568.43	1.61717	0.693469	0.489585	0.595848	NCBI	alkaline metalloproteinase
1654	PA0210	15595407	orf	239779	240078	+	99	7.20318	4.45564	1.61664	0.692999	0.440085	0.550662	NCBI	malonate decarboxylase subunit delta
1655	PA0230	15595427	orf	259784	261163	+	459	352.798	218.477	1.61481	0.691366	0.0378091	0.0735406	NCBI	3-carboxy-cis,cis-muconate cycloisomerase
1656	PA3073	15598269	orf	3445236	3446258	+	340	347.71	215.393	1.6143	0.690912	0.0359354	0.0704487	NCBI	hypothetical protein
1657	PA4276	15599472	orf	4783771	4784139	-	122	10780.3	6680.3	1.61374	0.690408	0.0417849	0.0800702	NCBI	preprotein translocase subunit SecE
1658	PA4145a	554753073	orf	4638686	4639432	-	248	21.507	13.3353	1.61278	0.689552	0.185984	0.27679	NCBI	hypothetical protein
1659	PA1001	15596198	orf	1083972	1085564	+	530	1052.37	652.647	1.61246	0.689264	0.445954	0.556052	NCBI	anthranilate synthase component I
1660	PA3338	15598534	orf	3747166	3747456	-	96	134.87	83.6637	1.61204	0.68889	0.0502593	0.0932359	NCBI	hypothetical protein
1661	PA2992	15598188	orf	3350411	3350638	-	75	455.343	282.675	1.61084	0.68781	0.0395936	0.0764885	NCBI	hypothetical protein
1662	PA1645	15596842	orf	1790472	1790879	-	135	201.572	125.197	1.61004	0.687096	0.0434045	0.0826455	NCBI	hypothetical protein
1663	PA1712	15596909	orf	1856562	1856975	+	137	147.166	91.5183	1.60805	0.685309	0.0480769	0.0899192	NCBI	exoenzyme S synthesis protein B
1664	PA1526	15596723	orf	1660727	1661386	+	219	1216.61	756.661	1.60787	0.685147	0.0483182	0.0902522	NCBI	transcriptional regulator
1665	PA4018	15599213	orf	4497573	4497848	-	91	287.102	178.565	1.60783	0.685112	0.0400372	0.0771623	NCBI	hypothetical protein
1666	PA0015	15595213	orf	16900	17217	-	105	360.443	224.194	1.60773	0.685022	0.0368846	0.0720566	NCBI	hypothetical protein
1667	PA4707	15599901	orf	5286035	5287018	-	327	227.099	141.262	1.60765	0.684954	0.0424067	0.081098	NCBI	ABC transporter permease
1668	PA0837	15596034	orf	913086	913571	+	161	8331.68	5186.49	1.60642	0.683849	0.0505772	0.093673	NCBI	peptidyl-prolyl cis-trans isomerase SlyD
1669	PA0651	15595848	orf	705130	705966	+	278	1627.54	1013.64	1.60564	0.683147	0.0505167	0.0935914	NCBI	indole-3-glycerol phosphate synthase
1670	PA2123	15597319	orf	2335172	2336104	+	310	243.523	151.757	1.60469	0.682291	0.064672	0.114706	NCBI	transcriptional regulator
1671	PA5542	15600735	orf	6234500	6235744	-	414	246.167	153.461	1.6041	0.681763	0.0392664	0.0758822	NCBI	hypothetical protein
1672	PA4535	15599731	orf	5076435	5077064	+	209	647.304	403.549	1.60403	0.681698	0.0439163	0.0832967	NCBI	hypothetical protein
1673	PA2847	15598043	orf	3201506	3202255	-	249	77.2893	48.205	1.60335	0.681087	0.209846	0.304429	NCBI	hypothetical protein
1674	PA0209	15595406	orf	238896	239777	+	293	17.2867	10.7908	1.60198	0.679854	0.14781	0.228514	NCBI	triphosphoribosyl-dephospho-CoA synthase
1675	PA4348	15599544	orf	4876821	4877606	-	261	8490.81	5301.11	1.6017	0.679607	0.321894	0.430376	NCBI	hypothetical protein
1676	PA5006	15600199	orf	5624901	5626379	-	492	2340.23	1462.06	1.60064	0.678648	0.0535918	0.098266	NCBI	hypothetical protein
1677	PA4824	15600017	orf	5414539	5415315	-	258	28.6434	17.9173	1.59864	0.67685	0.109717	0.178587	NCBI	hypothetical protein
1678	PA1528	15596725	orf	1665065	1665934	+	289	4939.4	3092.81	1.59706	0.675415	0.0567944	0.102978	NCBI	cell division protein ZipA
1679	PA0698	15595895	orf	770847	771326	+	159	20.167	12.6309	1.59664	0.675039	0.147275	0.227748	NCBI	hypothetical protein
1680	PA1031	15596228	orf	1118158	1119519	+	453	1898.71	1189.29	1.59651	0.674919	0.0538039	0.0986232	NCBI	hypothetical protein
1681	PA0397	15595594	orf	438938	439837	-	299	202.707	126.982	1.59635	0.674775	0.0525551	0.0966303	NCBI	cation efflux system protein
1682	PA3540	15598736	orf	3962825	3964135	+	436	49.8166	31.2132	1.59601	0.674472	0.0697549	0.12205	NCBI	GDP-mannose 6-dehydrogenase AlgD
1683	PA4171	15599366	orf	4667904	4668467	+	187	45.1242	28.2849	1.59535	0.673871	0.0851737	0.144329	NCBI	protease
1684	PA0657	15595854	orf	709699	711180	+	493	872.284	546.769	1.59534	0.673865	0.0507787	0.0938632	NCBI	ATPase
1685	PA3231	15598427	orf	3618726	3618884	-	52	23.2166	14.5578	1.59479	0.673362	0.175574	0.26343	NCBI	hypothetical protein
1686	PA2320	15597516	orf	2558918	2559949	-	343	1069.64	671.104	1.59385	0.672513	0.0469117	0.088087	NCBI	GntR family transcriptional regulator
1687	PA1418	15596615	orf	1542822	1544213	-	463	66.2974	41.6281	1.59261	0.671394	0.0664645	0.117145	NCBI	sodium:solute symport protein
1688	PA2066	15597262	orf	2265126	2265764	-	212	10.0835	6.33519	1.59167	0.670537	0.260593	0.362893	NCBI	hypothetical protein
1689	PA3091	15598287	orf	3468988	3470427	-	479	977.437	614.44	1.59078	0.669732	0.0543821	0.0994271	NCBI	hypothetical protein
1690	PA1714	15596911	orf	1858207	1859037	+	276	587.697	369.441	1.59078	0.66973	0.0486316	0.0907482	NCBI	ExsD protein
1691	PA3782	15598977	orf	4241342	4242295	-	317	268.542	169.076	1.58829	0.667477	0.0455479	0.0858479	NCBI	transcriptional regulator
1692	PA1149	15596346	orf	1242750	1243118	-	122	22.9806	14.471	1.58805	0.667252	0.209558	0.304228	NCBI	hypothetical protein
1693	PA1352	15596549	orf	1466109	1467320	-	403	8.87701	5.59127	1.58766	0.6669	0.521005	0.625717	NCBI	hypothetical protein
1694	PA4979	15600172	orf	5591452	5592612	-	386	90.2531	56.8983	1.58622	0.665592	0.0539165	0.0987661	NCBI	acyl-CoA dehydrogenase
1695	PA4159	15599354	orf	4654432	4655337	+	301	17.6873	11.151	1.58617	0.665544	0.373726	0.482575	NCBI	iron-enterobactin transporter periplasmic binding protein
1696	PA4912	15600105	orf	5510839	5511753	-	304	14.1703	8.93497	1.58594	0.665336	0.201669	0.295046	NCBI	branched-chain amino acid ABC transporter
1697	PA4899	15600092	orf	5495821	5497290	-	489	152.125	95.9266	1.58585	0.665256	0.0530503	0.0974927	NCBI	aldehyde dehydrogenase
1698	PA5094	15600287	orf	5735643	5736473	-	276	130.957	82.754	1.58248	0.662189	0.051153	0.0944631	NCBI	ABC transporter ATP-binding protein
1699	PA0883	15596080	orf	965585	966412	+	275	21.24	13.4222	1.58245	0.66216	0.132629	0.209168	NCBI	acyl-CoA lyase subunit beta
1700	PA2294	15597490	orf	2524198	2525052	-	284	34.8094	22.0049	1.58189	0.661649	0.355919	0.464636	NCBI	ABC transporter ATP-binding protein
1701	PA0357	15595554	orf	401131	401943	+	270	1889.38	1194.59	1.58162	0.661402	0.064545	0.114588	NCBI	formamidopyrimidine-DNA glycosylase
1702	PA1884	15597081	orf	2053672	2054223	-	183	87.5684	55.3788	1.58126	0.661075	0.0675364	0.118642	NCBI	transcriptional regulator
1703	PA5451	15600644	orf	6140869	6141666	-	265	590.577	373.61	1.58073	0.660592	0.0515874	0.0951111	NCBI	membrane subunit of A-band LPS efflux transporter
1704	PA1898	15597095	orf	2069490	2070203	+	237	60.501	38.2844	1.5803	0.660202	0.0775594	0.132929	NCBI	quorum-sensing control repressor
1705	PA4214	15599409	orf	4716660	4718543	+	627	45.9611	29.092	1.57986	0.659794	0.230026	0.328018	NCBI	phenazine biosynthesis protein PhzE
1706	PA1453	15596650	orf	1582528	1583817	+	429	2777.9	1758.71	1.57951	0.659475	0.0606348	0.108594	NCBI	flagellar biosynthesis regulator FlhF
1707	PA2809	15598005	orf	3162705	3163385	+	226	162.476	102.966	1.57795	0.658053	0.0564368	0.102428	NCBI	two-component response regulator, CopR
1708	PA1460	15596657	orf	1590533	1591273	+	246	1142.54	724.237	1.57758	0.657711	0.0572115	0.103636	NCBI	flagellar motor protein
1709	PA3214	15598410	orf	3603327	3603971	+	214	876.215	555.422	1.57757	0.657702	0.0532499	0.0977727	NCBI	hypothetical protein
1710	PA1333	15596530	orf	1445405	1445611	-	68	442.949	280.966	1.57652	0.656745	0.0489831	0.0912698	NCBI	hypothetical protein
1711	PA0999	15596196	orf	1081942	1082955	+	337	1418.37	899.709	1.57648	0.656707	0.495109	0.600647	NCBI	3-oxoacyl-ACP synthase
1712	PA2541	15597737	orf	2869392	2870027	-	211	1362.31	864.663	1.57554	0.655842	0.0602326	0.108111	NCBI	CDP-alcohol phosphatidyltransferase
1713	PA0497	15595694	orf	556275	557276	-	333	73.1978	46.4676	1.57524	0.655576	0.0721397	0.125413	NCBI	hypothetical protein
1714	PA4581	15599777	orf	5129173	5130768	-	531	597.692	379.45	1.57515	0.655493	0.0506691	0.093743	NCBI	transcriptional regulator RtcR
1715	PA0820	15596017	orf	896416	897228	+	270	1282.91	814.52	1.57505	0.655395	0.0603157	0.108192	NCBI	hypothetical protein
1716	PA0960	15596157	orf	1046462	1046671	+	69	215.409	136.774	1.57492	0.655279	0.0515671	0.0951045	NCBI	hypothetical protein
1717	PA3613	15598809	orf	4045934	4048339	-	801	7334.57	4658.18	1.57456	0.654945	0.473446	0.582408	NCBI	hypothetical protein
1718	PA5256	15600449	orf	5917680	5918171	-	163	393.328	250.009	1.57326	0.653755	0.0516571	0.0952088	NCBI	disulfide bond formation protein
1719	PA4211	15599406	orf	4714314	4714802	+	162	10.5198	6.68741	1.57308	0.653592	0.326728	0.435919	NCBI	phenazine biosynthesis protein
1720	PA1328	15596525	orf	1440639	1441547	-	302	193.132	122.8	1.57274	0.653279	0.0542302	0.0991811	NCBI	transcriptional regulator
1721	PA5411	15600604	orf	6087099	6088199	+	366	35.0407	22.294	1.57175	0.652376	0.113115	0.183073	NCBI	protein GbcB
1722	PA1145	15596342	orf	1236644	1237546	+	300	176.112	112.067	1.57149	0.652131	0.0553323	0.100808	NCBI	transcriptional regulator
1723	PA4709	15599903	orf	5287972	5289036	-	354	102.411	65.1841	1.57111	0.65178	0.0620397	0.110588	NCBI	hemin degrading factor
1724	PA4604	15599800	orf	5162472	5163476	-	334	1120.62	713.97	1.56957	0.650365	0.0607321	0.1087	NCBI	hypothetical protein
1725	PA3649	15598845	orf	4087526	4088878	-	450	3744.1	2388.74	1.56739	0.648368	0.0657144	0.116085	NCBI	hypothetical protein
1726	PA2412	15597608	orf	2694546	2694764	-	72	20.4698	13.0621	1.56712	0.648113	0.281928	0.387303	NCBI	hypothetical protein
1727	PA3461	15598657	orf	3869461	3870657	+	398	118.825	75.8328	1.56694	0.647946	0.0642771	0.114219	NCBI	hypothetical protein
1728	PA1618	15596815	orf	1762433	1762870	+	145	623.99	398.285	1.56669	0.647721	0.0538382	0.0986543	NCBI	hypothetical protein
1729	PA0106	15595304	orf	128512	130104	+	530	40.8371	26.0689	1.56651	0.647551	0.097681	0.162526	NCBI	cytochrome C oxidase subunit I
1730	PA2314	15597510	orf	2551422	2552675	-	417	4.65667	2.97569	1.5649	0.646074	0.530726	0.634532	NCBI	major facilitator superfamily (MFS) transporter
1731	PA2901	15598097	orf	3255407	3255766	-	119	1174.01	750.402	1.5645	0.645705	0.0597814	0.107471	NCBI	hypothetical protein
1732	PA3515	15598711	orf	3930743	3931816	-	357	119.297	76.2561	1.56443	0.645636	0.0592605	0.106703	NCBI	hypothetical protein
1733	PA4162	15599357	orf	4657429	4658145	-	238	178.489	114.101	1.5643	0.64552	0.0600726	0.107926	NCBI	short-chain dehydrogenase
1734	PA4526	15599722	orf	5069763	5071463	+	566	4353.61	2783.48	1.56409	0.645321	0.0723564	0.125714	NCBI	type 4 fimbrial biogenesis protein PilB
1735	PA2742	15597938	orf	3104023	3104217	-	64	8937.65	5715.43	1.56377	0.645032	0.0656191	0.115953	NCBI	50S ribosomal protein L35
1736	PA5105	15600298	orf	5748600	5749352	-	250	587.938	376.041	1.56349	0.644773	0.0555964	0.101193	NCBI	histidine utilization repressor HutC
1737	PA0138	15595336	orf	157108	158034	+	308	31.9601	20.446	1.56314	0.64445	0.111517	0.181001	NCBI	ABC transporter permease
1738	PA1703	15596900	orf	1849403	1851523	+	706	158.394	101.331	1.56312	0.644433	0.0545405	0.0996647	NCBI	type III secretory apparatus protein PcrD
1739	PA5522	15600715	orf	6214434	6215801	-	455	470.329	300.963	1.56274	0.644081	0.0490162	0.0912698	NCBI	glutamine synthetase
1740	PA0761	15595958	orf	829276	830892	-	538	2481.07	1587.79	1.5626	0.643946	0.0706919	0.123424	NCBI	L-aspartate oxidase
1741	PA2200	15597396	orf	2418723	2420318	+	531	299.527	191.83	1.56142	0.642861	0.0566416	0.102734	NCBI	hypothetical protein
1742	PA4791	15599985	orf	5378908	5379528	+	206	224.989	144.226	1.55997	0.641521	0.0581884	0.105005	NCBI	hypothetical protein
1743	PA2256	15597452	orf	2483976	2485478	+	500	8.74349	5.60706	1.55937	0.640965	0.356803	0.465469	NCBI	paerucumarin biosynthesis protein PvcC
1744	PA4563	15599759	orf	5112663	5112938	+	91	9755.25	6258.08	1.55883	0.64046	0.0667455	0.117542	NCBI	30S ribosomal protein S20
1745	PA0488	15595685	orf	549294	549614	-	106	58.6269	37.6115	1.55875	0.640387	0.0790493	0.134974	NCBI	hypothetical protein
1746	PA0728	15595925	orf	795793	796776	+	327	89.1802	57.2189	1.55858	0.640231	0.0663935	0.117103	NCBI	bacteriophage integrase
1747	PA1017	15596214	orf	1100930	1103077	+	715	242.784	155.78	1.5585	0.640162	0.0522814	0.0961728	NCBI	pimeloyl-CoA synthetase
1748	PA1922	15597118	orf	2097491	2099452	+	653	13.9033	8.92708	1.55743	0.639163	0.199749	0.293189	NCBI	TonB-dependent receptor
1749	PA1625	15596822	orf	1767928	1768995	+	355	176.148	113.147	1.5568	0.638582	0.0580058	0.104741	NCBI	hypothetical protein
1750	PA2568	15597764	orf	2904040	2904447	-	135	241.603	155.227	1.55645	0.638259	0.0611885	0.109352	NCBI	hypothetical protein
1751	PA3437	15598633	orf	3845053	3845757	+	234	661.641	425.129	1.55633	0.638148	0.215943	0.311292	NCBI	short-chain dehydrogenase
1752	PA4669	15599864	orf	5237393	5238241	+	282	10225	6571.33	1.556	0.637846	0.0644701	0.114491	NCBI	4-diphosphocytidyl-2-C-methyl-D-erythritol kinase
1753	PA1752	15596949	orf	1892510	1893457	+	315	1065.56	685.542	1.55433	0.636293	0.0646447	0.114694	NCBI	2-dehydropantoate 2-reductase
1754	PA4782	15599976	orf	5370476	5370721	-	81	2961.59	1906.4	1.5535	0.635522	0.0759705	0.130875	NCBI	hypothetical protein
1755	PA0951	15596148	orf	1037650	1038885	+	411	660.668	425.505	1.55267	0.63475	0.0607262	0.1087	NCBI	ribonuclease
1756	PA0249	15595446	orf	281799	282245	-	148	223.284	143.929	1.55135	0.633521	0.0576606	0.104265	NCBI	acetyltransferase
1757	PA1872	15597069	orf	2034066	2034857	-	263	483.755	311.924	1.55088	0.633085	0.058114	0.104903	NCBI	hypothetical protein
1758	PA4284	15599480	orf	4801461	4805198	-	1245	3448.77	2224.28	1.55051	0.632743	0.0738723	0.127957	NCBI	exodeoxyribonuclease V subunit beta
1759	PA2414	15597610	orf	2696430	2697749	-	439	130.885	84.455	1.54976	0.632047	0.0690405	0.120948	NCBI	L-sorbosone dehydrogenase
1760	PA3086	15598282	orf	3464236	3465096	-	286	729.784	471.011	1.5494	0.631709	0.0615835	0.109844	NCBI	hypothetical protein
1761	PA3878	15599073	orf	4345010	4346878	+	622	991.666	640.365	1.5486	0.63096	0.135837	0.212956	NCBI	two-component sensor NarX
1762	PA4075	15599270	orf	4553524	4554360	-	278	483.278	312.103	1.54846	0.630831	0.0611925	0.109352	NCBI	hypothetical protein
1763	PA4971	15600164	orf	5580102	5580719	-	205	2538.66	1647.23	1.54117	0.624029	0.0792893	0.135324	NCBI	adenosine diphosphate sugar pyrophosphatase
1764	PA0533	15595730	orf	591445	592935	+	496	622.855	404.302	1.54057	0.62346	0.0614152	0.109578	NCBI	transcriptional regulator
1765	PA2750a	554753055	orf	3112126	3112356	-	76	209.376	136.154	1.53779	0.620862	0.0687983	0.120598	NCBI	hypothetical protein
1766	PA1848	15597045	orf	2008308	2009477	-	389	43.5171	28.3086	1.53724	0.620345	0.108606	0.177235	NCBI	major facilitator superfamily (MFS) transporter
1767	PA5422	15600615	orf	6103167	6104123	+	318	1110.01	722.304	1.53676	0.619895	0.0734773	0.127389	NCBI	hypothetical protein
1768	PA5170	15600363	orf	5820910	5822358	+	482	24217	15760.1	1.53661	0.619747	0.471938	0.581074	NCBI	arginine/ornithine antiporter
1769	PA0032	15595230	orf	34624	35538	+	304	324.796	211.445	1.53608	0.619255	0.0593144	0.106733	NCBI	transcriptional regulator
1770	PA0831	15596028	orf	905726	906745	+	339	787.462	512.771	1.5357	0.618895	0.0701796	0.122654	NCBI	transcriptional regulator OruR
1771	PA1437	15596634	orf	1567181	1567870	+	229	172.893	112.59	1.5356	0.618803	0.0743105	0.12856	NCBI	two-component response regulator
1772	PA1780	15596977	orf	1925797	1926123	-	108	11.4235	7.45502	1.53233	0.615722	0.268817	0.371892	NCBI	assimilatory nitrite reductase small subunit
1773	PA1561	15596758	orf	1698382	1699947	-	521	4507.5	2945.91	1.53009	0.613615	0.200037	0.293336	NCBI	aerotaxis receptor Aer
1774	PA0912	15596109	orf	995172	995711	-	179	36.5143	23.8687	1.5298	0.61334	0.277127	0.381583	NCBI	hypothetical protein
1775	PA2101	15597297	orf	2312899	2313789	+	296	53.9702	35.2929	1.52921	0.612784	0.0980793	0.162998	NCBI	hypothetical protein
1776	PA0222	15595419	orf	251777	252835	+	352	27.2367	17.8384	1.52686	0.610566	0.142978	0.22208	NCBI	hypothetical protein
1777	PA2136	15597332	orf	2351906	2352430	-	174	3.38342	2.21598	1.52683	0.610539	0.703028	0.787072	NCBI	hypothetical protein
1778	PA2586	15597782	orf	2925788	2926432	-	214	1767.22	1158.66	1.52522	0.609018	0.0858799	0.14531	NCBI	response regulator GacA
1779	PA1132	15596329	orf	1224641	1225330	+	229	757.812	497.162	1.52428	0.608126	0.0757698	0.130673	NCBI	hypothetical protein
1780	PA1036	15596233	orf	1124165	1124725	+	186	509.509	334.263	1.52427	0.608123	0.0719619	0.125181	NCBI	hypothetical protein
1781	PA3256	15598452	orf	3641872	3642834	-	320	947.236	621.779	1.52343	0.607321	0.0761235	0.13102	NCBI	oxidoreductase
1782	PA4946	15600139	orf	5549780	5551681	-	633	4761.97	3125.87	1.52341	0.607301	0.0844477	0.143269	NCBI	DNA mismatch repair protein
1783	PA2332	15597528	orf	2573470	2574375	+	301	348.707	229.157	1.5217	0.60568	0.0718895	0.12517	NCBI	transcriptional regulator
1784	PA3335	15598531	orf	3744057	3744809	+	250	44.7236	29.3968	1.52138	0.605378	0.113185	0.183135	NCBI	hypothetical protein
1785	PA0597	15595794	orf	657667	658341	+	224	761.549	500.763	1.52078	0.604808	0.0715977	0.124738	NCBI	nucleotidyl transferase
1786	PA4976	15600169	orf	5586370	5587551	-	393	203.887	134.124	1.52014	0.604204	0.0710298	0.123938	NCBI	arginine:pyruvate transaminase, AruH
1787	PA1760	15596957	orf	1901524	1904247	+	907	1109.19	729.864	1.51972	0.603803	0.075968	0.130875	NCBI	transcriptional regulator
1788	PA3183	15598379	orf	3572324	3573793	-	489	8381.09	5514.95	1.5197	0.60379	0.0788258	0.134694	NCBI	glucose-6-phosphate 1-dehydrogenase
1789	PA0691	15595888	orf	762891	763493	+	200	7.90657	5.20746	1.51831	0.602471	0.365187	0.47348	NCBI	hypothetical protein
1790	PA4414	15599610	orf	4947330	4948676	-	448	4637.84	3055.06	1.51808	0.602251	0.0918858	0.154099	NCBI	UDP-N-acetylmuramoyl-L-alanyl-D-glutamate synthetase
1791	PA2745	15597941	orf	3107002	3107865	-	287	365.989	241.192	1.51742	0.601617	0.0749509	0.12955	NCBI	hydrolase
1792	PA4100	15599295	orf	4582852	4584531	+	559	32.6635	21.5422	1.51626	0.600514	0.138224	0.216099	NCBI	dehydrogenase
1793	PA1655	15596852	orf	1801851	1802453	+	200	1058.33	698.593	1.51495	0.59927	0.0790604	0.134974	NCBI	glutathione S-transferase
1794	PA3403	15598599	orf	3808318	3808803	-	161	139.228	91.9495	1.51418	0.598537	0.0812373	0.138358	NCBI	hypothetical protein
1795	PA1763	15596960	orf	1905797	1906822	+	341	70.9898	46.8908	1.51394	0.598306	0.0889575	0.149894	NCBI	hypothetical protein
1796	PA4890	15600083	orf	5486356	5486985	+	209	489.778	323.594	1.51356	0.597944	0.0751759	0.129811	NCBI	DesT protein
1797	PA0308	15595505	orf	349050	350069	+	339	665.16	439.54	1.51331	0.597707	0.0758801	0.130798	NCBI	hypothetical protein
1798	PA5462	15600655	orf	6152064	6152357	+	97	560.229	370.39	1.51254	0.596972	0.0771677	0.132342	NCBI	hypothetical protein
1799	PA0474	15595671	orf	535085	535489	+	134	10.1503	6.7111	1.51246	0.596897	0.325974	0.435116	NCBI	hypothetical protein
1800	PA3662	15598858	orf	4102768	4103061	+	97	1122.53	742.752	1.51131	0.5958	0.0890633	0.150028	NCBI	hypothetical protein
1801	PA4766	15599960	orf	5352775	5353080	-	101	242.347	160.39	1.51098	0.595488	0.0721665	0.125422	NCBI	hypothetical protein
1802	PA0112	15595310	orf	133220	134293	+	357	6.76684	4.47933	1.51068	0.5952	0.461683	0.571772	NCBI	hypothetical protein
1803	PA3223	15598419	orf	3611254	3611895	-	213	46.1304	30.5482	1.51008	0.59463	0.11874	0.191199	NCBI	azoreductase
1804	PA5474	15600667	orf	6164038	6165411	+	457	1108.56	734.728	1.50881	0.593409	0.0880011	0.148573	NCBI	metalloprotease
1805	PA2325	15597521	orf	2565580	2566815	+	411	11.7931	7.82304	1.50748	0.592141	0.46044	0.570741	NCBI	hypothetical protein
1806	PA1166	15596363	orf	1265147	1265935	-	262	46.3975	30.8057	1.50613	0.590849	0.130661	0.206886	NCBI	hypothetical protein
1807	PA4065	15599260	orf	4542658	4543923	+	421	214.541	142.517	1.50537	0.590114	0.0779047	0.13336	NCBI	hypothetical protein
1808	PA2762	15597958	orf	3121921	3122265	-	114	29.6139	19.6784	1.50489	0.589658	0.167124	0.25295	NCBI	hypothetical protein
1809	PA0687	15595884	orf	745742	746956	+	404	6.70008	4.45564	1.50373	0.588545	0.461683	0.571772	NCBI	type II secretion system protein
1810	PA3136	15598332	orf	3517928	3518995	+	355	65.2912	43.4366	1.50314	0.587978	0.115524	0.1866	NCBI	secretion protein
1811	PA1982	15597178	orf	2167281	2169152	-	623	35.7441	23.7819	1.503	0.587844	0.154046	0.236486	NCBI	quinoprotein ethanol dehydrogenase
1812	PA2348	15597544	orf	2594565	2595953	+	462	10.5866	7.04753	1.50217	0.587049	0.292685	0.398811	NCBI	hypothetical protein
1813	PA3141	15598337	orf	3524681	3526678	-	665	7481.14	4981.76	1.50171	0.586602	0.0912354	0.153143	NCBI	nucleotide sugar epimerase/dehydratase WbpM
1814	PA3121	15598317	orf	3503292	3504716	-	474	1385.58	922.87	1.50138	0.58629	0.0892306	0.150132	NCBI	isopropylmalate isomerase large subunit
1815	PA5196	15600389	orf	5848577	5849011	+	144	162.984	108.573	1.50114	0.586057	0.0801827	0.136726	NCBI	hypothetical protein
1816	PA0116	15595314	orf	136518	136991	+	157	466.638	310.865	1.50109	0.586014	0.0766888	0.131754	NCBI	hypothetical protein
1817	PA3479	15598675	orf	3892121	3893008	-	295	45.7608	30.4851	1.50109	0.586011	0.134391	0.211557	NCBI	rhamnosyltransferase subunit A
1818	PA4021	15599216	orf	4500001	4501932	-	643	994.943	662.888	1.50092	0.585849	0.0867584	0.146709	NCBI	transcriptional regulator
1819	PA5534	15600727	orf	6227603	6228244	-	213	50.253	33.5081	1.49972	0.584698	0.148267	0.229096	NCBI	hypothetical protein
1820	PA3587	15598783	orf	4019743	4020663	+	306	500.842	334.518	1.49721	0.582272	0.0804071	0.137067	NCBI	transcriptional regulator MetR
1821	PA4666	15599861	orf	5233585	5234853	-	422	2181.25	1458.49	1.49555	0.58068	0.103194	0.169765	NCBI	glutamyl-tRNA reductase
1822	PA1311	15596508	orf	1421477	1422304	+	275	115.642	77.3601	1.49485	0.580003	0.099927	0.165536	NCBI	phosphonoacetaldehyde hydrolase
1823	PA3290	15598486	orf	3681500	3684148	-	882	1108.67	741.739	1.4947	0.579853	0.092119	0.154444	NCBI	hypothetical protein
1824	PA2465	15597661	orf	2781498	2782646	-	382	21.1375	14.1424	1.49461	0.579771	0.489388	0.595841	NCBI	hypothetical protein
1825	PA2615	15597811	orf	2956805	2959240	-	811	7228.3	4836.57	1.49451	0.579671	0.09813	0.163035	NCBI	DNA translocase FtsK
1826	PA1054	15596251	orf	1142061	1144862	+	933	1684.73	1127.59	1.49411	0.579282	0.0970359	0.161624	NCBI	monovalent cation/H+ antiporter subunit A
1827	PA5019	15600212	orf	5644454	5645290	-	278	1022.88	685.006	1.49324	0.578446	0.10643	0.174396	NCBI	hypothetical protein
1828	PA2360	15597556	orf	2607132	2608232	-	366	57.821	38.7393	1.49257	0.577796	0.123867	0.197722	NCBI	hypothetical protein
1829	PA5184	15600377	orf	5836910	5837467	+	185	555.43	372.243	1.49212	0.57736	0.0929769	0.155654	NCBI	chorismate mutase
1830	PA3259	15598455	orf	3646918	3647397	-	159	333.263	223.458	1.49139	0.576658	0.0858336	0.145274	NCBI	hypothetical protein
1831	PA1049	15596246	orf	1136388	1137035	+	215	2725.44	1829.52	1.4897	0.575024	0.336432	0.446484	NCBI	pyridoxamine 5'-phosphate oxidase
1832	PA3361	15598557	orf	3773029	3773376	+	115	27.0674	18.1827	1.48863	0.573989	0.314309	0.422514	NCBI	fucose-binding lectin PA-IIL
1833	PA0043	15595241	orf	57212	58594	-	460	169.042	113.591	1.48816	0.573532	0.096281	0.160525	NCBI	hypothetical protein
1834	PA0611	15595808	orf	673191	673961	-	256	1159.82	779.527	1.48785	0.573232	0.0999655	0.165536	NCBI	transcriptional regulator PrtR
1835	PA1902	15597099	orf	2072935	2073558	+	207	13.8365	9.30299	1.48732	0.572712	0.293334	0.399421	NCBI	phenazine biosynthesis protein PhzD
1836	PA2373	15597569	orf	2624204	2626210	+	668	198.759	133.685	1.48677	0.572179	0.092377	0.154831	NCBI	hypothetical protein
1837	PA3114	15598310	orf	3494567	3495424	-	285	1012.24	680.898	1.48662	0.572039	0.0909053	0.152679	NCBI	tRNA pseudouridine synthase A
1838	PA0670	15595867	orf	730679	732094	-	471	70.7848	47.6742	1.48476	0.57023	0.123017	0.196631	NCBI	hypothetical protein
1839	PA1450	15596647	orf	1577547	1578806	+	419	335.169	225.766	1.48459	0.57006	0.0944025	0.157716	NCBI	hypothetical protein
1840	PA4283	15599479	orf	4799299	4801464	-	721	1272.98	857.728	1.48414	0.569623	0.103286	0.169867	NCBI	exodeoxyribonuclease V subunit alpha
1841	PA0323	15595520	orf	363278	364321	-	347	65.6608	44.2437	1.48407	0.56956	0.120459	0.193475	NCBI	ABC transporter
1842	PA0847	15596044	orf	925007	927214	-	735	195.309	131.603	1.48407	0.569559	0.0927495	0.155319	NCBI	hypothetical protein
1843	PA5449	15600642	orf	6138225	6139607	-	460	649.44	437.869	1.48318	0.568698	0.0939464	0.157046	NCBI	glycosyltransferase WbpX
1844	PA1463	15596660	orf	1593151	1594041	+	296	1612.16	1087.37	1.48263	0.568158	0.111324	0.180868	NCBI	hypothetical protein
1845	PA0765	15595962	orf	833454	833909	+	151	1186.56	800.374	1.48251	0.568044	0.099861	0.165477	NCBI	positive regulator for alginate biosynthesis MucC
1846	PA5301	15600494	orf	5969987	5970535	-	182	2858.64	1928.28	1.48248	0.568015	0.108985	0.177549	NCBI	transcriptional regulator
1847	PA1957	15597153	orf	2141790	2142317	-	175	104.757	70.6806	1.48212	0.567665	0.100773	0.1666	NCBI	hypothetical protein
1848	PA0828	15596025	orf	902900	903583	+	227	39.0608	26.3658	1.48149	0.56705	0.161221	0.245713	NCBI	transcriptional regulator
1849	PA0368	15595565	orf	412329	413327	-	332	533.906	360.482	1.48109	0.566657	0.0889123	0.149862	NCBI	hypothetical protein
1850	PA0375	15595572	orf	419562	420569	+	335	2500.84	1689.21	1.48048	0.566065	0.106682	0.174646	NCBI	cell division protein FtsX
1851	PA0053	PA0053	orf	69056	69526	+	156	763.33	515.624	1.4804	0.565986	0.0907255	0.152467	NCBI	PA0053
1852	PA2897	15598093	orf	3251651	3253090	-	479	2265.49	1530.63	1.48011	0.5657	0.11165	0.181062	NCBI	transcriptional regulator
1853	PA1555.1	308198347	orf	1694042	1694227	-	61	758.757	512.72	1.47987	0.565466	0.368567	0.477102	NCBI	cytochrome C oxidase cbb3-type subunit CcoQ
1854	PA2406	15597602	orf	2689567	2690127	+	186	25.8966	17.5019	1.47964	0.56525	0.17758	0.26574	NCBI	hypothetical protein
1855	PA0102	15595300	orf	123871	124599	+	242	1659.56	1121.73	1.47947	0.565079	0.10713	0.175228	NCBI	carbonic anhydrase
1856	PA0732	15595929	orf	800096	801139	-	347	405.66	274.283	1.47898	0.564603	0.0926536	0.155204	NCBI	hypothetical protein
1857	PA4172	15599367	orf	4668490	4669290	+	266	15.3768	10.3991	1.47866	0.564292	0.258765	0.360917	NCBI	nuclease
1858	PA3265	15598461	orf	3653138	3653452	+	104	131.722	89.1159	1.4781	0.563743	0.119542	0.192272	NCBI	transporter
1859	PA3097	15598293	orf	3477627	3478628	-	333	519.321	351.384	1.47793	0.563575	0.0973959	0.162099	NCBI	general secretion pathway protein K
1860	PA2654	15597850	orf	3003457	3005601	+	714	1563.74	1059.85	1.47543	0.561139	0.117758	0.189886	NCBI	chemotaxis transducer
1861	PA1446	15596643	orf	1574475	1575242	+	255	911.809	618.664	1.47384	0.559575	0.0936186	0.156544	NCBI	flagellar biosynthesis protein FliP
1862	PA4874	15600067	orf	5471626	5472042	-	138	1292.68	877.114	1.47379	0.559528	0.111015	0.180495	NCBI	hypothetical protein
1863	PA4203	15599398	orf	4703205	4704059	+	284	128.174	86.9916	1.47341	0.559157	0.10266	0.169082	NCBI	transcriptional regulator
1864	PA0413	15595610	orf	454126	461544	+	2472	16455.5	11169.1	1.4733	0.559054	0.102369	0.168735	NCBI	chemotactic signal transduction system protein
1865	PA1635	15596832	orf	1779877	1780428	+	183	24.6591	16.7422	1.47287	0.558631	0.598756	0.698998	NCBI	potassium-transporting ATPase subunit C
1866	PA3128	15598324	orf	3510144	3510890	+	248	314.708	213.689	1.47274	0.5585	0.0935818	0.156528	NCBI	short-chain dehydrogenase
1867	PA0743	15595940	orf	810275	811171	-	298	86.629	58.8331	1.47245	0.558222	0.263497	0.366343	NCBI	3-hydroxyisobutyrate dehydrogenase
1868	PA3573	15598769	orf	4004967	4006145	-	392	301.878	205.132	1.47163	0.557416	0.0970538	0.161624	NCBI	major facilitator superfamily (MFS) transporter
1869	PA3161	15598357	orf	3547689	3547973	-	94	1480.07	1006.03	1.4712	0.55699	0.119196	0.191824	NCBI	integration host factor subunit beta
1870	PA2778	15597974	orf	3136082	3136963	-	293	531.826	361.534	1.47103	0.556825	0.0951904	0.158892	NCBI	hypothetical protein
1871	PA1837a	554753046	orf	1997217	1997444	-	75	41.6073	28.2849	1.47101	0.556805	0.157252	0.2405	NCBI	hypothetical protein
1872	PA4705	15599899	orf	5284370	5285257	-	295	330.953	225.167	1.46981	0.55563	0.096207	0.160448	NCBI	hypothetical protein
1873	PA2142	15597338	orf	2356713	2357573	+	286	11.4235	7.78356	1.46765	0.553505	0.33161	0.441191	NCBI	short-chain dehydrogenase
1874	PA5287	15600480	orf	5951115	5952443	-	442	1024.56	698.449	1.4669	0.552773	0.106483	0.174396	NCBI	ammonium transporter
1875	PA4758.1	110645304	orf	5344950	5345060	-	111	116.047	79.1164	1.46679	0.552664	0.16612	0.252168	NCBI	-
1876	PA2224	15597420	orf	2446597	2447325	-	242	73.131	49.8902	1.46584	0.551726	0.128552	0.204114	NCBI	hypothetical protein
1877	PA3095	15598291	orf	3475956	3476480	-	174	201.906	137.986	1.46324	0.549164	0.107847	0.176183	NCBI	general secretion pathway protein M
1878	PA2863	15598059	orf	3215423	3216289	+	288	11.9934	8.19895	1.4628	0.548728	0.305928	0.413493	NCBI	lipase chaperone
1879	PA1823	15597020	orf	1982705	1983541	+	278	1476.8	1010.4	1.4616	0.547549	0.11134	0.180868	NCBI	NADH pyrophosphatase
1880	PA1994	15597190	orf	2181181	2181744	-	187	209.777	143.53	1.46156	0.547506	0.111643	0.181062	NCBI	hypothetical protein
1881	PA3682	15598878	orf	4123961	4124785	-	274	172.261	117.868	1.46147	0.547421	0.105405	0.172967	NCBI	hypothetical protein
1882	PA4861	15600054	orf	5460526	5461383	+	285	27.6372	18.9424	1.45901	0.544994	0.212346	0.307352	NCBI	ABC transporter ATP-binding protein
1883	PA5539	15600732	orf	6231662	6232558	+	298	7.537	5.16798	1.4584	0.544388	0.76917	0.843821	NCBI	GTP cyclohydrolase
1884	PA4233	15599429	orf	4747154	4748542	-	462	2201.61	1510.75	1.4573	0.543299	0.122758	0.196502	NCBI	major facilitator superfamily (MFS) transporter
1885	PA3545	15598741	orf	3969942	3971573	+	543	20.0335	13.7507	1.4569	0.542904	0.237615	0.336321	NCBI	alginate-c5-mannuronan-epimerase AlgG
1886	PA5382	15600575	orf	6060340	6061233	-	297	171.763	117.916	1.45666	0.542661	0.100128	0.165726	NCBI	transcriptional regulator
1887	PA4597	15599793	orf	5149633	5151072	-	479	108.947	74.7998	1.45651	0.542515	0.109977	0.17896	NCBI	Multidrug efflux outer membrane protein OprJ
1888	PA1642	15596839	orf	1787250	1788284	+	344	1834.53	1259.57	1.45647	0.54248	0.131053	0.207161	NCBI	selenophosphate synthetase
1889	PA5477	15600670	orf	6167783	6168823	+	346	264.148	181.422	1.45598	0.541991	0.112873	0.182837	NCBI	hypothetical protein
1890	PA3524	15598720	orf	3944184	3944570	+	128	3695.85	2538.96	1.45565	0.541667	0.134611	0.211669	NCBI	lactoylglutathione lyase
1891	PA2561	15597757	orf	2894908	2896614	+	568	216.437	148.693	1.45559	0.541608	0.383423	0.492973	NCBI	chemotaxis transducer
1892	PA3434	15598630	orf	3842274	3843290	-	338	209.786	144.127	1.45557	0.541582	0.0989062	0.164037	NCBI	transposase
1893	PA3344	15598540	orf	3755021	3757159	-	712	4347.17	2986.62	1.45555	0.541562	0.125705	0.200151	NCBI	ATP-dependent DNA helicase RecQ
1894	PA5520	15600713	orf	6212790	6213533	+	247	241.203	165.713	1.45554	0.541558	0.110331	0.179433	NCBI	hypothetical protein
1895	PA2884	15598080	orf	3236194	3236958	+	254	261.806	179.974	1.45469	0.54071	0.108797	0.177461	NCBI	hypothetical protein
1896	PA0821	15596018	orf	897335	898423	-	362	275.175	189.25	1.45403	0.540055	0.107296	0.175398	NCBI	hypothetical protein
1897	PA3708	15598903	orf	4150716	4152344	-	542	2892.93	1992.03	1.45225	0.538293	0.130946	0.207049	NCBI	chemotaxis transducer
1898	PA5525	15600718	orf	6218100	6218840	+	246	387.813	267.2	1.4514	0.537443	0.100623	0.1664	NCBI	transcriptional regulator
1899	PA1518	15596715	orf	1649928	1650308	+	126	221.103	152.386	1.45094	0.536988	0.114014	0.184265	NCBI	hypothetical protein
1900	PA4008	15599203	orf	4488410	4489633	+	407	53.4671	36.8518	1.45087	0.536915	0.149908	0.231256	NCBI	hydrolase
1901	PA1221	15596418	orf	1322253	1324109	-	618	5.92992	4.08763	1.4507	0.536749	0.521047	0.625717	NCBI	hypothetical protein
1902	PA0990	15596187	orf	1071239	1071877	-	212	46.2639	31.9097	1.44984	0.535891	0.167776	0.253869	NCBI	hypothetical protein
1903	PA4399	15599595	orf	4930099	4930677	+	192	402.343	277.539	1.44968	0.535739	0.108918	0.177521	NCBI	hypothetical protein
1904	PA0975	15596172	orf	1058812	1059606	+	264	718.17	495.653	1.44894	0.534995	0.37739	0.486423	NCBI	radical activating enzyme
1905	PA0517	15595714	orf	577673	578032	-	119	214.593	148.134	1.44864	0.534702	0.616694	0.712782	NCBI	cytochrome C
1906	PA2715	15597911	orf	3070366	3070704	+	112	18.827	13.0068	1.44747	0.533535	0.264581	0.367194	NCBI	ferredoxin
1907	PA4721	15599915	orf	5300314	5301021	-	235	671.167	464.153	1.446	0.532071	0.108806	0.177461	NCBI	sugar fermentation stimulation protein A
1908	PA3793	15598988	orf	4252677	4253009	-	110	807.1	558.255	1.44575	0.531822	0.118267	0.190599	NCBI	hypothetical protein
1909	PA4309	15599505	orf	4835264	4837153	+	629	1149.82	795.459	1.44547	0.531542	0.363927	0.472277	NCBI	chemotactic transducer PctA
1910	PA2690	15597886	orf	3043750	3044766	-	338	191.489	132.481	1.4454	0.531469	0.117514	0.1896	NCBI	transposase
1911	PA3886a	554753068	orf	4352524	4352769	+	81	56.2807	38.9415	1.44526	0.531332	0.158345	0.241848	NCBI	hypothetical protein
1912	PA2917	15598113	orf	3272457	3273293	-	278	181.133	125.371	1.44478	0.530852	0.126604	0.201358	NCBI	transcriptional regulator
1913	PA2082	15597278	orf	2291113	2291589	+	158	240.006	166.121	1.44477	0.530837	0.104165	0.171116	NCBI	transcriptional regulator
1914	PA1854	15597051	orf	2013666	2014823	-	385	11.29	7.81514	1.44463	0.5307	0.330861	0.4404	NCBI	hypothetical protein
1915	PA2119	15597315	orf	2330959	2332059	-	366	3242.27	2244.66	1.44444	0.530506	0.473532	0.582408	NCBI	alcohol dehydrogenase
1916	PA0673	15595870	orf	733673	733993	-	106	51.4237	35.6373	1.44298	0.529047	0.159931	0.244074	NCBI	hypothetical protein
1917	PA1400	15596597	orf	1521109	1524396	+	1095	139.664	96.8047	1.44274	0.528815	0.121087	0.194319	NCBI	pyruvate carboxylase
1918	PA1531	15596728	orf	1669086	1669952	-	288	93.6676	64.9393	1.44239	0.528458	0.13549	0.21277	NCBI	hypothetical protein
1919	PA1088	15596285	orf	1175614	1176375	+	253	1296.89	899.356	1.44203	0.528098	0.13426	0.21141	NCBI	hypothetical protein
1920	PA0481	15595678	orf	541679	542122	+	147	114.908	79.6866	1.44199	0.528064	0.125202	0.199518	NCBI	hypothetical protein
1921	PA3993	15599188	orf	4473623	4474639	+	338	221.041	153.422	1.44074	0.526807	0.111308	0.180868	NCBI	transposase
1922	PA2020	15597216	orf	2212677	2213309	+	210	915.338	635.38	1.44062	0.526686	0.123516	0.197217	NCBI	transcriptional regulator
1923	PA5021	308154508	orf	5647814	5649430	+	538	797.591	553.999	1.4397	0.525766	0.120585	0.193623	NCBI	sodium/hydrogen antiporter
1924	PA2324	15597520	orf	2564290	2565549	+	419	16.5833	11.519	1.43965	0.525719	0.268718	0.371892	NCBI	hypothetical protein
1925	PA0362	15595559	orf	406247	406498	-	83	937.246	651.285	1.43907	0.525138	0.126756	0.201486	NCBI	ferredoxin (4Fe-4S)
1926	PA1423	15596620	orf	1548334	1549587	-	417	267.393	185.865	1.43864	0.524703	0.212539	0.307553	NCBI	protein BdlA
1927	PA2600	15597796	orf	2942848	2943915	-	355	107.406	74.6656	1.4385	0.524563	0.121213	0.194466	NCBI	hypothetical protein
1928	PA4947	15600140	orf	5551681	5553108	-	475	3220.17	2240.6	1.43719	0.523249	0.145417	0.225242	NCBI	N-acetylmuramoyl-L-alanine amidase
1929	PA1965	15597161	orf	2148854	2149189	+	111	144.855	100.976	1.43455	0.520597	0.133776	0.210763	NCBI	hypothetical protein
1930	PA4830	15600023	orf	5421899	5422438	+	179	85.4272	59.5612	1.43428	0.520322	0.138417	0.216221	NCBI	hypothetical protein
1931	PA5041	15600234	orf	5677912	5678436	-	174	2475.46	1727.11	1.4333	0.51934	0.141221	0.219939	NCBI	type 4 fimbrial biogenesis protein PilP
1932	PA2637	15597833	orf	2982781	2983194	+	137	3240.95	2261.48	1.43311	0.519149	0.138607	0.216459	NCBI	NADH dehydrogenase subunit A
1933	PA1443	15596640	orf	1572552	1573523	+	323	2406.44	1679.2	1.43309	0.51913	0.140227	0.218631	NCBI	flagellar motor switch protein FliM
1934	PA1458	15596655	orf	1587023	1589284	+	753	6018.84	4201.16	1.43266	0.518698	0.143231	0.22234	NCBI	two-component sensor
1935	PA2591	15597787	orf	2933582	2934388	-	268	1262.24	881.17	1.43246	0.518495	0.146496	0.226728	NCBI	transcriptional regulator
1936	PA2580	15597776	orf	2916158	2916748	-	196	84.421	58.9436	1.43223	0.518266	0.16694	0.252876	NCBI	hypothetical protein
1937	PA0631	15595828	orf	688964	689221	+	85	49.5138	34.6043	1.43086	0.516881	0.172871	0.259785	NCBI	hypothetical protein
1938	PA3126	15598322	orf	3508717	3509166	-	149	1334.68	933.289	1.43008	0.5161	0.524668	0.629403	NCBI	heat-shock protein IbpA
1939	PA2025	15597221	orf	2216688	2218043	+	451	3109.74	2176.88	1.42853	0.514533	0.151172	0.232764	NCBI	glutathione reductase
1940	PA0653	15595850	orf	706944	707366	+	140	912.355	638.817	1.4282	0.514194	0.134532	0.211669	NCBI	hypothetical protein
1941	PA2104	15597300	orf	2315709	2316626	+	305	242.178	169.638	1.42762	0.513607	0.123045	0.196631	NCBI	cysteine synthase
1942	PA3847	15599042	orf	4307912	4308382	+	156	159.56	111.806	1.42711	0.513092	0.143207	0.22234	NCBI	hypothetical protein
1943	PA4380	15599576	orf	4910871	4912151	-	426	435.813	305.495	1.42658	0.51256	0.123412	0.197107	NCBI	two-component sensor
1944	PA3276	15598472	orf	3669166	3669588	-	140	181.677	127.424	1.42577	0.511739	0.122992	0.196631	NCBI	hypothetical protein
1945	PA1137	15596334	orf	1228212	1229198	-	328	661.343	464.245	1.42455	0.510511	0.657019	0.747263	NCBI	oxidoreductase
1946	PA0697	15595894	orf	770156	770818	+	220	18.5599	13.0305	1.42435	0.510299	0.26247	0.36515	NCBI	hypothetical protein
1947	PA5498	15600691	orf	6191186	6192109	-	307	570.098	400.392	1.42385	0.509799	0.142874	0.222028	NCBI	adhesin
1948	PA0466	15595663	orf	526877	527179	+	100	12.6968	8.91918	1.42354	0.509478	0.34251	0.451894	NCBI	hypothetical protein
1949	PA4811	15600005	orf	5397690	5398619	-	309	1210.92	850.826	1.42323	0.509164	0.142986	0.22208	NCBI	nitrate-inducible formate dehydrogenase subunit beta
1950	PA2960	15598156	orf	3319674	3320030	-	118	1793.68	1261.69	1.42165	0.507563	0.154729	0.23718	NCBI	type 4 fimbrial biogenesis protein PilZ
1951	PA0424	15595621	orf	471306	471749	-	147	302.577	212.888	1.42129	0.507203	0.130731	0.2069	NCBI	multidrug resistance operon repressor MexR
1952	PA2010	15597206	orf	2198891	2199694	+	267	503.176	354.16	1.42076	0.506663	0.358385	0.466893	NCBI	transcriptional regulator
1953	PA4422	15599618	orf	4956734	4957582	-	282	656.679	462.636	1.41943	0.50531	0.135571	0.212827	NCBI	hypothetical protein
1954	PA4125	15599320	orf	4613539	4613931	+	130	20.0335	14.1187	1.41893	0.5048	0.273787	0.377942	NCBI	5-carboxymethyl-2-hydroxymuconate isomerase
1955	PA1085	15596282	orf	1170942	1172144	+	400	1639.21	1155.25	1.41892	0.504795	0.154748	0.23718	NCBI	flagellar rod assembly protein/muramidase FlgJ
1956	PA4706	15599900	orf	5285268	5286035	-	255	172.764	121.77	1.41878	0.504651	0.132653	0.209168	NCBI	hemin importer ATP-binding subunit
1957	PA1934	15597130	orf	2115885	2116265	+	126	211.985	149.442	1.41851	0.504378	0.181418	0.270844	NCBI	hypothetical protein
1958	PA1270	15596467	orf	1379413	1381452	+	679	56.2496	39.6617	1.41824	0.504097	0.343058	0.452303	NCBI	hypothetical protein
1959	PA0134	15595332	orf	151936	153306	-	456	390.684	275.629	1.41743	0.503273	0.135816	0.212956	NCBI	guanine deaminase
1960	PA5314	15600507	orf	5985219	5985581	+	120	308.778	217.867	1.41728	0.503125	0.129254	0.205057	NCBI	hypothetical protein
1961	PA4440	15599636	orf	4973400	4974029	-	209	1031.31	727.86	1.41691	0.502743	0.149459	0.230626	NCBI	hypothetical protein
1962	PA1254	15596451	orf	1362371	1363288	-	305	14.7402	10.407	1.41637	0.502196	0.328164	0.437321	NCBI	dihydrodipicolinate synthetase
1963	PA5533	15600726	orf	6227082	6227450	+	122	267.607	189.114	1.41506	0.500859	0.127897	0.203226	NCBI	hypothetical protein
1964	PA4924	15600117	orf	5522986	5523681	-	231	410.255	289.988	1.41473	0.500527	0.129732	0.205701	NCBI	hypothetical protein
1965	PA3979	15599174	orf	4459418	4459750	-	110	565.759	400.046	1.41424	0.500022	0.207283	0.301556	NCBI	hypothetical protein
1966	PA4779	15599973	orf	5367187	5368080	-	297	98.3243	69.5529	1.41366	0.499438	0.154299	0.236811	NCBI	hypothetical protein
1967	PA3547	15598743	orf	3973014	3974117	+	367	12.0601	8.53538	1.41296	0.49872	0.370064	0.478497	NCBI	poly(beta-D-mannuronate) lyase
1968	PA4415	15599611	orf	4948690	4949772	-	360	3155.29	2233.55	1.41268	0.498432	0.168812	0.255099	NCBI	phospho-N-acetylmuramoyl-pentapeptide-transferase
1969	PA0243	15595440	orf	275772	276440	+	222	498.152	352.727	1.41229	0.498034	0.141271	0.219956	NCBI	transcriptional regulator
1970	PA2199	15597395	orf	2417760	2418635	+	291	789.613	559.157	1.41215	0.497892	0.142816	0.221997	NCBI	dehydrogenase
1971	PA1406	15596603	orf	1528803	1529561	-	252	95.9113	67.9545	1.4114	0.497132	0.163003	0.247898	NCBI	hypothetical protein
1972	PA4183	15599378	orf	4679599	4680066	-	155	143.987	102.033	1.41119	0.496908	0.144029	0.223336	NCBI	hypothetical protein
1973	PA5183	15600376	orf	5835994	5836401	+	135	397.014	281.353	1.41109	0.49681	0.139355	0.217449	NCBI	hypothetical protein
1974	PA2241	15597437	orf	2466540	2467949	+	469	163.754	116.084	1.41065	0.496364	0.13759	0.215225	NCBI	protein PslL
1975	PA1056	15596253	orf	1145197	1146696	+	499	698.923	495.995	1.40913	0.49481	0.145252	0.225047	NCBI	monovalent cation/H+ antiporter subunit D
1976	PA1291	15596488	orf	1402117	1402956	+	279	155.175	110.14	1.40889	0.494554	0.14708	0.227509	NCBI	hypothetical protein
1977	PA1958	15597154	orf	2142314	2142889	-	191	251.789	178.771	1.40845	0.494109	0.142033	0.220962	NCBI	transporter
1978	PA2594	15597790	orf	2936490	2937449	-	319	247.943	176.136	1.40768	0.49332	0.133727	0.210744	NCBI	hypothetical protein
1979	PA1825	15597022	orf	1984389	1985033	+	214	202.24	143.688	1.4075	0.493131	0.151059	0.232715	NCBI	hypothetical protein
1980	PA2621	554753005	orf	2964607	2964975	-	122	2830.71	2013.18	1.40608	0.491683	0.175818	0.263588	NCBI	hypothetical protein
1981	PA2487	15597683	orf	2803860	2804132	-	90	14.6734	10.4386	1.40569	0.491275	0.327847	0.437207	NCBI	hypothetical protein
1982	PA3365	15598561	orf	3775761	3776876	-	371	285.7	203.249	1.40567	0.491253	0.132084	0.20856	NCBI	chaperone
1983	PA4797	15599991	orf	5382796	5383812	-	338	186.77	132.928	1.40504	0.490613	0.137245	0.214801	NCBI	transposase
1984	PA3696	15598892	orf	4137192	4137938	-	248	562.816	400.618	1.40487	0.490438	0.140902	0.219563	NCBI	hypothetical protein
1985	PA4213	15599408	orf	4716040	4716663	+	207	12.5632	8.94287	1.40483	0.490399	0.341604	0.451012	NCBI	phenazine biosynthesis protein PhzD
1986	PA3505	15598701	orf	3921270	3922073	-	267	28.777	20.4855	1.40475	0.49031	0.24361	0.343782	NCBI	L-aspartate dehydrogenase
1987	PA2543	15597739	orf	2873824	2875563	-	579	880.738	627.269	1.40408	0.489629	0.149245	0.23042	NCBI	hypothetical protein
1988	PA1976	15597172	orf	2160363	2163008	+	881	70.0504	49.906	1.40365	0.48918	0.170992	0.257846	NCBI	ErcS protein
1989	PA5328	15600521	orf	5999754	6000143	-	129	11.4903	8.19105	1.40279	0.488294	0.40185	0.512386	NCBI	mono-heme cytochrome C
1990	PA2208	15597404	orf	2427014	2427544	-	176	2.61327	1.86376	1.40215	0.487642	0.820054	0.881979	NCBI	hypothetical protein
1991	PA5003	15600196	orf	5621030	5621926	-	298	1869.13	1333.86	1.4013	0.486762	0.160896	0.245415	NCBI	hypothetical protein
1992	PA3382	15598578	orf	3788232	3789026	-	264	9.88321	7.05543	1.4008	0.486246	0.410714	0.52147	NCBI	phosphonate transporter PhnE
1993	PA3695	15598891	orf	4136290	4137195	-	301	696.074	497.007	1.40053	0.485975	0.153179	0.235432	NCBI	hypothetical protein
1994	PA0480	15595677	orf	540839	541636	+	265	17.723	12.6546	1.40052	0.485963	0.465622	0.575287	NCBI	hydrolase
1995	PA3808	15599003	orf	4267145	4267345	-	66	1353.78	968.338	1.39805	0.483413	0.158407	0.241878	NCBI	hypothetical protein
1996	PA0069	15595267	orf	81116	82174	+	352	171.117	122.442	1.39753	0.482877	0.167045	0.25295	NCBI	hypothetical protein
1997	PA1706	15596903	orf	1852288	1853172	+	294	83.6508	59.8582	1.39748	0.482832	0.175681	0.263522	NCBI	type III secretion protein PcrV
1998	PA1781	15596978	orf	1926176	1928626	-	816	14.0368	10.0469	1.39712	0.482461	0.351499	0.460448	NCBI	assimilatory nitrite reductase large subunit
1999	PA3630	15598826	orf	4065119	4066027	+	302	178.196	127.547	1.3971	0.482431	0.140534	0.219049	NCBI	transcriptional regulator
[truncated: 9,397 more rows]
