# Supplementary material for: Global transcriptome responses including small RNAs during mixed‐species interactions with methicillin‐resistant Staphylococcus aureus and Pseudomonas aeruginosa
Source: Microbiologyopen. 2016 Nov 21;6(3):e00427. doi: 10.1002/mbo3.427 (PMC5458535; doi:10.1002/mbo3.427)
Supplement: Supplementary file 4 [file MBO3-6-na-s004.xlsx]

## Sheet: (Tab1) Mix Plank vs Plank
No.	Gene ID	GI ID	Gene Type	Start	End	Strand	Size (aa)	Mean A (MixPlanktonic)	Mean B (Planktonic)	Fold Change (A/B)	Log2(A/B)	p Value	adjusted p Value	Source	Annotation
1	USA300HOU_1986	161510205	orf	2114638	2115042	-	134	27.7284	1.284	21.5954	4.43265	0.00996451	0.0827874	NCBI	crossover junction endodeoxyribonuclease RusA
2	USA300HOU_2545	161510751	orf	2689704	2689931	-	75	8.96472	0.466587	19.2134	4.26404	0.491564	0.744917	NCBI	hypothetical protein
3	USA300HOU_1984	161510203	orf	2114011	2114253	-	80	14.0728	0.769927	18.278	4.19204	1.32063e-06	9.38971e-05	NCBI	hypothetical protein
4	USA300HOU_2072	161510289	orf	2195970	2197646	-	558	108.913	6.55772	16.6083	4.05383	2.76143e-11	1.30892e-08	NCBI	potassium-transporting ATPase subunit A
5	USA300HOU_1484	161509712	orf	1601416	1601592	-	58	14.4899	0.886868	16.3382	4.03018	6.37688e-08	1.00755e-05	NCBI	hypothetical protein
6	USA300HOU_2000	161510219	orf	2122125	2122877	-	250	280.808	17.3634	16.1724	4.01546	4.66499e-05	0.00186863	NCBI	bacteriophage antirepressor
7	USA300HOU_1997	161510216	orf	2121327	2121647	-	106	122.151	7.95748	15.3505	3.94021	7.64719e-05	0.00273513	NCBI	hypothetical protein
8	USA300HOU_1982	161510201	orf	2113402	2113638	-	78	6.73413	0.443434	15.1863	3.9247	0.00060535	0.0114774	NCBI	hypothetical protein
9	USA300HOU_1999	161510218	orf	2121933	2122109	-	58	32.2319	2.35726	13.6734	3.77331	2.55226e-08	4.53665e-06	NCBI	hypothetical protein
10	USA300HOU_1979	161510198	orf	2112362	2112598	-	78	7.75574	0.583528	13.2911	3.73239	0.000192551	0.00497832	NCBI	hypothetical protein
11	USA300HOU_1981	161510200	orf	2113170	2113412	-	80	5.71253	0.443434	12.8825	3.68734	0.00411965	0.0430745	NCBI	hypothetical protein
12	USA300HOU_1382	161509612	orf	1516233	1516349	-	38	12658	1014.41	12.4781	3.64133	0.0423215	0.219239	NCBI	hypothetical protein
13	USA300HOU_1994	161510213	orf	2120514	2120774	-	86	40.175	3.29044	12.2096	3.60995	5.04952e-07	4.48776e-05	NCBI	hypothetical protein
14	USA300HOU_1988	161510207	orf	2115276	2116169	-	297	118.295	9.75555	12.1259	3.60002	1.61189e-09	5.09356e-07	NCBI	DNA replication protein DnaD
15	USA300HOU_0049	161508313	orf	58471	58641	-	56	3.66931	0.30334	12.0964	3.5965	0.0909714	0.315516	NCBI	hypothetical protein
16	USA300HOU_0056	161508320	orf	62553	62735	+	60	3.66931	0.30334	12.0964	3.5965	0.0909714	0.315516	NCBI	hypothetical protein
17	USA300HOU_0058	161508322	orf	63731	63859	-	42	3.66931	0.30334	12.0964	3.5965	0.0909714	0.315516	NCBI	hypothetical protein
18	USA300HOU_0139	161508396	orf	147986	148108	+	40	3.66931	0.30334	12.0964	3.5965	0.0909714	0.315516	NCBI	hypothetical protein
19	USA300HOU_0202	161508453	orf	221148	221249	+	33	3.66931	0.30334	12.0964	3.5965	0.0909714	0.315516	NCBI	hypothetical protein
20	USA300HOU_0254	161508505	orf	287031	287129	+	32	3.66931	0.30334	12.0964	3.5965	0.0909714	0.315516	NCBI	hypothetical protein
21	USA300HOU_0284	161508535	orf	318016	318195	+	59	3.66931	0.30334	12.0964	3.5965	0.0909714	0.315516	NCBI	hypothetical protein
22	USA300HOU_0393	161508642	orf	422640	422759	-	39	3.66931	0.30334	12.0964	3.5965	0.0909714	0.315516	NCBI	hypothetical protein
23	USA300HOU_0425	161508672	orf	449461	449598	+	45	3.66931	0.30334	12.0964	3.5965	0.0909714	0.315516	NCBI	hypothetical protein
24	USA300HOU_0589	161508835	orf	652530	652628	+	32	3.66931	0.30334	12.0964	3.5965	0.0909714	0.315516	NCBI	hypothetical protein
25	USA300HOU_0750	161508991	orf	803391	803492	+	33	3.66931	0.30334	12.0964	3.5965	0.0909714	0.315516	NCBI	hypothetical protein
26	USA300HOU_0758	161508999	orf	811672	811827	+	51	3.66931	0.30334	12.0964	3.5965	0.0909714	0.315516	NCBI	hypothetical protein
27	USA300HOU_0816	161509057	orf	871483	871635	+	50	3.66931	0.30334	12.0964	3.5965	0.0909714	0.315516	NCBI	hypothetical protein
28	USA300HOU_0872	161509113	orf	913876	914013	-	45	3.66931	0.30334	12.0964	3.5965	0.0909714	0.315516	NCBI	hypothetical protein
29	USA300HOU_1113	161509350	orf	1182536	1182670	+	44	3.66931	0.30334	12.0964	3.5965	0.0909714	0.315516	NCBI	anti protein
30	USA300HOU_1116	161509353	orf	1184072	1184176	-	34	3.66931	0.30334	12.0964	3.5965	0.0909714	0.315516	NCBI	hypothetical protein
31	USA300HOU_1251	161509485	orf	1343717	1343818	+	33	3.66931	0.30334	12.0964	3.5965	0.0909714	0.315516	NCBI	hypothetical protein
32	USA300HOU_1259	161509492	orf	1345761	1345856	-	31	3.66931	0.30334	12.0964	3.5965	0.0909714	0.315516	NCBI	hypothetical protein
33	USA300HOU_1272	161509505	orf	1357152	1357259	+	35	3.66931	0.30334	12.0964	3.5965	0.0909714	0.315516	NCBI	hypothetical protein
34	USA300HOU_1289	161509521	orf	1390644	1390742	-	32	3.66931	0.30334	12.0964	3.5965	0.0909714	0.315516	NCBI	hypothetical protein
35								3.66931	0.30334	12.0964	3.5965	0.0909714	0.315516
36	USA300HOU_1386	161509616	orf	1517769	1517948	-	59	3.66931	0.30334	12.0964	3.5965	0.0909714	0.315516	NCBI	hypothetical protein
37	USA300HOU_1433	161509662	orf	1563889	1564191	-	100	3.66931	0.30334	12.0964	3.5965	0.0909714	0.315516	NCBI	holin
38	USA300HOU_1443	161509672	orf	1577730	1578080	-	116	3.66931	0.30334	12.0964	3.5965	0.0909714	0.315516	NCBI	hypothetical protein
39	USA300HOU_1454	161509683	orf	1585702	1586025	-	107	3.66931	0.30334	12.0964	3.5965	0.0909714	0.315516	NCBI	terminase small subunit
40	USA300HOU_1458	161509687	orf	1588888	1589010	+	40	3.66931	0.30334	12.0964	3.5965	0.0909714	0.315516	NCBI	hypothetical protein
41	USA300HOU_1465	161509694	orf	1592994	1593200	-	68	3.66931	0.30334	12.0964	3.5965	0.0909714	0.315516	NCBI	hypothetical protein
42	USA300HOU_1467	161509696	orf	1593766	1594023	-	85	3.66931	0.30334	12.0964	3.5965	0.0909714	0.315516	NCBI	hypothetical protein
43	USA300HOU_1469	161509698	orf	1594286	1594486	-	66	3.66931	0.30334	12.0964	3.5965	0.0909714	0.315516	NCBI	hypothetical protein
44	USA300HOU_1470	161509699	orf	1594489	1594746	-	85	3.66931	0.30334	12.0964	3.5965	0.0909714	0.315516	NCBI	hypothetical protein
45	USA300HOU_1472	161509701	orf	1595147	1595332	-	61	3.66931	0.30334	12.0964	3.5965	0.0909714	0.315516	NCBI	hypothetical protein
46	USA300HOU_1477	161509706	orf	1599487	1599747	-	86	3.66931	0.30334	12.0964	3.5965	0.0909714	0.315516	NCBI	hypothetical protein
47	USA300HOU_1506	161509733	orf	1620679	1620813	-	44	3.66931	0.30334	12.0964	3.5965	0.0909714	0.315516	NCBI	hypothetical protein
48	USA300HOU_1635	161509862	orf	1746917	1747039	+	40	3.66931	0.30334	12.0964	3.5965	0.0909714	0.315516	NCBI	hypothetical protein
49	USA300HOU_1704	161509931	orf	1829211	1829351	+	46	3.66931	0.30334	12.0964	3.5965	0.0909714	0.315516	NCBI	hypothetical protein
50	USA300HOU_1708	161509935	orf	1832639	1832893	+	84	3.66931	0.30334	12.0964	3.5965	0.0909714	0.315516	NCBI	hypothetical protein
51	USA300HOU_1719	161509946	orf	1844583	1844675	-	30	3.66931	0.30334	12.0964	3.5965	0.0909714	0.315516	NCBI	hypothetical protein
52	USA300HOU_1740	161509967	orf	1870857	1870952	+	31	3.66931	0.30334	12.0964	3.5965	0.0909714	0.315516	NCBI	hypothetical protein
53	USA300HOU_1816	161510039	orf	1955021	1955155	-	44	3.66931	0.30334	12.0964	3.5965	0.0909714	0.315516	NCBI	hypothetical protein
54	USA300HOU_1821	161510044	orf	1961275	1961406	+	43	3.66931	0.30334	12.0964	3.5965	0.0909714	0.315516	NCBI	hypothetical protein
55	USA300HOU_2030	161510247	orf	2146688	2146789	-	33	3.66931	0.30334	12.0964	3.5965	0.0909714	0.315516	NCBI	hypothetical protein
56	USA300HOU_2085	161510302	orf	2211067	2211174	-	35	3.66931	0.30334	12.0964	3.5965	0.0909714	0.315516	NCBI	hypothetical protein
57	USA300HOU_2086	161510303	orf	2211182	2211274	-	30	3.66931	0.30334	12.0964	3.5965	0.0909714	0.315516	NCBI	hypothetical protein
58	USA300HOU_2136	161510353	orf	2263846	2263944	+	32	3.66931	0.30334	12.0964	3.5965	0.0909714	0.315516	NCBI	hypothetical protein
59	USA300HOU_2141	161510357	orf	2267853	2267945	+	30	3.66931	0.30334	12.0964	3.5965	0.0909714	0.315516	NCBI	hypothetical protein
60	USA300HOU_2203	161510416	orf	2346341	2346565	+	74	3.66931	0.30334	12.0964	3.5965	0.0909714	0.315516	NCBI	hypothetical protein
61	USA300HOU_2249	161510462	orf	2388843	2389013	+	56	3.66931	0.30334	12.0964	3.5965	0.0909714	0.315516	NCBI	hypothetical protein
62	USA300HOU_2370	161510581	orf	2509759	2509878	+	39	3.66931	0.30334	12.0964	3.5965	0.0909714	0.315516	NCBI	hypothetical protein
63	USA300HOU_2431	161510641	orf	2570747	2570944	+	65	3.66931	0.30334	12.0964	3.5965	0.0909714	0.315516	NCBI	hypothetical protein
64	USA300HOU_2451	161510661	orf	2590199	2590291	+	30	3.66931	0.30334	12.0964	3.5965	0.0909714	0.315516	NCBI	hypothetical protein
65	USA300HOU_2479	161510686	orf	2614770	2614865	+	31	3.66931	0.30334	12.0964	3.5965	0.0909714	0.315516	NCBI	hypothetical protein
66	USA300HOU_2528	161510734	orf	2672107	2672208	+	33	3.66931	0.30334	12.0964	3.5965	0.0909714	0.315516	NCBI	hypothetical protein
67	USA300HOU_2607	161510813	orf	2752972	2753067	+	31	3.66931	0.30334	12.0964	3.5965	0.0909714	0.315516	NCBI	hypothetical protein
68	USA300HOU_2611	161510817	orf	2756611	2756772	+	53	3.66931	0.30334	12.0964	3.5965	0.0909714	0.315516	NCBI	hypothetical protein
69	USA300HOU_2612	161510818	orf	2756788	2756898	-	36	3.66931	0.30334	12.0964	3.5965	0.0909714	0.315516	NCBI	hypothetical protein
70	USA300HOU_2620	161510826	orf	2765626	2765739	-	37	3.66931	0.30334	12.0964	3.5965	0.0909714	0.315516	NCBI	hypothetical protein
71	USA300HOU_2682	161510888	orf	2840870	2840977	+	35	3.66931	0.30334	12.0964	3.5965	0.0909714	0.315516	NCBI	hypothetical protein
72	USA300HOU_nc0002	161508266	orf	508051	508326	+	276	29799.1	2497.68	11.9307	3.57661	0.142242	0.399605	NCBI	-
73	USA300HOU_0164	161508418	orf	174739	175425	+	228	25.2681	2.12456	11.8933	3.57208	0.462541	0.724946	NCBI	capsular polysaccharide biosynthesis protein Cap5B
74	USA300HOU_2281	161510494	orf	2416169	2416411	-	80	4137.63	350.342	11.8103	3.56197	0.0573366	0.261322	NCBI	hypothetical protein
75	USA300HOU_2003	161510222	orf	2123477	2123740	-	87	26.2897	2.38042	11.0441	3.46521	0.386168	0.668271	NCBI	transcriptional regulator
76	USA300HOU_nc0010	161508266	orf	1736363	1736694	-	332	15080.2	1379.07	10.935	3.45088	0.15212	0.414818	NCBI	-
77	USA300HOU_1996	161510215	orf	2121169	2121330	-	53	11.4251	1.05011	10.8798	3.44358	3.87832e-05	0.00162205	NCBI	hypothetical protein
78	USA300HOU_1991	161510210	orf	2117368	2118288	-	306	183.78	17.082	10.7587	3.42743	1.00938e-10	4.10095e-08	NCBI	recombination protein RecT
79	USA300HOU_0855	161509096	orf	899744	900007	+	87	92.7544	8.98327	10.3252	3.3681	0.146251	0.406188	NCBI	bacteriophage repressor
80	USA300HOU_1978	161510197	orf	2112159	2112365	-	68	8.77735	0.863716	10.1623	3.34516	0.00624702	0.0588296	NCBI	hypothetical protein
81	USA300HOU_1947	161510167	orf	2087534	2087983	+	149	47898.8	4797.01	9.98514	3.31978	0.0468206	0.230776	NCBI	chemotaxis-inhibiting protein CHIPS
82	USA300HOU_0955	161509196	orf	1000917	1001312	+	131	43271.2	4432.22	9.76288	3.28731	0.0453127	0.226113	NCBI	transcriptional regulator Spx
83	USA300HOU_nc0003	161508266	orf	868423	868737	+	315	34814.6	3571.71	9.74732	3.28501	0.0771193	0.308044	NCBI	-
84	USA300HOU_2613	161510819	orf	2756998	2757534	-	178	2236.57	230.092	9.72035	3.28101	6.19181e-13	5.44742e-10	NCBI	anaerobic ribonucleotide reductase small subunit
85	USA300HOU_0867	161509108	orf	908523	909077	-	184	4189.45	431.41	9.71107	3.27963	6.30108e-12	3.58405e-09	NCBI	Ear protein
86	USA300HOU_2138	161510355	orf	2265637	2265741	-	34	9834.17	1020.94	9.63244	3.2679	0.0719642	0.29748	NCBI	hypothetical protein
87	USA300HOU_2012	161510230	orf	2130315	2130458	+	47	8.96472	0.933174	9.6067	3.26404	0.621662	0.827766	NCBI	hypothetical protein
88	USA300HOU_1990	161510209	orf	2116670	2117155	-	161	32.6491	3.43053	9.5172	3.25054	1.26281e-07	1.49642e-05	NCBI	hypothetical protein
89	USA300HOU_1989	161510208	orf	2116199	2116669	-	156	38.9661	4.131	9.4326	3.23765	5.48497e-07	4.72705e-05	NCBI	single-stranded DNA-binding protein
90	USA300HOU_1337	161509568	orf	1439840	1440040	-	66	19953.4	2172.9	9.18286	3.19894	0.0231027	0.150353	NCBI	cold shock protein CspA
91	USA300HOU_nc0007	161508266	orf	1515994	1516390	-	397	35397.4	3878.11	9.12749	3.19022	0.0267599	0.162112	NCBI	-
92	USA300HOU_0824	161509065	orf	881206	881406	+	66	14231.7	1568.67	9.07248	3.1815	0.0116268	0.0913444	NCBI	cold-shock protein
93	USA300HOU_1983	161510202	orf	2113631	2114002	-	123	6.73413	0.746774	9.01762	3.17275	0.00232243	0.0297523	NCBI	hypothetical protein
94	USA300HOU_2497	161510703	orf	2642154	2642642	-	162	596.128	66.2404	8.99946	3.16984	0.00145675	0.0230167	NCBI	hypothetical protein
95	USA300HOU_1980	161510199	orf	2112644	2113177	-	177	23.8717	2.66061	8.97229	3.16548	3.5457e-07	3.47723e-05	NCBI	dUTP diphosphatase
96	USA300HOU_0857	161509098	orf	900263	900457	+	64	20.8069	2.33293	8.91876	3.15684	4.58669e-07	4.20792e-05	NCBI	hypothetical protein
97	USA300HOU_1995	161510214	orf	2120814	2121074	-	86	32.2319	3.61693	8.9114	3.15565	1.38236e-06	9.58885e-05	NCBI	hypothetical protein
98	USA300HOU_1992	161510211	orf	2118290	2120245	-	651	245.179	27.7244	8.84343	3.14461	2.17518e-10	7.73275e-08	NCBI	hypothetical protein
99	USA300HOU_1410	161509640	orf	1542929	1543201	-	90	28754.4	3268.21	8.79821	3.13721	0.10411	0.342694	NCBI	DNA-binding protein HU
100	USA300HOU_0856	161509097	orf	900000	900272	+	90	49.7443	5.80977	8.56217	3.09798	0.118579	0.367733	NCBI	hypothetical protein
101	USA300HOU_2472	161510681	orf	2609605	2609727	+	40	36.5057	4.29307	8.50341	3.08804	1.01678e-05	0.000567005	NCBI	hypothetical protein
102	USA300HOU_0876	161509117	orf	917431	917565	+	44	3.66931	0.443434	8.27476	3.04872	0.142396	0.399605	NCBI	hypothetical protein
103	USA300HOU_1081	161509320	orf	1156374	1156469	-	31	3.66931	0.443434	8.27476	3.04872	0.142396	0.399605	NCBI	hypothetical protein
104								3.66931	0.443434	8.27476	3.04872	0.142396	0.399605
105	USA300HOU_1442	161509671	orf	1577530	1577688	-	52	3.66931	0.443434	8.27476	3.04872	0.142396	0.399605	NCBI	hypothetical protein
106	USA300HOU_1464	161509693	orf	1592794	1592997	-	67	3.66931	0.443434	8.27476	3.04872	0.142396	0.399605	NCBI	hypothetical protein
107	USA300HOU_1466	161509695	orf	1593237	1593773	-	178	3.66931	0.443434	8.27476	3.04872	0.142396	0.399605	NCBI	hypothetical protein
108	USA300HOU_1468	161509697	orf	1594029	1594292	-	87	3.66931	0.443434	8.27476	3.04872	0.142396	0.399605	NCBI	hypothetical protein
109	USA300HOU_1478	161509707	orf	1599752	1600054	-	100	3.66931	0.443434	8.27476	3.04872	0.142396	0.399605	NCBI	hypothetical protein
110	USA300HOU_1485	161509713	orf	1601676	1601867	-	63	3.66931	0.443434	8.27476	3.04872	0.142396	0.399605	NCBI	bacteriophage transcriptional regulator
111	USA300HOU_2073	161510290	orf	2197670	2197780	-	36	3.66931	0.443434	8.27476	3.04872	0.142396	0.399605	NCBI	hypothetical protein
112	USA300HOU_2239	161510452	orf	2378258	2378389	-	43	3.66931	0.443434	8.27476	3.04872	0.142396	0.399605	NCBI	hypothetical protein
113	USA300HOU_2358	161510569	orf	2494689	2494781	+	30	3.66931	0.443434	8.27476	3.04872	0.142396	0.399605	NCBI	hypothetical protein
114	USA300HOU_2428	161510638	orf	2568014	2568118	-	34	3.66931	0.443434	8.27476	3.04872	0.142396	0.399605	NCBI	hypothetical protein
115	USA300HOU_2520	161510726	orf	2665435	2665533	-	32	3.66931	0.443434	8.27476	3.04872	0.142396	0.399605	NCBI	hypothetical protein
116	USA300HOU_2363	161510574	orf	2499606	2499989	+	127	560.51	69.253	8.09365	3.01679	0.0438924	0.22371	NCBI	hypothetical protein
117	USA300HOU_1993	161510212	orf	2120242	2120520	-	92	35.4841	4.41119	8.04412	3.00793	3.21816e-05	0.00138674	NCBI	hypothetical protein
118	USA300HOU_1670	161509897	orf	1785278	1785400	-	40	9084.09	1147.8	7.91438	2.98448	9.93579e-05	0.00328574	NCBI	hypothetical protein
119	USA300HOU_0239	161508490	orf	268309	268416	-	35	3.66931	0.466587	7.86416	2.97529	0.142396	0.399605	NCBI	hypothetical protein
120	USA300HOU_0453	161508699	orf	475992	476135	-	47	3.66931	0.466587	7.86416	2.97529	0.142396	0.399605	NCBI	hypothetical protein
121	USA300HOU_0590	161508836	orf	652607	652708	+	33	3.66931	0.466587	7.86416	2.97529	0.142396	0.399605	NCBI	hypothetical protein
122	USA300HOU_0623	161508868	orf	680132	680281	-	49	3.66931	0.466587	7.86416	2.97529	0.142396	0.399605	NCBI	hypothetical protein
123	USA300HOU_1089	161509328	orf	1164246	1164413	+	55	3.66931	0.466587	7.86416	2.97529	0.142396	0.399605	NCBI	hypothetical protein
124	USA300HOU_1479	161509708	orf	1600047	1600364	-	105	3.66931	0.466587	7.86416	2.97529	0.142396	0.399605	NCBI	hypothetical protein
125								3.66931	0.466587	7.86416	2.97529	0.142396	0.399605
126	USA300HOU_1726	161509953	orf	1854757	1854870	-	37	3.66931	0.466587	7.86416	2.97529	0.142396	0.399605	NCBI	hypothetical protein
127	USA300HOU_1892	161510115	orf	2035582	2035674	-	30	3.66931	0.466587	7.86416	2.97529	0.142396	0.399605	NCBI	hypothetical protein
128	USA300HOU_1922	161510144	orf	2068082	2068255	-	57	3.66931	0.466587	7.86416	2.97529	0.142396	0.399605	NCBI	hypothetical protein
129								3.66931	0.466587	7.86416	2.97529	0.142396	0.399605
130	USA300HOU_0920	161509161	orf	957389	958594	-	401	1330.59	172.824	7.69912	2.94469	9.5765e-08	1.20661e-05	NCBI	argininosuccinate synthase
131	USA300HOU_t0048	161508266	orf	1998024	1998099	-	76	6416.98	874.223	7.34021	2.87582	0.000133912	0.00380845	NCBI	Lys tRNA
132	USA300HOU_1723	161509950	orf	1851771	1852403	+	210	100.365	14.1169	7.10957	2.82976	6.02856e-07	5.04271e-05	NCBI	acetoin utilization protein AcuA
133	USA300HOU_2614	161510820	orf	2757531	2759381	-	616	5184.03	732.966	7.07268	2.82226	1.86382e-07	1.96323e-05	NCBI	anaerobic ribonucleoside triphosphate reductase
134	USA300HOU_2506	161510712	orf	2653467	2653619	+	50	19.3682	2.75322	7.03474	2.8145	0.108533	0.349568	NCBI	hypothetical protein
135	USA300HOU_1987	161510206	orf	2115051	2115269	-	72	19.7853	2.847	6.94951	2.79691	8.56197e-06	0.000487005	NCBI	hypothetical protein
136	USA300HOU_2071	161510288	orf	2193924	2195951	-	675	244.635	35.4261	6.9055	2.78775	0.19839	0.478567	NCBI	potassium-transporting ATPase subunit B
137	USA300HOU_1985	161510204	orf	2114257	2114625	-	122	18.1592	2.63745	6.88512	2.78348	3.101e-06	0.000191722	NCBI	hypothetical protein
138	USA300HOU_2471	161510680	orf	2608979	2609170	-	63	13675.9	1999.33	6.84024	2.77405	1.85978e-05	0.000896477	NCBI	hypothetical protein
139								20.8069	3.08089	6.75354	2.75564	1.17955e-05	0.000641408
140	USA300HOU_0190	161508441	orf	200496	201527	+	343	182.903	27.4639	6.65978	2.73548	0.034276	0.19227	NCBI	formate dehydrogenase
141	USA300HOU_0162	161508416	orf	171101	173710	+	869	6394.76	962.523	6.64375	2.732	9.75809e-08	1.20661e-05	NCBI	bifunctional acetaldehyde-CoA/alcohol dehydrogenase
142	USA300HOU_2002	161510221	orf	2123246	2123461	-	71	42.4056	6.41763	6.60768	2.72414	0.152542	0.415147	NCBI	hypothetical protein
143	USA300HOU_0572	161508818	orf	637150	637317	-	55	10394.1	1614.18	6.43926	2.6869	1.50762e-05	0.000768363	NCBI	hypothetical protein
144	USA300HOU_1953	161510172	orf	2090978	2091112	-	44	5504.39	858.649	6.41053	2.68044	0.0129936	0.0988069	NCBI	hypothetical protein
145	USA300HOU_0610	161508855	orf	668016	669026	+	336	16875.5	2659.4	6.34558	2.66575	8.38848e-05	0.00294529	NCBI	alcohol dehydrogenase
146	USA300HOU_0061	161508325	orf	65661	66164	-	167	3.66931	0.583528	6.28815	2.65264	0.200712	0.478567	NCBI	hypothetical protein
147	USA300HOU_0692	161508933	orf	746982	747101	+	39	3.66931	0.583528	6.28815	2.65264	0.200712	0.478567	NCBI	hypothetical protein
148	USA300HOU_1461	161509690	orf	1592037	1592189	-	50	3.66931	0.583528	6.28815	2.65264	0.200712	0.478567	NCBI	bacteriophage transcriptional regulator
149	USA300HOU_1471	161509700	orf	1594746	1595147	-	133	3.66931	0.583528	6.28815	2.65264	0.200712	0.478567	NCBI	hypothetical protein
150	USA300HOU_1762	161509988	orf	1901027	1901146	-	39	3.66931	0.583528	6.28815	2.65264	0.200712	0.478567	NCBI	hypothetical protein
151	USA300HOU_1847	161510070	orf	1987056	1987418	+	120	3.66931	0.583528	6.28815	2.65264	0.200712	0.478567	NCBI	hypothetical protein
152	USA300HOU_2015	161510233	orf	2133177	2133275	-	32	3.66931	0.583528	6.28815	2.65264	0.200712	0.478567	NCBI	hypothetical protein
153	USA300HOU_1653	161509880	orf	1760802	1761509	-	235	21.8285	3.49999	6.23673	2.64079	1.65448e-05	0.000811266	NCBI	A24 family peptidase
154	USA300HOU_0607	161508852	orf	664452	664988	+	178	3054.26	493.962	6.1832	2.62835	0.000128156	0.00371913	NCBI	hypothetical protein
155	USA300HOU_1242	161509476	orf	1339456	1339668	+	70	11.6124	1.89068	6.14194	2.61869	0.747667	0.903244	NCBI	hypothetical protein
156	USA300HOU_2542	161510748	orf	2685341	2687446	+	701	6551.27	1081.11	6.05978	2.59926	3.92763e-07	3.72339e-05	NCBI	endopeptidase Clp
157	USA300HOU_0800	161509041	orf	855658	855804	-	48	3.66931	0.606681	6.04818	2.5965	0.200712	0.478567	NCBI	hypothetical protein
158	USA300HOU_1112	161509349	orf	1182345	1182479	+	44	3.66931	0.606681	6.04818	2.5965	0.200712	0.478567	NCBI	anti protein
159	USA300HOU_1476	161509705	orf	1599111	1599473	-	120	3.66931	0.606681	6.04818	2.5965	0.200712	0.478567	NCBI	hypothetical protein
160	USA300HOU_1888	161510111	orf	2032466	2032576	-	36	3.66931	0.606681	6.04818	2.5965	0.200712	0.478567	NCBI	hypothetical protein
161	USA300HOU_2156	161510371	orf	2292150	2292254	+	34	3.66931	0.606681	6.04818	2.5965	0.200712	0.478567	NCBI	hypothetical protein
162	USA300HOU_1946	161510166	orf	2086499	2086849	-	116	21823.4	3653.16	5.97386	2.57866	0.00134351	0.0218339	NCBI	hypothetical protein
163	USA300HOU_0060	161508324	orf	65423	65647	-	74	3.66931	0.629833	5.82585	2.54247	0.200712	0.478567	NCBI	hypothetical protein
164	USA300HOU_1252	161509486	orf	1343864	1344130	+	88	3.66931	0.629833	5.82585	2.54247	0.200712	0.478567	NCBI	hypothetical protein
165	USA300HOU_2377	161510587	orf	2514825	2515415	-	196	563.956	97.3467	5.79327	2.53438	2.18985e-08	4.367e-06	NCBI	nitrate reductase delta subunit
166	USA300HOU_1267	161509500	orf	1352947	1353135	-	62	123.487	21.3716	5.77812	2.5306	0.0258671	0.159536	NCBI	hypothetical protein
167	USA300HOU_0205	161508456	orf	224914	225810	+	298	70.9683	12.4114	5.71797	2.5155	0.00205564	0.0278704	NCBI	N-acetylmuramic acid-6-phosphate etherase
168	USA300HOU_2369	161510580	orf	2508519	2509688	-	389	10631	1870.49	5.68353	2.50679	0.00139306	0.0222577	NCBI	major facilitator superfamily nitrate:nitrite antiporter
169	USA300HOU_0494	161508740	orf	530166	530429	+	87	9883.26	1769.63	5.58491	2.48154	7.58068e-05	0.00273513	NCBI	hypothetical protein
170	USA300HOU_1977	161510196	orf	2111776	2112162	-	128	34.4625	6.20808	5.55124	2.47281	0.00565844	0.0544914	NCBI	hypothetical protein
171	USA300HOU_2397	161510607	orf	2537542	2537646	+	34	482.935	87.1501	5.54141	2.47025	0.000370082	0.00797359	NCBI	hypothetical protein
172	USA300HOU_1270	161509503	orf	1355135	1355710	+	191	2068.2	374.098	5.5285	2.46689	2.30327e-08	4.367e-06	NCBI	hypothetical protein
173	USA300HOU_0204	161508455	orf	223859	224914	+	351	227.062	41.0899	5.52599	2.46623	9.55501e-08	1.20661e-05	NCBI	hypothetical protein
174	USA300HOU_1960	161510179	orf	2102002	2102136	-	44	35.067	6.41763	5.46417	2.45	0.166565	0.438802	NCBI	hypothetical protein
175	USA300HOU_1624	161509851	orf	1733051	1733197	-	48	2267.17	416.596	5.44213	2.44417	0.0927319	0.318514	NCBI	hypothetical protein
176	USA300HOU_0860	161509101	orf	901013	901261	+	82	16.116	2.9871	5.39519	2.43167	0.00012714	0.00371913	NCBI	hypothetical protein
177	USA300HOU_2711	161510917	orf	2866248	2866601	-	117	77.2853	14.3531	5.38456	2.42883	0.0190496	0.128382	NCBI	hypothetical protein
178	USA300HOU_1815	161510038	orf	1954803	1954946	-	47	70.1764	13.1386	5.34124	2.41717	4.61757e-05	0.00186863	NCBI	lantibiotic epidermin EpiA
179	USA300HOU_2535	161510741	orf	2678910	2679128	+	72	12110.4	2284.27	5.30166	2.40644	0.000124852	0.00371473	NCBI	hypothetical protein
180	USA300HOU_0429	161508676	orf	453263	453958	+	231	508.85	96.8711	5.25285	2.3931	9.57588e-05	0.00324212	NCBI	superantigen-like protein 7
181	USA300HOU_0759	161509000	orf	811824	812837	+	337	766.324	147.536	5.19415	2.37689	0.256548	0.544532	NCBI	iron (Fe+3) ABC transporter membrane protein
182	USA300HOU_0868	161509109	orf	910111	910305	+	64	10189.1	1972.92	5.16446	2.36862	0.0376245	0.201514	NCBI	hypothetical protein
183	USA300HOU_1952	161510171	orf	2090512	2090766	-	84	21.4114	4.15415	5.15421	2.36575	0.000789628	0.0140356	NCBI	holin
184	USA300HOU_0475	161508721	orf	505600	507240	+	546	2746.02	533.349	5.14864	2.36419	0.001902	0.0268444	NCBI	alpha, alpha-phosphotrehalase
185	USA300HOU_1092	161509331	orf	1165305	1165706	-	133	1308.42	254.948	5.1321	2.35955	1.18852e-08	2.81679e-06	NCBI	formyl peptide receptor-like 1 inhibitory protein
186	USA300HOU_1625	161509852	orf	1733237	1733419	-	60	3016.06	591.009	5.10324	2.35141	0.102334	0.339997	NCBI	hypothetical protein
187	USA300HOU_0251	161508502	orf	282822	283775	+	317	56630.7	11115.9	5.09458	2.34896	0.0170301	0.119001	NCBI	L-lactate dehydrogenase
188	USA300HOU_1967	161510186	orf	2104926	2105210	-	94	78.724	15.497	5.07994	2.34481	0.000297197	0.00687177	NCBI	hypothetical protein
189	USA300HOU_1576	161509803	orf	1685208	1685384	-	58	9376.76	1846.78	5.07735	2.34407	1.90708e-05	0.000903955	NCBI	30S ribosomal protein S21
190	USA300HOU_1278	161509511	orf	1365543	1365701	+	52	7832.6	1546.12	5.06597	2.34084	0.00017603	0.0046769	NCBI	50S ribosomal protein L33
191	USA300HOU_2457	161510667	orf	2594955	2595890	-	311	1094.19	216.904	5.04457	2.33473	0.216112	0.499694	NCBI	oligopeptide ABC transporter membrane protein
192	USA300HOU_0206	161508457	orf	225822	227276	+	484	289.501	58.5203	4.94701	2.30656	0.214991	0.498722	NCBI	PTS family sucrose porter component IIBC
193								3.66931	0.746774	4.91355	2.29676	0.264199	0.551271
194	USA300HOU_1071	161509310	orf	1144638	1144736	+	32	3.66931	0.746774	4.91355	2.29676	0.264199	0.551271	NCBI	hypothetical protein
195	USA300HOU_1968	161510187	orf	2105230	2106375	-	381	421.016	85.9093	4.9007	2.29299	1.75224e-07	1.91668e-05	NCBI	hypothetical protein
196	USA300HOU_t0049	161508266	orf	1998105	1998180	-	76	2645.7	540.673	4.89334	2.29082	0.00210694	0.0278704	NCBI	Thr tRNA
197	USA300HOU_1971	161510190	orf	2108323	2109984	-	553	197.998	40.5366	4.88443	2.28819	0.0514931	0.243671	NCBI	terminase large subunit
198	USA300HOU_1169	161509404	orf	1245438	1245671	+	77	10850.7	2231.75	4.86197	2.28154	0.000304263	0.00697842	NCBI	acyl carrier protein
199	USA300HOU_2458	161510668	orf	2595903	2597501	-	532	4327.81	893.384	4.84429	2.27629	0.275171	0.563823	NCBI	oligopeptide ABC transporter substrate-binding protein
200	USA300HOU_0858	161509099	orf	900424	900627	+	67	11.0079	2.28663	4.81404	2.26725	0.314651	0.606278	NCBI	hypothetical protein
201	USA300HOU_1418	161509648	orf	1550772	1550888	-	38	3.66931	0.769927	4.76579	2.25272	0.264199	0.551271	NCBI	hypothetical protein
202	USA300HOU_1474	161509703	orf	1597365	1597922	-	185	3.66931	0.769927	4.76579	2.25272	0.264199	0.551271	NCBI	hypothetical protein
203	USA300HOU_2036	161510253	orf	2150409	2150516	+	35	3.66931	0.769927	4.76579	2.25272	0.264199	0.551271	NCBI	hypothetical protein
204	USA300HOU_2414	161510624	orf	2555523	2555630	-	35	3.66931	0.769927	4.76579	2.25272	0.264199	0.551271	NCBI	hypothetical protein
205	USA300HOU_1724	161509951	orf	1852428	1853597	+	389	94.2355	19.9279	4.72883	2.24148	0.000142768	0.00398072	NCBI	acetoin utilization protein AcuC
206	USA300HOU_1972	161510191	orf	2109981	2110325	-	114	62.0035	13.1154	4.72752	2.24108	0.000624327	0.0116675	NCBI	hypothetical protein
207	USA300HOU_1969	161510188	orf	2106399	2107136	-	245	168.039	35.5673	4.72453	2.24017	0.00944822	0.0806929	NCBI	endopeptidase ClpP
208	USA300HOU_1351	161509581	orf	1456478	1456609	-	43	5.71253	1.21336	4.70802	2.23512	0.0398963	0.21012	NCBI	hypothetical protein
209	USA300HOU_2164	161510379	orf	2305874	2306134	+	86	2743.19	584.017	4.69711	2.23177	2.79153e-06	0.000176425	NCBI	hypothetical protein
210	USA300HOU_1966	161510185	orf	2104652	2104936	-	94	81.6014	17.3889	4.69273	2.23043	0.000111837	0.00349521	NCBI	hypothetical protein
211	USA300HOU_1205	161509439	orf	1295369	1295638	+	89	11907	2543.39	4.68155	2.22699	0.000398485	0.00829452	NCBI	30S ribosomal protein S15
212	USA300HOU_0419	161508666	orf	443961	444113	-	50	22.2456	4.76083	4.67263	2.22423	0.00465211	0.046917	NCBI	hypothetical protein
213	USA300HOU_2378	161510588	orf	2515393	2516952	-	519	1736.28	373.42	4.64966	2.21713	1.90558e-08	4.16883e-06	NCBI	nitrate reductase beta subunit
214	USA300HOU_1961	161510180	orf	2102190	2102540	-	116	125.029	26.929	4.6429	2.21503	0.000111814	0.00349521	NCBI	hypothetical protein
215	USA300HOU_2597	161510803	orf	2742402	2742497	-	31	15.6989	3.38305	4.64044	2.21426	0.140276	0.399605	NCBI	hypothetical protein
216	USA300HOU_1963	161510182	orf	2103504	2103908	-	134	78.9114	17.2708	4.56907	2.1919	0.0859324	0.315516	NCBI	hypothetical protein
217								11.6124	2.54366	4.56523	2.19069	0.800834	0.932666
218	USA300HOU_1373	161509603	orf	1502421	1503812	-	463	3724.88	819.825	4.5435	2.18381	0.00039333	0.00829452	NCBI	major facilitator transporter
219								9.79895	2.21717	4.41958	2.14391	0.0816823	0.315516
220	USA300HOU_0983	161509223	orf	1033014	1033583	-	189	70.1764	15.9161	4.40913	2.14049	0.000278807	0.00660772	NCBI	competence protein
221	USA300HOU_0227	161508478	orf	253975	254076	+	33	19.3682	4.41001	4.39186	2.13483	0.212815	0.496728	NCBI	hypothetical protein
222	USA300HOU_1951	161510170	orf	2089745	2090500	-	251	44.866	10.221	4.3896	2.13409	0.00282527	0.0337161	NCBI	N-acetylmuramoyl-L-alanine amidase
223	USA300HOU_0270	161508521	orf	305075	305749	+	224	1312.44	299.949	4.37554	2.12946	5.10981e-08	8.54842e-06	NCBI	cell wall biosynthesis protein ScdA
224	USA300HOU_0611	161508856	orf	669101	669208	+	35	6.73413	1.53985	4.37323	2.1287	0.0186449	0.126554	NCBI	hypothetical protein
225	USA300HOU_1964	161510183	orf	2103905	2104309	-	134	92.7544	21.308	4.35303	2.12202	0.351943	0.636118	NCBI	hypothetical protein
226	USA300HOU_0821	161509062	orf	877995	879017	+	340	1118.17	258.054	4.33309	2.1154	8.89303e-08	1.20661e-05	NCBI	extracellular matrix protein-binding protein
227	USA300HOU_0919	161509160	orf	956020	957399	-	459	1198.72	276.828	4.3302	2.11443	0.12155	0.373717	NCBI	argininosuccinate lyase
228	USA300HOU_0181	161508433	orf	191832	193319	+	495	664.46	153.464	4.32976	2.11429	0.194281	0.478567	NCBI	aldehyde dehydrogenase (NAD(+))
229	USA300HOU_2380	161510590	orf	2520940	2521917	-	325	1677.45	388.191	4.32119	2.11143	0.0031519	0.0361705	NCBI	uroporphyrin-III C-methyltransferase
230	USA300HOU_1489	161509717	orf	1603940	1604554	-	204	1246.98	290.951	4.28588	2.09959	0.00040776	0.00829452	NCBI	hypothetical protein
231	USA300HOU_1853	161510076	orf	1991117	1992574	-	485	517.44	121.183	4.26989	2.0942	3.70466e-06	0.000224171	NCBI	amino acid ABC transporter ATP-binding protein
232	USA300HOU_2494	161510700	orf	2639468	2640148	-	226	589.285	138.247	4.26256	2.09172	7.09266e-07	5.60801e-05	NCBI	gluconate operon transcriptional repressor
233	USA300HOU_nc0019	161508266	orf	2090767	2090977	+	211	107.474	25.2722	4.25265	2.08836	0.00362707	0.0393717	NCBI	-
234	USA300HOU_1852	161510075	orf	1990402	1991130	-	242	580.652	136.788	4.2449	2.08573	5.60771e-05	0.0021847	NCBI	glutamate ABC transporter ATP-binding protein
235	USA300HOU_0168	161508421	orf	179061	180176	+	371	25.2681	6.04483	4.18011	2.06354	0.68217	0.86805	NCBI	capsular polysaccharide biosynthesis protein Cap5F
236	USA300HOU_2376	161510586	orf	2514155	2514832	-	225	968.252	232.22	4.16955	2.05989	8.1877e-08	1.20661e-05	NCBI	nitrate reductase gamma subunit
237	USA300HOU_0165	161508419	orf	175428	176192	+	254	11.8422	2.847	4.15952	2.05642	0.15168	0.414818	NCBI	capsular polysaccharide biosynthesis protein Cap5C
238	USA300HOU_1965	161510184	orf	2104306	2104668	-	120	53.6433	12.9302	4.14868	2.05265	0.00196102	0.0273389	NCBI	hypothetical protein
239	USA300HOU_0101	161508358	orf	100927	101025	-	32	3.66931	0.886868	4.13738	2.04872	0.331395	0.616689	NCBI	hypothetical protein
240	USA300HOU_2403	161510613	orf	2543270	2543395	+	41	3.66931	0.886868	4.13738	2.04872	0.331395	0.616689	NCBI	hypothetical protein
241	USA300HOU_1232	161509466	orf	1328804	1330525	+	573	2343.51	566.556	4.13642	2.04838	0.089582	0.315516	NCBI	aerobic glycerol-3-phosphate dehydrogenase
242	USA300HOU_0937	161509178	orf	982129	982278	-	49	6.73413	1.6568	4.06455	2.0231	0.025077	0.15709	NCBI	hypothetical protein
243	USA300HOU_1463	161509692	orf	1592565	1592801	-	78	3.66931	0.910021	4.03212	2.01154	0.331395	0.616689	NCBI	hypothetical protein
244								96.0913	23.9176	4.0176	2.00633	0.000165048	0.00447044
245	USA300HOU_0861	161509102	orf	901353	903725	+	790	173.522	43.3592	4.00195	2.0007	0.11841	0.367733	NCBI	DNA primase
246	USA300HOU_0397	161508646	orf	424734	424985	+	83	2325.13	584.052	3.98104	1.99314	0.173334	0.446458	NCBI	hypothetical protein
247	USA300HOU_1695	161509922	orf	1820698	1820796	-	32	27.541	6.93052	3.97387	1.99055	0.00155387	0.0240175	NCBI	hypothetical protein
248	USA300HOU_1756	161509982	orf	1894547	1895548	+	333	1258.59	317.194	3.96788	1.98837	1.50946e-06	0.000102212	NCBI	proline dehydrogenase
249	USA300HOU_1769	161509995	orf	1907146	1907781	+	211	99.4885	25.0823	3.96649	1.98786	0.299333	0.593961	NCBI	hypothetical protein
250	USA300HOU_1374	161509604	orf	1503969	1505291	-	440	7062.36	1780.83	3.96577	1.9876	0.000868901	0.0153488	NCBI	APC family amino acid-polyamine-organocation transporter
251	USA300HOU_0257	161508508	orf	289831	290109	+	92	3.66931	0.933174	3.93208	1.97529	0.331395	0.616689	NCBI	PTS family galactitol (gat) porter component IIB
252	USA300HOU_1793	161510017	orf	1928347	1928523	-	58	3.66931	0.933174	3.93208	1.97529	0.331395	0.616689	NCBI	hypothetical protein
253	USA300HOU_2383	161510593	orf	2524697	2525428	-	243	674.29	171.861	3.92346	1.97213	0.0129013	0.0983679	NCBI	transcriptional regulator NirR
254	USA300HOU_1973	161510192	orf	2110455	2110754	-	99	48.3055	12.3224	3.92015	1.97091	0.540512	0.780215	NCBI	hypothetical protein
255	USA300HOU_2640	161510846	orf	2787694	2789568	+	624	718.919	184.141	3.90417	1.96502	0.000736605	0.0133433	NCBI	transcription antiterminator
256	USA300HOU_1106	161509343	orf	1175525	1176526	+	333	51.6001	13.3493	3.86537	1.95061	0.00445036	0.045203	NCBI	ornithine carbamoyltransferase
257	USA300HOU_2175	161510389	orf	2319463	2319972	-	169	10192.5	2641.75	3.85824	1.94794	0.128452	0.386578	NCBI	alkaline shock protein 23
258	USA300HOU_0709	161508950	orf	760153	760596	-	147	19742.6	5149.2	3.83411	1.93889	0.00304053	0.0352949	NCBI	MarR family transcriptional regulator
259	USA300HOU_2551	161510757	orf	2696248	2696448	+	66	1510.05	394.661	3.8262	1.93591	0.175243	0.449811	NCBI	hypothetical protein
260	USA300HOU_1974	161510193	orf	2110986	2111402	-	138	65.6729	17.2672	3.80332	1.92726	0.00322131	0.0364997	NCBI	hypothetical protein
261	USA300HOU_0817	161509058	orf	871643	872086	+	147	4.69092	1.23651	3.79366	1.92359	0.149628	0.412347	NCBI	hypothetical protein
262	USA300HOU_0986	161509226	orf	1044697	1044828	-	43	330.952	87.4048	3.78643	1.92084	1.19531e-05	0.000641408	NCBI	hypothetical protein
263	USA300HOU_0833	161509074	orf	886216	886710	-	164	3191.37	843.111	3.78523	1.92038	8.65976e-05	0.00300346	NCBI	hypothetical protein
264	USA300HOU_1539	161509766	orf	1653454	1653978	-	174	1118.86	296.847	3.76913	1.91423	0.0010916	0.0188152	NCBI	shikimate kinase
265	USA300HOU_2462	161510672	orf	2601455	2601820	-	121	48.1605	12.7866	3.76649	1.91322	0.00273754	0.0334144	NCBI	hypothetical protein
266	USA300HOU_2492	161510698	orf	2636416	2637774	-	452	994.263	263.989	3.7663	1.91315	0.10046	0.335733	NCBI	GntP family gluconate:proton (H+) symporter
267	USA300HOU_2357	161510568	orf	2494206	2494637	-	143	1809.29	482.957	3.74627	1.90545	1.31877e-06	9.38971e-05	NCBI	hypothetical protein
268	USA300HOU_1959	161510178	orf	2097416	2101945	-	1509	385.03	102.991	3.73847	1.90245	0.0161725	0.113991	NCBI	bacteriophage tail length tape measure protein
269	USA300HOU_1939	161510161	orf	2080775	2080873	-	32	110.769	29.8235	3.71414	1.89303	0.000484311	0.00956515	NCBI	hypothetical protein
270	USA300HOU_0229	161508480	orf	254858	256255	+	465	1223.55	330.313	3.70421	1.88917	0.390655	0.672824	NCBI	sugar phosphate antiporter
271	USA300HOU_1105	161509342	orf	1174362	1175087	-	241	42.0309	11.3904	3.69004	1.88364	0.00157863	0.0241401	NCBI	superantigen-like protein
272	USA300HOU_0834	161509075	orf	886958	887092	+	44	3.66931	1.00381	3.65539	1.87002	0.401064	0.679349	NCBI	hypothetical protein
273	USA300HOU_1006	161509246	orf	1070941	1071063	+	40	7.75574	2.12338	3.65254	1.8689	0.0157377	0.112176	NCBI	hypothetical protein
274	USA300HOU_2374	161510584	orf	2512625	2513659	-	344	2213.77	606.735	3.64866	1.86737	6.21995e-06	0.000368532	NCBI	sensor histidine kinase
275	USA300HOU_1970	161510189	orf	2107120	2108307	-	395	165.851	45.5776	3.63886	1.86349	0.000163276	0.00446496	NCBI	bacteriophage portal protein
276	USA300HOU_2493	161510699	orf	2637891	2639444	-	517	730.719	201.468	3.62698	1.85877	0.00548182	0.0530282	NCBI	gluconokinase
277	USA300HOU_0802	161509043	orf	857295	858305	+	336	43365.8	11962.7	3.62509	1.85802	0.017815	0.123163	NCBI	glyceraldehyde-3-phosphate dehydrogenase (phosphorylating)
278	USA300HOU_0386	161508636	orf	418408	418677	-	89	9.38184	2.58997	3.62237	1.85694	0.0322161	0.183942	NCBI	hypothetical protein
279	USA300HOU_1336	161509567	orf	1439242	1439643	-	133	8.36023	2.30978	3.61949	1.85579	0.0652263	0.279545	NCBI	hypothetical protein
280	USA300HOU_0385	161508635	orf	418233	418424	-	63	241.093	66.7129	3.61388	1.85355	0.000130279	0.00374255	NCBI	hypothetical protein
281	USA300HOU_2373	161510583	orf	2511949	2512602	-	217	1624.65	449.823	3.61176	1.8527	0.00048854	0.00958212	NCBI	transcriptional regulator
282	USA300HOU_1104	161509341	orf	1173542	1174267	-	241	40.5922	11.2954	3.59369	1.84547	0.00523535	0.0511661	NCBI	superantigen-like protein
283	USA300HOU_2356	161510567	orf	2493985	2494101	-	38	3.66931	1.02696	3.57298	1.83713	0.401064	0.679349	NCBI	hypothetical protein
284	USA300HOU_1258	161509491	orf	1345586	1345777	+	63	37.7571	10.6609	3.54166	1.82442	0.0386501	0.205076	NCBI	hypothetical protein
285	USA300HOU_0163	161508417	orf	174055	174723	+	222	12.4467	3.52314	3.53283	1.82082	0.00393852	0.0419519	NCBI	capsular polysaccharide biosynthesis protein Cap5A
286	USA300HOU_1806	161510029	orf	1943712	1944419	-	235	50.5785	14.352	3.52415	1.81728	0.00944392	0.0806929	NCBI	serine protease SplA
287	USA300HOU_2627	161510833	orf	2772686	2772787	-	33	3850.4	1096.02	3.51308	1.81274	0.000239656	0.0058225	NCBI	hypothetical protein
288	USA300HOU_2142	161510358	orf	2268002	2268112	-	36	29.7716	8.49353	3.50521	1.8095	0.0336724	0.189596	NCBI	hypothetical protein
289	USA300HOU_0474	161508720	orf	504109	505536	+	475	10844.8	3097.6	3.50103	1.80778	0.0027946	0.0336773	NCBI	PTS family trehalose (tre) porter component IIBC
290	USA300HOU_0326	161508576	orf	356620	356859	+	79	3.66931	1.05011	3.4942	1.80496	0.401064	0.679349	NCBI	hypothetical protein
291	USA300HOU_1460	161509689	orf	1591769	1591969	-	66	3.66931	1.05011	3.4942	1.80496	0.401064	0.679349	NCBI	hypothetical protein
292	USA300HOU_2700	161510906	orf	2857669	2857764	-	31	3.66931	1.05011	3.4942	1.80496	0.401064	0.679349	NCBI	hypothetical protein
293	USA300HOU_2717	161510923	orf	2872591	2872728	-	45	4918.27	1415.65	3.47422	1.79669	0.000212874	0.00540547	NCBI	50S ribosomal protein L34
294	USA300HOU_1962	161510181	orf	2102856	2103500	-	214	69.5719	20.0252	3.47422	1.79669	0.00126511	0.0211076	NCBI	hypothetical protein
295	USA300HOU_0207	161508458	orf	227276	228154	+	292	227.207	65.6824	3.45918	1.79043	0.000407628	0.00829452	NCBI	transcriptional regulator
296	USA300HOU_2402	161510612	orf	2542241	2543206	+	321	279.182	80.9609	3.44836	1.78591	0.0351619	0.193799	NCBI	gamma-hemolysin component A
297	USA300HOU_2375	161510585	orf	2513683	2514135	-	150	1081.11	314.219	3.44061	1.78267	1.95894e-06	0.000129563	NCBI	hypothetical protein
298	USA300HOU_0256	161508507	orf	289341	289808	+	155	3.66931	1.07327	3.41882	1.7735	0.401064	0.679349	NCBI	PTS family porter component IIA
299	USA300HOU_0220	161508471	orf	246056	247153	+	365	278.433	81.8324	3.40247	1.76658	0.000109979	0.00349521	NCBI	maltose/maltodextrin ABC transporter ATP-binding protein
300	USA300HOU_0223	161508474	orf	249710	250549	+	279	213.05	62.9315	3.38542	1.75934	0.322316	0.613267	NCBI	maltose/maltodextrin ABC transporter membrane protein
301	USA300HOU_2200	161510413	orf	2342899	2343324	+	141	20.2024	5.99853	3.36789	1.75185	0.00171313	0.0250395	NCBI	hypothetical protein
302	USA300HOU_0829	161509070	orf	884129	884332	+	67	477.972	142.31	3.35866	1.74789	0.134971	0.395841	NCBI	hypothetical protein
303	USA300HOU_1957	161510176	orf	2092134	2095919	-	1261	443.594	133.37	3.32603	1.7338	0.00112273	0.0192352	NCBI	hypothetical protein
304	USA300HOU_0830	161509071	orf	884329	884565	-	78	645.812	194.629	3.31817	1.73039	0.0619128	0.272992	NCBI	hypothetical protein
305								23.4546	7.09377	3.30637	1.72525	0.0134388	0.100315
306	USA300HOU_2469	161510678	orf	2606781	2607203	-	140	279.309	84.7454	3.29586	1.72066	2.36168e-05	0.00108333	NCBI	hypothetical protein
307	USA300HOU_1975	161510194	orf	2111430	2111630	-	66	16.5331	5.01787	3.29484	1.72021	0.0586969	0.264975	NCBI	hypothetical protein
308	USA300HOU_0398	161508647	orf	425024	425233	-	69	4.69092	1.42409	3.29397	1.71983	0.226025	0.510141	NCBI	hypothetical protein
309	USA300HOU_1958	161510177	orf	2095935	2097419	-	494	104.639	31.8358	3.28683	1.7167	0.00298451	0.0347867	NCBI	hypothetical protein
310	USA300HOU_1481	161509709	orf	1600630	1600893	-	87	3.66931	1.11957	3.27742	1.71256	0.401064	0.679349	NCBI	hypothetical protein
311	USA300HOU_0835	161509076	orf	887109	887531	-	140	151.59	46.271	3.27615	1.712	0.000230412	0.00564906	NCBI	osmotically inducible protein OsmC
312	USA300HOU_1376	161509606	orf	1506457	1507575	-	372	5249.05	1603.59	3.2733	1.71075	0.0345122	0.192457	NCBI	alanine dehydrogenase
313	USA300HOU_1602	161509829	orf	1708286	1708555	+	89	62.0035	18.9692	3.26865	1.70869	0.00837569	0.0739766	NCBI	hypothetical protein
314	USA300HOU_0224	161508475	orf	250620	251699	+	359	308.264	94.7128	3.25473	1.70254	0.318386	0.608746	NCBI	dehydrogenase
315	USA300HOU_1110	161509347	orf	1180049	1180996	-	315	1334.71	410.671	3.25007	1.70047	0.00183037	0.0262908	NCBI	TDT family tellurite/dicarboxylate transporter
316	USA300HOU_1219	161509453	orf	1313393	1313608	-	71	562.203	173.765	3.23542	1.69395	2.34375e-05	0.00108333	NCBI	hypothetical protein
317	USA300HOU_2436	161510646	orf	2575421	2576056	-	211	70.3638	21.7734	3.23164	1.69227	0.00978494	0.0825299	NCBI	glycine betaine/choline ABC transporter membrane protein
318	USA300HOU_1253	161509487	orf	1344127	1344264	+	45	64.2765	19.973	3.21817	1.68624	0.00113941	0.0194041	NCBI	hypothetical protein
319	USA300HOU_1652	161509879	orf	1760119	1760790	-	223	14.907	4.66705	3.1941	1.67541	0.229522	0.514203	NCBI	DNA repair protein RadC
320	USA300HOU_2129	161510346	orf	2257111	2257524	-	137	838.447	263.346	3.18383	1.67076	1.52076e-05	0.000768363	NCBI	hypothetical protein
321	USA300HOU_1230	161509464	orf	1326251	1327069	+	272	1220.99	386.15	3.16196	1.66082	0.0235582	0.151707	NCBI	MIP family major intrinsic protein channel protein
322	USA300HOU_1976	161510195	orf	2111630	2111779	-	49	9.79895	3.12719	3.13347	1.64776	0.121222	0.373113	NCBI	hypothetical protein
323	USA300HOU_0222	161508473	orf	248440	249708	+	422	358.093	114.66	3.12308	1.64297	0.0600492	0.268448	NCBI	maltose/maltodextrin ABC transporter membrane protein
324	USA300HOU_2598	161510804	orf	2742634	2743050	+	138	16.5331	5.2957	3.12198	1.64246	0.07173	0.296944	NCBI	hypothetical protein
325	USA300HOU_1887	161510110	orf	2032024	2032476	-	150	46.7218	15.0489	3.10467	1.63444	0.00443411	0.0451993	NCBI	hypothetical protein
326	USA300HOU_1482	161509710	orf	1600918	1601133	-	71	3.66931	1.19021	3.08291	1.62429	0.47217	0.733398	NCBI	hypothetical protein
327	USA300HOU_1601	161509828	orf	1708018	1708179	-	53	3.66931	1.19021	3.08291	1.62429	0.47217	0.733398	NCBI	hypothetical protein
328	USA300HOU_2312	161510524	orf	2451577	2452461	+	294	134.223	43.5664	3.08089	1.62335	0.00191002	0.0268444	NCBI	LysR family transcriptional regulator
329	USA300HOU_2070	161510287	orf	2193344	2193904	-	186	69.5295	22.5873	3.07826	1.62212	0.211446	0.495306	NCBI	potassium-transporting ATPase subunit C
330	USA300HOU_nc0018	161508266	orf	2088540	2089062	+	523	174.773	56.7839	3.07786	1.62193	0.0434432	0.222617	NCBI	-
331	USA300HOU_2560	161510766	orf	2707324	2707821	-	165	33.2959	10.8265	3.07542	1.62078	0.294833	0.5876	NCBI	hypothetical protein
332	USA300HOU_0221	161508472	orf	247166	248437	+	423	347.962	113.243	3.0727	1.61951	0.00040831	0.00829452	NCBI	ABC transporter substrate-binding protein
333	USA300HOU_1587	161509814	orf	1697493	1697744	+	83	7322.4	2389.11	3.0649	1.61584	0.00359614	0.0391856	NCBI	30S ribosomal protein S20
334	USA300HOU_0918	161509159	orf	954849	955778	-	309	178.63	58.5007	3.05346	1.61044	0.116484	0.364044	NCBI	glycerophosphodiester phosphodiesterase
335	USA300HOU_2658	161510864	orf	2820702	2821061	+	119	335.54	110.078	3.04821	1.60796	0.0544044	0.251771	NCBI	hypothetical protein
336								3.66931	1.21336	3.02409	1.5965	0.47217	0.733398
337	USA300HOU_2438	161510648	orf	2577606	2577725	-	39	3.66931	1.21336	3.02409	1.5965	0.47217	0.733398	NCBI	hypothetical protein
338	USA300HOU_2470	161510679	orf	2607454	2608149	-	231	516.588	171.72	3.00831	1.58895	1.53997e-05	0.000768363	NCBI	dehydrogenase
339	USA300HOU_1405	161509635	orf	1539287	1539487	-	66	4.69092	1.56301	3.00121	1.58555	0.226025	0.510141	NCBI	hypothetical protein
340	USA300HOU_0279	161508530	orf	313381	314142	-	253	184.112	61.6071	2.98849	1.57942	0.289744	0.580714	NCBI	hypothetical protein
341	USA300HOU_0396	161508645	orf	424171	424434	-	87	1087.42	364.504	2.98327	1.5769	0.0133756	0.100315	NCBI	hypothetical protein
342	USA300HOU_1271	161509504	orf	1355764	1357146	-	460	220.014	74.1261	2.9681	1.56954	0.198223	0.478567	NCBI	aspartate kinase
343	USA300HOU_0454	161508700	orf	476158	476286	+	42	3.66931	1.23651	2.96746	1.56923	0.47217	0.733398	NCBI	hypothetical protein
344	USA300HOU_1375	161509605	orf	1505322	1506362	-	346	4690.65	1582.09	2.96483	1.56795	0.00732744	0.0667924	NCBI	threonine dehydratase
345	USA300HOU_0335	161508585	orf	366667	367548	-	293	69.9467	23.6131	2.9622	1.56667	0.054184	0.251385	NCBI	N-acetylneuraminate lyase
346	USA300HOU_1955	161510174	orf	2091658	2091945	-	95	24.8933	8.51904	2.92208	1.547	0.00908887	0.0785677	NCBI	hypothetical protein
347	USA300HOU_2667	161510873	orf	2827959	2828264	+	101	3.66931	1.25967	2.91292	1.54247	0.47217	0.733398	NCBI	intercellular adhesion protein D
348	USA300HOU_0170	161508422	orf	181307	181933	+	208	8.36023	2.87016	2.91281	1.54241	0.131561	0.3922	NCBI	capsular polysaccharide biosynthesis protein Cap5H
349	USA300HOU_1945	161510165	orf	2085955	2086110	-	51	17.5547	6.06798	2.893	1.53257	0.105531	0.344115	NCBI	hypothetical protein
350	USA300HOU_2381	161510591	orf	2521908	2522222	-	104	330.16	114.476	2.88409	1.52812	0.0023695	0.0297762	NCBI	nitrite reductase (NAD(P)H) small subunit
351	USA300HOU_2456	161510666	orf	2594089	2594958	-	289	253.787	89.0757	2.84911	1.51051	0.548552	0.784786	NCBI	oligopeptide ABC transporter membrane protein
352	USA300HOU_2075	161510292	orf	2200575	2201270	+	231	84.4789	29.7054	2.84389	1.50787	0.00171365	0.0250395	NCBI	KDP operon transcriptional regulator
353	USA300HOU_2437	161510647	orf	2576053	2577279	-	408	116.668	41.0263	2.84375	1.50779	0.0085005	0.0746155	NCBI	glycine betaine/choline ABC transporter ATP-binding protein
354	USA300HOU_1697	161509924	orf	1822179	1822679	+	166	10318.3	3649.92	2.827	1.49927	0.006038	0.0576244	NCBI	universal stress protein
355	USA300HOU_2527	161510733	orf	2671632	2672042	-	136	226.518	80.6736	2.80783	1.48946	0.337831	0.622849	NCBI	hypothetical protein
356	USA300HOU_2379	161510589	orf	2516942	2520631	-	1229	5744.44	2047.44	2.80567	1.48834	0.0118076	0.0917506	NCBI	nitrate reductase alpha subunit
357	USA300HOU_1753	161509980	orf	1891506	1892006	-	166	8790.71	3138.8	2.80066	1.48577	0.00334849	0.0376407	NCBI	repressor of toxins Rot
358	USA300HOU_0859	161509100	orf	900629	901012	+	127	20.2024	7.23386	2.79275	1.48169	0.00670998	0.0617792	NCBI	hypothetical protein
359	USA300HOU_2165	161510380	orf	2306127	2306234	-	35	4.69092	1.67995	2.7923	1.48145	0.268719	0.555498	NCBI	hypothetical protein
360	USA300HOU_0437	161508684	orf	462844	463152	-	102	524.428	188.202	2.78651	1.47846	0.0105996	0.0871253	NCBI	hypothetical protein
361								27.7284	9.98708	2.77643	1.47323	0.33606	0.62063
362	USA300HOU_2001	161510220	orf	2122928	2123257	+	109	80.9546	29.3302	2.76011	1.46472	0.138607	0.399605	NCBI	hypothetical protein
363	USA300HOU_2294	161510507	orf	2430961	2431653	+	230	944.295	342.643	2.75592	1.46253	0.000180539	0.00471059	NCBI	transcriptional regulator
364	USA300HOU_2455	161510665	orf	2593277	2594092	-	271	416.446	151.599	2.74703	1.45787	0.584215	0.806557	NCBI	oligopeptide ABC transporter ATP-binding protein
365	USA300HOU_t0013	161508266	orf	852148	852219	-	72	18.1592	6.67349	2.72109	1.44419	0.00993596	0.0827874	NCBI	Arg tRNA
366								41.8011	15.3754	2.7187	1.44292	0.204724	0.485195
367	USA300HOU_2488	161510694	orf	2627387	2628130	+	247	4.69092	1.72625	2.7174	1.44223	0.268719	0.555498	NCBI	accessory regulator U
368	USA300HOU_1553	161509780	orf	1662068	1662217	-	49	3467.22	1276.54	2.7161	1.44154	0.00224706	0.0290483	NCBI	50S ribosomal protein L33
369	USA300HOU_0064	161508328	orf	66578	66928	-	116	3.66931	1.35346	2.71107	1.43886	0.543846	0.780767	NCBI	hypothetical protein
370	USA300HOU_1323	161509555	orf	1425155	1425262	-	35	3.66931	1.35346	2.71107	1.43886	0.543846	0.780767	NCBI	hypothetical protein
371	USA300HOU_1370	161509600	orf	1469822	1469953	-	43	3.66931	1.35346	2.71107	1.43886	0.543846	0.780767	NCBI	hypothetical protein
372	USA300HOU_1876	161510099	orf	2023869	2023991	-	40	7.33862	2.70691	2.71107	1.43886	0.379761	0.663415	NCBI	hypothetical protein
373	USA300HOU_2505	161510711	orf	2651430	2653394	+	654	1003.27	371.058	2.70381	1.43499	0.15872	0.427057	NCBI	fructose-bisphosphatase
374	USA300HOU_1650	161509877	orf	1758820	1759293	-	157	1658.29	617.251	2.68657	1.42577	0.123004	0.375749	NCBI	hypothetical protein
375	USA300HOU_0071	161508335	orf	74563	75009	-	148	7.33862	2.75322	2.66547	1.41439	0.406594	0.681442	NCBI	arginine repressor
376	USA300HOU_nc0015	161508266	orf	1958106	1958812	-	707	96.9256	36.5398	2.65261	1.40741	0.00283078	0.0337161	NCBI	-
377	USA300HOU_2349	161510560	orf	2486063	2487661	-	532	43666.8	16523.6	2.64269	1.40201	0.063927	0.276725	NCBI	LctP family L-lactate permease
378	USA300HOU_2195	161510408	orf	2337418	2337834	-	138	30.0013	11.3637	2.64011	1.4006	0.0385489	0.204921	NCBI	MerR family transcriptional regulator
379	USA300HOU_0628	161508871	orf	683276	684322	-	348	3.66931	1.39976	2.62139	1.39033	0.543846	0.780767	NCBI	hypothetical protein
380								4.69092	1.79689	2.61058	1.38437	0.313907	0.605666
381	USA300HOU_1998	161510217	orf	2121706	2121936	+	76	2016.19	773.389	2.60695	1.38236	0.000328812	0.00736332	NCBI	hypothetical protein
382	USA300HOU_1950	161510169	orf	2089457	2089609	+	50	8.77735	3.38423	2.5936	1.37496	0.0793634	0.312185	NCBI	hypothetical protein
383	USA300HOU_0045	161508310	orf	55177	56181	-	334	15.6989	6.06681	2.58766	1.37165	0.341349	0.62632	NCBI	beta-lactamase
384	USA300HOU_0072	161508336	orf	75511	75942	+	143	966.24	374.036	2.58328	1.36921	0.158951	0.427275	NCBI	universal stress protein
385	USA300HOU_0619	161508864	orf	676456	676962	+	168	13212.1	5114.56	2.58323	1.36918	0.0222108	0.145547	NCBI	hypothetical protein
386	USA300HOU_2080	161510297	orf	2207903	2208040	-	45	2824.02	1094.67	2.57979	1.36725	0.0109602	0.0888059	NCBI	hypothetical protein
387	USA300HOU_1426	161509656	orf	1557481	1557687	-	68	8.96472	3.47684	2.57841	1.36648	0.951097	1	NCBI	hypothetical protein
388	USA300HOU_0334	161508584	orf	365095	366627	-	510	100.927	39.2478	2.57154	1.36263	0.332931	0.617246	NCBI	SSS family solute/sodium (Na+) symporter
389	USA300HOU_2434	161510644	orf	2573768	2574463	-	231	135.475	52.7616	2.56767	1.36046	0.00292849	0.0344158	NCBI	glycine betaine/L-proline ABC transporter membrane protein
390	USA300HOU_1413	161509643	orf	1545919	1547094	-	391	11742.7	4575.72	2.5663	1.35969	0.0217558	0.142895	NCBI	30S ribosomal protein S1
391	USA300HOU_1658	161509885	orf	1767986	1768087	-	33	73.8457	28.8891	2.55618	1.35399	0.0178903	0.123163	NCBI	hypothetical protein
392	USA300HOU_0877	161509118	orf	917571	917885	-	104	44.4488	17.4768	2.54331	1.34671	0.332465	0.61686	NCBI	hypothetical protein
393	USA300HOU_0037	161508302	orf	44935	45027	-	30	3.66931	1.44724	2.53538	1.3422	0.615374	0.825141	NCBI	hypothetical protein
394	USA300HOU_1029	161509269	orf	1096207	1097226	+	339	814.032	321.38	2.53292	1.3408	0.00171676	0.0250395	NCBI	cytochrome d ubiquinol oxidase subunit II
395	USA300HOU_0055	161508319	orf	61724	62533	-	269	28.3329	11.2467	2.51921	1.33297	0.676081	0.864946	NCBI	integrase
396	USA300HOU_1778	161510003	orf	1916192	1917784	+	530	1037.34	412.877	2.51247	1.32911	0.00676213	0.0620371	NCBI	phosphoenolpyruvate carboxykinase
397	USA300HOU_1954	161510173	orf	2091304	2091600	-	98	38.549	15.3558	2.51039	1.32791	0.0604886	0.269639	NCBI	hypothetical protein
398	USA300HOU_1792	161510016	orf	1928160	1928345	-	61	3.66931	1.4704	2.49546	1.3193	0.615374	0.825141	NCBI	hypothetical protein
399	USA300HOU_1269	161509502	orf	1353950	1354804	-	284	2264.09	908.334	2.49258	1.31764	0.00247212	0.0307018	NCBI	hypothetical protein
400	USA300HOU_2362	161510573	orf	2497981	2499423	-	480	756.259	303.97	2.48794	1.31495	0.00439166	0.0449276	NCBI	PTS family sucrose porter component IIBC
401	USA300HOU_0226	161508477	orf	252819	253787	+	322	331.949	133.68	2.48315	1.31217	0.306583	0.599672	NCBI	hypothetical protein
402	USA300HOU_2382	161510592	orf	2522226	2524631	-	801	1800.72	727.289	2.47594	1.30797	0.00206995	0.0278704	NCBI	nitrite reductase (NAD(P)H) large subunit
403	USA300HOU_2108	161510325	orf	2236074	2236328	-	84	7245.96	2928.72	2.4741	1.30691	0.0103056	0.0849536	NCBI	50S ribosomal protein L31 type B
404	USA300HOU_0647	161508889	orf	700675	701157	+	160	26.5194	10.735	2.47036	1.30472	0.047352	0.232188	NCBI	putative monovalent cation/H+ antiporter subunit E
405	USA300HOU_1107	161509344	orf	1176549	1177481	+	310	52.392	21.3056	2.45907	1.29811	0.566064	0.796973	NCBI	carbamate kinase
406	USA300HOU_1070	161509309	orf	1144486	1144593	+	35	3.66931	1.49355	2.45677	1.29676	0.615374	0.825141	NCBI	hypothetical protein
407	USA300HOU_1899	161510121	orf	2041500	2041646	-	48	3.66931	1.49355	2.45677	1.29676	0.615374	0.825141	NCBI	hypothetical protein
408	USA300HOU_2297	161510509	orf	2433086	2433415	+	109	3.66931	1.49355	2.45677	1.29676	0.615374	0.825141	NCBI	hypothetical protein
409	USA300HOU_0648	161508890	orf	701154	701456	+	100	47.3263	19.2737	2.45549	1.29601	0.0360096	0.197324	NCBI	putative monovalent cation/H+ antiporter subunit F
410	USA300HOU_0541	161508787	orf	597267	598451	+	394	34006.6	13873.6	2.45117	1.29347	0.125265	0.379802	NCBI	elongation factor Tu
411	USA300HOU_2548	161510754	orf	2693406	2693573	-	55	11.4251	4.6902	2.43594	1.28448	0.0494866	0.239353	NCBI	hypothetical protein
412	USA300HOU_2454	161510664	orf	2592535	2593284	-	249	365.909	150.898	2.42488	1.27791	0.609141	0.824167	NCBI	ABC transporter ATP-binding protein
413	USA300HOU_1916	161510138	orf	2061029	2062105	+	358	1781.12	735.377	2.42205	1.27623	0.00169041	0.0250395	NCBI	nitric-oxide synthase, oxygenase subunit
414	USA300HOU_0035	161508300	orf	44101	44610	-	169	3.66931	1.5167	2.41927	1.27457	0.615374	0.825141	NCBI	hypothetical protein
415	USA300HOU_0880	161509121	orf	920294	920428	-	44	3.66931	1.5167	2.41927	1.27457	0.615374	0.825141	NCBI	hypothetical protein
416	USA300HOU_1779	161510004	orf	1917920	1918321	-	133	492.879	203.811	2.41831	1.274	0.15802	0.426265	NCBI	transposase
417	USA300HOU_0357	161508607	orf	389330	390688	-	452	579.776	240.035	2.41538	1.27225	0.0963604	0.326638	NCBI	MOP superfamily multidrug/oligosaccharidyl-lipid/polysaccharide flippase transporter
418								11.0079	4.57326	2.40702	1.26725	0.623475	0.828582
419	USA300HOU_0710	161508951	orf	760823	761749	+	308	504.244	209.58	2.40597	1.26662	0.00190544	0.0268444	NCBI	cobalamin (vitamin B12) biosynthesis protein
420								180.485	75.0224	2.40576	1.26649	0.0452364	0.226113
421	USA300HOU_1782	161510007	orf	1920070	1920327	+	85	654.583	272.622	2.40107	1.26368	0.00158727	0.0241401	NCBI	hypothetical protein
422	USA300HOU_2020	161510238	orf	2138275	2138652	-	125	43.8444	18.2699	2.39982	1.26292	0.106784	0.346669	NCBI	hypothetical protein
423	USA300HOU_1509	161509736	orf	1623598	1625247	-	549	801.899	334.472	2.39751	1.26154	0.00105925	0.0185958	NCBI	alpha-D-1,4-glucosidase
424	USA300HOU_1918	161510140	orf	2063109	2064671	-	520	498.531	208.482	2.39125	1.25776	0.00207879	0.0278704	NCBI	DASS family divalent anion:sodium (Na+) symporter
425	USA300HOU_0194	161508445	orf	211770	212264	-	164	2146.89	899.127	2.38776	1.25566	0.0131241	0.0992739	NCBI	hypothetical protein
426	USA300HOU_1435	161509664	orf	1564829	1565218	-	129	3.66931	1.53985	2.3829	1.25272	0.615374	0.825141	NCBI	hypothetical protein
427	USA300HOU_1511	161509738	orf	1626476	1626847	-	123	941.188	395.861	2.37757	1.24949	0.00170851	0.0250395	NCBI	lactoylglutathione lysase
428	USA300HOU_1248	161509482	orf	1342337	1342588	+	83	23.2672	9.82265	2.36873	1.24411	0.0776121	0.309144	NCBI	hypothetical protein
429	USA300HOU_2415	161510625	orf	2555657	2555764	-	35	1436.43	606.748	2.36743	1.24332	0.000402091	0.00829452	NCBI	hypothetical protein
430	USA300HOU_2028	161510245	orf	2144840	2145466	+	208	340.061	143.936	2.36259	1.24037	0.00219287	0.0286079	NCBI	hypothetical protein
431	USA300HOU_1949	161510168	orf	2089063	2089554	-	163	461.046	195.423	2.35922	1.23831	0.00124238	0.0209073	NCBI	staphylokinase
432	USA300HOU_0244	161508495	orf	275245	276822	-	525	25.0807	10.6401	2.35719	1.23707	0.172525	0.445649	NCBI	3-oxoacid CoA-transferase
433	USA300HOU_0640	161508882	orf	694851	695075	-	74	8.36023	3.54747	2.35667	1.23675	0.251966	0.539241	NCBI	hypothetical protein
434	USA300HOU_0779	161509020	orf	830259	830831	+	190	14000.2	5941.01	2.35653	1.23666	0.0513551	0.243423	NCBI	ribosome-associated inhibitor protein Y
435	USA300HOU_0422	161508669	orf	446332	447012	+	226	123.215	52.3182	2.35511	1.2358	0.0139025	0.102965	NCBI	superantigen-like protein
436	USA300HOU_0495	161508741	orf	536154	536807	+	217	17313	7368.26	2.34967	1.23246	0.0653647	0.279545	NCBI	50S ribosomal protein L25/general stress protein Ctc
437	USA300HOU_2500	161510706	orf	2646834	2647445	+	203	714.525	306.189	2.33361	1.22256	0.0095393	0.0809103	NCBI	alkaline phosphatase
438	USA300HOU_0122	161508379	orf	128109	129623	-	504	40090.8	17186.2	2.33273	1.22202	0.186711	0.467435	NCBI	immunoglobulin G binding protein A
439	USA300HOU_2515	161510721	orf	2661928	2662563	+	211	5.71253	2.44988	2.33176	1.22142	0.21644	0.49976	NCBI	ABC transporter ATP-binding protein
440	USA300HOU_1353	161509583	orf	1457130	1457615	+	161	523.944	224.712	2.33163	1.22134	0.0153937	0.110276	NCBI	IS200 transposase
441	USA300HOU_1736	161509963	orf	1867315	1867626	+	103	2120.87	911.461	2.32689	1.2184	0.00130637	0.0214758	NCBI	hypothetical protein
442	USA300HOU_2064	161510281	orf	2188771	2188941	-	56	2345.12	1008.57	2.3252	1.21735	0.00283339	0.0337161	NCBI	hypothetical protein
443	USA300HOU_2453	161510663	orf	2591330	2592523	-	397	742.035	319.169	2.3249	1.21717	0.599879	0.819825	NCBI	major facilitator transporter
444	USA300HOU_2601	161510807	orf	2746081	2746377	+	98	138.539	59.6262	2.32346	1.21628	0.0056714	0.0544914	NCBI	hypothetical protein
445	USA300HOU_0641	161508883	orf	695092	695295	-	67	12.4467	5.36634	2.3194	1.21375	0.0361973	0.197971	NCBI	hypothetical protein
446	USA300HOU_0117	161508374	orf	120932	122707	-	591	141	60.8811	2.31598	1.21162	0.0040405	0.0424029	NCBI	myosin-cross-reactive antigen
447	USA300HOU_2133	161510350	orf	2261661	2262326	-	221	126.365	54.6001	2.31437	1.21062	0.168647	0.4408	NCBI	hypothetical protein
448	USA300HOU_0248	161508499	orf	280905	281078	-	57	247.41	107.012	2.31198	1.20913	0.0121128	0.0938656	NCBI	hypothetical protein
449	USA300HOU_0225	161508476	orf	251724	252764	+	346	199.811	86.5701	2.30809	1.2067	0.423173	0.692466	NCBI	dehydrogenase
450	USA300HOU_0949	161509190	orf	994008	995723	+	571	16.9078	7.32765	2.3074	1.20627	0.981813	1	NCBI	oligopeptide ABC transporter substrate-binding protein
451	USA300HOU_nc0017	161508266	orf	2086851	2087533	-	683	361.098	156.599	2.30588	1.20532	0.00172675	0.0250555	NCBI	-
452	USA300HOU_0784	161509025	orf	836623	837273	+	216	659.691	286.144	2.30545	1.20505	0.00237665	0.0297762	NCBI	HAD family phosphatase
453	USA300HOU_0219	161508470	orf	245083	245673	+	196	79.3285	34.4164	2.30496	1.20474	0.112421	0.356041	NCBI	M23 family peptidase
454	USA300HOU_1444	161509673	orf	1578138	1578593	-	151	36.3184	15.7749	2.30229	1.20307	0.0350078	0.193701	NCBI	major tail protein
455	USA300HOU_2308	161510520	orf	2446128	2447009	-	293	174.296	75.8618	2.29754	1.20009	0.0695105	0.291776	NCBI	dehydrogenase
456	USA300HOU_0410	161508658	orf	435447	435854	-	135	1240.68	541.705	2.29033	1.19555	0.0007509	0.0135162	NCBI	hypothetical protein
457	USA300HOU_0358	161508608	orf	390996	391922	+	308	48.9524	21.3982	2.28768	1.19389	0.0745964	0.302211	NCBI	lactoylglutathione lyase
458	USA300HOU_1273	161509506	orf	1357337	1358617	+	426	754.694	329.919	2.28751	1.19378	0.230047	0.514203	NCBI	homoserine dehydrogenase
459	USA300HOU_0837	161509078	orf	888478	889017	+	179	841.276	368.982	2.27999	1.18903	0.381535	0.664955	NCBI	nitroreductase
460	USA300HOU_0460	161508706	orf	482432	482848	-	138	43.2399	19.0143	2.27407	1.18528	0.0837812	0.315516	NCBI	hypothetical protein
461	USA300HOU_1603	161509830	orf	1708757	1709461	-	234	16.3033	7.18756	2.26827	1.18159	0.877001	0.974293	NCBI	enterotoxin
462	USA300HOU_0140	161508397	orf	148178	149158	+	326	23.642	10.4305	2.26662	1.18054	0.813027	0.941852	NCBI	UDP-glucose 4-epimerase
463	USA300HOU_2074	161510291	orf	2197918	2200575	+	885	163.203	72.1083	2.2633	1.17843	0.010685	0.0872721	NCBI	sensor histidine kinase KdpD
464	USA300HOU_1938	161510160	orf	2080356	2080532	-	58	49.5569	21.9319	2.25958	1.17605	0.112967	0.356468	NCBI	hypothetical protein
465	USA300HOU_2237	161510450	orf	2376120	2377097	+	325	1076.43	477.184	2.2558	1.17364	0.00338269	0.037727	NCBI	acetyltransferase
466	USA300HOU_1257	161509490	orf	1345238	1345579	+	113	131.848	58.467	2.25508	1.17318	0.105811	0.344309	NCBI	hypothetical protein
467	USA300HOU_1785	161510010	orf	1922967	1923449	-	160	58.3342	25.9217	2.2504	1.17018	0.07029	0.293115	NCBI	hypothetical protein
468	USA300HOU_2176	161510390	orf	2320035	2320274	-	79	812.503	361.812	2.24565	1.16714	0.25068	0.53779	NCBI	hypothetical protein
469	USA300HOU_0234	161508485	orf	262746	263501	+	251	11437.9	5100.8	2.24237	1.16502	0.0685367	0.288938	NCBI	[formate-C-acetyltransferase]-activating enzyme
470	USA300HOU_2473	161510682	orf	2609731	2610525	-	264	135.432	60.4805	2.23927	1.16303	0.0349092	0.193532	NCBI	lipoprotein
471	USA300HOU_1028	161509268	orf	1094849	1096210	+	453	1016.18	453.94	2.23858	1.16259	0.00148555	0.023342	NCBI	cytochrome d ubiquinol oxidase subunit I
472	USA300HOU_2113	161510330	orf	2241823	2242683	-	286	21325.5	9546.81	2.23378	1.15949	0.0630907	0.276341	NCBI	fructose-bisphosphate aldolase
473	USA300HOU_2599	161510805	orf	2743173	2744063	+	296	17116.5	7689.41	2.22599	1.15445	0.103093	0.341015	NCBI	fructose-1,6-bisphosphate aldolase
474	USA300HOU_1942	161510163	orf	2082984	2084738	-	584	2457.82	1104.26	2.22575	1.15429	0.0110158	0.0889754	NCBI	cell surface protein MapW2
475	USA300HOU_nc0013	161508266	orf	1929680	1930023	-	344	16.7205	7.51287	2.22557	1.15418	0.134569	0.395841	NCBI	-
476	USA300HOU_t0052	161508266	orf	2001701	2001777	-	77	218.43	98.4687	2.21827	1.14943	0.0291234	0.17184	NCBI	Ile tRNA
477	USA300HOU_0638	161508881	orf	693935	694219	-	94	3.66931	1.6568	2.2147	1.14711	0.686165	0.868243	NCBI	hypothetical protein
478								3.66931	1.6568	2.2147	1.14711	0.686165	0.868243
479	USA300HOU_2262	161510475	orf	2398129	2398926	+	265	507.411	229.473	2.2112	1.14483	0.0740346	0.301295	NCBI	formate dehydrogenase accessory protein
480	USA300HOU_t0047	161508266	orf	1997939	1998020	-	82	2084.62	943.046	2.21052	1.14439	0.0206257	0.137698	NCBI	Leu tRNA
481	USA300HOU_2178	161510392	orf	2320998	2322560	-	520	134.58	60.8949	2.21004	1.14407	0.279444	0.568484	NCBI	BCCT family betaine/carnitine/choline transporter
482	USA300HOU_0353	161508603	orf	384655	386610	-	651	125.029	56.6379	2.20751	1.14242	0.046072	0.228671	NCBI	transcription antiterminator
483	USA300HOU_1589	161509816	orf	1698820	1701021	-	733	116.294	52.7859	2.20312	1.13955	0.014317	0.105099	NCBI	competence protein ComEC
484	USA300HOU_1090	161509329	orf	1164607	1164936	+	109	6277.25	2869.97	2.18722	1.1291	0.0533878	0.248811	NCBI	hypothetical protein
485	USA300HOU_2559	161510765	orf	2705838	2707331	-	497	97.1553	44.4301	2.1867	1.12875	0.110116	0.351481	NCBI	phytoene dehydrogenase
486	USA300HOU_1713	161509940	orf	1836888	1836998	-	36	4.69092	2.14653	2.18534	1.12786	0.410253	0.683114	NCBI	hypothetical protein
487	USA300HOU_0063	161508327	orf	66493	66585	-	30	3.66931	1.67995	2.18418	1.12709	0.686165	0.868243	NCBI	hypothetical protein
488	USA300HOU_1046	161509286	orf	1114110	1114214	+	34	3.66931	1.67995	2.18418	1.12709	0.686165	0.868243	NCBI	hypothetical protein
489	USA300HOU_1649	161509876	orf	1758627	1758746	-	39	450.745	208.277	2.16416	1.11381	0.0151577	0.10886	NCBI	hypothetical protein
490	USA300HOU_2441	161510651	orf	2580973	2582325	+	450	941.376	435.165	2.16326	1.11321	0.00611685	0.0579877	NCBI	carboxylesterase
491	USA300HOU_1657	161509884	orf	1766879	1767952	-	357	951.114	440.087	2.1612	1.11183	0.0020239	0.0278704	NCBI	ammonia monooxygenase
492	USA300HOU_r0007	161508266	orf	561952	562065	+	114	3.66931	1.7031	2.15449	1.10735	0.686165	0.868243	NCBI	5S ribosomal RNA
493	USA300HOU_r0011	161508266	orf	2176447	2176560	-	114	3.66931	1.7031	2.15449	1.10735	0.686165	0.868243	NCBI	5S ribosomal RNA
494	USA300HOU_1118	161509355	orf	1185990	1186421	+	143	7571.15	3525.8	2.14736	1.10256	0.0172437	0.120198	NCBI	cell division protein MraZ
495	USA300HOU_0614	161508859	orf	671763	672398	+	211	40.175	18.7145	2.14673	1.10214	0.167436	0.439288	NCBI	deoxyribonuclease (pyrimidine dimer)
496	USA300HOU_0666	161508908	orf	720645	720737	+	30	4.69092	2.19284	2.1392	1.09707	0.410253	0.683114	NCBI	hypothetical protein
497	USA300HOU_0472	161508718	orf	497297	501796	+	1499	840.926	393.345	2.13788	1.09618	0.01351	0.100582	NCBI	glutamate synthase (NADPH), large subunit
498	USA300HOU_0249	161508500	orf	281104	282249	-	381	4346.2	2038.9	2.13163	1.09196	0.0319635	0.18346	NCBI	nitric oxide dioxygenase
499								15.5115	7.28017	2.13065	1.09129	0.0402038	0.211349
500	USA300HOU_2641	161510847	orf	2789645	2791597	+	650	966.644	456.04	2.11965	1.08382	0.00901463	0.0781634	NCBI	PTS family fructose/mannitol (fru) porter component IIABC
501	USA300HOU_0649	161508891	orf	701431	701868	+	145	57.355	27.1142	2.11531	1.08087	0.124263	0.378376	NCBI	putative monovalent cation/H+ antiporter subunit G
502	USA300HOU_0698	161508939	orf	750877	751566	-	229	170.312	80.7058	2.11028	1.07743	0.0368111	0.199776	NCBI	hypothetical protein
503	USA300HOU_1091	161509330	orf	1165098	1165214	+	38	202.773	96.1832	2.1082	1.07601	0.0148002	0.107377	NCBI	hypothetical protein
504	USA300HOU_0400	161508649	orf	426058	426441	-	127	330.305	157.006	2.10377	1.07298	0.00389904	0.0418339	NCBI	hypothetical protein
505	USA300HOU_1261	161509494	orf	1347621	1347818	+	65	54.0604	25.7596	2.09865	1.06946	0.0647586	0.279051	NCBI	hypothetical protein
506	USA300HOU_0242	161508493	orf	272391	273647	-	418	3.66931	1.75058	2.09605	1.06767	0.75574	0.90727	NCBI	acyl-CoA dehydrogenase
507	USA300HOU_0103	161508360	orf	102369	102902	-	177	27.7284	13.23	2.09587	1.06755	0.517343	0.761714	NCBI	hypothetical protein
508	USA300HOU_0905	161509146	orf	940875	942029	-	384	84.6239	40.3859	2.09538	1.06722	0.357657	0.642563	NCBI	hypothetical protein
509	USA300HOU_1917	161510139	orf	2062125	2062919	+	264	1265.18	604.989	2.09124	1.06436	0.00656597	0.0608261	NCBI	prephenate dehydratase
510	USA300HOU_2413	161510623	orf	2553266	2555029	-	587	25.0807	11.9947	2.09098	1.06418	0.256757	0.544532	NCBI	ABC transporter ATP-binding protein
511	USA300HOU_1869	161510092	orf	2018109	2018918	-	269	1499.84	717.764	2.0896	1.06323	0.0317424	0.18346	NCBI	glycosyltransferase
512	USA300HOU_2681	161510887	orf	2839861	2840679	-	272	88.523	42.3703	2.08927	1.063	0.0697864	0.292301	NCBI	ATP phosphoribosyltransferase regulatory subunit
513	USA300HOU_2267	161510480	orf	2403077	2404231	-	384	639.99	306.61	2.08731	1.06165	0.00286596	0.0339312	NCBI	acyl-CoA dehydrogenase
514	USA300HOU_0390	161508640	orf	420048	421022	-	324	39.1534	18.8777	2.07405	1.05245	0.215568	0.499247	NCBI	hypothetical protein
515	USA300HOU_r0003	161508266	orf	517701	517814	+	114	3.66931	1.77256	2.07006	1.04968	0.686165	0.868243	NCBI	5S ribosomal RNA
516	USA300HOU_2186	161510400	orf	2330986	2331918	-	310	9.98633	4.83029	2.06744	1.04784	0.935483	1	NCBI	tagatose-6-phosphate kinase
517	USA300HOU_2690	161510896	orf	2847840	2848811	-	323	318.106	153.971	2.06601	1.04685	0.315917	0.606663	NCBI	gluconolactonase
518	USA300HOU_2146	161510362	orf	2273075	2274613	+	512	172.313	83.4684	2.0644	1.04573	0.253059	0.539506	NCBI	PTS family fructose/mannitol (fru) porter component IIBC
519								321.987	156.362	2.05924	1.04211	0.0173715	0.12067
520	USA300HOU_1811	161510034	orf	1948591	1949964	-	457	71.0106	34.4917	2.05877	1.04178	0.0259162	0.159536	NCBI	lantibiotic epidermin serine protease
521	USA300HOU_2385	161510595	orf	2526427	2527134	-	235	1558.41	757.012	2.05864	1.04169	0.00634232	0.0595299	NCBI	FNT family formate-nitrite transporter
522	USA300HOU_1018	161509258	orf	1083381	1084628	+	415	706.105	344.235	2.05123	1.03649	0.0521482	0.245953	NCBI	phosphoribosylamine--glycine ligase
523	USA300HOU_1088	161509327	orf	1163615	1164118	+	167	762.184	372.589	2.04564	1.03255	0.00400176	0.0423254	NCBI	hypothetical protein
524	USA300HOU_0915	161509156	orf	950368	951495	+	375	385.26	189.2	2.03626	1.02592	0.0345908	0.192517	NCBI	flavin reductase
525	USA300HOU_1077	161509316	orf	1151160	1151681	+	173	555.656	273.333	2.03289	1.02353	0.00994546	0.0827874	NCBI	hypothetical protein
526	USA300HOU_2443	161510653	orf	2583970	2584746	-	258	297.263	146.389	2.03063	1.02193	0.228165	0.51337	NCBI	ABC transporter ATP-binding protein
527	USA300HOU_2276	161510489	orf	2410850	2411197	-	115	4001.34	1971.41	2.02968	1.02125	0.0178698	0.123163	NCBI	accessory regulator A
528	USA300HOU_2154	161510369	orf	2289678	2290586	-	302	254.331	125.841	2.02105	1.01511	0.0440388	0.224054	NCBI	arginase
529								88.5653	43.9125	2.01686	1.01211	0.043253	0.222444
530	USA300HOU_1540	161509767	orf	1653968	1654111	-	47	18.7637	9.30976	2.01548	1.01113	0.167259	0.439228	NCBI	hypothetical protein
531	USA300HOU_0421	161508668	orf	445015	445860	-	281	63.0251	31.2707	2.01547	1.01111	0.123936	0.378192	NCBI	hypothetical protein
532	USA300HOU_0233	161508484	orf	260459	262723	+	754	36201.4	18044.3	2.00625	1.0045	0.237124	0.522372	NCBI	formate acetyltransferase
533	USA300HOU_0336	161508586	orf	367664	368566	+	300	29.959	14.9355	2.00589	1.00424	0.888611	0.982203	NCBI	transcriptional regulator
534	USA300HOU_1656	161509883	orf	1766096	1766656	+	186	463.736	231.494	2.00323	1.00233	0.00438527	0.0449276	NCBI	3-methyladenine glycosidase
535	USA300HOU_1664	161509891	orf	1772954	1774300	-	448	6538.6	3268.9	2.00025	1.00018	0.0248623	0.156089	NCBI	glutamyl-tRNA reductase
536	USA300HOU_1674	161509901	orf	1788494	1789519	-	341	365.559	183.085	1.99666	0.997589	0.0112593	0.0896959	NCBI	glyceraldehyde 3-phosphate dehydrogenase 2
537	USA300HOU_2672	161510878	orf	2833382	2833594	-	70	56.1036	28.1424	1.99357	0.995351	0.0722528	0.298239	NCBI	hypothetical protein
538	USA300HOU_1475	161509704	orf	1597948	1599114	-	388	3.66931	1.84319	1.99073	0.993301	0.75574	0.90727	NCBI	hypothetical protein
539	USA300HOU_0420	161508667	orf	444637	444996	-	119	9.98633	5.04102	1.98101	0.986238	0.965586	1	NCBI	hypothetical protein
540	USA300HOU_0250	161508501	orf	282404	282511	+	35	3.66931	1.86635	1.96604	0.975292	0.75574	0.90727	NCBI	hypothetical protein
541	USA300HOU_2680	161510886	orf	2839229	2839843	-	204	41.0093	20.861	1.96583	0.975141	0.081823	0.315516	NCBI	ATP phosphoribosyltransferase catalytic subunit
542	USA300HOU_0273	161508524	orf	308606	309049	+	147	645.515	328.482	1.96515	0.974638	0.00482428	0.0476397	NCBI	murein hydrolase regulator LrgA
543	USA300HOU_1148	161509383	orf	1221367	1221585	+	72	1251.27	638.75	1.95894	0.970074	0.00532732	0.0518814	NCBI	DNA-directed RNA polymerase subunit omega
544	USA300HOU_2193	161510406	orf	2336500	2337348	-	282	155.447	79.3594	1.95877	0.969951	0.0357602	0.196336	NCBI	aldo/keto reductase
545	USA300HOU_0916	161509157	orf	951803	952993	+	396	417.994	213.676	1.95621	0.968059	0.0116833	0.0915355	NCBI	ornithine--oxo-acid transaminase
546	USA300HOU_2159	161510374	orf	2301157	2301630	-	157	433.837	222.524	1.94962	0.963192	0.0277368	0.165722	NCBI	hypothetical protein
547	USA300HOU_2510	161510716	orf	2656583	2657017	-	144	174.168	89.5144	1.9457	0.960291	0.0989814	0.332746	NCBI	MarR family transcriptional regulator
548	USA300HOU_2367	161510578	orf	2506559	2506924	-	121	481.853	249.969	1.92765	0.946847	0.0107941	0.0877097	NCBI	hypothetical protein
549	USA300HOU_1956	161510175	orf	2091992	2092144	-	50	8.36023	4.34055	1.92607	0.945664	0.407571	0.681442	NCBI	hypothetical protein
550	USA300HOU_2177	161510391	orf	2320287	2320835	-	182	2211.51	1154.79	1.91508	0.937404	0.264847	0.552217	NCBI	hypothetical protein
551	USA300HOU_2483	161510690	orf	2620437	2620703	+	88	265.986	138.946	1.91431	0.936826	0.0363327	0.198224	NCBI	hypothetical protein
552	USA300HOU_1832	161510055	orf	1971544	1972101	+	185	78.724	41.1373	1.91369	0.936355	0.166634	0.438802	NCBI	hypothetical protein
553	USA300HOU_0712	161508953	orf	762795	763082	+	95	161.807	84.6469	1.91155	0.934742	0.0320461	0.18346	NCBI	hypothetical protein
554	USA300HOU_1693	161509920	orf	1818685	1819374	-	229	698.222	365.917	1.90814	0.93217	0.00347336	0.0384367	NCBI	metal-dependent hydrolase
555	USA300HOU_0828	161509069	orf	883528	883788	-	86	73.8457	38.7106	1.90763	0.931785	0.0937047	0.32108	NCBI	hypothetical protein
556	USA300HOU_0785	161509026	orf	837270	837506	+	78	201.19	105.535	1.90639	0.930841	0.0167399	0.117262	NCBI	hypothetical protein
557	USA300HOU_2460	161510670	orf	2598938	2599756	-	272	87.0419	45.7188	1.90385	0.92892	0.785199	0.923153	NCBI	hypothetical protein
558	USA300HOU_0048	161508312	orf	56934	57554	+	206	1779.41	936.707	1.89964	0.925725	0.02563	0.1595	NCBI	hypothetical protein
559	USA300HOU_1808	161510031	orf	1946423	1947121	-	232	36.9652	19.5064	1.89503	0.922222	0.321654	0.613127	NCBI	lantibiotic epidermin immunity protein F
560	USA300HOU_1473	161509702	orf	1595345	1597297	-	650	3.66931	1.93698	1.89434	0.921698	0.823714	0.944446	NCBI	bacterophage DNA-directed DNA polymerase
561	USA300HOU_2589	161510795	orf	2731850	2731948	-	32	3.66931	1.93698	1.89434	0.921698	0.823714	0.944446	NCBI	hypothetical protein
562	USA300HOU_pUSA300HOUMR0031	161510948	orf	25348	25680	+	110	436.11	230.425	1.89263	0.920395	0.0255399	0.159288	NCBI	hypothetical protein
563	USA300HOU_1710	161509937	orf	1833605	1834051	+	148	358.91	189.723	1.89176	0.919726	0.0092633	0.0798328	NCBI	hypothetical protein
564	USA300HOU_0059	161508323	orf	64071	65168	+	365	129.073	68.3893	1.88732	0.916342	0.456929	0.720995	NCBI	alcohol dehydrogenase
565	USA300HOU_0331	161508581	orf	361743	362861	+	372	16.116	8.54219	1.88663	0.915813	0.153048	0.416126	NCBI	PfkB family carbohydrate kinase
566	USA300HOU_0179	161508431	orf	190689	191009	-	106	162.097	85.9438	1.88608	0.915388	0.534703	0.77785	NCBI	heme-degrading monooxygenase IsdI
567	USA300HOU_1927	161510149	orf	2072078	2072251	-	57	624.358	331.846	1.88147	0.911858	0.136389	0.398493	NCBI	hypothetical protein
568	USA300HOU_1926	161510148	orf	2071104	2071505	+	133	52.4343	28.0486	1.86941	0.902584	0.0900553	0.315516	NCBI	hypothetical protein
569	USA300HOU_1120	161509357	orf	1187386	1187787	+	133	4499.34	2409.34	1.86745	0.901073	0.0413272	0.215767	NCBI	cell division protein
570	USA300HOU_pUSA300HOUMR0015	161510937	orf	12060	12245	-	61	28.3753	15.2133	1.86516	0.899298	0.224538	0.509867	NCBI	hypothetical protein
571	USA300HOU_1729	161509956	orf	1858447	1858938	-	163	6101.13	3276.98	1.86182	0.89671	0.187075	0.467933	NCBI	hypothetical protein
572	USA300HOU_1766	161509992	orf	1905316	1905864	+	182	63.672	34.2531	1.85887	0.894424	0.079795	0.313017	NCBI	DNA-directed RNA polymerase sigma subunit RpoE
573	USA300HOU_0621	161508866	orf	678009	678797	+	262	216.181	116.525	1.85523	0.891598	0.209409	0.492606	NCBI	hydrolase
574	USA300HOU_0808	161509049	orf	864336	864569	+	77	2280.98	1229.88	1.85464	0.891137	0.0269185	0.162195	NCBI	preprotein translocase subunit SecG
575	USA300HOU_1555	161509782	orf	1664526	1665125	-	199	4380.96	2362.35	1.85449	0.891024	0.0453179	0.226113	NCBI	superoxide dismutase
576	USA300HOU_0274	161508525	orf	309042	309743	+	233	1194.23	645.628	1.84972	0.887309	0.00646545	0.0602877	NCBI	antiholin-like protein LrgB
577	USA300HOU_1669	161509896	orf	1783143	1785080	-	645	8776.83	4749.51	1.84795	0.885922	0.219437	0.502478	NCBI	threonyl-tRNA synthetase
578	USA300HOU_pUSA300HOUMR0006	161510929	orf	3868	4035	+	55	8.36023	4.52695	1.84677	0.885002	0.441928	0.70968	NCBI	hypothetical protein
579	USA300HOU_0286	161508537	orf	318865	319269	+	134	4.69092	2.54366	1.84416	0.882962	0.564327	0.796499	NCBI	transposase
580	USA300HOU_1397	161509627	orf	1531514	1531831	-	105	222.329	120.589	1.84369	0.882594	0.0650089	0.279545	NCBI	hypothetical protein
581	USA300HOU_0917	161509158	orf	953102	954346	+	414	1573.67	853.761	1.84322	0.882229	0.0445187	0.225463	NCBI	glutamate dehydrogenase
582	USA300HOU_2695	161510901	orf	2852182	2852646	+	154	64.0891	34.9073	1.83598	0.876551	0.151907	0.414818	NCBI	hypothetical protein
583	USA300HOU_1017	161509257	orf	1081872	1083359	+	495	536.772	292.837	1.83301	0.874211	0.122985	0.375749	NCBI	bifunctional phosphoribosylaminoimidazolecarboxamide formyltransferase/IMP cyclohydrolase
584	USA300HOU_1483	161509711	orf	1601180	1601419	+	79	445.492	243.104	1.83252	0.873827	0.0331054	0.187928	NCBI	hypothetical protein
585								11.4251	6.25321	1.82707	0.869533	0.16063	0.430162
586	USA300HOU_2389	161510599	orf	2530914	2531015	-	33	19.1808	10.5231	1.82273	0.866099	0.111328	0.354159	NCBI	hypothetical protein
587	USA300HOU_1431	161509660	orf	1561096	1562034	-	312	171.104	94.0022	1.82021	0.864105	0.228924	0.514203	NCBI	Panton-Valentine leukocidin subunit S
588	USA300HOU_0807	161509048	orf	863811	864269	+	152	839.427	461.32	1.81962	0.863636	0.0234538	0.151597	NCBI	hypothetical protein
589	USA300HOU_1099	161509337	orf	1170314	1171273	-	319	1904.09	1046.47	1.81954	0.863574	0.502683	0.751412	NCBI	alpha-hemolysin
590	USA300HOU_2702	161510908	orf	2858775	2859287	-	170	302.976	166.882	1.81551	0.860371	0.249097	0.535878	NCBI	hypothetical protein
591	USA300HOU_1436	161509665	orf	1565218	1566684	-	488	6.73413	3.71072	1.81478	0.859793	0.280598	0.569201	NCBI	hypothetical protein
592	USA300HOU_1409	161509639	orf	1541926	1542498	-	190	504.286	277.892	1.81468	0.859718	0.0204483	0.136836	NCBI	hypothetical protein
593	USA300HOU_1514	161509741	orf	1629936	1630115	+	59	5.71253	3.15034	1.8133	0.858619	0.395033	0.677516	NCBI	hypothetical protein
594	USA300HOU_1820	161510043	orf	1959339	1959980	+	213	517.15	285.428	1.81184	0.857456	0.0180459	0.123669	NCBI	hypothetical protein
595	USA300HOU_1767	161509993	orf	1905977	1906420	+	147	35.4841	19.6233	1.80826	0.854604	0.32889	0.615839	NCBI	hypothetical protein
596	USA300HOU_1771	161509997	orf	1909194	1909496	+	100	158.325	87.5853	1.80766	0.854125	0.0334995	0.189033	NCBI	hypothetical protein
597	USA300HOU_2063	161510280	orf	2188412	2188774	-	120	2001.57	1110.38	1.8026	0.850077	0.0259061	0.159536	NCBI	PemK family transcriptional regulator
598	USA300HOU_pUSA300HOUMR0003	161510926	orf	2071	2220	+	49	17.1376	9.52049	1.80007	0.848055	0.1562	0.423193	NCBI	hypothetical protein
599	USA300HOU_2558	161510764	orf	2704705	2705841	-	378	47.3687	26.32	1.79972	0.847775	0.280562	0.569201	NCBI	glycosyltransferase
600	USA300HOU_1770	161509996	orf	1908221	1908934	-	237	3120.13	1734.58	1.79878	0.847021	0.0954935	0.326139	NCBI	putative translaldolase
601	USA300HOU_2088	161510305	orf	2217767	2218207	+	146	332.723	185.477	1.79387	0.843077	0.0297295	0.174332	NCBI	hypothetical protein
602								218.805	122.019	1.79321	0.842543	0.490507	0.744434
603	USA300HOU_1100	161509338	orf	1171946	1172092	+	48	47.7434	26.6257	1.79313	0.842484	0.108817	0.350086	NCBI	hypothetical protein
604	USA300HOU_1831	161510054	orf	1970446	1970811	+	121	2136.7	1192.24	1.79218	0.841713	0.0925829	0.318514	NCBI	hypothetical protein
605	USA300HOU_2011	161510229	orf	2129405	2130421	-	338	1903.66	1064.77	1.78786	0.838236	0.0730063	0.299356	NCBI	leukocidin subunit
606	USA300HOU_2236	161510449	orf	2376049	2376144	-	31	11.4251	6.3933	1.78704	0.837568	0.176431	0.450987	NCBI	hypothetical protein
607	USA300HOU_0392	161508641	orf	421932	422543	+	203	497.697	278.53	1.78687	0.837434	0.122418	0.375305	NCBI	enterotoxin
608	USA300HOU_2465	161510674	orf	2604784	2605206	-	140	128.783	72.2181	1.78325	0.834506	0.12839	0.386578	NCBI	hypothetical protein
609	USA300HOU_t0016	161508266	orf	1181908	1181981	-	74	333.388	187.368	1.77932	0.831324	0.503204	0.751412	NCBI	Arg tRNA
610	USA300HOU_1445	161509674	orf	1578685	1579326	-	213	9.38184	5.27373	1.77898	0.831047	0.352281	0.636118	NCBI	major tail protein
611	USA300HOU_0171	161508423	orf	181938	183047	+	369	18.1592	10.2221	1.77646	0.829002	0.158126	0.426265	NCBI	capsular polysaccharide biosynthesis protein Cap5I
612	USA300HOU_nc0014	161508266	orf	1945949	1946423	-	475	28.3753	16.0296	1.77018	0.823899	0.245643	0.531666	NCBI	-
613	USA300HOU_1707	161509934	orf	1831964	1832566	+	200	11602.3	6562.83	1.76788	0.822022	0.202367	0.481617	NCBI	30S ribosomal protein S4
614	USA300HOU_1007	161509247	orf	1071211	1071528	-	105	4374.75	2475.03	1.76755	0.821755	0.152275	0.414818	NCBI	hypothetical protein
615	USA300HOU_0757	161508998	orf	811291	811395	+	34	3.66931	2.07708	1.76657	0.820954	0.889786	0.982367	NCBI	hypothetical protein
616	USA300HOU_0629	161508872	orf	684312	686159	-	615	82.6231	46.807	1.76519	0.81982	0.104998	0.34363	NCBI	hypothetical protein
617	USA300HOU_1848	161510071	orf	1987714	1987866	-	50	678.648	384.798	1.76365	0.818565	0.156242	0.423193	NCBI	hypothetical protein
618	USA300HOU_1263	161509496	orf	1349541	1350440	+	299	6.73413	3.82648	1.75988	0.815473	0.280598	0.569201	NCBI	ABC transporter ATP-binding protein
619	USA300HOU_1590	161509817	orf	1701026	1701496	-	156	461.149	262.197	1.75878	0.814578	0.081686	0.315516	NCBI	competence protein ComEB
620	USA300HOU_2137	161510354	orf	2264046	2265137	+	363	5266.76	2994.72	1.75868	0.814493	0.0653199	0.279545	NCBI	lytic regulatory protein
621	USA300HOU_1291	161509523	orf	1392720	1393577	+	285	424.788	242.058	1.7549	0.811392	0.286367	0.576791	NCBI	transcription antiterminator
622	USA300HOU_1012	161509252	orf	1075695	1075958	+	87	47.9732	27.3493	1.75409	0.810724	0.239636	0.524713	NCBI	phosphoribosylformylglycinamidine synthase
623	USA300HOU_0904	161509145	orf	940445	940819	+	124	1320.34	753.064	1.75329	0.810061	0.164455	0.436106	NCBI	hypothetical protein
624	USA300HOU_1522	161509749	orf	1638569	1639030	-	153	933.27	532.606	1.75227	0.809226	0.0098084	0.0825299	NCBI	arginine repressor
625	USA300HOU_1494	161509721	orf	1610853	1611578	-	241	3817.89	2178.86	1.75224	0.8092	0.0383894	0.204839	NCBI	response regulator SrrA
626	USA300HOU_2422	161510632	orf	2560515	2561171	+	218	1168.08	666.864	1.7516	0.808676	0.082724	0.315516	NCBI	hypothetical protein
627	USA300HOU_1101	161509339	orf	1172076	1172273	+	65	226.458	129.715	1.74581	0.803896	0.0369487	0.199776	NCBI	hypothetical protein
628	USA300HOU_2642	161510848	orf	2791611	2792549	+	312	597.85	343.092	1.74253	0.801186	0.541816	0.780215	NCBI	mannose-6-phosphate isomerase
629	USA300HOU_2467	161510676	orf	2606095	2606514	-	139	113.646	65.2853	1.74076	0.799718	0.0579317	0.262353	NCBI	hypothetical protein
630	USA300HOU_1011	161509251	orf	1074991	1075695	+	234	49.5993	28.514	1.73947	0.798649	0.186477	0.467409	NCBI	phosphoribosylaminoimidazole-succinocarboxamide synthase
631	USA300HOU_1737	161509964	orf	1867751	1868593	-	280	559.326	321.869	1.73774	0.797214	0.0428429	0.221504	NCBI	metal-dependent hydrolase
632	USA300HOU_2698	161510904	orf	2855848	2856423	+	191	18.1592	10.4537	1.73711	0.79669	0.162608	0.433011	NCBI	hypothetical protein
633	USA300HOU_1284	161509516	orf	1383963	1384430	+	155	649.789	374.564	1.73479	0.794761	0.0190395	0.128382	NCBI	hypothetical protein
634	USA300HOU_1016	161509256	orf	1080269	1081297	+	342	243.722	140.499	1.73469	0.794682	0.198189	0.478567	NCBI	phosphoribosylaminoimidazole synthetase
635	USA300HOU_2549	161510755	orf	2693685	2695229	-	514	954.427	550.434	1.73395	0.794065	0.0499001	0.240301	NCBI	1-pyrroline-5-carboxylate dehydrogenase
636	USA300HOU_2435	161510645	orf	2574463	2575404	-	313	110.164	63.6159	1.73171	0.792194	0.0973498	0.328816	NCBI	glycine betaine/L-proline ABC transporter binding protein
637	USA300HOU_2359	161510570	orf	2494844	2496121	-	425	213.739	123.689	1.72804	0.789137	0.151804	0.414818	NCBI	hypothetical protein
638	USA300HOU_1103	161509340	orf	1172718	1173434	-	238	19.5979	11.3417	1.72795	0.789061	0.275016	0.563823	NCBI	superantigen-like protein
639	USA300HOU_2400	161510610	orf	2540232	2540336	-	34	5.71253	3.31359	1.72397	0.785733	0.435054	0.704476	NCBI	hypothetical protein
640	USA300HOU_0775	161509016	orf	826434	827075	-	213	587.284	340.807	1.72321	0.785101	0.041802	0.21734	NCBI	hypothetical protein
641	USA300HOU_0180	161508432	orf	191022	191405	-	127	122.943	71.3835	1.72229	0.784329	0.681373	0.867424	NCBI	hypothetical protein
642	USA300HOU_1438	161509667	orf	1568610	1568900	-	96	6.31701	3.68757	1.71306	0.776574	1	1	NCBI	hypothetical protein
643	USA300HOU_0668	161508910	orf	722030	722827	+	265	878.888	513.875	1.71031	0.774261	0.443138	0.710838	NCBI	iron (Fe3+) ABC transporter ATP-binding protein
644	USA300HOU_0799	161509040	orf	854840	855469	+	209	579.153	339.565	1.70557	0.770258	0.0351405	0.193799	NCBI	hypothetical protein
645	USA300HOU_t0026	161508266	orf	1995962	1996036	-	75	992.286	582.131	1.70457	0.769412	0.087331	0.315516	NCBI	Gly tRNA
646	USA300HOU_2496	161510702	orf	2641231	2641923	-	230	340.291	199.837	1.70285	0.767949	0.0343817	0.192281	NCBI	hypothetical protein
647	USA300HOU_2517	161510723	orf	2663460	2664080	-	206	1341.67	788.832	1.70083	0.76624	0.0516462	0.24399	NCBI	sortase
648	USA300HOU_0633	161508876	orf	690501	690761	-	86	9.79895	5.76347	1.70018	0.765691	0.273103	0.561608	NCBI	hypothetical protein
649	USA300HOU_2018	161510236	orf	2135507	2136814	+	435	244.804	144.1	1.69886	0.764563	0.0564562	0.258553	NCBI	Trk family K+ transporter ABC protein
650	USA300HOU_1709	161509936	orf	1832782	1833525	-	247	98.1345	57.7818	1.69836	0.764145	0.0957547	0.326139	NCBI	glycerophosphodiester phosphodiesterase
651	USA300HOU_pUSA300HOUMR0032	161510949	orf	25692	25877	+	61	150.756	88.7908	1.69788	0.763735	0.0922104	0.31826	NCBI	transcriptional regulator
652	USA300HOU_0887	161509128	orf	925211	925477	-	88	180.383	106.244	1.69781	0.763675	0.0318572	0.18346	NCBI	hypothetical protein
653	USA300HOU_1053	161509293	orf	1126474	1127544	-	356	2753.33	1621.95	1.69755	0.76345	0.0413477	0.215767	NCBI	cytochrome oxidase assembly protein
654	USA300HOU_2163	161510378	orf	2305182	2305697	-	171	723.653	426.305	1.6975	0.763413	0.205033	0.485196	NCBI	hypothetical protein
655	USA300HOU_2710	161510916	orf	2865785	2866180	-	131	41.0093	24.1758	1.6963	0.762387	0.163915	0.435271	NCBI	hypothetical protein
656	USA300HOU_2461	161510671	orf	2599767	2600588	-	273	85.8329	50.6833	1.69351	0.760019	0.738504	0.898075	NCBI	hypothetical protein
657	USA300HOU_1796	161510019	orf	1930085	1930186	+	33	6.31701	3.73387	1.69181	0.75857	1	1	NCBI	hypothetical protein
658	USA300HOU_1080	161509319	orf	1155997	1156311	+	104	4279.29	2533.56	1.68904	0.756202	0.0731943	0.299517	NCBI	thioredoxin
659	USA300HOU_2166	161510381	orf	2306266	2307636	-	456	1643.95	975.096	1.68594	0.753549	0.115527	0.361849	NCBI	hypothetical protein
660	USA300HOU_1510	161509737	orf	1625263	1626282	-	339	237.091	141.069	1.68067	0.749036	0.0289678	0.171277	NCBI	maltose operon transcriptional repressor
661	USA300HOU_2013	161510231	orf	2130443	2131498	-	351	1617.12	963.201	1.6789	0.747513	0.173075	0.446458	NCBI	leukocidin subunit
662	USA300HOU_1398	161509628	orf	1532168	1532875	-	235	11502	6852.98	1.67839	0.747077	0.131517	0.3922	NCBI	hypothetical protein
663	USA300HOU_0533	161508779	orf	584188	584688	+	166	9918.32	5909.68	1.67832	0.747015	0.151562	0.414818	NCBI	50S ribosomal protein L10
664	USA300HOU_1352	161509582	orf	1456686	1456886	-	66	3.66931	2.19402	1.67242	0.741934	0.953724	1	NCBI	hypothetical protein
665								3.66931	2.19402	1.67242	0.741934	0.953724	1
666	USA300HOU_1326	161509557	orf	1427241	1428143	-	300	3385.2	2025.44	1.67134	0.741005	0.0998923	0.335016	NCBI	hypothetical protein
667	USA300HOU_0655	161508897	orf	708755	709507	-	250	240.863	144.309	1.66908	0.739049	0.184064	0.463666	NCBI	hypothetical protein
668	USA300HOU_2669	161510875	orf	2829120	2830172	+	350	81.6014	48.9108	1.66837	0.738442	0.151676	0.414818	NCBI	intercellular adhesion protein C
669	USA300HOU_0200	161508451	orf	218690	219247	-	185	155.03	93.3225	1.66123	0.732251	0.130156	0.389237	NCBI	isochorismatase
670	USA300HOU_1109	161509346	orf	1179517	1179744	+	75	628.378	378.447	1.66041	0.731541	0.0269904	0.162285	NCBI	hypothetical protein
671	USA300HOU_pUSA300HOUMR0010	161510932	orf	6971	7390	+	139	110.122	66.4653	1.65683	0.728426	0.429486	0.698774	NCBI	MarR family transcriptional regulator
672	USA300HOU_2508	161510714	orf	2654922	2655515	-	197	26.7068	16.1257	1.65616	0.727845	0.839295	0.953257	NCBI	hydrolase
673	USA300HOU_2426	161510636	orf	2566030	2566131	-	33	3.66931	2.21717	1.65495	0.726789	0.953724	1	NCBI	hypothetical protein
674	USA300HOU_2705	161510911	orf	2862291	2862482	+	63	3.66931	2.21717	1.65495	0.726789	0.953724	1	NCBI	hypothetical protein
675	USA300HOU_0806	161509047	orf	862167	863471	+	434	24456.5	14798.2	1.65267	0.724799	0.260767	0.549757	NCBI	phosphopyruvate hydratase
676	USA300HOU_1015	161509255	orf	1078792	1080276	+	494	320.506	193.967	1.65238	0.724542	0.0445535	0.225463	NCBI	amidophosphoribosyltransferase
677								290.36	175.738	1.65223	0.724411	0.0258076	0.159536
678	USA300HOU_1042	161509282	orf	1108504	1109598	+	364	347.315	210.625	1.64897	0.721567	0.329908	0.616641	NCBI	spermidine/putrescine ABC transporter ATP-binding protein
679	USA300HOU_0086	161508347	orf	88819	88956	-	45	11.4251	6.93052	1.64851	0.721165	0.248205	0.534534	NCBI	hypothetical protein
680	USA300HOU_0272	161508523	orf	307753	308493	+	246	517.669	314.575	1.64561	0.718626	0.101293	0.338119	NCBI	two-component response regulator
681	USA300HOU_0686	161508928	orf	740361	741158	-	265	1128.45	687.193	1.64212	0.715555	0.0758829	0.305348	NCBI	LysM domain-containing protein
682	USA300HOU_0138	161508395	orf	147066	147842	+	258	625.416	381.604	1.63891	0.71274	0.0727563	0.299016	NCBI	acetoin reductase
683	USA300HOU_1430	161509659	orf	1560117	1561094	-	325	199.479	121.725	1.63876	0.712606	0.168782	0.4408	NCBI	Panton-Valentine leukocidin subunit F
684	USA300HOU_1095	161509334	orf	1167794	1168144	+	116	1585.78	968.366	1.63758	0.711566	0.367398	0.651421	NCBI	fibrinogen-binding protein
685	USA300HOU_t0006	161508266	orf	556391	556463	+	73	733.409	448.558	1.63504	0.709324	0.165753	0.437699	NCBI	Lys tRNA
686	USA300HOU_1087	161509326	orf	1163035	1163622	+	195	563.454	344.654	1.63484	0.709151	0.04863	0.236013	NCBI	nucleoside-triphosphatase
687	USA300HOU_1041	161509281	orf	1107952	1108491	+	179	319.127	195.785	1.62999	0.704864	0.582095	0.804021	NCBI	transcriptional regulator
688	USA300HOU_0441	161508687	orf	465999	466799	+	266	7.33862	4.50498	1.629	0.703989	0.996299	1	NCBI	hypothetical protein
689	USA300HOU_0003	161508269	orf	3697	3942	+	81	706.31	433.965	1.62757	0.702721	0.0333725	0.189033	NCBI	hypothetical protein
690	USA300HOU_0901	161509142	orf	935072	935431	+	119	556.678	342.703	1.62438	0.699885	0.0740526	0.301295	NCBI	hypothetical protein
691	USA300HOU_2495	161510701	orf	2640302	2641066	-	254	651.143	401.164	1.62313	0.698782	0.0642346	0.277634	NCBI	MerR family transcriptional regulator
692	USA300HOU_2401	161510611	orf	2540431	2541741	+	436	22522.4	13927.3	1.61713	0.693438	0.479879	0.737094	NCBI	immunoglobulin G-binding protein SBI
693	USA300HOU_2147	161510363	orf	2274648	2276780	+	710	133.848	82.7958	1.61661	0.69297	0.0750495	0.303183	NCBI	transcriptional antiterminator
694	USA300HOU_1802	161510025	orf	1940374	1941090	-	238	8.36023	5.18112	1.6136	0.69028	0.624058	0.828582	NCBI	serine protease SplE
695	USA300HOU_0007	161508273	orf	9782	10612	-	276	719.421	446.15	1.61251	0.689307	0.100289	0.335555	NCBI	hypothetical protein
696	USA300HOU_0276	161508527	orf	310704	311495	+	263	98.6966	61.2171	1.61224	0.689067	0.589035	0.810814	NCBI	PTS family glucose/glucoside (glc) porter component IIABC
697	USA300HOU_1718	161509945	orf	1843698	1844603	+	301	351.904	218.691	1.60914	0.686288	0.0635558	0.27638	NCBI	transglycosylase
698								12.0295	7.4909	1.60589	0.683371	0.551112	0.784897
699	USA300HOU_0913	161509154	orf	948173	948556	-	127	134.181	83.5563	1.60587	0.683357	0.494511	0.746887	NCBI	hypothetical protein
700	USA300HOU_0555	161508801	orf	611689	614532	+	947	132.929	82.9693	1.60215	0.680012	0.785524	0.923153	NCBI	Ser-Asp rich fibrinogen/bone sialoprotein-binding protein SdrC
701	USA300HOU_0573	161508819	orf	637824	638654	-	276	1879.82	1174.05	1.60114	0.679101	0.0365737	0.198882	NCBI	phosphomethylpyrimidine kinase
702	USA300HOU_0099	161508357	orf	99278	100498	-	406	47.7434	29.8247	1.6008	0.678795	0.184978	0.464733	NCBI	major facilitator transporter
703	USA300HOU_2468	161510677	orf	2606468	2606689	+	73	14.0728	8.79569	1.59996	0.678036	0.341746	0.626644	NCBI	hypothetical protein
704	USA300HOU_1449	161509678	orf	1580499	1580777	-	92	5.71253	3.57063	1.59987	0.677952	0.517987	0.761714	NCBI	DNA packaging protein
705	USA300HOU_1722	161509949	orf	1849896	1851602	-	568	91.213	57.1704	1.59546	0.673971	0.0851172	0.315516	NCBI	acetyl-CoA synthetase
706	USA300HOU_1501	161509728	orf	1616497	1617405	+	302	951.948	596.803	1.59508	0.673629	0.0429924	0.221504	NCBI	dehydrogenase
707	USA300HOU_0689	161508930	orf	745089	745514	+	141	95.8616	60.154	1.5936	0.672292	0.287246	0.577278	NCBI	hypothetical protein
708	USA300HOU_0608	161508853	orf	665157	665633	+	158	264.692	166.458	1.59015	0.66916	0.49783	0.749116	NCBI	acetytransferase
709	USA300HOU_0235	161508486	orf	263605	263799	+	64	51.8298	32.6195	1.58892	0.668049	0.134614	0.395841	NCBI	hypothetical protein
710	USA300HOU_0602	161508847	orf	660850	661500	+	216	31.2103	19.6477	1.5885	0.667666	0.326245	0.615839	NCBI	hypothetical protein
711	USA300HOU_1086	161509325	orf	1162223	1163023	+	266	662.798	417.702	1.58677	0.666095	0.0634081	0.27638	NCBI	glutamate racemase
712	USA300HOU_0798	161509039	orf	853236	854138	-	300	325.052	204.903	1.58637	0.665728	0.0398155	0.210084	NCBI	hypothetical protein
713	USA300HOU_1045	161509285	orf	1113652	1114071	+	139	761.332	479.934	1.58633	0.665688	0.0606886	0.270107	NCBI	hypothetical protein
714	USA300HOU_2111	161510328	orf	2239674	2240012	-	112	1224.77	772.45	1.58557	0.665	0.0852463	0.315516	NCBI	hypothetical protein
715	USA300HOU_1010	161509250	orf	1073863	1074987	+	374	162.036	102.537	1.58027	0.660169	0.124628	0.378678	NCBI	phosphoribosylaminoimidazole carboxylase ATPase subunit
716	USA300HOU_2140	161510356	orf	2266428	2267564	-	378	200.73	127.057	1.57985	0.659784	0.126155	0.381685	NCBI	SAP domain-containing protein
717	USA300HOU_0089	161508348	orf	91701	91799	-	32	5.71253	3.61693	1.57938	0.659362	0.517987	0.761714	NCBI	hypothetical protein
718	USA300HOU_0438	161508685	orf	463490	464293	+	267	8.36023	5.29806	1.57798	0.658079	0.661805	0.855534	NCBI	lipoprotein
719	USA300HOU_0903	161509144	orf	939110	940426	+	438	2048.47	1298.55	1.57751	0.657646	0.429419	0.698774	NCBI	NhaC family Na(+)/H(+) antiporter
720	USA300HOU_2317	161510529	orf	2456668	2457321	+	217	263.381	167.201	1.57524	0.65557	0.0723969	0.298401	NCBI	hypothetical protein
721	USA300HOU_2596	161510802	orf	2741039	2742412	-	457	155.78	98.9525	1.57429	0.654697	0.699387	0.875941	NCBI	4-aminobutyrate aminotransferase
722	USA300HOU_1414	161509644	orf	1547659	1547775	-	38	39.5706	25.1541	1.57313	0.653634	0.363415	0.647288	NCBI	hypothetical protein
723	USA300HOU_1794	161510018	orf	1928534	1928917	-	127	27.541	17.5255	1.57149	0.65213	0.306527	0.599672	NCBI	hypothetical protein
724	USA300HOU_0822	161509063	orf	879352	879822	+	156	315.458	201.086	1.56877	0.649633	0.634965	0.83664	NCBI	hypothetical protein
725								7.75574	4.94723	1.56769	0.648642	0.297676	0.592022
726	USA300HOU_2709	161510915	orf	2864045	2864236	+	63	19.1808	12.2517	1.56556	0.646676	0.239074	0.524713	NCBI	hypothetical protein
727	USA300HOU_2194	161510407	orf	2337335	2337433	-	32	8.36023	5.34318	1.56465	0.645843	0.624058	0.828582	NCBI	hypothetical protein
728	USA300HOU_2302	161510514	orf	2439509	2440039	+	176	780.173	498.777	1.56417	0.645399	0.148275	0.409834	NCBI	hypothetical protein
729								400.856	256.797	1.56098	0.642453	0.0860845	0.315516
730	USA300HOU_1108	161509345	orf	1177653	1179209	+	518	67.2989	43.1218	1.56067	0.642166	0.448241	0.713373	NCBI	arginine/ornithine APC transporter
731	USA300HOU_2584	161510790	orf	2729218	2729493	+	91	999.063	640.189	1.56058	0.642079	0.136805	0.399051	NCBI	hypothetical protein
732	USA300HOU_0470	161508716	orf	494999	496117	-	372	421.433	270.273	1.55929	0.640888	0.109894	0.351481	NCBI	hypothetical protein
733	USA300HOU_0646	161508888	orf	699178	700674	+	498	107.329	68.8653	1.55853	0.64019	0.0975953	0.329254	NCBI	putative monovalent cation/H+ antiporter subunit D
734	USA300HOU_0426	161508673	orf	449707	450633	+	308	54.0604	34.7013	1.55788	0.639584	0.262983	0.551271	NCBI	superantigen-like protein
735	USA300HOU_0318	161508568	orf	350546	351046	+	166	13.0511	8.37777	1.55783	0.639539	0.480473	0.737131	NCBI	hypothetical protein
736	USA300HOU_0417	161508665	orf	443428	443700	-	90	3.66931	2.35726	1.5566	0.638395	1	1	NCBI	transposase
737	USA300HOU_1886	161510109	orf	2031545	2031835	-	96	3.66931	2.35726	1.5566	0.638395	1	1	NCBI	hypothetical protein
738	USA300HOU_r0014	161508266	orf	2292759	2292871	-	113	3.66931	2.35726	1.5566	0.638395	1	1	NCBI	5S ribosomal RNA
739	USA300HOU_1043	161509283	orf	1111203	1112276	+	357	858.813	552.319	1.55492	0.636841	0.332385	0.61686	NCBI	spermidine/putrescine ABC transporter ATP-binding protein
740	USA300HOU_1266	161509499	orf	1352232	1352834	+	200	159.304	102.582	1.55294	0.634998	0.220187	0.502981	NCBI	response regulator
741	USA300HOU_0368	161508618	orf	400502	400717	-	71	178.255	114.822	1.55244	0.634538	0.2766	0.565277	NCBI	Tat family twin arginine targeting transporter
742	USA300HOU_0592	161508838	orf	654587	655213	+	208	9.38184	6.04365	1.55235	0.634449	0.503729	0.751412	NCBI	hypothetical protein
743								13.4683	8.68111	1.55145	0.633613	0.197046	0.478567
744	USA300HOU_1299	161509531	orf	1400176	1401438	+	420	90.149	58.1291	1.55084	0.633051	0.347875	0.635152	NCBI	ImpB/MucB/SamB family DNA-damage repair protein
745	USA300HOU_0897	161509138	orf	932717	932959	-	80	2210.4	1425.71	1.55038	0.632627	0.0743928	0.301816	NCBI	hypothetical protein
746	USA300HOU_2384	161510594	orf	2525658	2526194	-	178	125.676	81.088	1.54987	0.632144	0.133316	0.395288	NCBI	GNAT family acetyltransferase
747	USA300HOU_1295	161509527	orf	1398126	1398635	-	169	433.046	279.798	1.54771	0.630132	0.136474	0.398493	NCBI	methionine sulfoxide reductase A
748	USA300HOU_1858	161510081	orf	2005660	2006115	-	151	382.612	247.685	1.54475	0.627378	0.233853	0.519187	NCBI	peroxiredoxin
749	USA300HOU_0308	161508559	orf	343910	344401	+	163	1048.69	680.598	1.54083	0.623708	0.0504643	0.241259	NCBI	hypothetical protein
750	USA300HOU_nc0020	161508266	orf	2147086	2147378	-	293	27.9581	18.2028	1.53593	0.61911	0.192768	0.478388	NCBI	-
751	USA300HOU_2039	161510256	orf	2153293	2154243	-	316	334.204	217.651	1.53551	0.618713	0.177285	0.451993	NCBI	sucrose operon repressor
752	USA300HOU_1879	161510102	orf	2024951	2026168	+	405	1020.98	665.428	1.53432	0.617604	0.173466	0.446458	NCBI	ribonuclease BN
753	USA300HOU_1044	161509284	orf	1112350	1113369	+	339	3855.47	2513.65	1.53381	0.617123	0.157268	0.425162	NCBI	hypothetical protein
754	USA300HOU_2290	161510503	orf	2424670	2425143	-	157	385.973	251.792	1.53291	0.616269	0.225184	0.510141	NCBI	hypothetical protein
755								25.0807	16.3827	1.53092	0.614401	0.667737	0.861635
756	USA300HOU_0863	161509104	orf	904965	905171	+	68	15.0944	9.87131	1.52911	0.612696	0.406325	0.681442	NCBI	hypothetical protein
757	USA300HOU_r0008	161508266	orf	1998283	1998396	-	114	3.66931	2.40239	1.52736	0.611038	0.955377	1	NCBI	5S ribosomal RNA
758	USA300HOU_0260	161508511	orf	292670	292816	+	48	3.66931	2.40357	1.52661	0.61033	1	1	NCBI	hypothetical protein
759	USA300HOU_0701	161508942	orf	752736	753035	+	99	614.559	402.69	1.52613	0.609881	0.261807	0.550723	NCBI	hypothetical protein
760	USA300HOU_1893	161510116	orf	2035889	2036443	+	184	395.978	259.542	1.52568	0.609449	0.084078	0.315516	NCBI	DNA-directed DNA polymerase III
761	USA300HOU_pUSA300HOUMR0014	161510936	orf	11259	11837	+	192	657.128	431.061	1.52444	0.608281	0.0677408	0.287116	NCBI	recombinase
762	USA300HOU_2336	161510548	orf	2472615	2473166	+	183	394.164	258.568	1.52441	0.608255	0.0665497	0.283483	NCBI	TetR family transcriptional regulator
763	USA300HOU_0832	161509073	orf	885444	886061	-	205	355.198	233.31	1.52243	0.606377	0.147652	0.408882	NCBI	LysE family L-lysine exporter
764	USA300HOU_2459	161510669	orf	2597644	2598945	-	433	118.44	77.9216	1.51998	0.604056	0.931517	1	NCBI	hypothetical protein
765	USA300HOU_t0054	161508266	orf	2181626	2181711	-	86	158.844	104.991	1.51294	0.597352	0.695348	0.874257	NCBI	Leu tRNA
766	USA300HOU_2208	161510421	orf	2352691	2353089	-	132	6850.45	4528.96	1.51259	0.597019	0.240437	0.525598	NCBI	30S ribosomal protein S9
767	USA300HOU_0469	161508715	orf	494220	495002	-	260	554.115	366.508	1.51188	0.59634	0.0639218	0.276725	NCBI	hypothetical protein
768	USA300HOU_2069	161510286	orf	2192657	2193136	-	159	116.439	77.0739	1.51074	0.595256	0.576404	0.802395	NCBI	hypothetical protein
769	USA300HOU_0956	161509197	orf	1001683	1002402	+	239	3958.74	2621.43	1.51014	0.594685	0.143936	0.401593	NCBI	adaptor protein
770	USA300HOU_0363	161508613	orf	395106	395651	+	181	196.559	130.275	1.5088	0.593398	0.742907	0.900992	NCBI	N-acetyltransferase
771	USA300HOU_0725	161508966	orf	776419	777768	+	449	1686.43	1119.27	1.50672	0.591409	0.0632191	0.276341	NCBI	CBS domain-containing protein
772	USA300HOU_1163	161509398	orf	1239723	1241783	+	686	661.359	439.12	1.5061	0.590819	0.103219	0.341015	NCBI	ATP-dependent DNA helicase RecG
773	USA300HOU_0645	161508887	orf	698844	699188	+	114	21.224	14.0949	1.50579	0.590521	0.222568	0.506792	NCBI	putative monovalent cation/H+ antiporter subunit C
774	USA300HOU_1493	161509720	orf	1609121	1610815	-	564	2195.04	1458.13	1.50538	0.590128	0.194574	0.478567	NCBI	sensor histidine kinase SrrB
775	USA300HOU_0415	161508663	orf	441396	441932	-	178	29.1671	19.3942	1.50391	0.58872	0.485245	0.741441	NCBI	hypothetical protein
776	USA300HOU_0431	161508678	orf	455380	456078	+	232	38.1318	25.366	1.50327	0.5881	0.655511	0.851432	NCBI	superantigen-like protein
777	USA300HOU_2429	161510639	orf	2568152	2569648	+	498	425.459	283.468	1.50091	0.585834	0.0806327	0.315071	NCBI	FmtA protein
778	USA300HOU_1849	161510072	orf	1987891	1988490	-	199	2096.05	1398.91	1.49835	0.583375	0.193092	0.478567	NCBI	hypothetical protein
779	USA300HOU_1828	161510051	orf	1967792	1969015	-	407	1720.64	1149.17	1.49728	0.582345	0.106012	0.344569	NCBI	ABC transporter ATP-binding protein
780	USA300HOU_1838	161510061	orf	1979221	1979565	-	114	5602.11	3749.07	1.49427	0.579436	0.104791	0.343588	NCBI	hypothetical protein
781	USA300HOU_1920	161510142	orf	2066345	2066905	+	186	2041.54	1366.52	1.49397	0.579148	0.171425	0.444422	NCBI	nicotinamidase
782	USA300HOU_2340	161510552	orf	2477145	2478113	+	322	207.277	138.863	1.49268	0.5779	0.127274	0.383845	NCBI	hypothetical protein
783								99.948	67.0394	1.49088	0.576169	0.316798	0.607054
784	USA300HOU_1572	161509799	orf	1681308	1682255	-	315	678.956	455.582	1.4903	0.575607	0.0790407	0.311408	NCBI	phosphate starvation-inducible protein PhoH
785	USA300HOU_2557	161510763	orf	2703805	2704668	-	287	31.6274	21.235	1.4894	0.574733	0.252733	0.539506	NCBI	squalene desaturase
786	USA300HOU_1924	161510146	orf	2069676	2069792	-	38	4.69092	3.15034	1.48902	0.574361	0.774606	0.916635	NCBI	hypothetical protein
787	USA300HOU_0423	161508670	orf	447298	447993	+	231	59.5856	40.0503	1.48777	0.573149	0.258846	0.546516	NCBI	superantigen-like protein
788	USA300HOU_0201	161508452	orf	219314	220954	-	546	506.534	340.842	1.48613	0.571559	0.621793	0.827766	NCBI	indolepyruvate decarboxylase
789	USA300HOU_2149	161510365	orf	2277226	2278332	+	368	127.302	85.8951	1.48206	0.567603	0.192426	0.477957	NCBI	mannitol-1-phosphate 5-dehydrogenase
790	USA300HOU_1094	161509333	orf	1167143	1167640	+	165	2382.55	1609.91	1.47993	0.56553	0.273822	0.561917	NCBI	fibrinogen-binding protein
791	USA300HOU_2124	161510341	orf	2252716	2253066	-	116	653.748	442.211	1.47836	0.564	0.175597	0.450312	NCBI	hypothetical protein
792	USA300HOU_1317	161509549	orf	1419201	1419545	-	114	115.459	78.1021	1.47831	0.563954	0.256378	0.544532	NCBI	hypothetical protein
793	USA300HOU_0801	161509042	orf	856229	857242	+	337	16098.7	10894.2	1.47773	0.563387	0.322895	0.613435	NCBI	glycolytic operon regulator
794	USA300HOU_1787	161510012	orf	1924456	1925451	+	331	773.355	523.372	1.47764	0.563294	0.370926	0.653601	NCBI	hypothetical protein
795	USA300HOU_2487	161510693	orf	2626706	2627065	-	119	5.71253	3.87279	1.47504	0.560756	0.56055	0.793682	NCBI	accessory regulator T
796	USA300HOU_0218	161508469	orf	244260	244886	-	208	238.675	162.058	1.47277	0.558536	0.17059	0.443878	NCBI	azoreductase
797	USA300HOU_0973	161509213	orf	1019169	1019678	+	169	3010.98	2048.77	1.46965	0.555472	0.160129	0.429456	NCBI	hypothetical protein
798	USA300HOU_1864	161510087	orf	2013123	2014100	+	325	1206.55	821.159	1.46933	0.555156	0.096082	0.326638	NCBI	hypothetical protein
799	USA300HOU_0678	161508920	orf	731359	731865	-	168	570.793	388.523	1.46914	0.554968	0.114807	0.360581	NCBI	hypothetical protein
800	USA300HOU_0781	161509022	orf	833818	833922	+	34	4.69092	3.19665	1.46745	0.55331	0.774606	0.916635	NCBI	hypothetical protein
801	USA300HOU_0183	161508435	orf	194986	195189	-	67	5.71253	3.89712	1.46583	0.551721	0.60362	0.822565	NCBI	hypothetical protein
802	USA300HOU_2504	161510710	orf	2650287	2651057	+	256	2655.41	1812	1.46546	0.551352	0.0894081	0.315516	NCBI	ABC transporter ATP-binding protein
803	USA300HOU_1651	161509878	orf	1759767	1760051	-	94	587.786	401.367	1.46446	0.550369	0.0777561	0.309285	NCBI	hypothetical protein
804	USA300HOU_2386	161510596	orf	2528387	2529937	-	516	1692.03	1155.44	1.4644	0.550307	0.308135	0.600642	NCBI	ABC transporter ATP-binding protein
805	USA300HOU_1146	161509381	orf	1218772	1220469	-	565	1230.04	840.251	1.4639	0.549815	0.304092	0.597264	NCBI	fibrinogen-binding protein
806	USA300HOU_1319	161509551	orf	1421704	1422345	-	213	49.7866	34.0483	1.46224	0.548176	0.232896	0.517465	NCBI	PnaS family phosphate:sodium (Na+) symporter
807	USA300HOU_t0005	161508266	orf	556309	556384	+	76	1144.73	782.947	1.46208	0.54802	0.38982	0.672608	NCBI	Thr tRNA
808	USA300HOU_1014	161509254	orf	1076624	1078813	+	729	282.646	193.331	1.46198	0.547924	0.156976	0.424777	NCBI	phosphoribosylformylglycinamidine synthase II
809	USA300HOU_1286	161509518	orf	1385309	1385917	-	202	2155.27	1478.36	1.45788	0.543871	0.0850673	0.315516	NCBI	hypothetical protein
810	USA300HOU_2351	161510562	orf	2489804	2490433	-	209	1330.14	913.12	1.4567	0.542704	0.118699	0.367733	NCBI	hypothetical protein
811	USA300HOU_1231	161509465	orf	1327198	1328694	+	498	694.793	477.213	1.45594	0.54195	0.912617	0.997495	NCBI	glycerol kinase
812	USA300HOU_0951	161509192	orf	996763	997743	+	326	3.66931	2.52051	1.45578	0.541793	1	1	NCBI	oligopeptide ABC transporter ATP-binding protein
813	USA300HOU_1775	161510000	orf	1912550	1913383	-	277	273.137	187.645	1.4556	0.541618	0.205151	0.485196	NCBI	aldo/keto reductase
814	USA300HOU_1768	161509994	orf	1906407	1906850	-	147	208.988	143.584	1.45551	0.541525	0.245454	0.531666	NCBI	hypothetical protein
815	USA300HOU_1844	161510067	orf	1983677	1984498	+	273	1987.73	1370.08	1.45081	0.536859	0.134141	0.395841	NCBI	pseudouridylate synthase
816	USA300HOU_1030	161509270	orf	1097359	1098021	+	220	358.595	247.38	1.44957	0.535627	0.214284	0.498303	NCBI	Trk family K+ transporter NAD+ binding protein
817	USA300HOU_0760	161509001	orf	812824	813780	+	318	172.27	118.903	1.44883	0.534891	0.929672	1	NCBI	iron (Fe+3) ABC transporter membrane protein
818	USA300HOU_0644	161508886	orf	698422	698847	+	141	32.2319	22.2608	1.44792	0.533986	0.403312	0.679476	NCBI	putative monovalent cation/H+ antiporter subunit B
819	USA300HOU_1923	161510145	orf	2068307	2069686	+	459	750.444	519.083	1.44571	0.53178	0.194764	0.478567	NCBI	aldehyde dehydrogenase
820								721.737	499.226	1.44571	0.531779	0.148284	0.409834
821	USA300HOU_0654	161508896	orf	708031	708675	+	214	1634.16	1130.59	1.4454	0.531473	0.122838	0.375749	NCBI	metal-dependent transcriptional regulator
822	USA300HOU_0174	161508426	orf	185426	186631	+	401	41.1967	28.5371	1.44362	0.529686	0.578941	0.803566	NCBI	capsular polysaccharide biosynthesis protein Cap5L
823	USA300HOU_2568	161510774	orf	2716462	2716692	+	76	93.8184	64.9925	1.44353	0.529596	0.471209	0.733398	NCBI	hypothetical protein
824	USA300HOU_2424	161510634	orf	2562326	2563735	+	469	70.5935	48.9096	1.44335	0.529418	0.23825	0.524038	NCBI	APC family amino acid-polyamine-organocation transporter
825	USA300HOU_1830	161510053	orf	1969882	1970304	+	140	934.829	648.844	1.44076	0.52683	0.214605	0.498596	NCBI	HIT histidine triad cell-cycle regulator
826	USA300HOU_2335	161510547	orf	2472493	2472618	+	41	23.8717	16.5911	1.43883	0.524892	0.352809	0.636667	NCBI	hypothetical protein
827	USA300HOU_0337	161508587	orf	368844	369644	-	266	297.009	206.622	1.43745	0.523511	0.196873	0.478567	NCBI	transcriptional regulator
828	USA300HOU_2346	161510557	orf	2483243	2483686	+	147	206.715	143.951	1.43601	0.522062	0.119227	0.368567	NCBI	hypothetical protein
829	USA300HOU_0247	161508498	orf	280392	280748	-	118	48.1605	33.5527	1.43537	0.521424	0.188764	0.471329	NCBI	hypothetical protein
830	USA300HOU_0236	161508487	orf	263786	265600	+	604	667.259	465.192	1.43437	0.520421	0.160989	0.430718	NCBI	hypothetical protein
831	USA300HOU_1311	161509543	orf	1414222	1414989	+	255	400.626	279.717	1.43226	0.518291	0.198049	0.478567	NCBI	hydrolase
832	USA300HOU_1298	161509530	orf	1399843	1400031	-	62	620.707	433.455	1.432	0.51803	0.0656588	0.280381	NCBI	4-oxalocrotonate tautomerase
833	USA300HOU_1846	161510069	orf	1986542	1986937	-	131	231.753	161.855	1.43186	0.517887	0.162298	0.432591	NCBI	hypothetical protein
834	USA300HOU_0933	161509174	orf	976721	979330	+	869	2667.31	1866.46	1.42907	0.515081	0.680631	0.867256	NCBI	endopeptidase ClpB
835	USA300HOU_1255	161509488	orf	1344693	1344983	+	96	159.389	111.542	1.42895	0.51496	0.302384	0.595554	NCBI	hypothetical protein
836	USA300HOU_1809	161510032	orf	1947118	1947879	-	253	28.3753	19.8584	1.42888	0.514884	0.331546	0.616689	NCBI	epidermin ABC transporter membrane protein
837	USA300HOU_1644	161509871	orf	1755958	1756242	-	94	4276.25	2993.56	1.42848	0.514483	0.32259	0.613267	NCBI	50S ribosomal protein L27
838	USA300HOU_2639	161510845	orf	2786981	2787454	+	157	109.747	76.8585	1.42791	0.513904	0.304693	0.597618	NCBI	hypothetical protein
839	USA300HOU_1244	161509478	orf	1340869	1340979	+	36	4.69092	3.28926	1.42613	0.512107	0.774606	0.916635	NCBI	hypothetical protein
840	USA300HOU_0921	161509162	orf	959224	960276	+	350	8118.74	5693.17	1.42605	0.512024	0.294039	0.587278	NCBI	glucose-6-phosphate isomerase
841	USA300HOU_2561	161510767	orf	2707987	2708754	-	255	108.768	76.2738	1.42602	0.511991	0.195046	0.478567	NCBI	secretory antigen
842	USA300HOU_0922	161509163	orf	960601	961176	+	191	650.412	456.4	1.42509	0.511054	0.327988	0.615839	NCBI	hypothetical protein
843	USA300HOU_2645	161510851	orf	2797979	2798539	-	186	940.941	660.957	1.4236	0.509546	0.102671	0.340718	NCBI	isochorismatase hydrolase
844	USA300HOU_0246	161508497	orf	278719	280194	-	491	230.544	162.389	1.4197	0.505589	0.142737	0.399945	NCBI	ABC transporter ATP-binding protein
845	USA300HOU_2256	161510469	orf	2393559	2394053	+	164	427.605	301.633	1.41764	0.503487	0.132574	0.393981	NCBI	molybdenum cofactor biosynthesis protein MoaC
846	USA300HOU_1209	161509443	orf	1302643	1303356	+	237	801.422	565.451	1.41731	0.50316	0.0898249	0.315516	NCBI	GntR family transcriptional regulator
847	USA300HOU_0098	161508356	orf	98910	99206	+	98	53.6433	37.8701	1.41651	0.502341	0.489209	0.744434	NCBI	hypothetical protein
848	USA300HOU_1786	161510011	orf	1923725	1924375	+	216	672.01	474.629	1.41586	0.501683	0.379532	0.663415	NCBI	hypothetical protein
849	USA300HOU_1837	161510060	orf	1978740	1978838	-	32	4.69092	3.31359	1.41566	0.501475	0.826367	0.946511	NCBI	hypothetical protein
850	USA300HOU_1098	161509336	orf	1169604	1169837	-	77	521.925	368.889	1.41486	0.500659	0.0761974	0.305649	NCBI	hypothetical protein
851	USA300HOU_1814	161510037	orf	1951745	1954738	-	997	37.34	26.5331	1.4073	0.49293	0.305281	0.598358	NCBI	lantibiotic epidermin biosynthesis protein EpiB
852	USA300HOU_1829	161510052	orf	1969008	1969748	-	246	1106.02	785.925	1.40728	0.49291	0.21865	0.50161	NCBI	ABC transporter ATP-binding protein
853	USA300HOU_2188	161510402	orf	2332462	2332890	-	142	5.71253	4.06037	1.4069	0.492519	0.647035	0.846122	NCBI	galactose-6-phosphate isomerase subunit LacA
854	USA300HOU_0108	161508365	orf	108935	109921	+	328	144.209	102.504	1.40687	0.492493	0.359451	0.643957	NCBI	phosphatidylinositol diacylglycerol-lyase
855	USA300HOU_0975	161509215	orf	1020959	1022134	-	391	1191.23	847.347	1.40583	0.491425	0.139149	0.399605	NCBI	diacylglycerol glucosyltransferase
856	USA300HOU_1292	161509524	orf	1393552	1393719	+	55	88.5653	63.0241	1.40526	0.490837	0.168942	0.4408	NCBI	hypothetical protein
857	USA300HOU_2259	161510472	orf	2395766	2396371	-	201	347.358	247.61	1.40284	0.48835	0.310646	0.602728	NCBI	molybdenum ABC transporter ATP-binding protein
858	USA300HOU_1357	161509587	orf	1460368	1461858	-	496	1051.31	749.603	1.40249	0.48799	0.248284	0.534534	NCBI	peptidase
859	USA300HOU_0961	161509201	orf	1007122	1007715	-	197	301.742	215.167	1.40236	0.487861	0.142151	0.399605	NCBI	hypothetical protein
860	USA300HOU_0329	161508579	orf	359484	360161	+	225	151.59	108.105	1.40225	0.487747	0.184334	0.463934	NCBI	ABC transporter ATP-binding protein
861	USA300HOU_1894	161510117	orf	2036511	2037551	-	346	179.506	128.086	1.40145	0.48692	0.301233	0.594089	NCBI	DNA polymerase IV
862	USA300HOU_2484	161510691	orf	2620847	2621155	+	102	68.5503	48.9975	1.39906	0.484455	0.293622	0.587245	NCBI	hypothetical protein
863								105.056	75.0918	1.39903	0.484431	0.337924	0.622849
864	USA300HOU_2123	161510340	orf	2252094	2252564	+	156	704.206	503.799	1.39779	0.483151	0.11869	0.367733	NCBI	S-ribosylhomocysteinase
865	USA300HOU_1867	161510090	orf	2016738	2017052	-	104	207.609	148.527	1.39779	0.483147	0.516606	0.761653	NCBI	hypothetical protein
866	USA300HOU_2316	161510528	orf	2455808	2456494	-	228	607.528	435.405	1.39532	0.480595	0.156086	0.423193	NCBI	ribose-5-phosphate isomerase A
867	USA300HOU_2293	161510506	orf	2429779	2430576	-	265	120.568	86.5273	1.3934	0.478613	0.27916	0.568312	NCBI	inositol-phosphate phosphatase
868	USA300HOU_1247	161509481	orf	1342163	1342336	+	57	3.66931	2.63627	1.39185	0.477009	1	1	NCBI	hypothetical protein
869	USA300HOU_1347	161509577	orf	1449841	1451109	-	422	1029.93	742.327	1.38744	0.472425	0.80822	0.939437	NCBI	dihydrolipoamide succinyltransferase
870	USA300HOU_1265	161509498	orf	1351144	1352235	+	363	110.581	79.7114	1.38727	0.472248	0.236483	0.521362	NCBI	sensor histidine kinase
871	USA300HOU_1274	161509507	orf	1358623	1359684	+	353	443.032	319.393	1.3871	0.472076	0.290175	0.581167	NCBI	threonine synthase
872	USA300HOU_1507	161509734	orf	1620935	1622419	+	494	4592.63	3311.96	1.38668	0.471638	0.301431	0.594089	NCBI	glucose-6-phosphate 1-dehydrogenase
873	USA300HOU_0898	161509139	orf	933060	933383	+	107	154.238	111.275	1.3861	0.471032	0.209948	0.493466	NCBI	hypothetical protein
874	USA300HOU_0813	161509054	orf	869639	869962	-	107	68.3629	49.3252	1.38596	0.47089	0.216823	0.500117	NCBI	hypothetical protein
875	USA300HOU_1556	161509783	orf	1665402	1665812	-	136	174.96	126.27	1.38561	0.47052	0.758217	0.909094	NCBI	Fur family transcriptional regulator
876	USA300HOU_2583	161510789	orf	2727999	2729063	+	354	2561.83	1849.42	1.38521	0.470104	0.247865	0.534442	NCBI	dihydroorotate dehydrogenase 2
877	USA300HOU_1256	161509489	orf	1344994	1345188	+	64	153.446	110.849	1.38429	0.469142	0.226161	0.510141	NCBI	hypothetical protein
878	USA300HOU_0653	161508895	orf	707166	707909	-	247	11770.6	8503.73	1.38417	0.469026	0.488778	0.744434	NCBI	ABC transporter ATP-binding protein
879	USA300HOU_2526	161510732	orf	2671246	2671590	-	114	105.661	76.3782	1.38339	0.468204	0.414403	0.68761	NCBI	hypothetical protein
880	USA300HOU_1235	161509469	orf	1332557	1332790	+	77	209.465	151.434	1.38321	0.468022	0.42008	0.691654	NCBI	host factor-I protein Hfq
881	USA300HOU_1117	161509354	orf	1184233	1185846	+	537	731.783	530.096	1.38047	0.465162	0.40454	0.680373	NCBI	hypothetical protein
882	USA300HOU_1300	161509532	orf	1401575	1402666	-	363	395.935	286.858	1.38025	0.464926	0.253537	0.540119	NCBI	prephenate dehydrogenase
883	USA300HOU_1147	161509382	orf	1220744	1221367	+	207	2179.45	1579.25	1.38005	0.464723	0.199176	0.478567	NCBI	guanylate kinase
884	USA300HOU_1293	161509525	orf	1393712	1394920	+	402	2577.14	1867.62	1.3799	0.464567	0.197671	0.478567	NCBI	hypothetical protein
885	USA300HOU_1842	161510065	orf	1981757	1982380	-	207	156.094	113.139	1.37967	0.464321	0.1655	0.437438	NCBI	response regulator
886	USA300HOU_0028	161508293	orf	37074	37304	+	76	3.66931	2.66061	1.37913	0.463755	1	1	NCBI	hypothetical protein
887	USA300HOU_2689	161510895	orf	2847176	2847691	+	171	292.778	212.325	1.37891	0.463529	0.135845	0.397472	NCBI	hypothetical protein
888	USA300HOU_2699	161510905	orf	2856588	2857604	+	338	91.213	66.1733	1.3784	0.46299	0.182246	0.460309	NCBI	nickel-cobalt transporter
889	USA300HOU_0473	161508719	orf	501814	503277	+	487	297.843	216.114	1.37818	0.46276	0.211602	0.495306	NCBI	glutamate synthase subunit beta
890	USA300HOU_2654	161510860	orf	2811513	2818328	-	2271	732.89	533.414	1.37396	0.458341	0.281505	0.570418	NCBI	serine-threonine rich protein
891	USA300HOU_0360	161508610	orf	393011	393577	+	188	44.4912	32.4123	1.37267	0.45698	0.243129	0.528936	NCBI	FMN reductase
892	USA300HOU_1013	161509253	orf	1075960	1076631	+	223	70.2188	51.1719	1.37221	0.456505	0.312818	0.604035	NCBI	phosphoribosylformylglycinamidine synthase I
893	USA300HOU_1856	161510079	orf	2004161	2004607	-	148	4223.56	3079.59	1.37147	0.455721	0.440223	0.70801	NCBI	Fur family transcriptional regulator
894	USA300HOU_0900	161509141	orf	934823	935059	+	78	277.598	202.467	1.37108	0.455313	0.370052	0.653601	NCBI	hypothetical protein
895	USA300HOU_0534	161508780	orf	584731	585099	+	122	5675.03	4142.36	1.37	0.454176	0.315537	0.606393	NCBI	50S ribosomal protein L7/L12
896	USA300HOU_2388	161510598	orf	2530498	2530749	-	83	642.995	469.344	1.36999	0.454161	0.144009	0.401593	NCBI	hypothetical protein
897	USA300HOU_0580	161508826	orf	643901	644653	-	250	2637.25	1926.66	1.36882	0.45293	0.229633	0.514203	NCBI	putative heme peroxidase
898	USA300HOU_0046	161508311	orf	56300	56437	+	45	3.66931	2.68258	1.36783	0.451888	1	1	NCBI	hypothetical protein
899	USA300HOU_1462	161509691	orf	1592186	1592572	-	128	3.66931	2.68376	1.36723	0.451255	1	1	NCBI	hypothetical protein
900	USA300HOU_1173	161509408	orf	1256028	1258634	-	868	353.947	258.893	1.36716	0.451177	0.200749	0.478567	NCBI	hypothetical protein
901	USA300HOU_0687	161508929	orf	741519	742163	+	214	350.924	256.71	1.36701	0.451019	0.13559	0.397135	NCBI	hypothetical protein
902	USA300HOU_2189	161510403	orf	2333258	2334049	-	263	321.86	235.555	1.36639	0.450367	0.363474	0.647288	NCBI	lactose phosphotransferase system repressor
903	USA300HOU_2464	161510673	orf	2603134	2604672	+	512	206.63	151.367	1.3651	0.449002	0.348619	0.635152	NCBI	p-aminobenzoyl-glutamate transporter
904	USA300HOU_0552	161508798	orf	609185	609655	+	156	92.9841	68.1335	1.36474	0.448621	0.814936	0.942145	NCBI	deaminase
905	USA300HOU_1050	161509290	orf	1120513	1120788	+	91	369.374	270.727	1.36438	0.448241	0.398713	0.679349	NCBI	hypothetical protein
906	USA300HOU_1807	161510030	orf	1945383	1945949	+	188	24.2888	17.8056	1.36411	0.447958	0.322419	0.613267	NCBI	hypothetical protein
907	USA300HOU_1250	161509484	orf	1343339	1343587	+	82	32.2319	23.6362	1.36367	0.447492	0.479411	0.737094	NCBI	hypothetical protein
908	USA300HOU_0395	161508644	orf	423461	424033	+	190	750.826	550.89	1.36293	0.446714	0.244788	0.531027	NCBI	hypothetical protein
909	USA300HOU_1497	161509724	orf	1613799	1614305	+	168	71.0106	52.1282	1.36223	0.44597	0.229641	0.514203	NCBI	hypothetical protein
910	USA300HOU_0173	161508425	orf	184220	185425	+	401	15.6989	11.5293	1.36165	0.445355	1	1	NCBI	capsular polysaccharide synthesis protein Cap5K
911	USA300HOU_1617	161509844	orf	1722323	1722583	-	86	1140.44	837.576	1.36159	0.445294	0.311494	0.602728	NCBI	hypothetical protein
912	USA300HOU_2145	161510361	orf	2270589	2272412	-	607	5152.44	3785.6	1.36106	0.444735	0.307351	0.600347	NCBI	glucosamine--fructose-6-phosphate aminotransferase
913								56.5208	41.5345	1.36082	0.444472	0.278006	0.566773
914	USA300HOU_2567	161510773	orf	2715742	2716242	+	166	82.6231	60.7214	1.36069	0.444338	0.355561	0.640011	NCBI	hypothetical protein
915	USA300HOU_0708	161508949	orf	758353	760026	+	557	1081.96	796.446	1.35848	0.441996	0.260963	0.549763	NCBI	ABC transporter ATP-binding protein
916	USA300HOU_0176	161508428	orf	187199	188086	+	295	39.1534	28.8903	1.35524	0.438553	0.784637	0.923153	NCBI	capsular polysaccharide biosynthesis protein Cap5N
917	USA300HOU_t0056	161508266	orf	2292321	2292395	-	75	939.937	694.3	1.35379	0.437004	0.303799	0.597264	NCBI	Gln tRNA
918	USA300HOU_1500	161509727	orf	1615873	1616415	-	180	147.317	108.832	1.35361	0.436817	0.186536	0.467409	NCBI	ADP-ribose diphosphatase
919	USA300HOU_pUSA10HOUMR0002	225631041	orf	1348	1464	+	38	18.7637	13.8622	1.35358	0.436784	0.701818	0.878298	NCBI	hypothetical protein
920	USA300HOU_1725	161509952	orf	1853695	1854684	-	329	1636.19	1209.85	1.35239	0.435511	0.420245	0.691654	NCBI	catabolite control protein A
921	USA300HOU_2307	161510519	orf	2445072	2445641	-	189	64.6936	47.8607	1.35171	0.434783	0.230478	0.514504	NCBI	hypothetical protein
922	USA300HOU_0430	161508677	orf	454302	455000	+	232	43.4696	32.2271	1.34885	0.431734	0.251987	0.539241	NCBI	superantigen-like protein
923	USA300HOU_0328	161508578	orf	358422	359471	+	349	145.92	108.217	1.3484	0.431252	0.265773	0.552932	NCBI	ABC transporter ATP-binding protein
924	USA300HOU_0718	161508959	orf	768247	769413	+	388	181.175	134.431	1.34772	0.430518	0.207718	0.489033	NCBI	major facilitator transporter
925	USA300HOU_0327	161508577	orf	357283	358173	+	296	2612.97	1939.42	1.34729	0.430065	0.459171	0.72268	NCBI	acid phosphatase
926	USA300HOU_0476	161508722	orf	508632	509156	+	174	124.799	92.7354	1.34575	0.428413	0.783553	0.922361	NCBI	GNAT family acetyltransferase
927	USA300HOU_nc0016	161508266	orf	1958861	1959339	-	479	12.8638	9.5668	1.34463	0.427206	0.440862	0.708368	NCBI	-
928	USA300HOU_0783	161509024	orf	835610	836449	+	279	39.1534	29.1207	1.34452	0.427096	0.787152	0.924302	NCBI	hypothetical protein
929	USA300HOU_2541	161510747	orf	2684411	2684932	-	173	106.682	79.3665	1.34417	0.426717	0.447369	0.712565	NCBI	methylated-DNA--[protein]-cysteine S-methyltransferase
930	USA300HOU_1434	161509663	orf	1564327	1564626	-	99	3.66931	2.73006	1.34404	0.426575	1	1	NCBI	hypothetical protein
931	USA300HOU_2192	161510405	orf	2336155	2336280	-	41	10.4034	7.74675	1.34294	0.425397	0.581059	0.804021	NCBI	hypothetical protein
932	USA300HOU_1312	161509544	orf	1415037	1415510	-	157	300.866	224.038	1.34292	0.425377	0.354405	0.638701	NCBI	hypothetical protein
933	USA300HOU_0545	161508791	orf	602567	604207	+	546	151.173	112.777	1.34047	0.422735	0.277785	0.56673	NCBI	ribulokinase
934	USA300HOU_2391	161510601	orf	2531640	2532008	-	122	100.552	75.0236	1.34028	0.422533	0.553678	0.788118	NCBI	lipoprotein
935	USA300HOU_0960	161509200	orf	1006653	1007018	-	121	427.793	319.559	1.3387	0.420831	0.225792	0.510141	NCBI	globin
936	USA300HOU_0749	161508990	orf	802383	803300	-	305	186.555	139.386	1.33841	0.420516	0.322566	0.613267	NCBI	diacylglycerol kinase
937	USA300HOU_2300	161510512	orf	2436778	2437134	+	118	675.891	505.096	1.33815	0.420235	0.180371	0.456791	NCBI	hypothetical protein
938	USA300HOU_1533	161509760	orf	1647352	1647570	+	72	196.311	146.789	1.33737	0.419402	0.212908	0.496728	NCBI	hypothetical protein
939	USA300HOU_0369	161508619	orf	400826	401215	-	129	178.485	133.465	1.33731	0.419338	0.378507	0.662038	NCBI	hypothetical protein
940	USA300HOU_2364	161510575	orf	2501477	2503582	+	701	470.573	351.95	1.33704	0.419047	0.339913	0.6253	NCBI	AraC transcriptional regulator
941	USA300HOU_2339	161510551	orf	2476495	2476950	-	151	2676.58	2007.68	1.33317	0.414862	0.143372	0.401328	NCBI	transcriptional regulator TcaR
942	USA300HOU_0209	161508460	orf	231836	232678	+	280	743.88	558.035	1.33303	0.414713	0.146502	0.406491	NCBI	hypothetical protein
943	USA300HOU_2032	161510249	orf	2147579	2148148	+	189	206.255	154.918	1.33139	0.412929	0.255694	0.5439	NCBI	accessory gene regulator protein B
944	USA300HOU_pUSA10HOUMR0004	225631043	orf	1801	1923	+	40	70.1764	52.7859	1.32945	0.410833	0.431554	0.700937	NCBI	hypothetical protein
945	USA300HOU_1720	161509947	orf	1844806	1847493	-	895	296.592	223.217	1.32872	0.410033	0.340762	0.62605	NCBI	cell wall surface anchored protein
946	USA300HOU_2277	161510490	orf	2411625	2411951	-	108	547.193	411.998	1.32815	0.409414	0.15749	0.425357	NCBI	hypothetical protein
947	USA300HOU_0622	161508867	orf	679048	679422	-	124	2445.38	1842.04	1.32754	0.408755	0.231911	0.516084	NCBI	accessory regulator A
948	USA300HOU_0325	161508575	orf	355392	356699	-	435	1887.18	1422.75	1.32643	0.407545	0.226191	0.510141	NCBI	LIVCS family branched chain amino acid:cation symporter
949	USA300HOU_0053	161508317	orf	60794	61162	-	122	105.243	79.3582	1.32618	0.407278	0.563932	0.796438	NCBI	hypothetical protein
950	USA300HOU_0651	161508893	orf	705410	706339	-	309	13804.5	10411.3	1.32591	0.406984	0.626828	0.831483	NCBI	ABC transporter ATP-binding protein
951	USA300HOU_t0033	161508266	orf	1996634	1996709	-	76	705.264	532.441	1.32459	0.405541	0.500876	0.750894	NCBI	Thr tRNA
952	USA300HOU_1446	161509675	orf	1579361	1579756	-	131	4.69092	3.54747	1.32233	0.403078	0.927571	1	NCBI	hypothetical protein
953	USA300HOU_0777	161509018	orf	828449	829531	+	360	38.9661	29.519	1.32003	0.400576	0.476516	0.736088	NCBI	superfamily II DNA/RNA helicase ComFA
954	USA300HOU_2587	161510793	orf	2730755	2731204	+	149	682.771	518.078	1.31789	0.398232	0.325364	0.615249	NCBI	hypothetical protein
955	USA300HOU_1345	161509575	orf	1448220	1448423	-	67	545.755	415.358	1.31394	0.393898	0.182244	0.460309	NCBI	hypothetical protein
956	USA300HOU_1348	161509578	orf	1451123	1453921	-	932	1918.15	1460.36	1.31348	0.393392	0.439838	0.70801	NCBI	2-oxoglutarate dehydrogenase E1 component
957	USA300HOU_0674	161508916	orf	727179	727676	+	165	3632.4	2766.73	1.31289	0.392741	0.234757	0.519975	NCBI	hypothetical protein
958	USA300HOU_2131	161510348	orf	2260027	2260266	-	79	329.053	250.703	1.31252	0.39234	0.269123	0.555835	NCBI	hypothetical protein
959	USA300HOU_0172	161508424	orf	183061	184227	+	388	11.8422	9.03193	1.31114	0.390827	0.477257	0.736088	NCBI	capsular polysaccharide biosynthesis protein Cap5J
960	USA300HOU_2655	161510861	orf	2818873	2819565	-	230	114.021	86.9916	1.31071	0.390349	0.517899	0.761714	NCBI	hypothetical protein
961	USA300HOU_1246	161509480	orf	1342104	1342208	+	34	3.66931	2.79952	1.31069	0.390329	1	1	NCBI	hypothetical protein
962	USA300HOU_2187	161510401	orf	2331931	2332446	-	171	3.66931	2.79952	1.31069	0.390329	1	1	NCBI	galactose-6-phosphate isomerase subunit LacB
963	USA300HOU_0252	161508503	orf	284095	285624	-	509	158.095	120.63	1.31057	0.3902	0.391543	0.673653	NCBI	PTS family glucose/glucoside (glc) porter component IIABC
964	USA300HOU_0442	161508688	orf	466818	467588	+	256	7.33862	5.60022	1.31042	0.390026	1	1	NCBI	lipoprotein
965	USA300HOU_1883	161510106	orf	2028659	2029045	-	128	243.136	185.553	1.31033	0.389933	0.43549	0.704476	NCBI	hypothetical protein
966	USA300HOU_1755	161509981	orf	1893486	1894313	-	275	1718.68	1312.2	1.30977	0.389316	0.217115	0.500385	NCBI	lysophospholipase
967	USA300HOU_0673	161508915	orf	726701	727063	+	120	41.8011	31.9457	1.30851	0.387921	0.914835	0.998768	NCBI	phosphotransferase mannnose-specific family component IIA
968	USA300HOU_0742	161508983	orf	790975	792915	+	646	11802.2	9025.18	1.3077	0.387031	0.507512	0.754108	NCBI	phosphatidylglycerol--membrane-oligosaccharide glycerophosphotransferase
969	USA300HOU_2241	161510454	orf	2379601	2379765	+	54	239.926	183.493	1.30755	0.386865	0.235807	0.520678	NCBI	hypothetical protein
970	USA300HOU_0141	161508398	orf	149121	149813	+	230	8.36023	6.39448	1.30741	0.386716	0.9265	1	NCBI	glycosyltransferase
971	USA300HOU_pUSA300HOUMR0011	161510933	orf	7916	8761	-	281	680.498	520.758	1.30674	0.385977	0.328793	0.615839	NCBI	beta-lactamase
972	USA300HOU_1791	161510015	orf	1927405	1928046	-	213	77.9321	59.7824	1.3036	0.382498	0.406184	0.681442	NCBI	hypothetical protein
973	USA300HOU_t0028	161508266	orf	1996222	1996295	-	74	625.79	480.57	1.30218	0.380933	0.403054	0.679476	NCBI	Cys tRNA
974	USA300HOU_1275	161509508	orf	1359686	1360600	+	304	371.749	285.594	1.30167	0.380364	0.823899	0.944446	NCBI	homoserine kinase
975	USA300HOU_0793	161509034	orf	848369	848680	-	103	9.38184	7.21071	1.3011	0.379729	0.771616	0.91551	NCBI	hypothetical protein
976	USA300HOU_0480	161508726	orf	518695	520032	+	445	165.808	127.666	1.29877	0.377143	0.648443	0.846339	NCBI	lysine decarboxylase
977	USA300HOU_0634	161508877	orf	690766	691821	-	351	7.75574	5.9742	1.29821	0.37652	0.503729	0.751412	NCBI	hypothetical protein
978	USA300HOU_0324	161508574	orf	354331	355176	-	281	1052.88	811.265	1.29782	0.37609	0.258269	0.546059	NCBI	FNT family formate-nitrite transporter
979	USA300HOU_1313	161509545	orf	1415634	1416335	-	233	81.3293	62.6804	1.29752	0.375761	1	1	NCBI	oligopeptide ABC transporter ATP-binding protein
980	USA300HOU_2321	161510533	orf	2458981	2459166	-	61	9.38184	7.23386	1.29693	0.375104	0.771616	0.91551	NCBI	hypothetical protein
981	USA300HOU_1233	161509467	orf	1330675	1331589	+	304	158.844	122.487	1.29683	0.374984	0.924623	1	NCBI	lysophophospholipase
982	USA300HOU_1502	161509729	orf	1617621	1617869	-	82	40.175	30.9894	1.29641	0.374526	0.81211	0.941852	NCBI	hypothetical protein
983	USA300HOU_pUSA300HOUMR0016	161510938	orf	12507	13181	+	224	197.436	152.306	1.29631	0.374411	0.538742	0.780166	NCBI	IS257 transposase
984	USA300HOU_1854	161510077	orf	1992832	1993893	-	353	688.713	531.338	1.29618	0.374272	0.262529	0.551271	NCBI	hypothetical protein
985	USA300HOU_2014	161510232	orf	2131870	2133156	+	428	54.0604	41.7695	1.29426	0.372122	0.499463	0.750381	NCBI	succinyl-diaminopimelate desuccinylase
986	USA300HOU_0362	161508612	orf	394631	395026	+	131	6.73413	5.20427	1.29396	0.371797	0.624058	0.828582	NCBI	hypothetical protein
987	USA300HOU_0671	161508913	orf	725114	726082	+	322	81.1843	62.7985	1.29277	0.370471	0.548657	0.784786	NCBI	dihydroxyacetone kinase subunit DhaK
988	USA300HOU_0745	161508986	orf	797084	798061	+	325	525.987	407.142	1.2919	0.369496	0.573305	0.800432	NCBI	glycine betaine/carnitine/choline ABC transporter ATP-binding protein
989	USA300HOU_1790	161510014	orf	1926636	1927187	+	183	83.2275	64.4227	1.2919	0.369491	0.497193	0.74895	NCBI	hypothetical protein
990	USA300HOU_1496	161509723	orf	1612976	1613731	-	251	634.32	491.087	1.29166	0.369232	0.180015	0.456295	NCBI	hypothetical protein
991	USA300HOU_0230	161508481	orf	256614	257372	-	252	268.676	208.264	1.29007	0.367453	0.298587	0.593418	NCBI	response regulator
992	USA300HOU_0412	161508660	orf	436945	438213	+	422	1503.72	1165.96	1.28969	0.367022	0.436024	0.704575	NCBI	NCS2 family nucleobase:cation symporter-2
993	USA300HOU_1503	161509730	orf	1617885	1618640	-	251	110.956	86.0631	1.28924	0.36652	0.606827	0.822864	NCBI	dehydrogenase
994	USA300HOU_0321	161508571	orf	352588	352701	+	37	3.66931	2.847	1.28883	0.366065	1	1	NCBI	hypothetical protein
995	USA300HOU_1516	161509743	orf	1631236	1631673	-	145	375.401	291.393	1.2883	0.365464	0.213439	0.497557	NCBI	hypothetical protein
996	USA300HOU_1691	161509918	orf	1816464	1817762	-	432	869.428	674.895	1.28824	0.365404	0.310765	0.602728	NCBI	hypothetical protein
997	USA300HOU_t0003	161508266	orf	503546	503638	+	93	89.5446	69.5485	1.28751	0.364586	0.585343	0.807723	NCBI	Ser tRNA
998	USA300HOU_0707	161508948	orf	756725	758356	+	543	934.436	725.892	1.28729	0.364341	0.198051	0.478567	NCBI	ABC transporter ATP-binding protein
999								20.2024	15.7019	1.28662	0.363589	0.407986	0.681735
1000	USA300HOU_2529	161510735	orf	2672354	2672422	-	22	267.757	208.595	1.28362	0.360221	0.818679	0.943787	NCBI	hypothetical protein
1001	USA300HOU_1389	161509619	orf	1521626	1521967	-	113	255.855	199.388	1.2832	0.359743	0.215863	0.499523	NCBI	hypothetical protein
1002	USA300HOU_2253	161510466	orf	2391295	2391741	-	148	114.021	88.8858	1.28278	0.359272	0.563045	0.79627	NCBI	molybdopterin synthase large subunit
1003								22.8501	17.8264	1.28181	0.358182	0.540962	0.780215
1004	USA300HOU_0636	161508879	orf	693148	693450	-	100	17.1376	13.3701	1.28178	0.35815	0.560657	0.793682	NCBI	hypothetical protein
1005	USA300HOU_0974	161509214	orf	1019791	1020981	-	396	1135.21	885.806	1.28155	0.357895	0.199837	0.478567	NCBI	major facilitator transporter
1006	USA300HOU_1673	161509900	orf	1787814	1788284	-	156	679.059	530.402	1.28027	0.35645	0.384144	0.666483	NCBI	transcriptional regulator NrdR
1007	USA300HOU_0711	161508952	orf	761852	762760	+	302	811.306	634.537	1.27858	0.354542	0.22571	0.510141	NCBI	aldo/keto reductase
1008	USA300HOU_0343	161508593	orf	376819	376911	+	30	3.66931	2.87016	1.27844	0.35438	1	1	NCBI	hypothetical protein
1009	USA300HOU_1346	161509576	orf	1448452	1449261	-	269	1480.54	1158.25	1.27826	0.354178	0.393042	0.675524	NCBI	hypothetical protein
1010	USA300HOU_0988	161509228	orf	1045272	1045823	+	183	133.764	104.68	1.27783	0.353697	0.950969	1	NCBI	hypothetical protein
1011	USA300HOU_1002	161509242	orf	1066669	1066959	-	96	3142.53	2462.18	1.27632	0.351992	0.422931	0.692466	NCBI	cytochrome c oxidase subunit IV
1012	USA300HOU_1810	161510033	orf	1947876	1948568	-	230	39.8003	31.2244	1.27465	0.350104	0.362361	0.647113	NCBI	epidermin ABC transporter ATP-binding protein
1013	USA300HOU_2392	161510602	orf	2532254	2533504	+	416	114.438	89.7934	1.27446	0.349883	0.492378	0.745248	NCBI	FemAB family peptidoglycan biosynthesis protein
1014	USA300HOU_0275	161508526	orf	309851	310555	-	234	700.64	549.798	1.27436	0.349772	0.257895	0.545724	NCBI	GntR family transcriptional regulator
1015	USA300HOU_2697	161510903	orf	2854715	2855623	-	302	165.996	130.28	1.27414	0.349528	0.84062	0.953366	NCBI	DMT superfamily drug/metabolite transporter
1016	USA300HOU_0882	161509123	orf	920584	921432	+	282	352.133	276.555	1.27329	0.348556	0.253027	0.539506	NCBI	hypothetical protein
1017	USA300HOU_1406	161509636	orf	1539696	1540145	-	149	862.277	678.098	1.27161	0.346658	0.349277	0.635537	NCBI	nucleoside diphosphate kinase
1018	USA300HOU_1024	161509264	orf	1091498	1092040	+	180	485.172	381.67	1.27118	0.346169	0.328924	0.615839	NCBI	hypothetical protein
1019	USA300HOU_1188	161509422	orf	1274713	1275480	+	255	10872.2	8557.14	1.27055	0.34545	0.555694	0.789179	NCBI	30S ribosomal protein S2
1020	USA300HOU_1072	161509311	orf	1144833	1145573	+	246	479.665	378.624	1.26686	0.34126	0.211821	0.495411	NCBI	TrmH family rRNA methyltransferase
1021	USA300HOU_1536	161509763	orf	1649373	1650845	-	490	1095.03	865.439	1.26528	0.339462	0.614973	0.825141	NCBI	glycine dehydrogenase subunit 2
1022	USA300HOU_0075	161508337	orf	77076	77891	+	271	214.555	169.597	1.26509	0.339235	0.370517	0.653601	NCBI	lysophospholipase
1023	USA300HOU_1055	161509295	orf	1128761	1129222	+	153	1646.48	1301.69	1.26487	0.338994	0.363704	0.647294	NCBI	hypothetical protein
1024	USA300HOU_0104	161508361	orf	102993	103736	+	247	46.3047	36.6127	1.26472	0.338812	0.620252	0.827766	NCBI	transcriptional regulator
1025	USA300HOU_0399	161508648	orf	425411	425992	+	193	157.678	124.764	1.2638	0.337774	0.503848	0.751412	NCBI	phosphoglycerate mutase
1026								7.75574	6.13744	1.26368	0.337627	0.536011	0.778558
1027	USA300HOU_0778	161509019	orf	829521	830198	+	225	20.8069	16.473	1.26309	0.336959	0.666153	0.860317	NCBI	superfamily II DNA/RNA helicase ComFC
1028	USA300HOU_2304	161510516	orf	2442039	2442803	+	254	217.868	172.62	1.26212	0.335851	0.398131	0.679349	NCBI	transcriptional regulator
1029	USA300HOU_1915	161510137	orf	2059376	2060845	-	489	458.96	364.245	1.26003	0.333461	0.431863	0.701039	NCBI	nicotinate phosphoribosyltransferase
1030	USA300HOU_1324	161509556	orf	1425286	1426269	-	327	28.3753	22.5202	1.25999	0.333415	0.421762	0.692466	NCBI	phosphate ABC transporter ATP-binding protein
1031	USA300HOU_2207	161510420	orf	2351049	2352146	-	365	44.866	35.6333	1.2591	0.332397	0.8513	0.95885	NCBI	hypothetical protein
1032	USA300HOU_0954	161509195	orf	999633	1000622	-	329	1507.21	1197.06	1.25908	0.332375	0.469439	0.73316	NCBI	tryptophanyl-tRNA synthetase
1033	USA300HOU_1215	161509449	orf	1308019	1308597	+	192	1140.27	905.913	1.2587	0.331937	0.250742	0.53779	NCBI	CDP-diacylglycerol--glycerol-3-phosphate 3-phosphatidyltransferase
1034	USA300HOU_1538	161509765	orf	1652204	1653295	-	363	400.124	317.944	1.25848	0.331677	0.764626	0.914826	NCBI	glycine cleavage system aminomethyltransferase T
1035	USA300HOU_0283	161508534	orf	316867	317865	-	332	134.266	106.732	1.25797	0.331098	0.249605	0.536567	NCBI	ribose operon repressor
1036	USA300HOU_2240	161510453	orf	2378560	2379486	-	308	177.505	141.192	1.25719	0.330203	0.287321	0.577278	NCBI	malonate efflux carrier
1037	USA300HOU_t0031	161508266	orf	1996459	1996532	-	74	961.263	765.178	1.25626	0.329136	0.575758	0.801889	NCBI	Trp tRNA
1038	USA300HOU_1940	161510162	orf	2081073	2082359	+	428	2671.32	2127.44	1.25565	0.328434	0.295529	0.588575	NCBI	hypothetical protein
1039	USA300HOU_0373	161508623	orf	403236	403865	+	209	774.63	616.967	1.25555	0.328315	0.287122	0.577278	NCBI	hypothetical protein
1040	USA300HOU_0154	161508411	orf	162731	163504	-	257	15.0944	12.0653	1.25105	0.323142	0.750478	0.904278	NCBI	ABC transporter ATP-binding protein
1041	USA300HOU_0987	161509227	orf	1044892	1045107	-	71	142.396	113.842	1.25082	0.32288	0.416048	0.688731	NCBI	hypothetical protein
1042	USA300HOU_1663	161509890	orf	1772117	1772932	-	271	601.211	480.771	1.25051	0.322522	0.303263	0.596873	NCBI	cytochrome c assembly protein
1043	USA300HOU_1543	161509770	orf	1654912	1655358	-	148	3.66931	2.94079	1.24773	0.319304	1	1	NCBI	hypothetical protein
1044	USA300HOU_0409	161508657	orf	434642	435304	-	220	459.378	368.285	1.24734	0.318859	0.431184	0.700735	NCBI	hypothetical protein
1045	USA300HOU_2148	161510364	orf	2276792	2277226	+	144	46.3047	37.1476	1.24651	0.317889	0.640364	0.841587	NCBI	PTS family fructose/mannitol (fru) porter component IIA
1046	USA300HOU_0643	161508885	orf	696033	698435	+	800	200.628	160.987	1.24623	0.317576	0.319084	0.609452	NCBI	putative monovalent cation/H+ antiporter subunit A
1047	USA300HOU_0982	161509222	orf	1031016	1032527	+	503	600.565	482.874	1.24373	0.314673	0.372846	0.655451	NCBI	5'-nucleotidase
1048	USA300HOU_1698	161509925	orf	1822925	1824127	-	400	7486.35	6021.51	1.24327	0.314139	0.407545	0.681442	NCBI	acetate kinase
1049	USA300HOU_2332	161510544	orf	2469019	2469657	+	212	452.311	363.976	1.2427	0.313473	0.268362	0.555498	NCBI	hypothetical protein
1050	USA300HOU_0637	161508880	orf	693464	693784	-	106	14.4899	11.6902	1.23949	0.309748	0.446701	0.712565	NCBI	hypothetical protein
1051	USA300HOU_1448	161509677	orf	1580155	1580487	-	110	3.66931	2.96395	1.23798	0.30799	1	1	NCBI	hypothetical protein
1052	USA300HOU_0167	161508420	orf	178026	179054	+	342	5.71253	4.62074	1.23628	0.306004	0.821203	0.944446	NCBI	capsular polysaccharide biosynthesis protein Cap5E
1053	USA300HOU_0862	161509103	orf	904396	904740	+	114	19.5979	15.8675	1.2351	0.304626	0.443237	0.710838	NCBI	hypothetical protein
1054	USA300HOU_2059	161510276	orf	2185390	2186160	-	256	1355.98	1098.92	1.23392	0.30325	0.329212	0.615973	NCBI	RNA polymerase sigma factor SigB
1055	USA300HOU_2303	161510515	orf	2440105	2441709	-	534	190.139	154.125	1.23367	0.302959	0.382609	0.665936	NCBI	PTS family arbutin-salicin-cellobiose (ASC) porter component IIBC
1056	USA300HOU_1812	161510035	orf	1949974	1950492	-	172	4.69092	3.80333	1.23337	0.302607	0.976721	1	NCBI	lantibiotic epidermin biosynthesis protein EpiD
1057	USA300HOU_0036	161508301	orf	44622	44933	-	103	4.69092	3.80451	1.23299	0.30216	1	1	NCBI	hypothetical protein
1058	USA300HOU_0661	161508903	orf	714844	715242	+	132	201.794	163.712	1.23261	0.301722	0.268764	0.555498	NCBI	glycerol-3-phosphate cytidylyltransferase
1059	USA300HOU_1571	161509798	orf	1680840	1681307	-	155	397.604	322.585	1.23256	0.301652	0.359792	0.643957	NCBI	hypothetical protein
1060	USA300HOU_1880	161510103	orf	2026284	2026913	-	209	1373.02	1114.16	1.23234	0.301396	0.47959	0.737094	NCBI	response regulator VraR
1061	USA300HOU_2485	161510692	orf	2621477	2622670	-	397	64.6936	52.6411	1.22896	0.297433	0.32435	0.61443	NCBI	major facilitator superfamily cation symporter
1062	USA300HOU_2503	161510709	orf	2649590	2650285	+	231	2925.98	2383.49	1.2276	0.295844	0.390825	0.672824	NCBI	ABC transporter ATP-binding protein
1063	USA300HOU_0958	161509198	orf	1003556	1005364	+	602	2771.38	2258.86	1.22689	0.295009	0.606044	0.822716	NCBI	M03 family oligopeptidase F
1064	USA300HOU_1504	161509731	orf	1618782	1619597	+	271	428.959	350.179	1.22497	0.292747	0.548919	0.784786	NCBI	pyrroline-5-carboxylate reductase
1065	USA300HOU_2268	161510481	orf	2404448	2405362	-	304	39.8003	32.5037	1.22448	0.292175	0.385319	0.667386	NCBI	UT family urea transporter
1066	USA300HOU_0232	161508483	orf	258918	259886	-	322	265.007	216.476	1.22418	0.29182	0.383197	0.666145	NCBI	iron (Fe3+) ABC transporter membrane/binding protein
1067	USA300HOU_1022	161509262	orf	1088552	1089847	+	431	3298.94	2696.28	1.22352	0.291036	0.344071	0.629804	NCBI	hypothetical protein
1068	USA300HOU_1515	161509742	orf	1630242	1631222	-	326	789.265	645.262	1.22317	0.290625	0.407114	0.681442	NCBI	hypothetical protein
1069	USA300HOU_1532	161509759	orf	1646757	1647338	+	193	733.851	601.38	1.22028	0.28721	0.304329	0.597317	NCBI	hypothetical protein
1070	USA300HOU_1492	161509719	orf	1607947	1608876	-	309	20.2024	16.568	1.21937	0.286131	0.502113	0.751412	NCBI	lipoprotein
1071	USA300HOU_0559	161508805	orf	624617	626107	-	496	1090.68	894.667	1.21909	0.285799	0.317463	0.60758	NCBI	glycosyltransferase
1072	USA300HOU_0451	161508697	orf	474308	474502	-	64	31.6274	25.9484	1.21886	0.285534	0.495628	0.748071	NCBI	hypothetical protein
1073	USA300HOU_0482	161508728	orf	520679	521008	+	109	1184.58	971.922	1.2188	0.285461	0.283441	0.572647	NCBI	hypothetical protein
1074	USA300HOU_0401	161508650	orf	426696	427322	-	208	1065.36	874.821	1.21781	0.284287	0.330002	0.616641	NCBI	hypothetical protein
1075	USA300HOU_0746	161508987	orf	798054	799568	+	504	1147.92	943.098	1.21718	0.283544	0.627142	0.831512	NCBI	glycine betaine/carnitine/choline ABC transporter membrane protein
1076	USA300HOU_2566	161510772	orf	2714942	2715544	+	200	147.274	121.061	1.21653	0.282776	0.598139	0.818233	NCBI	TetR family transcriptional regulator
1077	USA300HOU_1694	161509921	orf	1819549	1820604	+	351	917.691	754.588	1.21615	0.282321	0.549313	0.784786	NCBI	M24 family Xaa-Pro dipeptidase
1078	USA300HOU_2315	161510527	orf	2454483	2455742	+	419	1821.1	1497.73	1.21591	0.282039	0.446419	0.712565	NCBI	hypothetical protein
1079	USA300HOU_2158	161510373	orf	2299393	2300838	-	481	276.807	227.771	1.21529	0.281297	0.527223	0.769724	NCBI	major facilitator transporter
1080	USA300HOU_0177	161508429	orf	188140	189402	+	420	76.2637	62.7985	1.21442	0.280265	1	1	NCBI	capsular polysaccharide biosynthesis protein Cap5O
1081	USA300HOU_2636	161510842	orf	2783442	2783891	-	149	8.36023	6.88422	1.21441	0.28025	1	1	NCBI	ArgR family transcription regulator
1082	USA300HOU_0563	161508809	orf	628597	629355	+	252	292.923	241.392	1.21347	0.27914	0.528259	0.770446	NCBI	glucosamine-6-phosphate deaminase
1083	USA300HOU_0831	161509072	orf	884781	885371	+	196	266.488	219.835	1.21222	0.277649	0.230942	0.514733	NCBI	phosphoglycerate mutase
1084	USA300HOU_2501	161510707	orf	2647542	2648705	-	387	90.5662	74.7434	1.21169	0.277027	0.6716	0.863127	NCBI	major facilitator transporter
1085	USA300HOU_1615	161509842	orf	1721568	1721876	-	102	1302.4	1075.6	1.21085	0.276024	0.241329	0.52593	NCBI	hypothetical protein
1086	USA300HOU_0062	161508326	orf	66180	66506	-	108	3.66931	3.0334	1.20964	0.274572	1	1	NCBI	hypothetical protein
1087	USA300HOU_2679	161510885	orf	2837986	2839242	-	418	62.0035	51.2633	1.20951	0.274423	0.790237	0.92716	NCBI	histidinol dehydrogenase
1088	USA300HOU_1114	161509351	orf	1182794	1183489	+	231	239.654	198.158	1.20941	0.274303	0.69843	0.875591	NCBI	hydrolase
1089	USA300HOU_0402	161508651	orf	427395	427688	-	97	148.483	122.85	1.20865	0.273397	0.726449	0.89257	NCBI	hypothetical protein
1090	USA300HOU_0776	161509017	orf	827219	828085	+	288	1277.75	1057.3	1.2085	0.273221	0.351957	0.636118	NCBI	hypothetical protein
1091	USA300HOU_2284	161510497	orf	2419410	2419832	+	140	268.072	221.838	1.20841	0.273115	0.4311	0.700735	NCBI	hypothetical protein
1092	USA300HOU_0544	161508790	orf	601532	602410	+	292	2757.76	2284.02	1.20742	0.271924	0.268426	0.555498	NCBI	chaperone protein HchA
1093	USA300HOU_2100	161510317	orf	2227458	2227811	-	117	3072.05	2550.31	1.20458	0.268531	0.822027	0.944446	NCBI	hypothetical protein
1094	USA300HOU_2132	161510349	orf	2260288	2261226	-	312	1314.94	1091.78	1.20441	0.268322	0.311434	0.602728	NCBI	mannose-6-phosphate isomerase
1095	USA300HOU_2019	161510237	orf	2137667	2138110	-	147	69.8017	58.0157	1.20315	0.266818	0.399179	0.679349	NCBI	GNAT family acetyltransferase
1096	USA300HOU_0962	161509202	orf	1007901	1008248	+	115	285.771	237.538	1.20306	0.266703	0.602222	0.821805	NCBI	hypothetical protein
1097	USA300HOU_1921	161510143	orf	2066958	2067887	+	309	5948.29	4944.59	1.20299	0.266623	0.4262	0.695418	NCBI	putative manganese-dependent inorganic pyrophosphatase
1098	USA300HOU_2272	161510485	orf	2408064	2408516	+	150	30.7932	25.6011	1.20281	0.266409	0.991332	1	NCBI	urease accessory protein UreE
1099	USA300HOU_1177	161509412	orf	1261967	1262875	+	302	1753.47	1460.47	1.20062	0.263774	0.703586	0.879947	NCBI	succinyl-CoA synthetase subunit alpha
1100	USA300HOU_0024	161508290	orf	33712	34191	+	159	213.177	177.697	1.19966	0.262629	0.505518	0.753114	NCBI	rRNA large subunit methyltransferase
1101	USA300HOU_0866	161509107	orf	907320	908288	+	322	2245.96	1873.05	1.19909	0.26194	0.515092	0.760209	NCBI	hypothetical protein
1102								401.563	335.065	1.19846	0.261185	0.840766	0.953366
1103	USA300HOU_1350	161509580	orf	1455557	1456216	-	219	338.435	282.397	1.19844	0.261154	0.455771	0.720518	NCBI	response regulator
1104	USA300HOU_1637	161509864	orf	1749723	1749983	-	86	2196.64	1834.5	1.1974	0.259911	0.257146	0.544859	NCBI	type I general secretory pathway preprotein translocase subunit YajC
1105	USA300HOU_1328	161509559	orf	1430751	1431956	+	401	164.974	137.811	1.1971	0.259543	0.99239	1	NCBI	aspartate kinase
1106	USA300HOU_2331	161510543	orf	2467891	2468811	-	306	748.571	625.369	1.19701	0.25943	0.307343	0.600347	NCBI	esterase
1107	USA300HOU_1865	161510088	orf	2014361	2015197	-	278	585.265	488.995	1.19687	0.259271	0.3185	0.608746	NCBI	teichoic acid ABC transporter ATP-binding/membrane protein
1108	USA300HOU_1383	161509613	orf	1516450	1516794	-	114	1603.03	1339.4	1.19682	0.259211	0.339227	0.62444	NCBI	hypothetical protein
1109	USA300HOU_0367	161508617	orf	399784	400440	-	218	225.394	188.399	1.19637	0.258659	0.625334	0.829888	NCBI	Tat family twin arginine targeting transporter TatC
1110	USA300HOU_2206	161510419	orf	2349955	2350746	-	263	297.196	248.417	1.19636	0.258651	0.596253	0.816439	NCBI	hypothetical protein
1111	USA300HOU_1616	161509843	orf	1721891	1722319	-	142	1339.75	1119.9	1.19631	0.258597	0.390226	0.672608	NCBI	Holliday junction resolvase-like protein
1112	USA300HOU_1243	161509477	orf	1339962	1340168	+	68	34.2752	28.6529	1.19622	0.258482	0.607446	0.822864	NCBI	hypothetical protein
1113	USA300HOU_0998	161509238	orf	1062164	1062613	-	149	35.4841	29.6834	1.19542	0.257517	0.978489	1	NCBI	acetyltransferase
1114	USA300HOU_2665	161510871	orf	2826033	2826593	-	186	649.729	543.632	1.19516	0.257208	0.328121	0.615839	NCBI	ica operon transcriptional regulator R
1115	USA300HOU_0315	161508565	orf	348064	348555	+	163	24.0591	20.1617	1.1933	0.254962	1	1	NCBI	hypothetical protein
1116	USA300HOU_0354	161508604	orf	386822	387241	+	139	127.906	107.249	1.1926	0.254115	0.571288	0.799505	NCBI	transcriptional regulator
1117	USA300HOU_1836	161510059	orf	1977253	1978449	-	398	1323.26	1109.84	1.1923	0.25375	0.365632	0.6491	NCBI	DNA repair exonuclease
1118	USA300HOU_2433	161510643	orf	2572074	2573474	-	466	1048.08	879.662	1.19146	0.252731	0.321645	0.613127	NCBI	major facilitator transporter
1119	USA300HOU_2325	161510537	orf	2462551	2463159	+	202	63.4423	53.2721	1.19091	0.252063	0.653618	0.849973	NCBI	DNA-3-methyladenine glycosylase
1120	USA300HOU_2258	161510471	orf	2394592	2395596	-	334	306.264	257.538	1.1892	0.249992	1	1	NCBI	molybdopterin biosynthesis protein MoeB
1121	USA300HOU_0022	161508288	orf	29998	30798	+	266	558.473	469.995	1.18825	0.248843	0.400714	0.679349	NCBI	beta-lactamase
1122	USA300HOU_2285	161510498	orf	2420069	2420569	+	166	238.862	201.064	1.18799	0.24852	0.698201	0.875591	NCBI	secretory antigen SsaA
1123	USA300HOU_0427	161508674	orf	450982	451701	+	239	25.0807	21.1181	1.18764	0.2481	1	1	NCBI	superantigen-like protein 5
1124	USA300HOU_2585	161510791	orf	2729530	2729643	-	37	14.0728	11.8534	1.18723	0.247601	0.895839	0.985978	NCBI	hypothetical protein
1125	USA300HOU_0683	161508925	orf	735519	737408	+	629	444.93	374.988	1.18652	0.246735	0.446973	0.712565	NCBI	ABC transporter ATP-binding protein
1126	USA300HOU_0471	161508717	orf	496232	497116	-	294	40.2174	33.907	1.18611	0.246237	0.445019	0.712231	NCBI	glutamate synthase operon transcriptional regulator
1127	USA300HOU_2692	161510898	orf	2850163	2850801	+	212	76.7232	64.7088	1.18567	0.2457	0.40974	0.683114	NCBI	pyrrolidone-carboxylate peptidase
1128	USA300HOU_1276	161509509	orf	1360658	1361461	+	267	1639.39	1383.68	1.1848	0.244642	0.612247	0.825141	NCBI	HAD family phosphatase
1129	USA300HOU_t0032	161508266	orf	1996548	1996628	-	81	1107.37	935.037	1.18431	0.244043	0.642243	0.842843	NCBI	Tyr tRNA
1130	USA300HOU_0193	161508444	orf	210798	211442	+	214	229.897	194.23	1.18364	0.243226	0.571921	0.799677	NCBI	holo-[acyl-carrier-protein] synthase
1131	USA300HOU_1623	161509850	orf	1731801	1732814	+	337	63.2125	53.411	1.18351	0.243072	1	1	NCBI	dehydrogenase
1132	USA300HOU_1631	161509858	orf	1741072	1741524	-	150	780.99	660.268	1.18284	0.242251	0.355951	0.640306	NCBI	D-tyrosyl-tRNA(Tyr) deacylase
1133	USA300HOU_0943	161509184	orf	987482	987853	-	123	41.6138	35.1851	1.18271	0.242096	0.721028	0.888005	NCBI	hypothetical protein
1134	USA300HOU_1932	161510154	orf	2075900	2076463	+	187	998.646	844.441	1.18261	0.241976	0.664835	0.859059	NCBI	hypothetical protein
1135	USA300HOU_1422	161509652	orf	1555056	1555304	+	82	504.116	426.754	1.18128	0.240353	0.977941	1	NCBI	ferredoxin
1136	USA300HOU_0656	161508898	orf	709743	710507	+	254	807.382	683.806	1.18072	0.239664	0.544641	0.781513	NCBI	teichoic acid biosynthesis protein
1137	USA300HOU_0932	161509173	orf	974704	976518	+	604	115.23	97.6583	1.17993	0.238698	0.890587	0.982478	NCBI	acyltransferase
1138	USA300HOU_1499	161509726	orf	1615319	1615768	-	149	571.525	484.522	1.17956	0.238255	0.257295	0.544859	NCBI	Fur family transcriptional regulator
1139	USA300HOU_0944	161509185	orf	988096	989022	+	308	101.157	85.8477	1.17833	0.236745	0.899916	0.988935	NCBI	oligopeptide ABC transporter membrane protein
1140	USA300HOU_1919	161510141	orf	2064876	2065973	-	365	88.7103	75.3026	1.17805	0.236403	0.986193	1	NCBI	hypothetical protein
1141	USA300HOU_0432	161508679	orf	456444	457127	+	227	78.3493	66.5081	1.17804	0.23639	0.483426	0.739719	NCBI	superantigen-like protein
1142	USA300HOU_1447	161509676	orf	1579757	1580158	-	133	5.71253	4.85345	1.177	0.235119	0.864214	0.969243	NCBI	hypothetical protein
1143	USA300HOU_0411	161508659	orf	436367	436945	+	192	512.706	435.636	1.17691	0.23501	0.927014	1	NCBI	xanthine phosphoribosyltransferase
1144	USA300HOU_0732	161508973	orf	783267	783851	-	194	429.316	364.859	1.17666	0.2347	0.314927	0.606393	NCBI	hypothetical protein
1145	USA300HOU_2330	161510542	orf	2467364	2467783	+	139	317.399	269.974	1.17566	0.233475	0.599615	0.819825	NCBI	hypothetical protein
1146	USA300HOU_2350	161510561	orf	2487978	2489651	+	557	917.673	781.323	1.17451	0.232062	0.383437	0.666155	NCBI	hypothetical protein
1147	USA300HOU_2425	161510635	orf	2563873	2565951	+	692	875.6	745.693	1.17421	0.23169	0.440376	0.70801	NCBI	CPA1 family monovalent cation:proton (H+) antiporter-1
1148	USA300HOU_1662	161509889	orf	1771149	1772075	-	308	1220.17	1039.64	1.17364	0.230991	0.456855	0.720995	NCBI	porphobilinogen deaminase
1149	USA300HOU_2646	161510852	orf	2798707	2800620	-	637	293.11	249.952	1.17267	0.229793	0.68777	0.868955	NCBI	LPXTG family cell wall surface anchor protein
1150	USA300HOU_1546	161509773	orf	1656703	1657677	-	324	13.0511	11.1298	1.17263	0.229749	0.999017	1	NCBI	competence protein ComGA
1151	USA300HOU_1056	161509296	orf	1129549	1130586	+	345	697.635	595.112	1.17228	0.229311	0.567688	0.797514	NCBI	hypothetical protein
1152	USA300HOU_1843	161510066	orf	1982402	1983514	-	370	181.175	154.706	1.17109	0.227853	0.423067	0.692466	NCBI	sensor histidine kinase
1153	USA300HOU_0819	161509060	orf	873096	875897	+	933	1145.7	979.051	1.17022	0.226778	0.39473	0.677516	NCBI	fibrinogen-binding protein
1154	USA300HOU_1680	161509907	orf	1797787	1798491	-	234	501.578	428.689	1.17003	0.226544	0.283505	0.572647	NCBI	alkaline phosphatase synthesis transcriptional regulatory protein
1155	USA300HOU_0719	161508960	orf	769706	770158	+	150	233.941	200.067	1.16932	0.225665	0.795691	0.929858	NCBI	hypothetical protein
1156	USA300HOU_1937	161510159	orf	2079712	2080167	-	151	127.447	109.072	1.16847	0.224615	1	1	NCBI	GntR family transcriptional regulator
1157	USA300HOU_0681	161508923	orf	733584	734624	+	346	355.428	304.534	1.16712	0.222953	0.328157	0.615839	NCBI	sensor histidine kinase
1158	USA300HOU_1857	161510080	orf	2004704	2005654	-	316	507.768	435.758	1.16525	0.220642	0.475321	0.73508	NCBI	D-3-phosphoglycerate dehydrogenase
1159	USA300HOU_1385	161509615	orf	1517364	1517714	-	116	831.943	714.04	1.16512	0.220481	0.459954	0.722712	NCBI	hypothetical protein
1160	USA300HOU_2269	161510482	orf	2405613	2405915	+	100	3.66931	3.15034	1.16473	0.22	1	1	NCBI	urease subunit gamma
1161	USA300HOU_0416	161508664	orf	442325	443029	-	234	21.4114	18.388	1.16442	0.219613	1	1	NCBI	hypothetical protein
1162	USA300HOU_1390	161509620	orf	1521972	1522631	-	219	360.868	310.04	1.16394	0.219016	0.542759	0.780767	NCBI	DNA-(apurinic or apyrimidinic site) lyase
1163	USA300HOU_0359	161508609	orf	391936	392997	+	353	52.2046	44.8747	1.16334	0.218273	1	1	NCBI	alkanal monooxygenase
1164	USA300HOU_1646	161509873	orf	1756580	1756888	-	102	4224.82	3634.37	1.16246	0.217182	0.652399	0.849701	NCBI	50S ribosomal protein L21
1165	USA300HOU_1264	161509497	orf	1350409	1351140	+	243	4.69092	4.03721	1.16192	0.216511	1	1	NCBI	ABC transporter ATP-binding protein
1166	USA300HOU_0271	161508522	orf	305996	307750	+	584	744.961	641.231	1.16177	0.216322	0.594141	0.814723	NCBI	sensor histidine kinase LytS
1167	USA300HOU_2466	161510675	orf	2605658	2606077	-	139	124.884	107.543	1.16124	0.215667	0.351652	0.636118	NCBI	hypothetical protein
1168	USA300HOU_1421	161509651	orf	1553995	1554948	-	317	218.702	188.565	1.15982	0.213901	0.486641	0.742891	NCBI	hypothetical protein
1169	USA300HOU_2314	161510526	orf	2453258	2454193	-	311	184.095	158.846	1.15895	0.212815	0.390005	0.672608	NCBI	formimidoylglutamase
1170	USA300HOU_0774	161509015	orf	825209	826264	+	351	760.08	656.34	1.15806	0.211708	0.327229	0.615839	NCBI	hypothetical protein
1171	USA300HOU_1818	161510041	orf	1957053	1957988	-	311	4.69092	4.06037	1.15529	0.208261	1	1	NCBI	leukotoxin LukE
1172	USA300HOU_1860	161510083	orf	2007727	2008872	+	381	802.836	694.928	1.15528	0.208243	0.711726	0.883385	NCBI	hypothetical protein
1173	USA300HOU_1678	161509905	orf	1794140	1795642	-	500	112.207	97.1419	1.15509	0.208001	0.566534	0.79724	NCBI	hypothetical protein
1174	USA300HOU_0663	161508905	orf	717075	718802	+	575	1248.23	1081.34	1.15433	0.20706	0.590934	0.812536	NCBI	ABC transporter ATP-binding protein
1175	USA300HOU_0612	161508857	orf	669289	669717	+	142	204.817	177.485	1.15399	0.206632	0.575608	0.801889	NCBI	hypothetical protein
1176	USA300HOU_2242	161510455	orf	2380010	2380327	+	105	799.464	692.909	1.15378	0.206367	0.380444	0.663793	NCBI	hypothetical protein
1177	USA300HOU_0826	161509067	orf	882182	882466	-	94	66.5071	57.6637	1.15336	0.205845	0.649051	0.846409	NCBI	hypothetical protein
1178	USA300HOU_2387	161510597	orf	2530232	2530498	-	88	603.424	523.764	1.15209	0.204257	0.327477	0.615839	NCBI	hypothetical protein
1179	USA300HOU_2602	161510808	orf	2746437	2748035	-	532	1893.61	1643.66	1.15207	0.204229	0.643822	0.843625	NCBI	acetate--CoA ligase
1180	USA300HOU_0110	161508367	orf	110931	111734	+	267	26.1023	22.6591	1.15196	0.204087	1	1	NCBI	tandem lipoprotein
1181	USA300HOU_1076	161509315	orf	1150893	1151159	+	88	206.902	179.77	1.15093	0.202799	0.35201	0.636118	NCBI	hypothetical protein
1182	USA300HOU_1773	161509999	orf	1910114	1910467	+	117	46.7218	40.6476	1.14944	0.200926	0.617804	0.826566	NCBI	camphor resistance protein
1183	USA300HOU_1051	161509291	orf	1121090	1122328	+	412	1325.54	1153.6	1.14905	0.200437	0.419025	0.690845	NCBI	FtsW/RodA/SpoVE family cell division protein
1184	USA300HOU_0297	161508548	orf	330416	330709	+	97	1892.93	1648.31	1.14841	0.199637	0.436936	0.705648	NCBI	hypothetical protein
1185	USA300HOU_2623	161510829	orf	2769215	2770102	-	295	373.085	325.067	1.14772	0.198766	0.660656	0.855534	NCBI	sensor histidine kinase
1186	USA300HOU_1262	161509495	orf	1347876	1349357	+	493	706.268	615.442	1.14758	0.198592	0.502471	0.751412	NCBI	cardiolipin synthetase
1187	USA300HOU_0677	161508919	orf	730722	731150	+	142	260.358	226.89	1.14751	0.198503	0.357606	0.642563	NCBI	hypothetical protein
1188	USA300HOU_1862	161510085	orf	2011090	2011632	-	180	624.708	544.523	1.14726	0.198189	0.416451	0.688998	NCBI	hypothetical protein
1189	USA300HOU_1712	161509939	orf	1835312	1836916	+	534	237.278	207.112	1.14565	0.196169	0.453474	0.718394	NCBI	D-3-phosphoglycerate dehydrogenase
1190	USA300HOU_0940	161509181	orf	984750	984935	-	61	1268.04	1107.31	1.14515	0.195532	0.400167	0.679349	NCBI	hypothetical protein
1191	USA300HOU_0023	161508289	orf	30984	33344	+	786	441.593	385.712	1.14488	0.195194	0.776927	0.917981	NCBI	5'-nucleotidase
1192	USA300HOU_0097	161508355	orf	98658	98861	+	67	5.71253	4.99354	1.14398	0.194066	0.906781	0.994173	NCBI	hypothetical protein
1193	USA300HOU_0693	161508934	orf	747246	747890	+	214	383.072	335.084	1.14321	0.193093	0.705643	0.880534	NCBI	hypothetical protein
1194								289.066	252.915	1.14294	0.192744	0.581825	0.804021
1195	USA300HOU_0815	161509056	orf	870316	871044	-	242	67.9458	59.4987	1.14197	0.191528	0.515458	0.760353	NCBI	hypothetical protein
1196	USA300HOU_t0015	161508266	orf	1032798	1032872	-	75	204.962	179.574	1.14138	0.190773	0.99859	1	NCBI	Asn tRNA
1197	USA300HOU_0748	161508989	orf	801217	801759	+	180	302.159	266.268	1.13479	0.18243	0.449696	0.714888	NCBI	hypothetical protein
1198	USA300HOU_1632	161509859	orf	1741536	1743746	-	736	2160.54	1904.25	1.13459	0.182171	0.510493	0.756158	NCBI	GTP pyrophosphokinase
1199	USA300HOU_1372	161509602	orf	1470758	1502023	-	10421	809.341	713.848	1.13377	0.181131	0.815296	0.942177	NCBI	extracellular matrix binding protein
1200	USA300HOU_0481	161508727	orf	520025	520651	+	208	168.498	148.742	1.13282	0.179919	0.684493	0.868243	NCBI	thymidylate kinase
1201	USA300HOU_1884	161510107	orf	2029262	2030020	-	252	1551.35	1370.54	1.13192	0.178771	0.491634	0.744917	NCBI	methionine aminopeptidase
1202	USA300HOU_0515	161508761	orf	567106	567567	+	153	571.313	505.261	1.13073	0.177253	0.822207	0.944446	NCBI	CtsR family transcriptional regulator
1203	USA300HOU_1558	161509785	orf	1666704	1667471	-	255	333.243	295.029	1.12953	0.175716	1	1	NCBI	ABC transporter ATP-binding protein
1204	USA300HOU_0730	161508971	orf	781732	782205	-	157	3085.63	2732.86	1.12909	0.175156	0.674186	0.863299	NCBI	hypothetical protein
1205	USA300HOU_0008	161508274	orf	10920	12434	+	504	68.3206	60.5327	1.12866	0.174605	1	1	NCBI	histidine ammonia-lyase
1206	USA300HOU_2624	161510830	orf	2770113	2770778	-	221	352.278	312.247	1.1282	0.174026	0.717053	0.886771	NCBI	response regulator
1207	USA300HOU_1310	161509542	orf	1412274	1413533	+	419	3425.83	3040.14	1.12687	0.172317	0.506076	0.753155	NCBI	methicillin resistance factor FemB
1208	USA300HOU_2420	161510630	orf	2558595	2559806	+	403	1347.03	1195.57	1.12669	0.172089	0.407279	0.681442	NCBI	major facilitator superfamily bicyclomycin:cation symporter
1209	USA300HOU_0496	161508742	orf	537118	537690	+	190	279.497	248.299	1.12564	0.170751	0.540136	0.780166	NCBI	peptidyl-tRNA hydrolase
1210	USA300HOU_2031	161510248	orf	2147209	2147343	-	44	9.79895	8.70544	1.12561	0.170711	0.63172	0.834815	NCBI	delta-hemolysin
1211	USA300HOU_0579	161508825	orf	642588	643352	-	254	214.803	191.197	1.12346	0.167954	0.689446	0.869169	NCBI	hypothetical protein
1212	USA300HOU_2060	161510277	orf	2186135	2186614	-	159	415.473	369.886	1.12325	0.167674	0.453738	0.718394	NCBI	serine-protein kinase RsbW
1213	USA300HOU_0198	161508449	orf	215622	216833	-	403	24.8933	22.1729	1.12269	0.166962	0.706763	0.880744	NCBI	ornithine aminotransferase
1214	USA300HOU_2319	161510531	orf	2457557	2458576	-	339	471.365	420.183	1.12181	0.165826	0.862937	0.969243	NCBI	aldose 1-epimerase
1215	USA300HOU_2582	161510788	orf	2726915	2727781	-	288	77.37	69.0042	1.12124	0.16509	0.466834	0.730697	NCBI	hypothetical protein
1216	USA300HOU_1069	161509308	orf	1144126	1144449	+	107	67.6737	60.3961	1.1205	0.164139	0.770103	0.915364	NCBI	heme-degrading monooxygenase IsdG
1217	USA300HOU_1131	161509368	orf	1204067	1204864	+	265	316.274	282.752	1.11856	0.161642	0.358233	0.642804	NCBI	lactoylglutathione lyase
1218	USA300HOU_0459	161508705	orf	481841	482203	+	120	827.839	740.402	1.11809	0.161041	0.328468	0.615839	NCBI	hypothetical protein
1219	USA300HOU_2405	161510615	orf	2544722	2545699	+	325	51.183	45.8323	1.11675	0.159301	0.926535	1	NCBI	gamma hemolysin component B
1220	USA300HOU_0124	161508381	orf	131129	132127	-	332	597.712	535.479	1.11622	0.15862	0.409936	0.683114	NCBI	iron (Fe3+) ABC transporter membrane protein
1221	USA300HOU_1245	161509479	orf	1341407	1341592	+	61	32.0022	28.6749	1.11604	0.158383	0.812464	0.941852	NCBI	hypothetical protein
1222	USA300HOU_0657	161508899	orf	710568	711362	-	264	1496.12	1340.91	1.11575	0.158016	0.480838	0.737131	NCBI	teichoic acids export protein ATP-binding subunit
1223	USA300HOU_1765	161509991	orf	1903841	1904695	-	284	1804.26	1617.12	1.11573	0.157982	0.734486	0.898075	NCBI	mannosyl-glycoprotein endo-beta-N-glucosaminidase
1224	USA300HOU_0950	161509191	orf	995774	996760	+	328	3.66931	3.29044	1.11514	0.157229	1	1	NCBI	oligopeptide ABC transporter ATP-binding protein
1225	USA300HOU_0838	161509079	orf	889167	889487	-	106	797.608	715.348	1.11499	0.157033	0.358453	0.642804	NCBI	thioredoxin
1226	USA300HOU_0682	161508924	orf	734768	735529	+	253	165.893	148.806	1.11483	0.156821	0.416742	0.689079	NCBI	ABC transporter ATP-binding protein
1227	USA300HOU_t0017	161508266	orf	1961369	1961457	-	89	20.3898	18.293	1.11462	0.156551	0.986436	1	NCBI	Ser tRNA
1228	USA300HOU_2260	161510473	orf	2396372	2397043	-	223	284.979	255.681	1.11459	0.156511	0.683081	0.868243	NCBI	molybdenum ABC transporter membrane protein
1229	USA300HOU_0970	161509210	orf	1015080	1016165	-	361	1888.08	1694.43	1.11429	0.156121	0.40146	0.679418	NCBI	hypothetical protein
1230	USA300HOU_1129	161509366	orf	1200186	1200803	+	205	2331.69	2093.27	1.1139	0.155617	0.567766	0.797514	NCBI	hypothetical protein
1231	USA300HOU_1776	161510001	orf	1913595	1914503	-	302	2123.94	1907.63	1.11339	0.154961	0.489998	0.744434	NCBI	hypothetical protein
1232	USA300HOU_2079	161510296	orf	2206437	2207639	+	400	1270.44	1141.23	1.11321	0.154729	0.423087	0.692466	NCBI	FtsW/RodA/SpoVE family cell division protein
1233	USA300HOU_1365	161509595	orf	1466736	1467173	-	145	443.491	398.524	1.11284	0.154241	0.64454	0.843956	NCBI	hypothetical protein
1234	USA300HOU_1384	161509614	orf	1516808	1517371	-	187	1398.88	1257.72	1.11224	0.153463	0.591992	0.812536	NCBI	hypothetical protein
1235	USA300HOU_1119	161509356	orf	1186437	1187372	+	311	6478.24	5826.28	1.1119	0.153026	0.555811	0.789179	NCBI	S-adenosyl-methyltransferase MraW
1236	USA300HOU_1417	161509647	orf	1549625	1550611	-	328	402.397	362.355	1.11051	0.151218	0.998791	1	NCBI	pyridine nucleotide-disulphide dehydrogenase
1237	USA300HOU_2114	161510331	orf	2242901	2243422	+	173	579.842	522.6	1.10953	0.149953	0.487782	0.744233	NCBI	hypothetical protein
1238	USA300HOU_2254	161510467	orf	2391755	2392240	-	161	110.122	99.2735	1.10928	0.149618	1	1	NCBI	molybdopterin-guanine dinucleotide biosynthesis protein B
1239	USA300HOU_t0045	161508266	orf	1997762	1997850	-	89	510.706	460.589	1.10881	0.149012	0.949568	1	NCBI	Leu tRNA
1240	USA300HOU_2398	161510608	orf	2537800	2538486	-	228	8537.9	7704.38	1.10819	0.148203	0.550838	0.784897	NCBI	phosphoglyceromutase
1241	USA300HOU_1149	161509384	orf	1221795	1223000	+	401	379.172	342.209	1.10802	0.147978	0.893354	0.984604	NCBI	bifunctional phosphopantothenoylcysteine decarboxylase/phosphopantothenate--cysteine ligase
1242	USA300HOU_pUSA300HOUMR0023	161510942	orf	17308	18045	-	245	172.585	155.763	1.10799	0.147951	0.688299	0.86897	NCBI	bacitracin ABC ATP binding cassette transporter, membrane protein
1243	USA300HOU_0906	161509147	orf	942278	942634	-	118	630.753	569.341	1.10787	0.147783	0.673977	0.863299	NCBI	putative monovalent cation/H+ antiporter subunit G
1244	USA300HOU_pUSA300HOUMR0005	161510928	orf	3190	3384	+	64	3.66931	3.31359	1.10735	0.147114	1	1	NCBI	hypothetical protein
1245	USA300HOU_2196	161510409	orf	2338078	2338245	+	55	3.66931	3.31359	1.10735	0.147114	1	1	NCBI	hypothetical protein
1246	USA300HOU_1743	161509970	orf	1874074	1874496	-	140	500.556	452.248	1.10682	0.146418	0.365029	0.648433	NCBI	hypothetical protein
1247	USA300HOU_0965	161509205	orf	1009723	1010577	+	284	392.768	355.033	1.10629	0.145725	0.435715	0.704476	NCBI	pseudouridylate synthase
1248	USA300HOU_1535	161509762	orf	1648622	1649008	+	128	1894.58	1713.1	1.10594	0.145271	0.402795	0.679476	NCBI	sulfurtransferase
1249	USA300HOU_2120	161510337	orf	2248336	2249007	-	223	1230.01	1112.22	1.1059	0.145221	0.554435	0.788802	NCBI	hypothetical protein
1250	USA300HOU_0543	161508789	orf	600079	601266	+	395	1465.53	1326.96	1.10443	0.143304	0.661453	0.855534	NCBI	2-amino-3-ketobutyrate coenzyme A ligase
1251	USA300HOU_2633	161510839	orf	2779296	2780732	-	478	38.1318	34.538	1.10405	0.14281	0.922761	1	NCBI	APC family amino acid-polyamine-organocation transporter
1252	USA300HOU_0672	161508914	orf	726124	726708	+	194	47.3263	42.9123	1.10286	0.141252	0.836091	0.952086	NCBI	glycerone kinase
1253	USA300HOU_1208	161509442	orf	1300260	1302638	+	792	2295.06	2081.47	1.10262	0.14093	0.652917	0.849838	NCBI	FtsK/SpoIIIE family DNA translocase
1254	USA300HOU_1093	161509332	orf	1166378	1166884	+	168	221.997	201.387	1.10234	0.14057	0.447483	0.712565	NCBI	hypothetical protein
1255	USA300HOU_0566	161508812	orf	630727	631374	+	215	328.407	297.989	1.10208	0.140225	0.803553	0.935067	NCBI	phosphatase
1256	USA300HOU_1183	161509418	orf	1270666	1271562	+	298	599.942	544.671	1.10148	0.139439	0.38309	0.666145	NCBI	tyrosine recombinase XerC
1257	USA300HOU_2532	161510738	orf	2676575	2677264	-	229	267.467	242.91	1.10109	0.138939	0.574124	0.801181	NCBI	hypothetical protein
1258	USA300HOU_1575	161509802	orf	1684281	1684988	-	235	2946.64	2676.85	1.10079	0.138538	0.597653	0.817963	NCBI	hypothetical protein
1259	USA300HOU_2291	161510504	orf	2425143	2428097	-	984	1314.34	1195.05	1.09982	0.137266	0.501388	0.750894	NCBI	formate dehydrogenase alpha subunit
1260	USA300HOU_pUSA300HOUMR0021	161510941	orf	16387	17061	-	224	245.366	223.188	1.09937	0.136677	0.955338	1	NCBI	IS431 mec transposase
1261	USA300HOU_1207	161509441	orf	1298340	1300013	+	557	3944.13	3590.13	1.0986	0.135668	0.549681	0.784786	NCBI	beta-lactamase
1262	USA300HOU_2061	161510278	orf	2186616	2186942	-	108	310.562	282.73	1.09844	0.135454	0.418117	0.690548	NCBI	anti-sigma B factor antagonist
1263	USA300HOU_1914	161510136	orf	2058562	2059383	-	273	467.278	425.574	1.09799	0.134871	0.946952	1	NCBI	NAD synthetase
1264	USA300HOU_2035	161510252	orf	2149621	2150337	+	238	351.299	319.951	1.09798	0.134847	0.631523	0.834815	NCBI	accessory gene regulator protein A
1265	USA300HOU_0964	161509204	orf	1008917	1009726	+	269	1330.01	1211.7	1.09764	0.134405	0.741305	0.899558	NCBI	inorganic polyphosphate/ATP-NAD kinase
1266	USA300HOU_0212	161508463	orf	234967	236559	-	530	214.99	196.028	1.09673	0.133214	0.870961	0.971377	NCBI	oligopeptide ABC transporter ATP-binding protein
1267	USA300HOU_0502	161508748	orf	544680	545081	+	133	3666.09	3343.59	1.09645	0.132845	0.477267	0.736088	NCBI	hypothetical protein
1268	USA300HOU_0465	161508711	orf	491574	492578	+	334	708.54	646.294	1.09631	0.132659	0.574673	0.801555	NCBI	LysM family autolysin
1269	USA300HOU_2026	161510243	orf	2142622	2143365	+	247	618.059	563.956	1.09594	0.132163	0.453329	0.718394	NCBI	hypothetical protein
1270	USA300HOU_0941	161509182	orf	985230	986171	+	313	1533.54	1400.77	1.09478	0.130643	0.81253	0.941852	NCBI	3-oxoacyl-(acyl carrier protein) synthase III
1271	USA300HOU_1728	161509955	orf	1857015	1858373	-	452	1707.34	1559.83	1.09457	0.130367	0.417543	0.690002	NCBI	hypothetical protein
1272	USA300HOU_1912	161510134	orf	2057535	2057708	-	57	212.343	194.184	1.09351	0.128969	0.841067	0.953366	NCBI	hypothetical protein
1273	USA300HOU_0109	161508366	orf	110142	110912	+	256	7.75574	7.09377	1.09332	0.128712	0.737433	0.898075	NCBI	tandem lipoprotein
1274	USA300HOU_2181	161510395	orf	2325386	2326255	-	289	192.328	176.014	1.09268	0.127877	1	1	NCBI	hypothetical protein
1275	USA300HOU_2128	161510345	orf	2256468	2256911	-	147	2258.53	2067.38	1.09246	0.127583	0.570023	0.798987	NCBI	Dps family stress protein
1276	USA300HOU_1840	161510063	orf	1980755	1980829	-	24	4.69092	4.29425	1.09237	0.127465	1	1	NCBI	hypothetical protein
1277	USA300HOU_2016	161510234	orf	2133528	2134373	-	281	50.8082	46.5547	1.09137	0.126136	0.61271	0.825141	NCBI	methyltransferase
1278	USA300HOU_2355	161510566	orf	2492940	2493974	-	344	96.4661	88.5165	1.08981	0.124075	1	1	NCBI	thioredoxin-disulfide reductase
1279	USA300HOU_2444	161510654	orf	2584739	2585401	-	220	67.3837	61.8559	1.08937	0.123488	0.496256	0.748331	NCBI	ABC transporter ATP-binding protein
1280	USA300HOU_0262	161508513	orf	294411	295127	+	238	578.549	531.138	1.08926	0.123353	0.669415	0.862092	NCBI	2-C-methyl-D-erythritol 4-phosphate cytidylyltransferase
1281	USA300HOU_1908	161510130	orf	2053153	2053455	-	100	997.104	915.698	1.0889	0.122873	0.746439	0.903244	NCBI	hypothetical protein
1282	USA300HOU_1877	161510100	orf	2023975	2024391	+	138	1239.93	1140.74	1.08696	0.120294	0.468763	0.732506	NCBI	protein-tyrosine-phosphatase
1283	USA300HOU_0029	161508294	orf	37813	38556	+	247	482.125	443.862	1.0862	0.119295	0.490463	0.744434	NCBI	glycerophosphodiester phosphodiesterase
1284	USA300HOU_0182	161508434	orf	193965	194924	+	319	96.1337	88.5766	1.08532	0.118117	0.476158	0.735974	NCBI	CDF family cation diffusion facilitator
1285	USA300HOU_1234	161509468	orf	1331607	1332542	+	311	438.111	403.884	1.08475	0.117357	0.977239	1	NCBI	tRNA delta(2)-isopentenylpyrophosphate transferase
1286	USA300HOU_1547	161509774	orf	1657729	1658352	-	207	973.088	897.135	1.08466	0.117245	0.689467	0.869169	NCBI	metallo-beta-lactamase
1287	USA300HOU_2029	161510246	orf	2145827	2146612	+	261	272.865	251.627	1.0844	0.116902	0.841414	0.953379	NCBI	amidohydrolase
1288	USA300HOU_1882	161510105	orf	2027943	2028644	-	233	438.426	404.463	1.08397	0.116325	0.607593	0.822864	NCBI	hypothetical protein
1289	USA300HOU_0032	161508297	orf	41305	42219	+	304	1051.48	970.664	1.08326	0.115377	0.622946	0.828582	NCBI	methicillin resistance regulatory protein MecR1
1290	USA300HOU_1063	161509302	orf	1134068	1135207	-	379	108.768	100.431	1.08301	0.115044	0.452648	0.718377	NCBI	hypothetical protein
1291								273.512	252.786	1.08199	0.113689	1	1
1292	USA300HOU_1308	161509540	orf	1409943	1410671	+	242	59.3982	54.9509	1.08093	0.112276	0.501238	0.750894	NCBI	tryptophan synthase subunit alpha
1293	USA300HOU_1935	161510157	orf	2078138	2078818	-	226	72.5944	67.1854	1.08051	0.11171	0.82807	0.947317	NCBI	hypothetical protein
1294	USA300HOU_2038	161510255	orf	2151660	2153144	-	494	871.659	806.761	1.08044	0.111621	0.766858	0.914826	NCBI	sucrose-6-phosphate hydrolase
1295	USA300HOU_1309	161509541	orf	1410993	1412255	+	420	2368.2	2192.3	1.08023	0.11134	0.647252	0.846122	NCBI	methicillin resistance factor FemA
1296	USA300HOU_1734	161509961	orf	1865776	1866087	-	103	339.959	314.741	1.08012	0.111193	0.405999	0.681442	NCBI	thioredoxin
1297	USA300HOU_0613	161508858	orf	669714	671375	+	553	1791.15	1658.77	1.0798	0.110771	0.708008	0.881214	NCBI	arginyl-tRNA synthetase
1298	USA300HOU_1320	161509552	orf	1422352	1423203	-	283	33.2535	30.8042	1.07951	0.110383	0.841997	0.953572	NCBI	phosphate transporter ATP-binding protein
1299	USA300HOU_0285	161508536	orf	318245	318637	+	130	94.0481	87.1281	1.07942	0.11026	0.746889	0.903244	NCBI	hypothetical protein
1300	USA300HOU_0556	161508802	orf	614899	619044	+	1381	279.267	258.781	1.07916	0.10991	0.766585	0.914826	NCBI	Ser-Asp rich fibrinogen/bone sialoprotein-binding protein SdrD
1301	USA300HOU_1891	161510114	orf	2035000	2035500	+	166	1491.34	1382.31	1.07888	0.109529	0.48265	0.73918	NCBI	ferritin
1302	USA300HOU_1530	161509757	orf	1645008	1645565	-	185	5967.01	5531.24	1.07878	0.109406	0.565993	0.796973	NCBI	elongation factor P
1303	USA300HOU_1396	161509626	orf	1530131	1531285	-	384	370.208	343.192	1.07872	0.10932	0.933921	1	NCBI	glycosyltransferase
1304	USA300HOU_0548	161508794	orf	606770	606943	+	57	96.8832	89.819	1.07865	0.109226	0.998474	1	NCBI	hypothetical protein
1305	USA300HOU_2169	161510384	orf	2309880	2310863	-	327	1706.53	1582.87	1.07812	0.108521	0.729921	0.895301	NCBI	iron (Fe3+) ABC transporter binding protein
1306	USA300HOU_1716	161509943	orf	1840686	1841960	+	424	2365.77	2194.35	1.07812	0.108519	0.867649	0.969966	NCBI	peptidase
1307	USA300HOU_2261	161510474	orf	2397057	2397839	-	260	483.666	448.664	1.07802	0.108377	0.77042	0.915364	NCBI	molybdenum ABC transporter ATP-binding protein
1308	USA300HOU_1490	161509718	orf	1604680	1605885	+	401	37.5273	34.817	1.07784	0.108149	1	1	NCBI	integrase
1309	USA300HOU_2410	161510620	orf	2549034	2550392	-	452	14.2601	13.2312	1.07776	0.108042	0.754696	0.90727	NCBI	adenosylmethionine-8-amino-7-oxononanoate aminotransferase
1310	USA300HOU_0030	161508295	orf	38653	39081	+	142	266.863	247.703	1.07735	0.107488	0.580692	0.804021	NCBI	acyl dehydratase MaoC
1311	USA300HOU_0635	161508878	orf	691882	692973	-	363	17.7421	16.4742	1.07696	0.106969	1	1	NCBI	replication initiation protein
1312	USA300HOU_1065	161509304	orf	1139699	1140382	+	227	139.809	129.901	1.07627	0.106043	0.719062	0.887207	NCBI	iron (Fe2+)-regulated surface determinant protein IsdC
1313	USA300HOU_2516	161510722	orf	2662569	2663300	+	243	26.332	24.4768	1.0758	0.105406	0.547879	0.784786	NCBI	hypothetical protein
1314	USA300HOU_1863	161510086	orf	2011934	2012971	-	345	147.921	137.514	1.07568	0.10525	0.61157	0.825141	NCBI	A/G-specific DNA glycosylase
1315	USA300HOU_0630	161508873	orf	686164	687522	-	452	7.75574	7.21071	1.07559	0.105123	0.771616	0.91551	NCBI	FtsK/SpoIIIE family cell division protein
1316	USA300HOU_pUSA300HOUMR0004	161510927	orf	2388	3080	-	230	330.407	307.446	1.07469	0.103914	1	1	NCBI	hypothetical protein
1317	USA300HOU_0985	161509225	orf	1043692	1044651	+	319	46.7218	43.5908	1.07183	0.100074	0.753296	0.906633	NCBI	iron (Fe3+) ABC transporter binding protein
1318	USA300HOU_1003	161509243	orf	1066956	1067561	-	201	5989.18	5587.88	1.07182	0.100059	0.944488	1	NCBI	quinol oxidase subunit III
1319	USA300HOU_pUSA300HOUMR0027	161510944	orf	20396	21070	-	224	168.873	157.612	1.07145	0.09956	1	1	NCBI	IS431mec transposase
1320	USA300HOU_2489	161510695	orf	2628341	2629207	-	288	535.956	500.973	1.06983	0.0973799	0.605973	0.822716	NCBI	UTP--glucose-1-phosphate uridylyltransferase
1321	USA300HOU_1211	161509445	orf	1304652	1305938	+	428	697.321	651.863	1.06973	0.0972533	1	1	NCBI	M16C subfamily peptidase
1322	USA300HOU_2184	161510398	orf	2329669	2329980	-	103	3.66931	3.43053	1.0696	0.0970768	1	1	NCBI	PTS system, lactose-specific IIA component
1323	USA300HOU_2448	161510658	orf	2587709	2587903	-	64	4.69092	4.38686	1.06931	0.0966822	1	1	NCBI	hypothetical protein
1324	USA300HOU_1152	161509387	orf	1227532	1228020	+	162	206.213	192.883	1.06911	0.0964106	0.976908	1	NCBI	peptide deformylase
1325	USA300HOU_1000	161509240	orf	1063271	1064488	-	405	1688.74	1579.89	1.06889	0.0961169	0.73086	0.895547	NCBI	hypothetical protein
1326	USA300HOU_1826	161510049	orf	1966892	1967002	-	36	5.71253	5.34436	1.06889	0.0961107	1	1	NCBI	hypothetical protein
1327	USA300HOU_1318	161509550	orf	1419750	1421564	+	604	1697.01	1589.06	1.06793	0.0948216	0.806761	0.938416	NCBI	M3 family oligoendopeptidase F
1328	USA300HOU_0959	161509199	orf	1005824	1006630	-	268	525.468	492.338	1.06729	0.0939531	0.848032	0.957065	NCBI	hypothetical protein
1329	USA300HOU_2707	161510913	orf	2863090	2863587	-	165	76.4934	71.7724	1.06578	0.0919072	0.923399	1	NCBI	hypothetical protein
1330	USA300HOU_1349	161509579	orf	1454205	1455560	-	451	590.621	554.348	1.06543	0.09144	0.649633	0.846726	NCBI	sensor histidine kinase
1331	USA300HOU_0650	161508892	orf	702208	704250	+	680	899.847	844.833	1.06512	0.0910134	0.747309	0.903244	NCBI	CPA1 family monovalent cation (K+ or Na+):proton (H+) antiporter-1
1332	USA300HOU_2360	161510571	orf	2496282	2496905	+	207	612.219	575.135	1.06448	0.0901486	0.713362	0.884394	NCBI	transcriptional regulator
1333	USA300HOU_0669	161508911	orf	722863	723867	+	334	243.051	228.423	1.06404	0.0895536	0.750703	0.904278	NCBI	iron (Fe3+) ABC transporter membrane protein
1334	USA300HOU_0114	161508371	orf	115884	117062	+	392	50.5785	47.5632	1.0634	0.0886776	0.962253	1	NCBI	M20 family peptidase
1335	USA300HOU_2564	161510770	orf	2712201	2712902	-	233	6272.83	5903.27	1.0626	0.0876026	0.907143	0.994187	NCBI	immunodominant antigen A
1336	USA300HOU_2638	161510844	orf	2786211	2786738	-	175	773.694	728.112	1.0626	0.0876025	0.530176	0.771919	NCBI	immunodominant antigen B
1337	USA300HOU_0600	161508845	orf	659659	659739	+	26	6.73413	6.34699	1.061	0.0854186	0.889238	0.982367	NCBI	hypothetical protein
1338	USA300HOU_1260	161509493	orf	1346326	1347351	-	341	12.4467	11.7377	1.0604	0.0846133	0.847594	0.956951	NCBI	hypothetical protein
1339	USA300HOU_2609	161510815	orf	2753907	2754593	-	228	34.8796	32.9044	1.06003	0.0841054	1	1	NCBI	metallo-beta-lactamase
1340	USA300HOU_0936	161509177	orf	981497	982138	+	213	8.36023	7.88803	1.05986	0.0838781	1	1	NCBI	hypothetical protein
1341	USA300HOU_1711	161509938	orf	1834165	1835325	+	386	171.708	162.054	1.05957	0.0834804	0.78332	0.922361	NCBI	class V aminotransferase
1342	USA300HOU_1742	161509969	orf	1871915	1873324	-	469	2017.62	1905.46	1.05886	0.0825148	0.875926	0.973809	NCBI	dipeptidase PepV
1343	USA300HOU_2033	161510250	orf	2148145	2148285	+	46	56.291	53.1795	1.05851	0.0820339	0.995721	1	NCBI	accessory gene regulator protein D
1344	USA300HOU_1035	161509275	orf	1101682	1102308	+	208	1965.65	1857.03	1.05849	0.0820098	0.845891	0.956166	NCBI	hypothetical protein
1345	USA300HOU_t0051	161508266	orf	2001607	2001682	-	76	169.707	160.397	1.05805	0.0814031	0.980858	1	NCBI	Ala tRNA
1346	USA300HOU_0018	161508284	orf	24946	25653	+	235	731.91	691.767	1.05803	0.0813799	0.848762	0.957289	NCBI	response regulator VicR
1347	USA300HOU_0705	161508946	orf	754782	755465	-	227	757.934	716.818	1.05736	0.0804665	0.46265	0.724946	NCBI	hypothetical protein
1348	USA300HOU_1819	161510042	orf	1958871	1959326	+	151	13.4683	12.7403	1.05714	0.0801655	0.772552	0.915855	NCBI	hypothetical protein
1349	USA300HOU_t0010	161508266	orf	556770	556843	+	74	100.365	94.9734	1.05677	0.0796628	0.875868	0.973809	NCBI	Pro tRNA
1350	USA300HOU_0724	161508965	orf	775017	776198	+	393	452.226	427.986	1.05664	0.0794823	0.917101	1	NCBI	N-acetylglucosamine-6-phosphate deacetylase
1351	USA300HOU_1054	161509294	orf	1127825	1128736	+	303	1643.31	1556.11	1.05604	0.0786598	0.711259	0.883385	NCBI	protoheme IX farnesyltransferase
1352	USA300HOU_t0055	161508266	orf	2292242	2292317	-	76	699.823	663.085	1.05541	0.077797	0.987609	1	NCBI	Lys tRNA
1353	USA300HOU_2329	161510541	orf	2466876	2467367	+	163	284.979	270.049	1.05529	0.0776342	0.834839	0.951577	NCBI	hypothetical protein
1354	USA300HOU_0341	161508591	orf	374624	375451	-	275	271.094	256.912	1.0552	0.077519	0.910285	0.995712	NCBI	hypothetical protein
1355	USA300HOU_1552	161509779	orf	1661320	1661859	-	179	251.061	237.975	1.05499	0.0772261	0.495821	0.748071	NCBI	5-formyltetrahydrofolate cyclo-ligase
1356	USA300HOU_2160	161510375	orf	2301729	2303072	-	447	344.982	327.032	1.05489	0.0770885	0.711727	0.883385	NCBI	major facilitator transporter
1357	USA300HOU_1296	161509528	orf	1398772	1399755	+	327	1232.86	1169.33	1.05433	0.0763248	0.920915	1	NCBI	transcriptional attenuator MsrR
1358	USA300HOU_2037	161510254	orf	2150704	2151663	-	319	499.637	474.874	1.05215	0.0733367	0.669512	0.862092	NCBI	fructokinase
1359	USA300HOU_0658	161508900	orf	711688	712521	+	277	2115.22	2012.11	1.05124	0.0720955	0.707216	0.880744	NCBI	teichoic acid ABC transporter ATP-binding/membrane protein
1360	USA300HOU_0259	161508510	orf	291610	292668	+	352	15.6989	14.9355	1.05111	0.0719144	0.856915	0.964029	NCBI	L-iditol 2-dehydrogenase
1361	USA300HOU_1521	161509748	orf	1636874	1638553	-	559	1996.09	1900.88	1.05009	0.0705123	0.704999	0.880534	NCBI	DNA repair protein RecN
1362	USA300HOU_2197	161510410	orf	2338236	2340665	+	809	79.5582	75.768	1.05002	0.070423	0.893898	0.984604	NCBI	hyaluronate lyase
1363	USA300HOU_2427	161510637	orf	2566091	2567920	-	609	1368.27	1305.66	1.04795	0.0675748	0.800479	0.932635	NCBI	APC family amino acid-polyamine-organocation transporter
1364	USA300HOU_1537	161509764	orf	1650838	1652193	-	451	672.053	641.313	1.04793	0.0675449	0.914789	0.998768	NCBI	glycine dehydrogenase subunit 1
1365	USA300HOU_0729	161508970	orf	781071	781757	-	228	4987.19	4765.06	1.04662	0.0657318	0.883309	0.978625	NCBI	response regulator SaeR
1366	USA300HOU_0282	161508533	orf	315754	316635	-	293	185.031	176.85	1.04626	0.0652458	0.809308	0.940226	NCBI	DMT superfamily drug/metabolite transporter
1367	USA300HOU_1052	161509292	orf	1122882	1126334	+	1150	5016.24	4794.79	1.04618	0.0651374	0.816161	0.942412	NCBI	pyruvate carboxylase
1368	USA300HOU_2553	161510759	orf	2699387	2699593	+	68	624.648	597.329	1.04574	0.0645174	0.48543	0.741441	NCBI	MerTP family mercury (Hg2+) permease, binding protein MerP
1369	USA300HOU_2556	161510762	orf	2702285	2703793	-	502	48.1605	46.0893	1.04494	0.0634199	0.619218	0.827392	NCBI	squalene synthase
1370	USA300HOU_1705	161509932	orf	1829425	1831119	-	564	5757.54	5511.17	1.0447	0.0630929	0.754987	0.90727	NCBI	septation ring formation regulator EzrA
1371	USA300HOU_2062	161510279	orf	2187061	2188062	-	333	537.727	515.195	1.04373	0.0617536	0.852307	0.959604	NCBI	sigma factor B regulator
1372	USA300HOU_1202	161509436	orf	1292832	1293182	+	116	1072.98	1028.7	1.04304	0.0607893	0.631378	0.834815	NCBI	ribosome-binding factor A
1373	USA300HOU_2416	161510626	orf	2555898	2556284	-	128	37.1526	35.6321	1.04267	0.0602861	0.550961	0.784897	NCBI	hypothetical protein
1374	USA300HOU_2390	161510600	orf	2531022	2531621	-	199	391.662	375.812	1.04217	0.0595948	0.89312	0.984604	NCBI	lipoprotein
1375	USA300HOU_0307	161508558	orf	342055	343899	+	614	231.523	222.269	1.04164	0.0588529	0.940972	1	NCBI	hypothetical protein
1376	USA300HOU_0632	161508875	orf	690106	690489	-	127	4.69092	4.5038	1.04155	0.0587277	1	1	NCBI	hypothetical protein
1377	USA300HOU_1212	161509446	orf	1305938	1306642	+	234	399.75	383.908	1.04126	0.0583361	0.842255	0.953572	NCBI	short chain dehydrogenase
1378	USA300HOU_pUSA300HOUMR0008	161510931	orf	5136	5483	+	115	31.6274	30.3803	1.04105	0.0580392	0.750672	0.904278	NCBI	cadmium efflux regulator
1379	USA300HOU_0594	161508840	orf	656068	656685	+	205	34.2752	32.9264	1.04096	0.0579201	0.864979	0.969243	NCBI	hypothetical protein
1380	USA300HOU_1160	161509395	orf	1235845	1236486	+	213	460.442	442.874	1.03967	0.0561226	0.781571	0.921554	NCBI	hypothetical protein
1381	USA300HOU_2670	161510876	orf	2830363	2830521	-	52	10.4034	10.0102	1.03928	0.0555859	1	1	NCBI	hypothetical protein
1382	USA300HOU_0792	161509033	orf	847060	847995	+	311	1456.63	1401.94	1.03901	0.0552096	0.96546	1	NCBI	thioredoxin-disulfide reductase
1383	USA300HOU_1541	161509768	orf	1654211	1654708	-	165	6.73413	6.48709	1.03808	0.0539211	0.9265	1	NCBI	hypothetical protein
1384	USA300HOU_2616	161510822	orf	2761320	2761415	-	31	38.7787	37.3607	1.03795	0.0537429	0.577272	0.802817	NCBI	hypothetical protein
1385	USA300HOU_2127	161510344	orf	2255637	2256347	+	236	4282.73	4127.51	1.03761	0.0532608	0.649092	0.846409	NCBI	purine nucleoside phosphorylase
1386	USA300HOU_1408	161509638	orf	1541198	1541923	-	241	559.41	539.141	1.0376	0.0532446	0.710944	0.883385	NCBI	ubiquinone/menaquinone biosynthesis methyltransferase
1387	USA300HOU_1204	161509438	orf	1294283	1295254	+	323	718.902	693.182	1.0371	0.0525598	0.819731	0.944234	NCBI	bifunctional riboflavin kinase/FAD synthase RibC
1388	USA300HOU_1236	161509470	orf	1333012	1333488	-	158	591.056	569.949	1.03703	0.0524612	0.822811	0.944446	NCBI	glutathione peroxidase
1389	USA300HOU_0907	161509148	orf	942612	942905	-	97	359.659	347.214	1.03584	0.0508058	0.815626	0.942177	NCBI	putative monovalent cation/H+ antiporter subunit F
1390	USA300HOU_1630	161509857	orf	1740200	1741075	-	291	1149.78	1110.36	1.03551	0.0503406	0.591551	0.812536	NCBI	N-acetylmuramoyl-L-alanine amidase
1391	USA300HOU_0768	161509009	orf	819054	819374	+	106	469.823	454.011	1.03483	0.0493915	0.794409	0.929494	NCBI	hypothetical protein
1392	USA300HOU_0144	161508401	orf	152398	153828	+	476	199.479	192.806	1.03461	0.0490837	1	1	NCBI	MOP superfamily multidrug/oligosaccharidyl-lipid/polysaccharide flippase transporter
1393	USA300HOU_t0057	161508266	orf	2292405	2292488	-	84	510.561	493.507	1.03456	0.0490109	0.994609	1	NCBI	Tyr tRNA
1394	USA300HOU_0539	161508785	orf	593897	594310	+	137	5044.16	4875.93	1.0345	0.0489347	0.924721	1	NCBI	30S ribosomal protein S12
1395								177.131	171.284	1.03413	0.0484229	0.580636	0.804021
1396	USA300HOU_1714	161509941	orf	1837066	1838196	-	376	427.375	413.381	1.03385	0.0480317	0.85522	0.962503	NCBI	hypothetical protein
1397	USA300HOU_0999	161509239	orf	1062753	1063223	-	156	769.897	744.785	1.03372	0.0478412	0.834285	0.951577	NCBI	hypothetical protein
1398	USA300HOU_0195	161508446	orf	212519	213283	-	254	42.6354	41.259	1.03336	0.0473424	0.959676	1	NCBI	acetylglutamate kinase
1399	USA300HOU_pUSA10HOUMR0006	225631045	orf	2749	2922	+	57	96.6958	93.576	1.03334	0.0473151	0.903083	0.991266	NCBI	possible membrane protein
1400	USA300HOU_0923	161509164	orf	961181	961705	+	174	631.043	610.743	1.03324	0.0471728	0.846303	0.956251	NCBI	type I general secretory pathway signal peptidase I
1401	USA300HOU_1424	161509654	orf	1556234	1556353	-	39	8.36023	8.09758	1.03244	0.046052	1	1	NCBI	hypothetical protein
1402	USA300HOU_2244	161510457	orf	2383798	2385063	-	421	1144.46	1109.93	1.03112	0.0442072	0.818415	0.943787	NCBI	peptidoglycan pentaglycine interpeptide biosynthesis protein FmhB
1403	USA300HOU_1789	161510013	orf	1926194	1926538	+	114	39.9877	38.8021	1.03056	0.0434225	0.858464	0.96539	NCBI	hypothetical protein
1404	USA300HOU_2170	161510385	orf	2311255	2312325	-	356	226.645	219.944	1.03047	0.0432984	0.869183	0.970363	NCBI	hypothetical protein
1405	USA300HOU_1834	161510057	orf	1973389	1974330	-	313	2151.91	2088.4	1.03041	0.0432172	0.78222	0.921555	NCBI	3'-5' exoribonuclease YhaM
1406	USA300HOU_1217	161509451	orf	1310140	1311183	+	347	3165.3	3073.28	1.02994	0.042565	0.76608	0.914826	NCBI	recombinase A
1407	USA300HOU_0878	161509119	orf	918250	919290	+	346	194.413	188.899	1.02919	0.0415112	0.872509	0.972723	NCBI	CBS domain-containing protein
1408	USA300HOU_1692	161509919	orf	1817967	1818380	+	137	2466.17	2396.24	1.02918	0.0414954	0.65682	0.852203	NCBI	universal stress protein
1409	USA300HOU_2320	161510532	orf	2458606	2458932	-	108	92.6094	90.0101	1.02888	0.041072	0.997477	1	NCBI	hypothetical protein
1410	USA300HOU_2703	161510909	orf	2859570	2860328	+	252	5.71253	5.55391	1.02856	0.0406237	1	1	NCBI	ABC transporter ATP-binding protein
1411	USA300HOU_0627	161508870	orf	682679	683269	-	196	8.77735	8.54101	1.02767	0.0393778	0.766295	0.914826	NCBI	hypothetical protein
1412	USA300HOU_2313	161510525	orf	2452583	2453002	+	139	7.33862	7.14125	1.02764	0.0393321	0.928904	1	NCBI	fosfomycin resistance protein FosB
1413	USA300HOU_2507	161510713	orf	2653738	2654817	+	359	278.475	271.027	1.02748	0.0391138	0.793229	0.929137	NCBI	hypothetical protein
1414	USA300HOU_t0025	161508266	orf	1995840	1995923	-	84	463.651	451.318	1.02733	0.0388969	0.985419	1	NCBI	Leu tRNA
1415	USA300HOU_0720	161508961	orf	770332	770814	+	160	54.7073	53.2757	1.02687	0.0382564	0.555482	0.789179	NCBI	transcriptional regulator
1416	USA300HOU_1358	161509588	orf	1462050	1462271	-	73	1043.55	1016.7	1.02642	0.0376155	1	1	NCBI	hypothetical protein
1417	USA300HOU_0446	161508692	orf	470267	471052	+	261	22.8501	22.2631	1.02636	0.0375434	0.933187	1	NCBI	lipoprotein
1418	USA300HOU_1455	161509684	orf	1586605	1587042	-	145	13.0511	12.7183	1.02617	0.0372686	0.993725	1	NCBI	bacteriophage transcriptional regulator
1419	USA300HOU_1058	161509297	orf	1130602	1131036	+	144	261.712	255.113	1.02587	0.0368461	0.985043	1	NCBI	hypothetical protein
1420	USA300HOU_1513	161509740	orf	1628540	1629673	-	377	348.567	339.87	1.02559	0.0364503	0.843347	0.954049	NCBI	M20 family peptidase
1421	USA300HOU_0374	161508624	orf	404232	405365	-	377	346.923	338.314	1.02544	0.03625	0.600431	0.820185	NCBI	hypothetical protein
1422	USA300HOU_1557	161509784	orf	1665799	1666671	-	290	317.671	309.798	1.02541	0.0362066	0.686662	0.868243	NCBI	ABC transporter ATP-binding protein
1423	USA300HOU_2125	161510342	orf	2253080	2254420	-	446	793.642	774.013	1.02536	0.0361307	0.908413	0.99443	NCBI	pyrimidine-nucleoside phosphorylase
1424	USA300HOU_1005	161509245	orf	1069539	1070639	-	366	10797.5	10537	1.02472	0.0352336	0.979234	1	NCBI	quinol oxidase subunit II
1425	USA300HOU_1895	161510118	orf	2037828	2038358	-	176	132.035	128.924	1.02413	0.034395	0.541002	0.780215	NCBI	hypothetical protein
1426	USA300HOU_1432	161509661	orf	1562424	1563878	-	484	6.73413	6.5797	1.02347	0.0334706	0.9265	1	NCBI	bacteriophage amidase
1427	USA300HOU_2112	161510329	orf	2240098	2241357	-	419	1128.18	1102.61	1.02319	0.0330753	0.939514	1	NCBI	UDP-N-acetylglucosamine 1-carboxyvinyltransferase
1428	USA300HOU_0479	161508725	orf	511336	511932	+	198	1475.54	1443.7	1.02206	0.0314733	0.679788	0.866958	NCBI	recombination protein RecR
1429	USA300HOU_0237	161508488	orf	265764	266108	-	114	752.632	737.05	1.02114	0.030183	0.981476	1	NCBI	hypothetical protein
1430	USA300HOU_1440	161509669	orf	1570492	1571316	-	274	3.66931	3.59378	1.02102	0.0300076	1	1	NCBI	hypothetical protein
1431	USA300HOU_0795	161509036	orf	849783	850778	+	331	469.678	460.174	1.02065	0.0294952	0.666413	0.860317	NCBI	hypothetical protein
1432	USA300HOU_0814	161509055	orf	869978	870124	-	48	29.1671	28.5811	1.0205	0.0292817	1	1	NCBI	hypothetical protein
1433								107.329	105.174	1.02049	0.029268	0.670913	0.862992
1434	USA300HOU_0311	161508562	orf	346186	346404	+	72	66.09	64.7944	1.02	0.0285633	1	1	NCBI	hypothetical protein
1435	USA300HOU_2634	161510840	orf	2780817	2781827	-	336	16.3033	15.9868	1.0198	0.0282879	0.738565	0.898075	NCBI	ornithine carbamoyltransferase
1436	USA300HOU_2286	161510499	orf	2420931	2421884	+	317	1275.6	1251.32	1.0194	0.0277217	0.869369	0.970363	NCBI	(R)-2-hydroxyacid dehydrogenase
1437	USA300HOU_1049	161509289	orf	1119890	1120372	-	160	502.2	493.536	1.01756	0.0251081	1	1	NCBI	hypothetical protein
1438	USA300HOU_1301	161509533	orf	1402831	1403862	+	343	365.789	360.232	1.01543	0.0220847	0.836473	0.952086	NCBI	M42 family peptidase
1439	USA300HOU_0728	161508969	orf	780016	781071	-	351	6518.52	6419.66	1.0154	0.0220464	1	1	NCBI	sensor histidine kinase SaeS
1440	USA300HOU_2190	161510404	orf	2334255	2334995	+	246	177.88	175.268	1.0149	0.0213402	0.979382	1	NCBI	NAD-dependent deacetylase
1441	USA300HOU_2143	161510359	orf	2268650	2269507	-	285	451.289	444.789	1.01462	0.0209329	0.765115	0.914826	NCBI	HAD family phosphatase
1442	USA300HOU_1415	161509645	orf	1547806	1548465	-	219	950.528	937.278	1.01414	0.0202521	0.934653	1	NCBI	cytidylate kinase
1443	USA300HOU_0931	161509172	orf	973849	974157	+	102	1164.75	1149.56	1.01321	0.0189342	0.757345	0.908431	NCBI	hypothetical protein
1444	USA300HOU_0881	161509122	orf	920438	920536	+	32	5.71253	5.6477	1.01148	0.0164644	1	1	NCBI	hypothetical protein
1445	USA300HOU_1339	161509570	orf	1441631	1442767	+	378	1225.09	1211.3	1.01138	0.0163214	0.830959	0.949096	NCBI	tellurite resistance protein
1446	USA300HOU_1391	161509621	orf	1522621	1523307	-	228	259.252	256.361	1.01128	0.0161772	0.928069	1	NCBI	DNA replication protein DnaD
1447	USA300HOU_2081	161510298	orf	2208168	2208377	-	69	100.97	99.8464	1.01125	0.0161381	0.999576	1	NCBI	hypothetical protein
1448	USA300HOU_1928	161510150	orf	2072702	2073742	+	346	130.179	128.74	1.01118	0.016034	0.698564	0.875591	NCBI	C40 family peptidase
1449	USA300HOU_2625	161510831	orf	2770804	2771004	-	66	145.461	143.891	1.01091	0.015652	0.867526	0.969966	NCBI	hypothetical protein
1450	USA300HOU_1297	161509529	orf	1399745	1399849	+	34	13.0511	12.9279	1.00954	0.0136919	0.969916	1	NCBI	hypothetical protein
1451	USA300HOU_1833	161510056	orf	1972306	1973268	+	320	4041.46	4014.51	1.00671	0.00965407	0.721582	0.888005	NCBI	peptidylprolyl isomerase
1452	USA300HOU_1145	161509380	orf	1218108	1218509	+	133	498.888	495.898	1.00603	0.0086715	0.617443	0.826566	NCBI	hypothetical protein
1453	USA300HOU_1761	161509987	orf	1899502	1901004	-	500	50.9956	50.7077	1.00568	0.00816895	1	1	NCBI	hypothetical protein
1454	USA300HOU_1588	161509815	orf	1697789	1698763	-	324	325.239	324.1	1.00351	0.00505992	0.660973	0.855534	NCBI	DNA polymerase III subunit delta
1455	USA300HOU_2482	161510689	orf	2618345	2620153	+	602	555.009	553.343	1.00301	0.00433825	0.870909	0.971377	NCBI	bifunctional phosphoglucomutase/phosphomannomutase
1456	USA300HOU_2513	161510719	orf	2659566	2660558	+	330	1574.09	1570.51	1.00228	0.00328118	0.908041	0.99443	NCBI	D-lactate dehydrogenase
1457	USA300HOU_1159	161509394	orf	1235194	1235838	+	214	391.142	390.295	1.00217	0.00312665	0.669607	0.862092	NCBI	ribulose-phosphate 3-epimerase
1458	USA300HOU_2361	161510572	orf	2496951	2497895	+	314	866.278	865.307	1.00112	0.00161924	0.878088	0.97512	NCBI	MIT family metal ion transporter CorA
1459	USA300HOU_0836	161509077	orf	887679	888395	+	238	79.9754	79.9025	1.00091	0.00131453	0.886728	0.981267	NCBI	3-dehydroquinate dehydratase
1460	USA300HOU_1592	161509819	orf	1702305	1703021	-	238	996.5	996.905	0.999594	-0.000586301	1	1	NCBI	hypothetical protein
1461	USA300HOU_2660	161510866	orf	2821836	2822312	-	158	22.433	22.4472	0.999367	-0.000912967	0.913607	0.998194	NCBI	methionine sulfoxide reductase A
1462	USA300HOU_0642	161508884	orf	695454	696014	+	186	84.1042	84.2431	0.998351	-0.00238092	0.571517	0.799505	NCBI	bacteriophage integrase
1463	USA300HOU_0070	161508334	orf	73059	74294	-	411	47.0966	47.1881	0.998061	-0.00280056	0.680241	0.867147	NCBI	arginine deiminase
1464	USA300HOU_1505	161509732	orf	1619702	1620622	-	306	594.332	595.567	0.997927	-0.00299368	0.743545	0.901101	NCBI	ribonuclease Z
1465	USA300HOU_2172	161510387	orf	2314076	2315269	-	397	84.2068	84.4146	0.997539	-0.0035555	0.701959	0.878298	NCBI	major facilitator transporter
1466	USA300HOU_2248	161510461	orf	2388367	2388717	-	116	133.806	134.154	0.997405	-0.00374822	0.908226	0.99443	NCBI	hypothetical protein
1467	USA300HOU_1060	161509299	orf	1132521	1132910	-	129	137.663	138.198	0.996124	-0.00560308	0.729893	0.895301	NCBI	hypothetical protein
1468	USA300HOU_0586	161508832	orf	650407	650748	+	113	175.19	175.944	0.995712	-0.00619909	0.722038	0.888182	NCBI	hypothetical protein
1469	USA300HOU_0731	161508972	orf	782547	782987	-	146	2458.4	2471.11	0.994856	-0.00744055	0.909279	0.994995	NCBI	hypothetical protein
1470								91.1707	91.6931	0.994302	-0.00824422	0.887346	0.981326
1471	USA300HOU_2531	161510737	orf	2674789	2676528	-	579	859.569	866.334	0.992191	-0.0113103	0.767646	0.914998	NCBI	pyruvate oxidase
1472	USA300HOU_0739	161508980	orf	788509	788715	+	68	78.3493	78.9682	0.992163	-0.0113516	0.827632	0.947243	NCBI	hypothetical protein
1473	USA300HOU_2162	161510377	orf	2303951	2305138	-	395	1270.47	1282.05	0.990967	-0.0130904	0.99744	1	NCBI	UTP--glucose-1-phosphate uridylyltransferase
1474	USA300HOU_0609	161508854	orf	665673	666968	+	431	914.336	922.808	0.99082	-0.0133049	1	1	NCBI	phosphohydrolase
1475	USA300HOU_0468	161508714	orf	493566	494051	+	161	199.521	201.381	0.990765	-0.0133857	0.923836	1	NCBI	GNAT family acetyltransferase
1476	USA300HOU_1335	161509566	orf	1437737	1439002	+	421	544.793	550.333	0.989934	-0.0145961	0.777743	0.918563	NCBI	diaminopimelate decarboxylase
1477	USA300HOU_2399	161510609	orf	2538813	2539679	-	288	246.618	249.169	0.989762	-0.0148462	0.940677	1	NCBI	CDF family cation diffusion facilitator
1478	USA300HOU_2047	161510264	orf	2164538	2165032	-	164	160.325	162.009	0.989607	-0.0150727	0.904734	0.992312	NCBI	hypothetical protein
1479	USA300HOU_2250	161510463	orf	2389408	2390430	-	340	463.464	468.396	0.98947	-0.0152724	0.954912	1	NCBI	molybdenum cofactor biosynthesis protein A
1480	USA300HOU_2045	161510262	orf	2163458	2163922	-	154	103.472	104.584	0.989369	-0.0154191	0.604886	0.822565	NCBI	ribosomal-protein-alanine acetyltransferase
1481	USA300HOU_1545	161509772	orf	1655661	1656731	-	356	6.73413	6.81358	0.98834	-0.0169212	0.999808	1	NCBI	competence protein ComGB
1482	USA300HOU_0562	161508808	orf	627959	628327	-	122	541.898	549.148	0.986798	-0.0191726	0.775466	0.916635	NCBI	hypothetical protein
1483	USA300HOU_1227	161509461	orf	1320598	1323216	+	872	612.969	621.565	0.986171	-0.0200908	0.89476	0.985171	NCBI	DNA mismatch repair protein MutS
1484	USA300HOU_1745	161509972	orf	1875205	1876866	-	553	1044.85	1060.42	0.985311	-0.0213484	0.965801	1	NCBI	polysaccharide biosynthesis protein
1485	USA300HOU_1439	161509668	orf	1568900	1570483	-	527	13.8854	14.0949	0.985133	-0.0216091	0.63438	0.83664	NCBI	hypothetical protein
1486	USA300HOU_t0014	161508266	orf	1032707	1032795	-	89	68.7377	69.824	0.984442	-0.0226221	0.89799	0.987199	NCBI	Ser tRNA
1487	USA300HOU_pUSA300HOUMR0013	161510935	orf	10615	10995	+	126	153.217	155.69	0.984112	-0.023105	0.90443	0.992312	NCBI	beta-lactamase regulator BlaI
1488	USA300HOU_1878	161510101	orf	2024398	2024673	+	91	1056.3	1073.78	0.98372	-0.0236798	0.733009	0.897407	NCBI	hypothetical protein
1489	USA300HOU_0031	161508296	orf	39127	41133	-	668	2123.14	2160.45	0.982728	-0.0251361	0.959095	1	NCBI	penicillin binding protein 2 prime
1490	USA300HOU_2449	161510659	orf	2587962	2588417	+	151	1127.1	1147.41	0.982293	-0.0257744	1	1	NCBI	hypothetical protein
1491	USA300HOU_1822	161510045	orf	1962583	1963137	-	184	251.351	256.029	0.98173	-0.0266012	0.880367	0.97727	NCBI	hypothetical protein
1492	USA300HOU_0823	161509064	orf	880163	880849	+	228	1169.19	1190.98	0.981702	-0.0266426	0.840198	0.953366	NCBI	micrococcal nuclease
1493	USA300HOU_0942	161509183	orf	986183	987427	+	414	2919.44	2973.92	0.981681	-0.0266732	0.838207	0.953164	NCBI	3-oxoacyl-[acyl-carrier-protein] synthase
1494	USA300HOU_2652	161510858	orf	2808608	2810161	-	517	18.9934	19.3918	0.979456	-0.0299477	0.589294	0.810814	NCBI	hypothetical protein
1495								120.568	123.164	0.978915	-0.0307442	1	1
1496	USA300HOU_0691	161508932	orf	746420	746893	+	157	661.819	676.62	0.978124	-0.0319107	0.911744	0.996924	NCBI	hypothetical protein
1497	USA300HOU_2091	161510308	orf	2220116	2220349	-	77	171.605	175.7	0.976696	-0.0340181	0.71715	0.886771	NCBI	hypothetical protein
1498	USA300HOU_1620	161509847	orf	1728098	1728766	-	222	249.538	255.521	0.976583	-0.0341858	0.766386	0.914826	NCBI	tetratricopeptide domain-containing protein
1499	USA300HOU_0443	161508689	orf	467620	468411	+	263	8.36023	8.56299	0.976322	-0.0345716	0.992643	1	NCBI	lipoprotein
1500	USA300HOU_0033	161508298	orf	42143	42451	+	102	515.294	528.606	0.974817	-0.0367964	0.959701	1	NCBI	type I site-specific deoxyribonuclease restriction subunit
1501	USA300HOU_1628	161509855	orf	1736695	1738461	-	588	2220.15	2280.36	0.973595	-0.0386065	0.998138	1	NCBI	aspartyl-tRNA synthetase
1502	USA300HOU_1178	161509413	orf	1263069	1264220	+	383	29.1671	29.9624	0.973457	-0.0388111	0.940689	1	NCBI	C51 family D-Ala-D-Gly carboxypeptidase
1503	USA300HOU_0191	161508442	orf	201913	203163	+	416	127.489	130.988	0.97329	-0.0390583	0.901912	0.990517	NCBI	major facilitator superfamily multidrug cation symporter or antiporter
1504	USA300HOU_2536	161510742	orf	2679517	2679948	+	143	98.5517	101.259	0.973262	-0.0391006	0.829441	0.948123	NCBI	secretory antigen
1505	USA300HOU_2179	161510393	orf	2322867	2323868	-	333	264.445	271.807	0.972913	-0.0396173	0.721562	0.888005	NCBI	alcohol dehydrogenase
1506	USA300HOU_0805	161509046	orf	860520	862037	+	505	12583.1	12935.1	0.972787	-0.0398048	1	1	NCBI	phosphoglyceromutase
1507	USA300HOU_0339	161508589	orf	370579	371940	-	453	9.98633	10.2661	0.972749	-0.0398606	0.749124	0.904156	NCBI	hypothetical protein
1508	USA300HOU_0886	161509127	orf	924740	925132	+	130	220.975	227.209	0.972563	-0.0401365	0.775398	0.916635	NCBI	hypothetical protein
1509	USA300HOU_0531	161508777	orf	582594	583016	+	140	4594	4726.28	0.972011	-0.0409555	0.828857	0.947837	NCBI	50S ribosomal protein L11
1510	USA300HOU_0597	161508843	orf	657585	658205	+	206	17.3249	17.8288	0.971739	-0.0413586	0.668567	0.862092	NCBI	hypothetical protein
1511	USA300HOU_2595	161510801	orf	2739510	2740958	+	482	957.926	985.856	0.97167	-0.0414618	0.814042	0.942061	NCBI	APC family amino acid-polyamine-organocation transporter
1512	USA300HOU_2205	161510418	orf	2348818	2349954	-	378	197.853	203.624	0.971659	-0.0414786	0.808299	0.939437	NCBI	endopeptidase ClpA
1513	USA300HOU_2666	161510872	orf	2826757	2827995	+	412	3.66931	3.78018	0.970672	-0.0429449	1	1	NCBI	N-glycosyltransferase
1514	USA300HOU_t0027	161508266	orf	1996140	1996214	-	75	796.042	820.359	0.970357	-0.0434118	1	1	NCBI	Gly tRNA
1515	USA300HOU_2649	161510855	orf	2803733	2806123	-	796	143.043	147.414	0.970345	-0.0434296	0.725337	0.891854	NCBI	preprotein translocase subunit SecA
1516	USA300HOU_1741	161509968	orf	1871063	1871911	-	282	1076.54	1109.74	0.970086	-0.043815	0.716335	0.886535	NCBI	D-alanine aminotransferase
1517	USA300HOU_2310	161510522	orf	2448518	2449756	-	412	66.6945	68.7692	0.969831	-0.0441952	0.820719	0.944446	NCBI	imidazolonepropionase
1518	USA300HOU_0424	161508671	orf	448284	449342	+	352	14.907	15.3789	0.969313	-0.0449657	0.636095	0.837526	NCBI	superantigen-like protein
1519	USA300HOU_0680	161508922	orf	732917	733591	+	224	137.33	141.712	0.96908	-0.0453127	0.718451	0.886884	NCBI	response regulator
1520	USA300HOU_1367	161509597	orf	1468351	1468602	-	83	148.713	153.592	0.968233	-0.0465743	0.967252	1	NCBI	hypothetical protein
1521	USA300HOU_1420	161509650	orf	1552626	1554005	-	459	306.953	317.068	0.968099	-0.0467731	0.655639	0.851432	NCBI	ATP-dependent helicase RecQ
1522	USA300HOU_1727	161509954	orf	1855224	1856315	-	363	967.732	999.827	0.967899	-0.0470713	0.797378	0.930547	NCBI	bifunctional 3-deoxy-7-phosphoheptulonate synthase/chorismate mutase
1523	USA300HOU_1222	161509456	orf	1316480	1317346	+	288	600.293	620.478	0.967468	-0.0477148	0.756531	0.907838	NCBI	2-oxoglutarate ferredoxin oxidoreductase subunit beta
1524	USA300HOU_2161	161510376	orf	2303249	2303935	-	228	521.049	538.858	0.966951	-0.0484857	1	1	NCBI	hemolysin III
1525	USA300HOU_1009	161509249	orf	1073394	1073876	+	160	35.9436	37.1731	0.966925	-0.0485241	0.572656	0.800138	NCBI	5-(carboxyamino)imidazole ribonucleotide mutase
1526								50.9956	52.7592	0.966572	-0.0490508	0.953071	1
1527	USA300HOU_2204	161510417	orf	2347283	2348689	-	468	167.332	173.14	0.966452	-0.0492301	0.674168	0.863299	NCBI	hypothetical protein
1528	USA300HOU_2534	161510740	orf	2677865	2678752	-	295	188.93	195.523	0.96628	-0.0494863	0.868397	0.970363	NCBI	LysR family transcriptional regulator
1529	USA300HOU_1127	161509364	orf	1198983	1199273	+	96	524.343	542.808	0.965982	-0.0499315	0.875435	0.973809	NCBI	hypothetical protein
1530	USA300HOU_2257	161510470	orf	2394055	2394561	-	168	115.272	119.346	0.965863	-0.0501089	1	1	NCBI	molybdopterin cofactor biosynthesis protein MoaB
1531	USA300HOU_1845	161510068	orf	1984961	1986346	-	461	1035.61	1074.49	0.963817	-0.0531692	0.819676	0.944234	NCBI	fumarate hydratase
1532	USA300HOU_0366	161508616	orf	397980	399692	+	570	36.9229	38.3402	0.963033	-0.0543429	1	1	NCBI	OFeT family oxidase-dependent iron (Fe2+) transporter
1533	USA300HOU_1661	161509888	orf	1770459	1771127	-	222	312.103	324.249	0.962541	-0.0550796	0.874793	0.973743	NCBI	uroporphyrinogen III synthase
1534	USA300HOU_0004	161508270	orf	3939	5051	+	370	1728.39	1796.06	0.962323	-0.0554073	1	1	NCBI	recombination protein F
1535	USA300HOU_1048	161509288	orf	1119721	1119888	-	55	185.823	193.221	0.961715	-0.0563187	0.827672	0.947243	NCBI	hypothetical protein
1536	USA300HOU_0751	161508992	orf	803570	805075	-	501	2259.28	2350.46	0.961209	-0.0570781	1	1	NCBI	POT family proton (H+)-dependent oligopeptide transporter
1537	USA300HOU_2445	161510655	orf	2585649	2586725	-	358	448.599	466.962	0.960677	-0.0578763	0.954519	1	NCBI	M42 family glutamyl aminopeptidase
1538	USA300HOU_0997	161509237	orf	1058166	1061936	-	1256	1844.91	1920.91	0.960436	-0.0582389	0.750325	0.904278	NCBI	bifunctional N-acetylmuramoyl-L-alanine amidase/mannosyl-glycoprotein endo-beta-N-acetylglucosaminidase
1539	USA300HOU_2701	161510907	orf	2857847	2858641	+	264	107.287	111.736	0.96018	-0.0586237	0.791925	0.928622	NCBI	arylamine N-acetyltransferase
1540	USA300HOU_2352	161510563	orf	2490747	2491262	-	171	31.4401	32.7631	0.959618	-0.0594677	0.631982	0.834815	NCBI	acetyltransferase
1541	USA300HOU_0203	161508454	orf	221228	223288	-	686	7714.04	8041.92	0.959228	-0.0600537	0.520038	0.764335	NCBI	PTS family glucose/glucoside (glc) porter component IIABC
1542	USA300HOU_1913	161510135	orf	2057689	2058291	-	200	479.393	499.811	0.959148	-0.0601751	0.919743	1	NCBI	hypothetical protein
1543	USA300HOU_1870	161510093	orf	2019259	2019774	-	171	621.565	648.394	0.958623	-0.0609644	0.609765	0.824226	NCBI	C56 family endopeptidase PfpI
1544	USA300HOU_0542	161508788	orf	598733	599908	-	391	313.125	326.936	0.957756	-0.0622705	0.873171	0.973079	NCBI	M20D subfamily peptidase
1545	USA300HOU_0665	161508907	orf	719161	720390	+	409	2719.1	2842.85	0.956469	-0.0642099	0.869347	0.970363	NCBI	CNT family concentrative nucleoside transporter
1546	USA300HOU_1229	161509463	orf	1325244	1325786	+	180	223.163	233.49	0.955772	-0.0652617	0.864471	0.969243	NCBI	glycerol uptake operon antiterminator regulatory protein
1547	USA300HOU_0626	161508869	orf	682267	682623	-	118	377.444	395.205	0.955058	-0.0663393	1	1	NCBI	hypothetical protein
1548	USA300HOU_0695	161508936	orf	748932	749027	+	31	60.7946	63.727	0.953985	-0.0679619	1	1	NCBI	hypothetical protein
1549	USA300HOU_pUSA300HOUMR0012	161510934	orf	8868	10625	+	585	365.874	383.55	0.953914	-0.0680693	0.720149	0.887778	NCBI	beta-lactamase regulator BlaR
1550	USA300HOU_2552	161510758	orf	2696688	2699096	+	802	1005.86	1054.95	0.953462	-0.0687519	0.538326	0.780166	NCBI	P-ATPase superfamily P-type ATPase copper (Cu2+) transporter
1551	USA300HOU_0945	161509186	orf	989022	990092	+	356	64.2765	67.4561	0.952864	-0.0696583	0.83659	0.952086	NCBI	oligopeptide ABC transporter membrane protein
1552	USA300HOU_0090	161508349	orf	91900	92655	-	251	50.1614	52.6447	0.952829	-0.0697102	0.591913	0.812536	NCBI	hypothetical protein
1553	USA300HOU_1281	161509514	orf	1374874	1377903	+	1009	433.982	455.66	0.952427	-0.0703198	0.499081	0.750204	NCBI	exodeoxyribonuclease SbcC
1554	USA300HOU_1567	161509794	orf	1678404	1679156	-	250	365.082	383.612	0.951695	-0.0714282	0.679535	0.866958	NCBI	recombination protein RecO
1555	USA300HOU_0797	161509038	orf	852406	852993	+	195	4113.6	4323.21	0.951515	-0.0717011	0.987781	1	NCBI	ATP-dependent Clp protease proteolytic subunit
1556	USA300HOU_1213	161509447	orf	1306747	1307574	+	275	833.17	875.731	0.9514	-0.0718763	0.614291	0.825141	NCBI	hypothetical protein
1557	USA300HOU_t0030	161508266	orf	1996384	1996456	-	73	741.77	779.799	0.951232	-0.0721311	0.565965	0.796973	NCBI	His tRNA
1558	USA300HOU_2238	161510451	orf	2377278	2378141	+	287	885.859	931.689	0.950809	-0.0727726	1	1	NCBI	DMT superfamily drug/metabolite transporter
1559	USA300HOU_2498	161510704	orf	2642709	2644532	-	607	129.865	136.716	0.949884	-0.0741762	0.542565	0.780767	NCBI	hypothetical protein
1560	USA300HOU_2354	161510565	orf	2492503	2492904	-	133	25.4978	26.8584	0.949343	-0.0749989	0.9716	1	NCBI	acetyltransferase
1561	USA300HOU_1210	161509444	orf	1303387	1304652	+	421	532.746	561.309	0.949113	-0.0753488	0.823604	0.944446	NCBI	hypothetical protein
1562	USA300HOU_1341	161509571	orf	1443035	1443427	-	130	3.66931	3.87397	0.947172	-0.0783023	1	1	NCBI	IS1272 transposase
1563	USA300HOU_2671	161510877	orf	2830619	2832664	-	681	120.568	127.411	0.94629	-0.079646	1	1	NCBI	triacylglycerol lipase
1564	USA300HOU_pUSA300HOUMR0033	161510950	orf	26104	26847	-	247	421.723	446.42	0.944677	-0.082107	0.494448	0.746887	NCBI	partitioning protein
1565	USA300HOU_2318	161510530	orf	2457451	2457564	-	37	35.2968	37.3642	0.944667	-0.0821223	1	1	NCBI	hypothetical protein
1566	USA300HOU_0620	161508865	orf	677097	677840	+	247	372.753	394.793	0.944174	-0.0828752	1	1	NCBI	hypothetical protein
1567	USA300HOU_0994	161509234	orf	1051859	1052188	-	109	28.3753	30.0562	0.944073	-0.0830294	0.678629	0.866646	NCBI	I57 family staphostatin B
1568	USA300HOU_2309	161510521	orf	2447120	2448241	-	373	38.549	40.834	0.94404	-0.0830793	0.847481	0.956951	NCBI	M20D subfamily peptidase
1569	USA300HOU_pUSA10HOUMR0001	225631040	orf	1	996	+	331	2483.5	2632.04	0.943567	-0.0838036	0.814349	0.942061	NCBI	replication initiation protein
1570	USA300HOU_0405	161508654	orf	430316	431122	+	268	201.105	213.162	0.943439	-0.0839982	0.656831	0.852203	NCBI	FMN reductase
1571	USA300HOU_1573	161509800	orf	1682559	1683257	-	232	3644.86	3863.84	0.943325	-0.0841731	0.915937	0.999474	NCBI	hypothetical protein
1572	USA300HOU_0925	161509166	orf	962456	965932	+	1158	506.704	537.739	0.942286	-0.0857628	0.781973	0.921555	NCBI	ATP-dependent nuclease Rex subunit B
1573	USA300HOU_0659	161508901	orf	712620	713723	+	367	461.173	489.487	0.942156	-0.0859616	0.749331	0.904156	NCBI	teichoic acid biosynthesis protein B
1574	USA300HOU_0463	161508709	orf	484509	484622	+	37	3.66931	3.89712	0.941545	-0.0868988	1	1	NCBI	hypothetical protein
1575	USA300HOU_0102	161508359	orf	101154	102014	+	286	124.007	131.776	0.941044	-0.0876658	0.688793	0.86909	NCBI	transcriptional regulator
1576	USA300HOU_2104	161510321	orf	2231051	2231575	-	174	1314.55	1397.51	0.940635	-0.088293	0.84901	0.957289	NCBI	hypothetical protein
1577	USA300HOU_1677	161509904	orf	1791216	1793846	-	876	1238.57	1317.78	0.939893	-0.0894323	0.747939	0.903244	NCBI	DNA polymerase I
1578	USA300HOU_1059	161509298	orf	1132264	1132518	+	84	118.712	126.328	0.939706	-0.0897182	0.769492	0.915364	NCBI	hypothetical protein
1579	USA300HOU_pUSA300HOUMR0024	161510943	orf	18038	18958	-	306	128.094	136.334	0.939554	-0.0899524	0.741408	0.899558	NCBI	bacitracin ABC ATP binding cassette transporter, ABC protein
1580	USA300HOU_1570	161509797	orf	1680493	1680837	-	114	143.647	152.931	0.939295	-0.0903494	0.863546	0.969243	NCBI	diacylglycerol kinase
1581	USA300HOU_2446	161510656	orf	2587080	2587346	-	88	237.278	252.915	0.938174	-0.0920732	1	1	NCBI	hypothetical protein
1582	USA300HOU_pUSA300HOUMR0001	161510925	orf	232	1215	+	327	769.105	820.602	0.937245	-0.0935013	0.916184	0.999474	NCBI	replication protein A
1583	USA300HOU_0001	161508267	orf	544	1905	+	453	3368.45	3598.27	0.936129	-0.0952203	0.974577	1	NCBI	chromosomal replication initiation protein
1584	USA300HOU_1249	161509483	orf	1342634	1343218	+	194	7.75574	8.28516	0.936101	-0.0952644	1	1	NCBI	hypothetical protein
1585	USA300HOU_0679	161508921	orf	731978	732901	+	307	188.743	201.702	0.935754	-0.0957995	0.849577	0.957289	NCBI	hypothetical protein
1586	USA300HOU_1441	161509670	orf	1571316	1577516	-	2066	22.0159	23.5275	0.93575	-0.0958057	0.739238	0.898075	NCBI	bacteriophage tail protein
1587	USA300HOU_1827	161510050	orf	1967165	1967668	+	167	2177.77	2328.54	0.935248	-0.0965788	1	1	NCBI	RNAIII-activating protein TRAP
1588	USA300HOU_0021	161508287	orf	28820	29608	+	262	945.692	1012.09	0.934391	-0.0979014	0.781528	0.921554	NCBI	hypothetical protein
1589	USA300HOU_2423	161510633	orf	2561234	2562040	-	268	37.34	39.9703	0.934193	-0.098207	0.958023	1	NCBI	hypothetical protein
1590	USA300HOU_1866	161510089	orf	2015206	2016723	-	505	518.171	554.701	0.934146	-0.0982805	0.889795	0.982367	NCBI	teichoic acid ABC transporter ATP-binding protein
1591	USA300HOU_1591	161509818	orf	1701579	1702265	-	228	97.3003	104.192	0.933858	-0.0987244	0.831665	0.94952	NCBI	competence protein comEA
1592	USA300HOU_2365	161510576	orf	2504340	2504696	+	118	838.865	900.393	0.931665	-0.102117	0.884563	0.979633	NCBI	hypothetical protein
1593	USA300HOU_0953	161509194	orf	998710	999591	+	293	20.3898	21.9111	0.930566	-0.103819	0.66913	0.862092	NCBI	oligopeptide ABC transporter membrane protein
1594	USA300HOU_0038	161508303	orf	45020	45370	-	116	3.66931	3.9446	0.930211	-0.104371	0.975259	1	NCBI	hypothetical protein
1595	USA300HOU_1668	161509895	orf	1781224	1782717	-	497	533.471	574.253	0.928982	-0.106278	0.521496	0.764673	NCBI	APC family amino acid-polyamine-organocation transporter
1596	USA300HOU_1801	161510024	orf	1939504	1940223	-	239	6.73413	7.25701	0.927948	-0.107884	1	1	NCBI	serine protease SplF
1597	USA300HOU_2411	161510621	orf	2550370	2551056	-	228	5.71253	6.15942	0.927446	-0.108665	1	1	NCBI	dethiobiotin synthase
1598	USA300HOU_1931	161510153	orf	2075255	2075779	-	174	239.739	258.558	0.927214	-0.109026	1	1	NCBI	hypothetical protein
1599	USA300HOU_1354	161509584	orf	1457746	1458360	-	204	230.127	248.332	0.926692	-0.109838	0.939931	1	NCBI	hypothetical protein
1600	USA300HOU_2251	161510464	orf	2390450	2391049	-	199	153.174	165.295	0.92667	-0.109873	0.630515	0.834427	NCBI	molybdopterin-guanine dinucleotide biosynthesis protein MobA
1601	USA300HOU_0929	161509170	orf	971543	972859	-	438	2217.63	2393.18	0.926642	-0.109916	0.941993	1	NCBI	coenzyme A disulfide reductase
1602	USA300HOU_1026	161509266	orf	1092463	1094181	+	572	16011.9	17287	0.926237	-0.110547	0.952072	1	NCBI	PTS family phosphoenolpyruvate (PEP) porter component I
1603	USA300HOU_1544	161509771	orf	1655336	1655647	-	103	3.66931	3.96658	0.925057	-0.112385	1	1	NCBI	competence protein ComGC
1604	USA300HOU_2301	161510513	orf	2438324	2439241	-	305	57.3126	61.9764	0.924749	-0.112866	0.744553	0.901835	NCBI	BASS family bile acid:sodium (Na+) symporter
1605	USA300HOU_2678	161510884	orf	2836957	2837970	-	337	36.0886	39.0383	0.924442	-0.113346	0.537875	0.780069	NCBI	histidinol-phosphate transaminase
1606	USA300HOU_0344	161508594	orf	377025	378026	+	333	99.5309	107.679	0.924328	-0.113523	0.65441	0.850613	NCBI	alkanal monooxygenase (FMN-linked)
1607	USA300HOU_0387	161508637	orf	418668	418964	+	98	2920.67	3163.81	0.92315	-0.115364	0.617273	0.826566	NCBI	30S ribosomal protein S6
1608	USA300HOU_0727	161508968	orf	778961	779944	+	327	280.645	304.407	0.921941	-0.117253	0.674863	0.863776	NCBI	glycosyltransferase
1609	USA300HOU_0804	161509045	orf	859756	860517	+	253	5878.35	6381.12	0.921211	-0.118397	0.936454	1	NCBI	triosephosphate isomerase
1610	USA300HOU_1186	161509421	orf	1273598	1274371	+	257	1608.45	1747.28	0.920545	-0.119439	0.752973	0.906628	NCBI	transcriptional repressor CodY
1611	USA300HOU_2656	161510862	orf	2819831	2820259	+	142	30.1887	32.8082	0.920157	-0.120048	0.88199	0.978311	NCBI	hypothetical protein
1612	USA300HOU_1361	161509591	orf	1463204	1463737	-	177	1786.68	1943.82	0.91916	-0.121612	0.568962	0.798438	NCBI	methionine sulfoxide reductase A
1613	USA300HOU_1600	161509827	orf	1707286	1707972	-	228	347.315	378.187	0.918368	-0.122855	0.438375	0.706768	NCBI	bifunctional methylthioadenosine nucleosidase/adenosylhomocysteine nucleosidase
1614	USA300HOU_0478	161508724	orf	511012	511329	+	105	747.319	813.832	0.918272	-0.123007	0.935944	1	NCBI	hypothetical protein
1615	USA300HOU_1671	161509898	orf	1785493	1786413	-	306	850.604	926.335	0.918247	-0.123046	1	1	NCBI	primosomal protein DnaI
1616	USA300HOU_2180	161510394	orf	2324102	2325106	-	334	517.797	563.953	0.918156	-0.123189	0.928254	1	NCBI	alcohol dehydrogenase
1617	USA300HOU_0660	161508902	orf	713720	714781	+	353	382.449	416.735	0.917727	-0.123862	0.738371	0.898075	NCBI	teichoic acid biosynthesis protein X
1618	USA300HOU_1859	161510082	orf	2006196	2007485	+	429	649.015	707.836	0.9169	-0.125163	0.551139	0.784897	NCBI	glutamate-1-semialdehyde aminotransferase
1619	USA300HOU_1903	161510125	orf	2045254	2046792	+	512	857.296	934.995	0.916899	-0.125165	0.949678	1	NCBI	SSS family major sodium/proline symporter
1620	USA300HOU_0317	161508567	orf	350034	350534	+	166	8.36023	9.12336	0.916354	-0.126023	0.865298	0.969243	NCBI	hypothetical protein
1621	USA300HOU_0040	161508305	orf	47542	48891	-	449	24.6636	26.9533	0.915047	-0.128082	0.575275	0.801889	NCBI	cassette chromosome recombinase A
1622	USA300HOU_0767	161509008	orf	818022	818900	+	292	273.971	299.502	0.914755	-0.128542	0.802525	0.934254	NCBI	hypothetical protein
1623	USA300HOU_1868	161510091	orf	2017030	2017848	-	272	130.554	142.854	0.913899	-0.129893	0.792464	0.928622	NCBI	recombination regulator RecX
1624	USA300HOU_0930	161509171	orf	972911	973735	-	274	570.938	624.785	0.913815	-0.130026	0.641569	0.842781	NCBI	HAD family phosphatase
1625	USA300HOU_0796	161509037	orf	850888	851832	+	314	757.62	829.082	0.913806	-0.13004	1	1	NCBI	hypothetical protein
1626	USA300HOU_1593	161509820	orf	1703024	1703377	-	117	706.932	773.98	0.913373	-0.130724	0.529622	0.771682	NCBI	hypothetical protein
1627	USA300HOU_1394	161509624	orf	1527966	1528937	-	323	371.187	406.408	0.913336	-0.130783	0.4571	0.720995	NCBI	bifunctional biotin--[acetyl-CoA-carboxylase] ligase/biotin operon transcriptional regulator
1628	USA300HOU_1025	161509265	orf	1092194	1092460	+	88	2569.32	2814.42	0.912915	-0.131448	0.999118	1	NCBI	phosphocarrier protein HPr
1629	USA300HOU_1338	161509569	orf	1440976	1441599	+	207	445.117	487.708	0.912671	-0.131833	0.74363	0.901101	NCBI	hypothetical protein
1630	USA300HOU_0558	161508804	orf	623021	624493	+	490	466.469	511.835	0.911366	-0.133898	1	1	NCBI	glycosyltransferase
1631	USA300HOU_1889	161510112	orf	2032662	2033393	-	243	746.817	819.799	0.910977	-0.134514	0.726547	0.89257	NCBI	adenosylcobyric acid synthase (glutamine-hydrolyzing)
1632	USA300HOU_1359	161509589	orf	1462271	1462771	-	166	1682.48	1847.02	0.910917	-0.134609	0.714646	0.885215	NCBI	PTS family glucose/glucoside (glc) porter component IIA
1633	USA300HOU_0428	161508675	orf	452147	452842	+	231	32.6491	35.8891	0.90972	-0.136506	1	1	NCBI	superantigen-like protein
1634	USA300HOU_2555	161510761	orf	2700704	2701858	-	384	280.706	308.62	0.909551	-0.136773	0.796897	0.930547	NCBI	aminotransferase
1635	USA300HOU_0721	161508962	orf	771067	771828	+	253	400.318	440.496	0.908791	-0.13798	0.686612	0.868243	NCBI	DeoR family transcriptional regulator
1636	USA300HOU_0667	161508909	orf	720915	721748	+	277	312.665	344.352	0.907983	-0.139263	0.498866	0.750204	NCBI	hypothetical protein
1637	USA300HOU_2647	161510853	orf	2800856	2802214	-	452	280.331	308.859	0.907635	-0.139816	0.954016	1	NCBI	hypothetical protein
1638	USA300HOU_0676	161508918	orf	729350	730393	+	347	166.455	183.51	0.907065	-0.140722	0.741172	0.899558	NCBI	peptidase
1639	USA300HOU_2674	161510880	orf	2834383	2835141	-	252	18.3466	20.2324	0.906792	-0.141156	0.577903	0.803303	NCBI	imidazole glycerol phosphate synthase subunit HisF
1640	USA300HOU_1285	161509517	orf	1384637	1384933	-	98	163.62	180.469	0.906638	-0.141402	0.902053	0.990517	NCBI	hypothetical protein
1641	USA300HOU_1629	161509856	orf	1738477	1739739	-	420	688.798	760.074	0.906225	-0.142059	0.95492	1	NCBI	histidyl-tRNA synthetase
1642	USA300HOU_2092	161510309	orf	2220911	2221315	-	134	3459.4	3819.35	0.905756	-0.142806	0.678548	0.866646	NCBI	F0F1 ATP synthase subunit epsilon
1643	USA300HOU_2213	161510426	orf	2356241	2357050	-	269	263.755	291.281	0.905502	-0.14321	0.694784	0.874257	NCBI	cobalt transporter ATP-binding subunit
1644	USA300HOU_1531	161509758	orf	1645591	1646652	-	353	996.458	1100.55	0.905414	-0.14335	0.648299	0.846339	NCBI	M24B family Xaa-Pro dipeptidase
1645	USA300HOU_t0007	161508266	orf	556497	556571	+	75	138.31	152.84	0.904929	-0.144124	0.887472	0.981326	NCBI	Gly tRNA
1646	USA300HOU_2629	161510835	orf	2773609	2774370	-	253	234.316	258.98	0.904765	-0.144385	0.379995	0.663417	NCBI	tributyrin esterase EstA
1647	USA300HOU_0147	161508404	orf	155980	156735	-	251	165.204	182.599	0.904733	-0.144436	0.541783	0.780215	NCBI	transcriptional regulator
1648	USA300HOU_1316	161509548	orf	1417911	1418864	-	317	26.5194	29.3338	0.904058	-0.145513	0.91888	1	NCBI	oligopeptide ABC transporter membrane protein
1649	USA300HOU_1220	161509454	orf	1313782	1314579	+	265	841.035	930.51	0.903843	-0.145855	1	1	NCBI	hypothetical protein
1650	USA300HOU_0278	161508529	orf	313019	313210	+	63	20.9943	23.2681	0.902275	-0.14836	0.610899	0.824975	NCBI	hypothetical protein
1651	USA300HOU_2116	161510333	orf	2245477	2246007	-	176	2166.13	2401.24	0.902087	-0.148662	0.822996	0.944446	NCBI	DNA-directed RNA polymerase subunit delta
1652	USA300HOU_2245	161510458	orf	2385695	2386459	-	254	82.4357	91.411	0.901814	-0.149099	1	1	NCBI	hypothetical protein
1653	USA300HOU_0192	161508443	orf	203592	210785	+	2397	1078.62	1196.17	0.90173	-0.149232	0.588781	0.810814	NCBI	non-ribosomal peptide synthetase
1654	USA300HOU_0717	161508958	orf	767616	768038	-	140	71.3854	79.1754	0.901611	-0.149423	0.65829	0.852927	NCBI	hypothetical protein
1655	USA300HOU_0305	161508556	orf	341051	341728	+	225	14.6772	16.2901	0.90099	-0.150416	0.643317	0.843519	NCBI	hypothetical protein
1656	USA300HOU_0762	161509003	orf	814657	815685	+	342	741.056	822.537	0.900939	-0.150498	0.492712	0.745357	NCBI	iron (Fe+3) ABC transporter binding protein
1657	USA300HOU_1835	161510058	orf	1974327	1977263	-	978	3425.86	3806.12	0.900093	-0.151854	0.839854	0.953366	NCBI	hypothetical protein
1658	USA300HOU_2524	161510730	orf	2669101	2670063	+	320	241.177	268.18	0.899312	-0.153107	1	1	NCBI	hypothetical protein
1659	USA300HOU_1569	161509796	orf	1680078	1680482	-	134	262.172	291.591	0.899107	-0.153436	0.92117	1	NCBI	cytidine deaminase
1660	USA300HOU_1115	161509352	orf	1183598	1184038	-	146	734.855	817.429	0.898983	-0.153634	1	1	NCBI	hypothetical protein
1661	USA300HOU_0703	161508944	orf	753753	754319	-	188	447.373	498.057	0.898235	-0.154835	0.738994	0.898075	NCBI	hypothetical protein
1662	USA300HOU_2651	161510857	orf	2807050	2808621	-	523	17.1376	19.0896	0.897742	-0.155627	1	1	NCBI	hypothetical protein
1663	USA300HOU_2635	161510841	orf	2781860	2783095	-	411	19.1808	21.3763	0.897293	-0.156348	1	1	NCBI	arginine deiminase
1664	USA300HOU_1881	161510104	orf	2026903	2027946	-	347	1057.98	1179.42	0.897039	-0.156758	0.792286	0.928622	NCBI	sensor histidine kinase VraS
1665	USA300HOU_2345	161510556	orf	2481707	2483080	+	457	187.449	209.194	0.896056	-0.158339	0.595108	0.815351	NCBI	hemin sensor histidine kinase
1666	USA300HOU_1214	161509448	orf	1307593	1307985	+	130	391.057	436.819	0.895239	-0.159656	0.68608	0.868243	NCBI	transcriptional regulator
1667	USA300HOU_1604	161509831	orf	1709923	1711143	-	406	123.403	137.893	0.894917	-0.160173	0.634831	0.83664	NCBI	hypothetical protein
1668								75.2844	84.1249	0.894912	-0.160182	0.946854	1
1669	USA300HOU_1395	161509625	orf	1528924	1530126	-	400	351.716	393.09	0.894748	-0.160447	0.811563	0.941852	NCBI	tRNA CCA-pyrophosphorylase
1670	USA300HOU_2716	161510922	orf	2872117	2872470	-	117	75.4294	84.3671	0.894062	-0.161553	0.548396	0.784786	NCBI	ribonuclease P
1671	USA300HOU_2292	161510505	orf	2428699	2429655	-	318	396.123	443.147	0.893885	-0.161839	0.565776	0.796973	NCBI	transcriptional regulator
1672	USA300HOU_2087	161510304	orf	2211820	2212575	-	251	4874.2	5453.53	0.89377	-0.162025	0.955993	1	NCBI	hypothetical protein
1673	USA300HOU_0788	161509029	orf	843276	844208	+	310	562.348	629.496	0.893331	-0.162734	0.520874	0.764673	NCBI	HPr kinase/phosphorylase
1674	USA300HOU_2706	161510912	orf	2862494	2863030	+	178	104.034	116.521	0.892837	-0.163531	0.739226	0.898075	NCBI	integrase
1675	USA300HOU_0466	161508712	orf	492763	493032	-	89	300.303	336.773	0.891709	-0.165355	0.794515	0.929494	NCBI	hypothetical protein
1676	USA300HOU_1564	161509791	orf	1673216	1675015	-	599	1624.96	1823.28	0.891233	-0.166126	0.825182	0.945534	NCBI	DNA primase
1677	USA300HOU_2565	161510771	orf	2713510	2714565	-	351	75.8465	85.1123	0.891135	-0.166283	0.59226	0.812536	NCBI	hypothetical protein
1678	USA300HOU_2530	161510736	orf	2672422	2674521	-	699	3680.01	4132.89	0.890422	-0.167439	0.510562	0.756158	NCBI	PTS family glucose/glucoside (glc) porter component IIABC
1679	USA300HOU_1153	161509388	orf	1228013	1228948	+	311	434.067	487.539	0.890323	-0.167599	0.569069	0.798438	NCBI	methionyl-tRNA formyltransferase
1680	USA300HOU_0444	161508690	orf	468481	469257	+	258	5.71253	6.41763	0.89013	-0.167912	1	1	NCBI	hypothetical protein
1681	USA300HOU_0864	161509105	orf	905158	906216	+	352	122.381	137.655	0.889039	-0.169681	0.6076	0.822864	NCBI	hypothetical protein
1682	USA300HOU_0264	161508515	orf	296167	297861	+	564	1568.02	1766.89	0.887448	-0.172266	0.794844	0.929497	NCBI	glycosyl/glycerophosphate transferase
1683	USA300HOU_1158	161509393	orf	1234318	1235193	+	291	333.098	375.875	0.886193	-0.174307	0.56785	0.797514	NCBI	hypothetical protein
1684	USA300HOU_1872	161510095	orf	2020290	2021441	+	383	428.21	483.387	0.885852	-0.174862	0.737036	0.898075	NCBI	hypothetical protein
1685	USA300HOU_0528	161508774	orf	581471	581614	+	47	231.711	261.663	0.885533	-0.175382	0.539872	0.780166	NCBI	50S ribosomal protein L33
1686	USA300HOU_0743	161508984	orf	793186	795069	+	627	584.533	660.104	0.885517	-0.175408	0.873995	0.973616	NCBI	ABC transporter ATP-binding protein
1687	USA300HOU_1574	161509801	orf	1683274	1684263	-	329	3725.31	4208.43	0.885203	-0.17592	0.728451	0.894523	NCBI	hypothetical protein
1688	USA300HOU_2130	161510347	orf	2257982	2259355	-	457	963.978	1089.41	0.884862	-0.176476	0.812886	0.941852	NCBI	hypothetical protein
1689	USA300HOU_0554	161508800	orf	610692	611258	+	188	436.34	493.137	0.884826	-0.176535	0.640249	0.841587	NCBI	hypothetical protein
1690	USA300HOU_0115	161508372	orf	117064	118452	+	462	49.5569	56.0081	0.884817	-0.17655	0.578297	0.803457	NCBI	major facilitator transporter
1691	USA300HOU_1176	161509411	orf	1260779	1261945	+	388	843.99	954.12	0.884575	-0.176943	0.444882	0.712231	NCBI	succinyl-CoA synthetase subunit beta
1692	USA300HOU_2298	161510510	orf	2433860	2434732	+	290	1389.39	1570.75	0.884542	-0.176997	0.867109	0.969966	NCBI	transcriptional regulator
1693	USA300HOU_1619	161509846	orf	1725619	1728096	-	825	1076.6	1217.68	0.884139	-0.177654	0.823863	0.944446	NCBI	exodeoxyribonuclease V alpha subunit
1694	USA300HOU_0865	161509106	orf	906400	906891	+	163	38.549	43.6382	0.883376	-0.178901	0.711927	0.883385	NCBI	hypothetical protein
1695	USA300HOU_t0046	161508266	orf	1997861	1997935	-	75	224.56	254.235	0.883276	-0.179064	0.483661	0.739719	NCBI	Gly tRNA
1696	USA300HOU_2603	161510809	orf	2748229	2748672	-	147	142.064	160.845	0.883236	-0.17913	0.737389	0.898075	NCBI	hypothetical protein
1697	USA300HOU_0912	161509153	orf	945637	948042	-	801	2648.31	2998.54	0.883201	-0.179186	0.7382	0.898075	NCBI	monovalent cation/H+ antiporter subunit A
1698	USA300HOU_2305	161510517	orf	2442861	2443367	-	168	501.136	568.615	0.881328	-0.182249	0.44442	0.712074	NCBI	hypothetical protein
1699	USA300HOU_1684	161509911	orf	1805353	1807110	-	585	11000.1	12485.4	0.881032	-0.182733	1	1	NCBI	pyruvate kinase
1700	USA300HOU_1744	161509971	orf	1874513	1875208	-	231	760.013	862.793	0.880875	-0.18299	0.521242	0.764673	NCBI	pseudouridylate synthase
1701	USA300HOU_1128	161509365	orf	1199356	1200162	+	268	662.278	752.053	0.880627	-0.183397	0.876223	0.973809	NCBI	hypothetical protein
1702	USA300HOU_1162	161509397	orf	1237887	1239533	+	548	2944.68	3348.4	0.879428	-0.185363	0.718053	0.886884	NCBI	hypothetical protein
1703	USA300HOU_1170	161509405	orf	1245787	1246518	+	243	128.178	145.867	0.878731	-0.186506	0.770003	0.915364	NCBI	ribonuclease III
1704	USA300HOU_1040	161509280	orf	1107533	1107808	+	91	113.229	128.88	0.878558	-0.186791	0.842806	0.953816	NCBI	hypothetical protein
1705	USA300HOU_1841	161510064	orf	1980937	1981401	-	154	1396.44	1590.44	0.878022	-0.187672	0.952852	1	NCBI	transcriptional regulator
1706	USA300HOU_1412	161509642	orf	1544387	1545697	-	436	2471.87	2816.7	0.877577	-0.188403	0.730344	0.895301	NCBI	GTP-binding protein EngA
1707	USA300HOU_1508	161509735	orf	1622622	1623515	+	297	1077.04	1227.77	0.877231	-0.188972	0.578796	0.803566	NCBI	AraC family transcription regulator
1708	USA300HOU_1690	161509917	orf	1815262	1816203	-	313	500.804	570.933	0.877167	-0.189076	0.61938	0.827392	NCBI	hypothetical protein
1709	USA300HOU_2366	161510577	orf	2505100	2506377	-	425	3314.36	3782.34	0.876274	-0.190547	0.735634	0.898075	NCBI	DAACS family dicarboxylate/amino acid:sodium or proton symporter
1710	USA300HOU_1498	161509725	orf	1614383	1615270	-	295	401.69	458.459	0.876175	-0.19071	0.706823	0.880744	NCBI	integrase/recombinase XerD
1711	USA300HOU_2252	161510465	orf	2391056	2391289	-	77	44.866	51.2229	0.875896	-0.191168	0.570867	0.799505	NCBI	molybdopterin synthase small subunit
1712	USA300HOU_1280	161509513	orf	1372692	1372979	+	95	2204.1	2516.97	0.875694	-0.191501	0.874589	0.973743	NCBI	hypothetical protein
1713	USA300HOU_2406	161510616	orf	2545751	2546218	-	155	12.8638	14.7004	0.875061	-0.192544	0.762054	0.912924	NCBI	hypothetical protein
1714	USA300HOU_1929	161510151	orf	2073799	2074641	-	280	660.338	754.688	0.874981	-0.192677	0.635129	0.83664	NCBI	hypothetical protein
1715	USA300HOU_1407	161509637	orf	1540237	1541196	-	319	913.502	1044.32	0.874731	-0.193088	0.652513	0.849701	NCBI	trans-hexaprenyltranstransferase subunit II
1716	USA300HOU_1364	161509594	orf	1465356	1466312	-	318	459.565	525.683	0.874224	-0.193925	0.521613	0.764673	NCBI	thymidylate synthase
1717	USA300HOU_1700	161509927	orf	1825285	1825779	-	164	1651.25	1890.53	0.873433	-0.195231	0.747025	0.903244	NCBI	thiol peroxidase
1718								169.937	194.686	0.872879	-0.196146	0.737506	0.898075
1719	USA300HOU_2452	161510662	orf	2590357	2591106	+	249	164.642	188.759	0.872234	-0.197213	0.814531	0.942061	NCBI	hypothetical protein
1720	USA300HOU_1563	161509790	orf	1671886	1672992	-	368	2352.04	2697.64	0.871888	-0.197786	0.769648	0.915364	NCBI	RNA polymerase sigma factor RpoD
1721	USA300HOU_t0053	161508266	orf	2181533	2181606	-	74	28.5626	32.7886	0.871114	-0.199067	0.925709	1	NCBI	Gly tRNA
1722	USA300HOU_2409	161510619	orf	2548025	2549032	-	335	13.4683	15.4715	0.870519	-0.200052	1	1	NCBI	biotin synthase
1723	USA300HOU_1797	161510020	orf	1930534	1931007	-	157	51.8298	59.5497	0.870363	-0.20031	1	1	NCBI	hypothetical protein
1724	USA300HOU_1871	161510094	orf	2019905	2020066	-	53	103.847	119.348	0.870119	-0.200716	0.863637	0.969243	NCBI	hypothetical protein
1725	USA300HOU_2027	161510244	orf	2143390	2144643	-	417	402.482	462.814	0.869641	-0.201508	0.610377	0.824662	NCBI	Ser-Asp rich fibrinogen/bone sialoprotein bindin protein SdrH
1726	USA300HOU_0146	161508403	orf	155063	155788	+	241	3666.39	4216.06	0.869627	-0.201532	0.766232	0.914826	NCBI	cell wall surface anchor protein
1727	USA300HOU_1936	161510158	orf	2078819	2079715	-	298	252.246	290.287	0.868953	-0.20265	0.401822	0.679418	NCBI	ABC transporter ATP-binding protein
1728	USA300HOU_2421	161510631	orf	2559929	2560402	-	157	41.8435	48.1824	0.868439	-0.203504	0.817681	0.943402	NCBI	hypothetical protein
1729	USA300HOU_1675	161509902	orf	1789689	1790312	-	207	421.186	485.813	0.866971	-0.205944	1	1	NCBI	dephospho-CoA kinase
1730	USA300HOU_0508	161508754	orf	551887	552690	+	267	192.14	221.683	0.866735	-0.206338	0.507247	0.754108	NCBI	dihydropteroate synthase
1731	USA300HOU_2353	161510564	orf	2491453	2492457	+	334	543.524	627.157	0.866648	-0.206482	0.798269	0.930663	NCBI	zinc (Zn2+) dependent dehydrogenase
1732	USA300HOU_1111	161509348	orf	1181245	1181433	+	62	63.2549	73.076	0.865605	-0.20822	1	1	NCBI	hypothetical protein
1733	USA300HOU_t0050	161508266	orf	1998197	1998272	-	76	49.1821	56.831	0.865411	-0.208543	1	1	NCBI	Val tRNA
1734	USA300HOU_1568	161509795	orf	1679178	1680077	-	299	577.612	667.49	0.865349	-0.208647	0.833386	0.951103	NCBI	GTP-binding protein Era
1735	USA300HOU_2342	161510553	orf	2479184	2479849	-	221	33.858	39.1309	0.865251	-0.20881	0.703923	0.879981	NCBI	hemin ABC transporter ATP-binding protein
1736	USA300HOU_0761	161509002	orf	813777	814538	+	253	103.345	119.485	0.864921	-0.209359	0.473766	0.73424	NCBI	iron (Fe+3) ABC transporter ATP-binding protein
1737	USA300HOU_0547	161508793	orf	605721	606797	+	358	1066.92	1234.61	0.864177	-0.210601	0.413815	0.687035	NCBI	branched-chain amino acid aminotransferase
1738	USA300HOU_1583	161509810	orf	1692560	1693537	-	325	2560.32	2964.39	0.863692	-0.21141	0.527186	0.769724	NCBI	heat shock transcriptional repressor HrcA
1739								3065.93	3550.38	0.863551	-0.211646	0.705882	0.880534
1740	USA300HOU_0514	161508760	orf	565734	566948	-	404	4363.22	5053.34	0.863433	-0.211843	0.797735	0.930581	NCBI	CNT family concentrative nucleoside transporter
1741	USA300HOU_2067	161510284	orf	2190603	2191097	-	164	212.717	246.748	0.862084	-0.2141	0.369448	0.653427	NCBI	hypothetical protein
1742	USA300HOU_0338	161508588	orf	369784	370452	+	222	99.5309	115.464	0.862008	-0.214227	0.51212	0.756729	NCBI	N-acetylmannosamine-6-phosphate 2-epimerase
1743	USA300HOU_1799	161510022	orf	1936393	1937592	-	399	171.938	199.512	0.86179	-0.214591	0.451801	0.717433	NCBI	type I site-specific deoxyribonuclease specificity subunit
1744	USA300HOU_0296	161508547	orf	329275	330177	-	300	93.8184	108.87	0.861746	-0.214666	0.511925	0.756729	NCBI	hypothetical protein
1745	USA300HOU_1366	161509596	orf	1467189	1468313	-	374	639.99	742.979	0.861384	-0.215271	0.696433	0.874527	NCBI	hypothetical protein
1746	USA300HOU_0258	161508509	orf	290336	291595	+	419	8.96472	10.4085	0.861285	-0.215437	0.632304	0.834852	NCBI	PTS family galactitol (gat) porter component IIC
1747	USA300HOU_2575	161510781	orf	2720889	2721719	+	276	165.246	191.944	0.860907	-0.216071	0.705913	0.880534	NCBI	hydrolase
1748	USA300HOU_1679	161509906	orf	1796126	1797790	-	554	856.571	995.074	0.860812	-0.216231	1	1	NCBI	sensor histidine kinase
1749	USA300HOU_1933	161510155	orf	2076529	2077269	-	246	125.676	146.031	0.86061	-0.216568	0.797128	0.930547	NCBI	hypothetical protein
1750	USA300HOU_1033	161509273	orf	1100314	1100436	-	40	201.377	234.216	0.859794	-0.217938	0.835139	0.951577	NCBI	hypothetical protein
1751	USA300HOU_0803	161509044	orf	858444	859634	+	396	7098.11	8261.57	0.859172	-0.218982	0.849394	0.957289	NCBI	phosphoglycerate kinase
1752								14.0728	16.3804	0.859123	-0.219064	0.768904	0.915364
1753	USA300HOU_1085	161509324	orf	1161172	1161987	+	271	1189.33	1388.26	0.856703	-0.223134	0.632597	0.834852	NCBI	succinate dehydrogenase iron-sulfur subunit
1754	USA300HOU_1804	161510027	orf	1942088	1942807	-	239	7.75574	9.05508	0.856507	-0.223463	1	1	NCBI	serine protease SplC
1755	USA300HOU_0383	161508633	orf	416835	417038	+	67	127.864	149.5	0.855278	-0.225535	0.438212	0.706768	NCBI	hypothetical protein
1756	USA300HOU_1681	161509908	orf	1798881	1800149	-	422	457.522	535.201	0.85486	-0.22624	0.453777	0.718394	NCBI	isocitrate dehydrogenase
1757	USA300HOU_0447	161508693	orf	471232	472047	+	271	56.291	65.8504	0.854832	-0.226287	0.564004	0.796438	NCBI	lipoprotein
1758	USA300HOU_0576	161508822	orf	640008	640376	+	122	167.664	196.275	0.854229	-0.227305	0.489592	0.744434	NCBI	hypothetical protein
1759	USA300HOU_2662	161510868	orf	2823050	2823817	-	255	24.4762	28.6564	0.854126	-0.22748	0.730314	0.895301	NCBI	capsular polysaccharide biosynthesis protein CapC
1760	USA300HOU_1411	161509641	orf	1543372	1544370	-	332	1806.28	2121.21	0.851535	-0.231863	0.67374	0.863299	NCBI	NAD(P)H-dependent glycerol-3-phosphate dehydrogenase
1761	USA300HOU_2693	161510899	orf	2850920	2851687	-	255	244.157	286.881	0.851074	-0.232643	0.461473	0.724298	NCBI	hypothetical protein
1762	USA300HOU_1911	161510133	orf	2056917	2057243	+	108	90.149	105.958	0.850797	-0.233114	0.507434	0.754108	NCBI	hypothetical protein
1763	USA300HOU_2547	161510753	orf	2692781	2693329	+	182	247.265	290.653	0.85072	-0.233244	0.688393	0.86897	NCBI	TetR family transcriptional regulator
1764	USA300HOU_0450	161508696	orf	473704	474018	+	104	82.6231	97.1278	0.850664	-0.233339	0.811064	0.941852	NCBI	hypothetical protein
1765	USA300HOU_1450	161509679	orf	1580846	1582054	-	402	15.6989	18.4586	0.850488	-0.233637	0.524881	0.768276	NCBI	bacteriophage capsid protein
1766	USA300HOU_2442	161510652	orf	2582387	2583565	-	392	505.265	594.264	0.850236	-0.234064	0.473083	0.73424	NCBI	major facilitator superfamily chloramphenicol:cation symporter
1767	USA300HOU_1817	161510040	orf	1956068	1957051	-	327	3.66931	4.3174	0.849889	-0.234654	0.882986	0.978625	NCBI	leukotoxin LukD
1768	USA300HOU_1689	161509916	orf	1812044	1815241	-	1065	1541.92	1814.97	0.849558	-0.235215	0.68251	0.868094	NCBI	DNA-directed DNA polymerase III alpha subunit
1769	USA300HOU_0123	161508380	orf	130008	130760	-	250	2863.25	3370.55	0.849491	-0.235329	0.867023	0.969966	NCBI	accessory regulator H1
1770	USA300HOU_1645	161509872	orf	1756254	1756574	-	106	3136.73	3693.15	0.849337	-0.235591	0.607206	0.822864	NCBI	hypothetical protein
1771	USA300HOU_1534	161509761	orf	1647634	1648464	-	276	535.871	631.169	0.849014	-0.23614	0.481053	0.737131	NCBI	lipoate--protein ligase A
1772	USA300HOU_1805	161510028	orf	1942865	1943587	-	240	8.77735	10.3391	0.848949	-0.236251	1	1	NCBI	serine protease SplB
1773	USA300HOU_0499	161508745	orf	542712	543905	+	397	719.234	847.662	0.848492	-0.237027	0.450283	0.715421	NCBI	tetrapyrrole methyltransferase
1774	USA300HOU_2621	161510827	orf	2766355	2768355	-	666	199.521	235.205	0.848288	-0.237373	0.671928	0.863127	NCBI	ABC transporter ATP-binding protein
1775	USA300HOU_1179	161509414	orf	1264248	1265492	+	414	49.974	59.0136	0.846821	-0.23987	0.653588	0.849973	NCBI	FemAB family peptidoglycan biosynthesis protein
1776	USA300HOU_2343	161510554	orf	2479849	2480904	-	351	29.7716	35.1887	0.846057	-0.241173	0.512092	0.756729	NCBI	hemin ABC transporter membrane protein
1777	USA300HOU_0280	161508531	orf	314393	315307	-	304	202.586	239.487	0.845915	-0.241415	0.686325	0.868243	NCBI	ribokinase
1778	USA300HOU_1097	161509335	orf	1168797	1168982	-	61	206.945	245.041	0.84453	-0.24378	1	1	NCBI	hypothetical protein
1779	USA300HOU_0616	161508861	orf	673776	674762	+	328	159.346	189.056	0.84285	-0.246652	0.779822	0.920255	NCBI	iron (Fe3+) ABC transporter membrane protein
1780	USA300HOU_1294	161509526	orf	1395401	1397923	+	840	1497.55	1777.52	0.842497	-0.247256	0.426827	0.695554	NCBI	lysyl transferase
1781	USA300HOU_1174	161509409	orf	1259035	1259919	+	294	203.982	242.225	0.842121	-0.2479	0.49347	0.746108	NCBI	ribosomal biogenesis GTPase
1782	USA300HOU_0714	161508955	orf	765004	766377	+	457	386.638	459.331	0.841743	-0.248549	0.745029	0.902027	NCBI	deoxyribodipyrimidine photo-lyase
1783	USA300HOU_2344	161510555	orf	2481040	2481714	+	224	42.8228	50.8941	0.841409	-0.24912	0.449361	0.714755	NCBI	hemin DNA-binding response regulator
1784	USA300HOU_0349	161508599	orf	381442	382467	+	341	233.277	277.33	0.841152	-0.249562	1	1	NCBI	dehydrogenase
1785	USA300HOU_pUSA300HOUMR0007	161510930	orf	4500	5117	+	205	51.8298	61.6279	0.841012	-0.249801	0.970675	1	NCBI	cadmium binding protein
1786	USA300HOU_1197	161509431	orf	1288042	1288509	+	155	499.468	593.953	0.840922	-0.249956	0.272205	0.560328	NCBI	hypothetical protein
1787	USA300HOU_0812	161509053	orf	869091	869372	+	93	3.66931	4.36371	0.84087	-0.250045	0.882986	0.978625	NCBI	hypothetical protein
1788	USA300HOU_0313	161508564	orf	347047	347547	+	166	3.66931	4.36488	0.840643	-0.250434	0.838878	0.953164	NCBI	hypothetical protein
1789	USA300HOU_0263	161508514	orf	295120	296145	+	341	750.384	892.663	0.840613	-0.250486	0.67044	0.862775	NCBI	alcohol dehydrogenase
1790	USA300HOU_1636	161509863	orf	1747169	1749448	-	759	3937.75	4684.87	0.840526	-0.250636	0.591842	0.812536	NCBI	bifunctional preprotein translocase subunit SecD/SecF
1791	USA300HOU_1423	161509653	orf	1555410	1555955	-	181	602.336	716.83	0.840276	-0.251064	0.397072	0.679349	NCBI	hypothetical protein
1792	USA300HOU_0500	161508746	orf	543902	544165	+	87	197.665	235.294	0.840078	-0.251404	0.525925	0.769408	NCBI	RNA-binding S4 domain-containing heat shock protein
1793	USA300HOU_pUSA300HOUMR0030	161510947	orf	24494	25102	+	202	300.866	358.427	0.839406	-0.25256	0.424925	0.694133	NCBI	Sin recombinase
1794	USA300HOU_0133	161508390	orf	142826	143605	+	259	20.9943	25.0175	0.839182	-0.252945	0.510753	0.756158	NCBI	HpcH/HpaI family aldolase
1795	USA300HOU_2648	161510854	orf	2802207	2803715	-	502	203.191	242.154	0.839097	-0.253091	0.617641	0.826566	NCBI	glycosyltransferase
1796	USA300HOU_1735	161509962	orf	1866152	1867228	-	358	614.492	732.888	0.838453	-0.254197	0.628386	0.832773	NCBI	M42 family glutamyl aminopeptidase
1797	USA300HOU_1121	161509358	orf	1187768	1190002	+	744	3012.86	3595.47	0.837959	-0.255048	0.775416	0.916635	NCBI	penicillin-binding protein 1
1798	USA300HOU_2126	161510343	orf	2254660	2255322	-	220	370.353	442.099	0.837714	-0.25547	0.239663	0.524713	NCBI	deoxyribose-phosphate aldolase
1799	USA300HOU_1610	161509837	orf	1717312	1717788	-	158	1648.89	1968.38	0.83769	-0.255512	0.555309	0.789179	NCBI	transcription elongation factor GreA
1800	USA300HOU_2368	161510579	orf	2507322	2507768	+	148	1245.68	1487.84	0.837244	-0.25628	0.433236	0.702465	NCBI	transcriptional regulator
1801	USA300HOU_0694	161508935	orf	748006	748872	+	288	501.408	598.944	0.837154	-0.256436	0.476922	0.736088	NCBI	LysR family transcriptional regulator
1802	USA300HOU_0939	161509180	orf	984059	984493	+	144	117.273	140.091	0.837117	-0.256499	0.410122	0.683114	NCBI	extracellular adherence protein Eap
1803	USA300HOU_1419	161509649	orf	1551013	1552473	-	486	2469.16	2954.01	0.835868	-0.258654	0.679765	0.866958	NCBI	elastin-binding protein
1804	USA300HOU_0809	161509050	orf	864685	865425	+	246	390.41	467.136	0.835752	-0.258853	0.399695	0.679349	NCBI	carboxylesterase
1805	USA300HOU_2044	161510261	orf	2162440	2163465	-	341	291.339	348.69	0.835524	-0.259247	0.657461	0.852242	NCBI	putative DNA-binding/iron metalloprotein/AP endonuclease
1806	USA300HOU_0794	161509035	orf	848875	849786	+	303	287.21	343.779	0.83545	-0.259375	0.456025	0.72052	NCBI	hypothetical protein
1807	USA300HOU_1648	161509875	orf	1757585	1758427	-	280	580.132	694.462	0.83537	-0.259513	0.434374	0.703909	NCBI	rod shape-determining protein MreC
1808	USA300HOU_0002	161508268	orf	2183	3316	+	377	2997.01	3588.1	0.835262	-0.259699	0.639229	0.840873	NCBI	DNA polymerase III subunit beta
1809	USA300HOU_0744	161508985	orf	795081	796862	+	593	794.228	951.153	0.835017	-0.260123	0.621079	0.827766	NCBI	ATP-dependent helicase RecQ
1810	USA300HOU_0105	161508362	orf	104170	104772	+	200	45.4705	54.4612	0.834915	-0.260298	0.384329	0.666483	NCBI	hypothetical protein
1811	USA300HOU_0540	161508786	orf	594376	594846	+	156	4660.61	5582.94	0.834795	-0.260506	0.503345	0.751412	NCBI	30S ribosomal protein S7
1812	USA300HOU_0909	161509150	orf	943386	944882	-	498	1609.78	1930.18	0.834007	-0.261868	0.581032	0.804021	NCBI	putative monovalent cation/H+ antiporter subunit D
1813	USA300HOU_0726	161508967	orf	777990	778829	+	279	179.549	215.292	0.833977	-0.26192	0.762478	0.913048	NCBI	dehydrogenase
1814	USA300HOU_0277	161508528	orf	311511	312947	+	478	93.8607	112.606	0.833535	-0.262685	0.89633	0.986137	NCBI	6-phospho-beta-glucosidase
1815	USA300HOU_0888	161509129	orf	925575	926009	+	144	466.009	559.513	0.832883	-0.263815	0.713841	0.884602	NCBI	hypothetical protein
1816	USA300HOU_0507	161508753	orf	550739	551671	+	310	6652.67	7988.93	0.832737	-0.264067	0.778172	0.918688	NCBI	cysteine synthase
1817	USA300HOU_2338	161510550	orf	2474873	2476255	-	460	750.861	902.521	0.83196	-0.265413	0.423167	0.692466	NCBI	teicoplanin resistance protein TcaA
1818	USA300HOU_0118	161508375	orf	122881	123762	-	293	3.66931	4.41119	0.831819	-0.265658	0.838878	0.953164	NCBI	DMT family permease
1819	USA300HOU_2581	161510787	orf	2726295	2726573	-	92	8.36023	10.0565	0.831323	-0.266519	0.690717	0.869974	NCBI	hypothetical protein
1820	USA300HOU_0741	161508982	orf	789497	790501	+	334	427.061	514.131	0.830646	-0.267695	0.243266	0.528936	NCBI	hypothetical protein
1821	USA300HOU_0303	161508554	orf	340332	340724	+	130	4.69092	5.6477	0.830589	-0.267794	0.929217	1	NCBI	virulence protein EsaC
1822	USA300HOU_2447	161510657	orf	2587346	2587603	-	85	367.415	442.539	0.830244	-0.268392	0.557424	0.790683	NCBI	hypothetical protein
1823	USA300HOU_0910	161509151	orf	944875	945216	-	113	433.463	522.562	0.829495	-0.269696	0.408865	0.682802	NCBI	putative monovalent cation/H+ antiporter subunit C
1824	USA300HOU_1078	161509317	orf	1151754	1153466	+	570	481.726	581.025	0.829097	-0.270387	0.251107	0.538167	NCBI	hypothetical protein
1825	USA300HOU_0498	161508744	orf	541186	542712	+	508	534.892	645.25	0.828968	-0.270611	0.508808	0.754457	NCBI	MOP superfamily PST family polysaccharide transporter
1826	USA300HOU_1738	161509965	orf	1869063	1869707	-	214	1688.53	2037.2	0.82885	-0.270818	0.720026	0.887778	NCBI	tRNA (guanine-N(7)-)-methyltransferase
1827	USA300HOU_0908	161509149	orf	942905	943384	-	159	582.95	703.334	0.828838	-0.270839	0.76929	0.915364	NCBI	putative monovalent cation/H+ antiporter subunit E
1828	USA300HOU_0736	161508977	orf	786107	786700	+	197	62.0459	74.9031	0.828349	-0.271689	1	1	NCBI	anthranilate synthase
1829	USA300HOU_1225	161509459	orf	1319412	1319777	+	121	408.902	494.62	0.826698	-0.274567	0.222377	0.506763	NCBI	hypothetical protein
1830	USA300HOU_1126	161509363	orf	1198408	1198971	+	187	1588.52	1923.3	0.825931	-0.275907	0.52329	0.766347	NCBI	hypothetical protein
1831	USA300HOU_0885	161509126	orf	923702	924619	+	305	1885.88	2285.54	0.825138	-0.277292	0.618732	0.827303	NCBI	lipoyl synthase
1832	USA300HOU_0690	161508931	orf	745704	746420	+	238	969.836	1175.46	0.825071	-0.277409	0.535368	0.77802	NCBI	hypothetical protein
1833	USA300HOU_1904	161510126	orf	2046881	2048086	-	401	1106.49	1341.7	0.824697	-0.278065	0.324429	0.61443	NCBI	pheromone lipoprotein CamS
1834	USA300HOU_0381	161508631	orf	414922	415767	+	281	97.9048	118.716	0.824695	-0.278067	0.471803	0.733398	NCBI	ParB family partitioning protein
1835	USA300HOU_2659	161510865	orf	2821146	2821757	-	203	40.3624	48.9536	0.824504	-0.278401	0.424354	0.693599	NCBI	hypothetical protein
1836	USA300HOU_0112	161508369	orf	112635	113402	+	255	31.3977	38.1306	0.823425	-0.280291	0.373358	0.655451	NCBI	tandem lipoprotein
1837	USA300HOU_2235	161510448	orf	2373888	2376023	-	711	714.815	868.828	0.822735	-0.281501	0.489913	0.744434	NCBI	DNA topoisomerase III
1838	USA300HOU_2274	161510487	orf	2409211	2409825	+	204	55.4992	67.484	0.822405	-0.28208	0.859722	0.9664	NCBI	urease accessory protein UreG
1839	USA300HOU_0969	161509209	orf	1014115	1014885	+	256	2459.91	2994.12	0.821581	-0.283525	0.696485	0.874527	NCBI	enoyl-(acyl carrier protein) reductase
1840	USA300HOU_1605	161509832	orf	1712674	1713426	-	250	13.4683	16.4059	0.820941	-0.28465	0.987484	1	NCBI	LamB/YcsF family protein
1841	USA300HOU_t0037	161508266	orf	1996981	1997073	-	93	648.556	790.164	0.820786	-0.284922	0.235507	0.520421	NCBI	Ser tRNA
1842								631.588	769.968	0.820278	-0.285816	0.647681	0.846122
1843	USA300HOU_0042	161508307	orf	50912	51202	-	96	6.73413	8.21334	0.819902	-0.286477	1	1	NCBI	hypothetical protein
1844	USA300HOU_0210	161508461	orf	232680	233603	+	307	332.348	405.395	0.819813	-0.286633	0.602483	0.821805	NCBI	hypothetical protein
1845	USA300HOU_2279	161510492	orf	2412784	2414739	-	651	131.618	160.548	0.819802	-0.286652	0.881993	0.978311	NCBI	transcriptional regulator
1846	USA300HOU_2327	161510539	orf	2464752	2465801	-	349	667.156	813.827	0.819777	-0.286697	0.61789	0.826566	NCBI	isopentenyl pyrophosphate isomerase
1847	USA300HOU_0389	161508639	orf	419540	419782	+	80	1700.76	2075.88	0.819296	-0.287543	0.308538	0.601015	NCBI	30S ribosomal protein S18
1848	USA300HOU_1685	161509912	orf	1807132	1808100	-	322	2304.55	2813.02	0.819244	-0.287634	0.731252	0.895642	NCBI	6-phosphofructokinase
1849	USA300HOU_0839	161509080	orf	889631	889987	+	118	436.05	532.323	0.819146	-0.287808	0.774709	0.916635	NCBI	hypothetical protein
1850	USA300HOU_0952	161509193	orf	997736	998698	+	320	3.66931	4.48065	0.818924	-0.288198	0.838878	0.953164	NCBI	oligopeptide ABC transporter membrane protein
1851	USA300HOU_1495	161509722	orf	1611711	1612448	-	245	397.229	485.136	0.818799	-0.288418	0.6044	0.822565	NCBI	ribosomal large subunit pseudouridine synthase B
1852	USA300HOU_1004	161509244	orf	1067551	1069539	-	662	14834.2	18127.7	0.818315	-0.289272	0.645157	0.844375	NCBI	quinol oxidase subunit I
1853	USA300HOU_0518	161508764	orf	569163	571619	+	818	2798.17	3421.53	0.817812	-0.290158	0.460529	0.723216	NCBI	AAA family ATP-binding protein
1854	USA300HOU_2122	161510339	orf	2250599	2251783	-	394	78.3493	95.8995	0.816993	-0.291604	0.794084	0.929494	NCBI	M20D subfamily peptidase
1855	USA300HOU_t0059	161508266	orf	2292601	2292672	-	72	92.1923	113.055	0.815467	-0.294301	0.454174	0.718394	NCBI	Glu tRNA
1856	USA300HOU_0879	161509120	orf	919304	920371	+	355	120.38	147.76	0.814698	-0.295663	0.739125	0.898075	NCBI	dioxygenase
1857	USA300HOU_0631	161508874	orf	687576	690071	-	831	49.1821	60.3914	0.81439	-0.296209	0.989251	1	NCBI	hypothetical protein
1858	USA300HOU_0448	161508694	orf	472037	473365	+	442	168.124	206.445	0.814374	-0.296237	0.70732	0.880744	NCBI	hypothetical protein
1859	USA300HOU_2337	161510549	orf	2473396	2474604	-	402	164.829	202.403	0.814359	-0.296263	0.512202	0.756729	NCBI	major facilitator superfamily teicoplanin:cation symporter
1860	USA300HOU_1393	161509623	orf	1525249	1527942	-	897	1320.51	1622.96	0.813642	-0.297533	0.350404	0.636118	NCBI	DNA-directed DNA polymerase III epsilon subunit
1861	USA300HOU_2121	161510338	orf	2249406	2250599	-	397	152.195	187.254	0.812775	-0.299073	0.613459	0.825141	NCBI	hypothetical protein
1862	USA300HOU_1739	161509966	orf	1869722	1870522	-	266	1931.38	2377.44	0.812379	-0.299776	0.709604	0.882814	NCBI	hypothetical protein
1863	USA300HOU_0737	161508978	orf	786675	787835	+	386	167.894	206.867	0.811604	-0.301153	0.52965	0.771682	NCBI	anthranilate synthase
1864	USA300HOU_2296	161510508	orf	2432300	2433037	-	245	1016.93	1255	0.810305	-0.303462	0.508147	0.754264	NCBI	hypothetical protein
1865	USA300HOU_1517	161509744	orf	1632024	1633298	-	424	2058.61	2541.21	0.81009	-0.303846	0.545771	0.78274	NCBI	dihydrolipoyllysine-residue acetyltransferase
1866	USA300HOU_t0009	161508266	orf	556673	556749	+	77	262.317	324.015	0.809582	-0.304751	0.368744	0.652588	NCBI	Arg tRNA
1867	USA300HOU_0869	161509110	orf	910538	911389	-	283	193.954	239.817	0.808756	-0.306224	0.263448	0.551271	NCBI	hypothetical protein
1868	USA300HOU_0598	161508844	orf	658336	658977	+	213	21.8285	27.0008	0.808438	-0.306791	0.763055	0.913354	NCBI	hypothetical protein
1869	USA300HOU_1224	161509458	orf	1317867	1319411	+	514	913.315	1131.66	0.80706	-0.309252	0.459555	0.722712	NCBI	(dimethylallyl)adenosine tRNA methylthiotransferase
1870	USA300HOU_2537	161510743	orf	2680480	2680614	-	44	14.4899	17.9665	0.806492	-0.310268	1	1	NCBI	hypothetical protein
1871	USA300HOU_2511	161510717	orf	2657699	2658505	+	268	60.1901	74.7445	0.805277	-0.312443	0.772546	0.915855	NCBI	dioxygenase
1872	USA300HOU_1371	161509601	orf	1470298	1470699	+	133	52.6217	65.3571	0.805142	-0.312686	0.497187	0.74895	NCBI	ribonuclease H
1873	USA300HOU_2644	161510850	orf	2795853	2797712	+	619	2668.95	3318.33	0.804306	-0.314183	0.462343	0.724946	NCBI	N-acetylmuramoyl-L-alanine amidase
1874	USA300HOU_t0029	161508266	orf	1996301	1996372	-	72	339.789	422.474	0.804284	-0.314223	0.242593	0.52828	NCBI	Gln tRNA
1875	USA300HOU_2046	161510263	orf	2163895	2164557	-	220	168.728	209.988	0.803513	-0.315607	0.621657	0.827766	NCBI	hypothetical protein
1876	USA300HOU_0780	161509021	orf	831245	833776	+	843	3462.49	4309.45	0.803464	-0.315694	0.497589	0.749116	NCBI	preprotein translocase subunit SecA
1877	USA300HOU_1873	161510096	orf	2021701	2022231	-	176	659.171	820.447	0.803429	-0.315758	0.50798	0.754264	NCBI	hypothetical protein
1878	USA300HOU_2041	161510258	orf	2155884	2156108	-	74	56.7081	70.588	0.803367	-0.315868	0.576819	0.80258	NCBI	hypothetical protein
1879	USA300HOU_2347	161510558	orf	2483683	2484138	+	151	91.5878	114.016	0.803292	-0.316004	0.491635	0.744917	NCBI	hypothetical protein
1880	USA300HOU_0605	161508850	orf	662407	663033	+	208	17.7421	22.0999	0.802812	-0.316866	0.557426	0.790683	NCBI	hypothetical protein
1881	USA300HOU_1329	161509560	orf	1432020	1433009	+	329	181.924	226.709	0.802458	-0.317502	0.275483	0.564056	NCBI	aspartate semialdehyde dehydrogenase
1882	USA300HOU_1377	161509607	orf	1508050	1508928	-	292	671.43	837.193	0.802001	-0.318323	0.536665	0.779109	NCBI	5'-3' exonuclease
1883	USA300HOU_t0023	161508266	orf	1961941	1962016	-	76	80.7672	100.759	0.801589	-0.319065	0.41242	0.68592	NCBI	Asp tRNA
1884	USA300HOU_2065	161510282	orf	2189026	2190174	-	382	579.238	723.006	0.801153	-0.319851	0.581765	0.804021	NCBI	alanine racemase
1885	USA300HOU_2273	161510486	orf	2408509	2409198	+	229	29.1671	36.4079	0.80112	-0.319909	0.580741	0.804021	NCBI	urease accessory protein UreF
1886	USA300HOU_0312	161508563	orf	346536	347036	+	166	4.69092	5.85725	0.800873	-0.320354	0.890162	0.98239	NCBI	hypothetical protein
1887	USA300HOU_0769	161509010	orf	819799	820923	+	374	434.339	542.404	0.800767	-0.320546	0.478485	0.736769	NCBI	glycerate kinase
1888	USA300HOU_1944	161510164	orf	2085696	2085875	+	59	206.443	257.86	0.8006	-0.320847	0.443399	0.710838	NCBI	hypothetical protein
1889	USA300HOU_0013	161508279	orf	17392	18330	+	312	1005.22	1256.04	0.800304	-0.32138	0.563661	0.796438	NCBI	hypothetical protein
1890	USA300HOU_1082	161509321	orf	1156635	1158416	+	593	216.012	269.918	0.800287	-0.32141	0.348155	0.635152	NCBI	excinuclease ABC subunit C
1891	USA300HOU_1890	161510113	orf	2033395	2034708	-	437	923.216	1153.67	0.80024	-0.321495	0.341301	0.62632	NCBI	UDP-N-acetylmuramoylalanyl-D-glutamate--2,6-diaminopimelate ligase
1892	USA300HOU_1551	161509778	orf	1659845	1661308	-	487	552.906	691.145	0.799986	-0.321954	0.548587	0.784786	NCBI	peptidase
1893	USA300HOU_0208	161508459	orf	228842	231631	+	929	1269.66	1587.39	0.799841	-0.322214	0.605901	0.822716	NCBI	type I site-specific deoxyribonuclease restriction subunit
1894	USA300HOU_t0011	161508266	orf	556867	556942	+	76	45.2831	56.6842	0.798866	-0.323975	0.561296	0.794193	NCBI	Ala tRNA
1895	USA300HOU_2322	161510534	orf	2459150	2460382	-	410	212.76	266.431	0.798554	-0.324538	0.401635	0.679418	NCBI	ABC transporter ATP-binding protein
1896	USA300HOU_0870	161509111	orf	911717	912478	+	253	836.09	1047.91	0.797867	-0.32578	0.300386	0.593961	NCBI	ABC transporter ATP-binding protein
1897	USA300HOU_1425	161509655	orf	1556552	1557466	-	304	36.5057	45.7812	0.797395	-0.326633	0.477885	0.736243	NCBI	lipoprotein
1898	USA300HOU_2439	161510649	orf	2577949	2578548	-	199	260.878	327.223	0.797247	-0.326901	0.300088	0.593961	NCBI	hypothetical protein
1899	USA300HOU_1896	161510119	orf	2038528	2039889	-	453	371.459	466.034	0.797065	-0.327232	0.349588	0.635696	NCBI	TrmA family RNA methyltransferase
1900	USA300HOU_0924	161509165	orf	961712	962296	+	194	606.235	760.61	0.797038	-0.32728	0.324059	0.61443	NCBI	type I general secretory pathway signal peptidase I
1901	USA300HOU_1453	161509682	orf	1584021	1585712	-	563	8.77735	11.0152	0.796838	-0.327641	1	1	NCBI	terminase large subunit
1902	USA300HOU_1565	161509792	orf	1675076	1675894	-	272	416.912	523.208	0.796838	-0.327642	0.845277	0.955852	NCBI	hypothetical protein
1903	USA300HOU_0981	161509221	orf	1029519	1030877	+	452	897.156	1126.45	0.796449	-0.328347	0.381577	0.664955	NCBI	Trk family K+ transporter membrane protein
1904	USA300HOU_1387	161509617	orf	1518254	1518880	+	208	1558.32	1957.24	0.796181	-0.328831	0.280455	0.569201	NCBI	Holliday junction-specific endonuclease
1905	USA300HOU_0557	161508803	orf	619438	622902	+	1154	230.774	289.967	0.795864	-0.329407	0.686901	0.868243	NCBI	Ser-Asp rich fibrinogen/bone sialoprotein-binding protein SdrE
1906	USA300HOU_1150	161509385	orf	1223000	1225408	+	802	661.674	831.496	0.795763	-0.329589	0.581514	0.804021	NCBI	primosomal protein N prime
1907	USA300HOU_0178	161508430	orf	189449	190624	+	391	120.568	151.614	0.795229	-0.330558	0.53785	0.780069	NCBI	capsular polysaccharide biosynthesis protein Cap5P
1908	USA300HOU_1548	161509775	orf	1658349	1658678	-	109	273.554	344.601	0.793829	-0.333099	0.38415	0.666483	NCBI	hypothetical protein
1909	USA300HOU_0452	161508698	orf	474687	475889	+	400	21.8285	27.5125	0.793402	-0.333877	0.736643	0.898075	NCBI	cobalamin (vitamin B12) biosynthesis protein
1910	USA300HOU_2199	161510412	orf	2341790	2342611	-	273	127.114	160.245	0.79325	-0.334153	0.673713	0.863299	NCBI	HAD family phosphatase
1911	USA300HOU_0199	161508450	orf	217059	218414	-	451	1455.99	1836.16	0.792951	-0.334697	0.718488	0.886884	NCBI	LIVCS family branched chain amino acid:cation symporter
1912	USA300HOU_2419	161510629	orf	2557754	2558413	+	219	533.556	673.446	0.792277	-0.335923	0.215254	0.498927	NCBI	hypothetical protein
1913	USA300HOU_0345	161508595	orf	378060	378392	+	110	46.0749	58.1813	0.79192	-0.336573	0.415346	0.68837	NCBI	glycine cleavage system H-protein
1914	USA300HOU_0740	161508981	orf	788803	789513	+	236	277.641	350.671	0.791741	-0.3369	0.399743	0.679349	NCBI	hypothetical protein
1915	USA300HOU_0827	161509068	orf	882554	883123	-	189	86.8969	109.794	0.791452	-0.337427	0.474853	0.734755	NCBI	hypothetical protein
1916	USA300HOU_1184	161509419	orf	1271559	1272104	+	181	332.91	420.902	0.790944	-0.338352	0.351397	0.636118	NCBI	ATP-dependent protease peptidase subunit
1917	USA300HOU_0414	161508662	orf	439742	441283	+	513	3261.47	4124.57	0.790741	-0.338722	0.490052	0.744434	NCBI	GMP synthase
1918	USA300HOU_2418	161510628	orf	2556552	2557694	+	380	293.672	371.441	0.790629	-0.338927	0.168892	0.4408	NCBI	glycerate kinase
1919	USA300HOU_0281	161508532	orf	315335	315739	-	134	82.8104	104.775	0.790363	-0.339414	0.415635	0.688449	NCBI	D-ribose pyranase
1920	USA300HOU_0413	161508661	orf	438251	439717	+	488	2412.97	3053.56	0.790215	-0.339682	0.352268	0.636118	NCBI	IMP dehydrogenase
1921	USA300HOU_1459	161509688	orf	1589034	1591481	-	815	20.8069	26.3698	0.789042	-0.341826	0.680948	0.867271	NCBI	hypothetical protein
1922	USA300HOU_0361	161508611	orf	393637	394632	-	331	226.228	286.858	0.78864	-0.342561	0.387735	0.669938	NCBI	hypothetical protein
1923	USA300HOU_0756	161508997	orf	810187	811158	+	323	2892.51	3668.3	0.788516	-0.342787	0.500167	0.750647	NCBI	ribonucleotide-diphosphate reductase subunit beta
1924	USA300HOU_1875	161510098	orf	2023580	2023795	-	71	117.273	148.761	0.788333	-0.343124	0.309697	0.602728	NCBI	hypothetical protein
1925	USA300HOU_0113	161508370	orf	113496	115733	+	745	461.796	585.799	0.788317	-0.343152	0.265531	0.552833	NCBI	xylan 1,4-beta-xylosidase
1926	USA300HOU_0967	161509207	orf	1011993	1013837	+	614	655.375	832.004	0.787706	-0.34427	0.273845	0.561917	NCBI	CPA2 family monovalent cation:proton (H+) antiporter-2
1927	USA300HOU_0926	161509167	orf	965933	969586	+	1217	810.32	1028.81	0.787629	-0.344412	0.219796	0.502895	NCBI	ATP-dependent nuclease Rex subunit A
1928	USA300HOU_1683	161509910	orf	1801667	1803028	+	453	3225.03	4096.03	0.787356	-0.344911	0.565594	0.796973	NCBI	APC family amino acid-polyamine-organocation transporter
1929	USA300HOU_0968	161509208	orf	1013905	1014021	+	38	5.71253	7.25701	0.787173	-0.345248	0.928904	1	NCBI	hypothetical protein
1930	USA300HOU_2578	161510784	orf	2724188	2725294	-	368	11.4251	14.5384	0.785855	-0.347664	0.78542	0.923153	NCBI	hypothetical protein
1931	USA300HOU_1696	161509923	orf	1820920	1822038	-	372	577.672	735.207	0.785727	-0.3479	0.287827	0.577278	NCBI	alanine dehydrogenase
1932	USA300HOU_0713	161508954	orf	763365	764918	+	517	273.137	347.749	0.785444	-0.34842	0.33185	0.616851	NCBI	DASS family divalent anion:sodium (Na+) symporter
1933	USA300HOU_1023	161509263	orf	1090272	1091444	+	390	314.147	399.98	0.785406	-0.34849	0.348436	0.635152	NCBI	hypothetical protein
1934	USA300HOU_2117	161510334	orf	2245973	2246116	-	47	115.085	146.54	0.785347	-0.348599	0.738884	0.898075	NCBI	hypothetical protein
1935	USA300HOU_0754	161508995	orf	807603	808001	+	132	457.522	583.562	0.784016	-0.351045	0.276676	0.565277	NCBI	ribonucleotide reductase stimulatory protein
1936	USA300HOU_1343	161509573	orf	1445348	1447234	-	628	411.362	524.843	0.783781	-0.351478	0.169665	0.44228	NCBI	hypothetical protein
1937	USA300HOU_1672	161509899	orf	1786413	1787813	-	466	834.966	1065.92	0.783331	-0.352306	0.373636	0.655533	NCBI	replicative DNA helicase
1938	USA300HOU_0025	161508291	orf	34474	35769	+	431	383.301	489.615	0.782863	-0.353168	0.336284	0.62063	NCBI	hypothetical protein
1939	USA300HOU_1520	161509747	orf	1635302	1636723	-	473	1360.79	1740.56	0.781813	-0.355104	0.489527	0.744434	NCBI	dihydrolipoamide dehydrogenase
1940	USA300HOU_0790	161509031	orf	845061	845546	+	161	188.096	240.733	0.781347	-0.355965	0.458626	0.722222	NCBI	acetyltransferase
1941	USA300HOU_0550	161508796	orf	607846	608508	-	220	520.07	666.112	0.780754	-0.357061	0.514865	0.760209	NCBI	deoxynucleoside kinase
1942	USA300HOU_1363	161509593	orf	1464677	1465156	-	159	585.386	750.248	0.780256	-0.357981	0.224771	0.509867	NCBI	dihydrofolate reductase
1943	USA300HOU_0107	161508364	orf	108248	108730	+	160	111.603	143.037	0.78024	-0.358011	0.609449	0.82419	NCBI	hypothetical protein
1944	USA300HOU_2525	161510731	orf	2670145	2671113	-	322	448.37	574.854	0.779972	-0.358507	0.31285	0.604035	NCBI	hypothetical protein
1945	USA300HOU_0979	161509219	orf	1026156	1026959	+	267	500.659	642.255	0.779533	-0.359319	0.477809	0.736243	NCBI	hypothetical protein
1946	USA300HOU_0145	161508402	orf	154096	154695	+	199	1354.03	1744.03	0.776383	-0.36516	0.316974	0.607054	NCBI	superoxide dismutase
1947	USA300HOU_0538	161508784	orf	593488	593799	+	103	2329.74	3002.13	0.77603	-0.365816	0.320836	0.612389	NCBI	putative ribosomal protein L7Ae-like
1948	USA300HOU_1027	161509267	orf	1094418	1094651	-	77	42.8228	55.2138	0.77558	-0.366652	0.330823	0.616689	NCBI	glutaredoxin
1949	USA300HOU_0843	161509084	orf	891652	891765	+	37	14.6772	18.9264	0.775491	-0.366819	0.42272	0.692466	NCBI	hypothetical protein
1950	USA300HOU_2134	161510351	orf	2262478	2262798	+	106	360.409	464.768	0.77546	-0.366876	0.217811	0.501178	NCBI	transcriptional regulator CzrA
1951	USA300HOU_2068	161510285	orf	2191081	2192664	-	527	414.971	535.131	0.775457	-0.366882	0.432303	0.701352	NCBI	hypothetical protein
1952	USA300HOU_2491	161510697	orf	2632891	2635947	-	1018	1508.26	1945.12	0.775408	-0.366973	0.463668	0.726141	NCBI	fibronectin-binding protein A
1953	USA300HOU_0231	161508482	orf	257365	258921	-	518	270.991	349.529	0.775304	-0.367166	0.690197	0.869703	NCBI	sensor histidine kinase
1954	USA300HOU_1031	161509271	orf	1098370	1100067	-	565	4378.64	5651.54	0.774768	-0.368163	0.673755	0.863299	NCBI	hypothetical protein
1955	USA300HOU_2509	161510715	orf	2655537	2656505	-	322	5.71253	7.37513	0.774566	-0.368541	0.860042	0.9664	NCBI	lactoylglutatione lyase
1956	USA300HOU_1885	161510108	orf	2030548	2031534	+	328	115.689	149.382	0.77445	-0.368755	0.637855	0.839454	NCBI	hypothetical protein
1957	USA300HOU_2278	161510491	orf	2412015	2412758	-	247	62.2333	80.4386	0.773675	-0.370201	0.721311	0.888005	NCBI	hypothetical protein
1958	USA300HOU_2209	161510422	orf	2353103	2353540	-	145	3843.48	4971.73	0.773066	-0.371336	0.427017	0.695554	NCBI	50S ribosomal protein L13
1959	USA300HOU_2588	161510794	orf	2731285	2731872	-	195	90.9833	117.749	0.772686	-0.372047	0.483783	0.739719	NCBI	transcriptional regulator
1960	USA300HOU_1609	161509836	orf	1716252	1716986	-	244	17.7421	22.9856	0.771878	-0.373555	0.50594	0.753155	NCBI	hypothetical protein
1961	USA300HOU_0310	161508561	orf	345439	346050	+	203	40.5922	52.6144	0.771502	-0.374257	0.538813	0.780166	NCBI	hypothetical protein
1962	USA300HOU_0574	161508820	orf	638838	639494	+	218	214.156	277.646	0.771328	-0.374583	0.21852	0.50161	NCBI	uracil-DNA glycosylase
1963	USA300HOU_2017	161510235	orf	2134435	2135346	-	303	29.3545	38.0623	0.771221	-0.374783	0.369827	0.653601	NCBI	ferrichrome ABC transporter
1964	USA300HOU_1526	161509753	orf	1641889	1642278	-	129	613.803	795.931	0.771177	-0.374866	0.287671	0.577278	NCBI	transcription antitermination protein NusB
1965	USA300HOU_0076	161508338	orf	78378	79391	+	337	190.702	247.394	0.770841	-0.375496	0.228763	0.514203	NCBI	transposase
1966	USA300HOU_1380	161509610	orf	1514238	1514570	-	110	210.112	272.658	0.770607	-0.375932	0.34759	0.635152	NCBI	hypothetical protein
1967	USA300HOU_0319	161508569	orf	351568	352068	+	166	8.36023	10.8508	0.770472	-0.376186	0.539716	0.780166	NCBI	hypothetical protein
1968	USA300HOU_2619	161510825	orf	2764434	2764931	-	165	31.6274	41.1189	0.769171	-0.378625	0.787008	0.924302	NCBI	glutathione peroxidase
1969	USA300HOU_0972	161509212	orf	1018217	1018975	+	252	72.8241	94.7799	0.76835	-0.380165	0.473459	0.73424	NCBI	hypothetical protein
1970	USA300HOU_0747	161508988	orf	799808	800866	+	352	98.1345	127.9	0.767277	-0.382181	0.55897	0.792083	NCBI	histidinol-phosphate aminotransferase
1971	USA300HOU_2543	161510749	orf	2687515	2687694	-	59	3.66931	4.78399	0.766998	-0.382704	0.754975	0.90727	NCBI	hypothetical protein
1972	USA300HOU_1164	161509399	orf	1241986	1242558	+	190	1511.39	1970.54	0.766994	-0.382713	0.247318	0.533666	NCBI	fatty acid biosynthesis transcriptional regulator
1973	USA300HOU_1561	161509788	orf	1669975	1671075	-	366	451.477	589.17	0.766293	-0.384031	0.374009	0.655783	NCBI	hypothetical protein
1974	USA300HOU_2615	161510821	orf	2759628	2760998	-	456	41.384	54.026	0.766002	-0.384579	0.361012	0.64533	NCBI	CitMHS family citrate-magnesium (Mg2+):proton (H+) citrate-calcium (Ca2+):proton (H+) symporter
1975	USA300HOU_2586	161510792	orf	2729679	2730401	-	240	444.785	580.932	0.76564	-0.385262	0.471306	0.733398	NCBI	hypothetical protein
1976	USA300HOU_1659	161509886	orf	1768148	1769434	-	428	1065.88	1392.44	0.765478	-0.385567	0.33332	0.617307	NCBI	glutamate-1-semialdehyde aminotransferase
1977	USA300HOU_0501	161508747	orf	544183	544575	+	130	328.262	428.977	0.76522	-0.386054	0.402375	0.679476	NCBI	septum formation initiator
1978	USA300HOU_1378	161509608	orf	1508948	1512388	-	1146	1556.56	2034.54	0.765066	-0.386344	0.40028	0.679349	NCBI	hypothetical protein
1979	USA300HOU_t0020	161508266	orf	1961674	1961747	-	74	195.247	255.242	0.76495	-0.386563	0.467941	0.731625	NCBI	Gly tRNA
1980	USA300HOU_0963	161509203	orf	1008265	1008900	+	211	418.556	547.435	0.764576	-0.387268	0.220039	0.502981	NCBI	GTP pyrophosphokinase
1981	USA300HOU_0020	161508286	orf	27485	28819	+	444	1157.7	1514.49	0.764417	-0.387568	0.354609	0.638701	NCBI	hypothetical protein
1982	USA300HOU_t0060	161508266	orf	2292674	2292748	-	75	52.6217	68.9093	0.763638	-0.38904	0.404136	0.680096	NCBI	Asn tRNA
1983	USA300HOU_1332	161509563	orf	1434644	1435363	+	239	93.8184	122.876	0.763521	-0.389261	0.29606	0.589219	NCBI	2,3,4,5-tetrahydropyridine-2,6-dicarboxylate N-succinyltransferase
1984	USA300HOU_0211	161508462	orf	233590	234702	+	370	265.696	348.241	0.762967	-0.390308	0.71276	0.884033	NCBI	hypothetical protein
1985	USA300HOU_0914	161509155	orf	948620	949213	+	197	1263.34	1655.98	0.762899	-0.390437	0.490531	0.744434	NCBI	peptidylprolyl isomerase
1986	USA300HOU_2057	161510274	orf	2182358	2182813	-	151	197.206	258.652	0.762436	-0.391312	0.14942	0.412174	NCBI	hypothetical protein
1987	USA300HOU_0068	161508332	orf	70821	71510	-	229	8.96472	11.7608	0.762253	-0.391658	0.505229	0.753077	NCBI	Crp family transcriptional regulator
1988	USA300HOU_0019	161508285	orf	25666	27492	+	608	1128.08	1480.18	0.76212	-0.391909	0.310311	0.602728	NCBI	sensor histidine kinase VicK
1989	USA300HOU_1850	161510073	orf	1988649	1989119	-	156	125.676	164.945	0.761926	-0.392277	0.492374	0.745248	NCBI	TrmH family RNA methyltransferase
1990	USA300HOU_2034	161510251	orf	2148310	2149602	+	430	118.107	155.085	0.761566	-0.392959	0.364787	0.648408	NCBI	accessory gene regulator protein C
1991	USA300HOU_2247	161510460	orf	2387054	2388265	+	403	84.0194	110.339	0.761469	-0.393143	0.262562	0.551271	NCBI	major facilitator transporter
1992	USA300HOU_t0019	161508266	orf	1961585	1961659	-	75	245.409	322.911	0.759988	-0.395951	0.328438	0.615839	NCBI	Asn tRNA
1993	USA300HOU_0486	161508732	orf	523309	523407	+	32	14.4899	19.0873	0.759137	-0.397567	0.920734	1	NCBI	hypothetical protein
1994	USA300HOU_0699	161508940	orf	751693	752136	+	147	8.36023	11.0129	0.759133	-0.397575	0.539716	0.780166	NCBI	GNAT family acetyltransferase
1995	USA300HOU_0509	161508755	orf	552662	553033	+	123	133.576	176.204	0.758078	-0.399581	0.179031	0.454612	NCBI	dihydroneopterin aldolase
1996	USA300HOU_0976	161509216	orf	1022567	1024048	+	493	486.629	642.345	0.757581	-0.400528	0.479992	0.737094	NCBI	UDP-N-acetylmuramoylalanyl-D-glutamate--L-lysine ligase
1997	USA300HOU_0560	161508806	orf	626389	627267	-	292	1009.13	1333.88	0.756542	-0.402508	0.279026	0.568312	NCBI	putative GTP cyclohydrolase
1998	USA300HOU_1486	161509714	orf	1602028	1602357	+	109	151.173	199.903	0.756234	-0.403095	0.425756	0.695091	NCBI	bacteriophage transcriptional regulator
1999	USA300HOU_0269	161508520	orf	303211	304935	+	574	2770.8	3665.2	0.755974	-0.403592	0.372063	0.654793	NCBI	glycosyltransferase
[truncated: 3,691 more rows]
