# Supplementary material for: Global transcriptome responses including small RNAs during mixed‐species interactions with methicillin‐resistant Staphylococcus aureus and Pseudomonas aeruginosa
Source: Microbiologyopen. 2016 Nov 21;6(3):e00427. doi: 10.1002/mbo3.427 (PMC5458535; doi:10.1002/mbo3.427)
Supplement: Supplementary file 5 [file MBO3-6-na-s005.xlsx]

## Sheet: (Tab1) Known sRNAs BF vs MB
No.	sRNA ID	Starta	Enda	Strandb	Size (nt)c	Mean A (Mix Biofilm)	Mean B (Biofilm)	Fold Change (A/B)	Log2(A/B)d	p Value	adjusted p Value	Referencee
1	pant313	3772588	3772694	-	107	7063.16	339.156	20.8257	4.3803	8.6114e-14	2.3057e-11	-3
2	pant284	3409983	3410069	-	87	145059	11550.6	12.5585	3.6506	1.0382e-10	1.5884e-08	-3
3	P10.1	4373961	4374032	+	72	24872.9	2440.8	10.1905	3.3492	2.984e-09	2.6632e-07	-9
4	pant230	2916938	2917154	-	217	26105.6	3512.74	7.4317	2.8937	7.3283e-08	4.6169e-06	-3
5	pant431	5242663	5242905	-	243	84189.8	11950.8	7.0447	2.8165	2.2852e-07	1.2881e-05	-3
6	pant101	1006635	1006711	-	77	5759.93	848.582	6.7877	2.7629	6.2203e-07	2.8985e-05	-3
7	Pseudomon-1	6183522	6183637	-	116	217753	34086	6.3883	2.6754	1.1168e-06	4.43e-05	-5
8	pant212	2531867	2531979	-	113	1924.53	306.77	6.2735	2.6493	1.5605e-05	0.00041782	-3
9	pant303.rc	3669652	3669788	-	137	176020	28062.2	6.2725	2.649	1.5758e-06	5.4692e-05	-3
10	SPA0122	6183500	6183700	-	201	220346	35459.3	6.214	2.6355	1.5831e-06	5.4692e-05	(1) (2)
11	SPA0130	674110	674210		101	6296.98	1082.16	5.8189	2.5407	5.392e-06	0.00015608	-1
12	pant307	3722785	3722865	-	81	1191.46	223.572	5.3292	2.4139	0.077221	0.25369	-3
13	P8	1117532	1117609	+	78	1685.88	324.913	5.1887	2.3754	0.00026859	0.0042934	-9
14	pant211	2522623	2522747	-	125	7929.36	1644.57	4.8215	2.2695	3.4024e-05	0.00081388	-3
15	pant420	5118198	5118323	+	126	344799	71568.2	4.8178	2.2684	0.00070074	0.0089713	-3
16	pant320.rc	3865152	3865261	-	110	20763.8	4336.82	4.7878	2.2594	2.8901e-05	0.00071983	-3
17	pant493.rc	6032310	6032385	-	76	1263.12	273.553	4.6175	2.2071	0.00016808	0.0030511	-3
18	pant162.rc	1732291	1732390	-	100	22275.8	4865.79	4.578	2.1947	3.9732e-05	0.00092507	-3
19	pant299	3616919	3617018	+	100	57540.2	12966.6	4.4376	2.1498	5.091e-05	0.0010691	-3
20	P11	1928666	1928802	-	137	18205.9	4115.97	4.4232	2.1451	8.8805e-05	0.0017176	(9) (13)
21	FR406527	1928666	1928789	-	124	18174.5	4113.65	4.4181	2.1434	8.9809e-05	0.0017176	-8
22	phrD	785498	785570	+	73	3.8468e+06	902779	4.2611	2.0912	0.00013075	0.0024144	-13
23	SPA0001	785400	785600	+	201	3.92721e+06	950992	4.1296	2.046	0.00017829	0.0031303	-1
24	pant55	517652	517740	+	89	6262.89	1517.78	4.1264	2.0449	8.4742e-05	0.0016807	-3
25	SPA0026	580100	580200	-	101	17441.4	4480.71	3.8926	1.9607	0.00018638	0.0032196	-1
26	SPA0127	5544700	5545000	-	301	35655.8	9406.3	3.7906	1.9224	0.00020282	0.0034087	-1
27	FR125344	5798561	5798633	+	73	2.97198e+06	794408	3.7411	1.9035	0.00020688	0.0034087	-8
28	SPA0136	2341596	2341796		201	19058.3	5161.39	3.6925	1.8846	0.00063934	0.0086674	-1
29	pant199	2341653	2341988	-	336	64897.5	17656.1	3.6756	1.878	0.00030448	0.0047956	-3
30	SPA0114	2982700	2982900	-	201	69370.8	19325	3.5897	1.8439	0.00042929	0.0061303	-1
31	pant217	2627303	2627451	+	149	69277.8	19760.9	3.5058	1.8097	0.0010608	0.012485	-3
32	pant469.fw	5776459	5776595	+	137	5345.16	1527.6	3.4991	1.807	0.0010006	0.011907	-3
33	SPA0103	3616900	3617100	+	201	59921.8	17345.7	3.4546	1.7885	0.00059019	0.0081038	-1
34	SPA0090	4939100	4939300	-	201	146274	42983.5	3.403	1.7668	0.00040014	0.005952	-1
35	pant415	5080300	5080649	-	350	15966.6	4694.91	3.4008	1.7659	0.00041986	0.0060766	-3
36	pant421	5141281	5141583	-	303	17140.1	5061.54	3.3863	1.7597	0.00047137	0.0065564	-3
37	pant349	4189585	4189708	-	124	16409.4	4868.11	3.3708	1.7531	0.00067593	0.0088283	-3
38	pant511	6241760	6241846	-	87	12460.8	3720.22	3.3495	1.7439	0.0013371	0.015075	-3
39	SPA0166	1558629	1558929		301	40626.2	12180.2	3.3354	1.7379	0.00065567	0.0087577	-1
40	pant457	5580773	5580854	-	82	546.516	166.183	3.2886	1.7175	0.011002	0.072698	-3
41	SPA0040	3489900	3490100	-	201	28391.2	8782.5	3.2327	1.6927	0.0013739	0.015102	-1
42	pant175	2005007	2005107	-	101	7927.28	2467.94	3.2121	1.6835	0.0019911	0.019929	-3
43	Xoo8	4939115	4939313	-	199	126402	39694.9	3.1843	1.671	0.0007545	0.0095066	-5
44	pant452	5483773	5483927	-	155	8623.57	2741.47	3.1456	1.6533	0.0027955	0.026732	-3
45	pant290	3459955	3460268	-	314	10351.1	3356.2	3.0842	1.6249	0.0013793	0.015102	-3
46	pant104	1047055	1047183	-	129	1811.23	593.779	3.0503	1.609	0.0061212	0.047853	-3
47	pant389.rc	4783131	4783217	-	87	14865.7	4887.38	3.0417	1.6049	0.0039557	0.035305	-3
48	pant91	892821	892966	-	146	2613.75	861.715	3.0332	1.6008	0.0033243	0.031507	-3
49	pant155	1618312	1618442	-	131	2481.22	824.953	3.0077	1.5887	0.0036464	0.033378	-3
50	pant347	4183467	4183589	-	123	51739.1	17223	3.0041	1.5869	0.0019748	0.019929	-3
51	SPA0088	4519000	4519100	-	101	11777.3	3962.09	2.9725	1.5717	0.004626	0.038706	-1
52	pant502	6125568	6125748	-	181	26952.9	9070.04	2.9716	1.5713	0.0045369	0.038706	-3
53	pant438	5297644	5297893	+	250	45747.9	15449.6	2.9611	1.5661	0.0075925	0.055695	-3
54	pant94	916156	916300	-	145	8122.06	2792.89	2.9081	1.5401	0.0035342	0.032914	-3
55	pant186	2118138	2118426	-	289	6073.17	2091.08	2.9043	1.5382	0.043627	0.17241	-3
56	pant496	6045008	6045246	-	239	25721	8860.48	2.9029	1.5375	0.0046195	0.038706	-3
57	pant436.rc	5269486	5269748	-	263	51784.3	17874.7	2.8971	1.5346	0.0050401	0.041523	-3
58	SPA0132	3498188	3498388		201	143918	49692	2.8962	1.5342	0.0021209	0.021032	-1
59	pant341.rc	4080262	4080358	-	97	841.049	292.194	2.8784	1.5253	0.09143	0.288	-3
60	pant466.rc	5718584	5718804	-	221	72077.6	25155.8	2.8652	1.5187	0.0040767	0.035788	-3
61	SPA0058	1027800	1028000	-	201	35721.7	12473.5	2.8638	1.5179	0.0027638	0.026667	-1
62	FR407307	1928731	1928886	-	156	4741.3	1665.56	2.8467	1.5093	0.042149	0.16781	-8
63	pant456.rc	5579547	5579621	-	75	494.818	175.495	2.8196	1.4955	0.037445	0.15425	-3
64	pant202	2396383	2396488	+	106	7787.7	2765.1	2.8164	1.4939	0.0033597	0.031563	-3
65	pant201	2342040	2342162	-	123	472.994	168.845	2.8014	1.4861	0.027558	0.13176	-3
66	pant344	4133987	4134089	+	103	6961.56	2490.31	2.7955	1.4831	0.004928	0.040914	-3
67	SPA0064	3865900	3866200	-	301	23480.7	8512.84	2.7583	1.4638	0.0035955	0.033197	-1
68	pant371	4518941	4519197	-	257	40209	14663.9	2.742	1.4552	0.0071664	0.052932	-3
69	pant342	4092998	4093157	-	160	21310.1	7908.54	2.6946	1.4301	0.012001	0.076291	-3
70	pant410	5030390	5030516	-	127	3293.7	1246.63	2.6421	1.4017	0.0082403	0.05826	-3
71	pant503	6162085	6162220	+	136	18765.4	7105.53	2.641	1.4011	0.0050835	0.041561	-3
72	pant506	6173073	6173287	+	215	100487	38126.6	2.6356	1.3981	0.0054851	0.04384	-3
73	SPA0173	5885587	5885887		301	14327	5473.94	2.6173	1.3881	0.0087042	0.060929	-1
74	pant433	5247427	5247538	-	112	5082.07	1943.81	2.6145	1.3865	0.0053915	0.043416	-3
75	pant219.rc	2687349	2687474	-	126	6245.36	2422.65	2.5779	1.3662	0.0079427	0.057478	-3
76	SPA0108	5165800	5166000	-	201	20382.7	7985.32	2.5525	1.3519	0.011072	0.072698	-1
77	SPA0043	5121600	5121800	-	201	16151.2	6338.91	2.5479	1.3493	0.010523	0.070882	-1
78	pant267	3195665	3195766	-	102	4054.28	1597.51	2.5379	1.3436	0.0066195	0.05028	-3
79	pant5	54656	54806	+	151	7165.67	2829.81	2.5322	1.3404	0.00821	0.05826	-3
80	pant28.rc	245760	245915	-	156	1612.82	637.616	2.5295	1.3388	0.013787	0.082957	-3
81	pant414.rc	5061315	5061556	-	242	13908.5	5502.05	2.5279	1.3379	0.0064379	0.049604	-3
82	pant408	5013486	5013605	-	120	16184.1	6460.3	2.5052	1.3249	0.0067652	0.051025	-3
83	FR012418.1	3650819	3650891	-	73	1.12311e+06	451101	2.4897	1.316	0.0112	0.072698	-8
84	pant329	3949697	3949817	-	121	18236.3	7353.1	2.4801	1.3104	0.0069686	0.052192	-3
85	pant437	5275788	5275989	-	202	13351	5400.61	2.4721	1.3057	0.011075	0.072698	-3
86	pant373	4536503	4536632	-	130	1421.85	575.589	2.4702	1.3047	0.027003	0.13086	-3
87	pant275	3284713	3284940	-	228	6725.34	2725.47	2.4676	1.3031	0.023236	0.11955	-3
88	pant283	3378402	3378478	-	77	4071.85	1678.09	2.4265	1.2789	0.012039	0.076291	-3
89	pant380	4601449	4601564	-	116	4314.46	1792.68	2.4067	1.2671	0.009065	0.062556	-3
90	pant268.rc	3218534	3218648	-	115	7631.32	3171.65	2.4061	1.2667	0.014542	0.08639	-3
91	pant252.rc	3098983	3099074	-	92	10481.4	4372.95	2.3969	1.2612	0.0091118	0.062556	-3
92	FR012418	3475745	3475817	-	73	1.11387e+06	466228	2.3891	1.2565	0.015628	0.089031	-8
93	SPA0177	6218466	6218866		401	20130.6	8479.38	2.3741	1.2474	0.016999	0.094333	-1
94	FR189014	4785692	4785762	-	71	3.89175e+06	1.65721e+06	2.3484	1.2317	0.011815	0.075774	-8
95	pant411	5031356	5031482	+	127	29516	12658.3	2.3318	1.2214	0.020424	0.10992	-3
96	PA2744.1	3106919	3106994	-	76	3474.78	1491.82	2.3292	1.2198	0.023267	0.11955	-9
97	P13	3106919	3106994	-	76	3474.78	1491.82	2.3292	1.2198	0.023267	0.11955	-9
98	sRNA-Xcc1	3087685	3087772	+	88	13343.1	5738.28	2.3253	1.2174	0.025625	0.12647	-5
99	pant98	946960	947064	+	105	2295.15	989.946	2.3185	1.2132	0.014864	0.086517	-3
100	pant305	3679417	3679810	-	394	30081.2	13019.5	2.3105	1.2082	0.031022	0.14007	-3
101	pant439	5309038	5309310	+	273	46083.5	19962.3	2.3085	1.207	0.012707	0.07842	-3
102	pant150	1489164	1489362	-	199	19434.3	8433.54	2.3044	1.2044	0.015237	0.087734	-3
103	rpsL_psuedo	4772127	4772248	-	122	187408	82409.1	2.2741	1.1853	0.036493	0.15267	-5
104	pant365	4433194	4433358	-	165	6116.01	2696.99	2.2677	1.1812	0.026473	0.12946	-3
105	SPA0074	1557900	1558200	+	301	178584	78841.6	2.2651	1.1796	0.022407	0.11819	-1
106	pant137	1357149	1357257	+	109	9334.38	4141.79	2.2537	1.1723	0.024655	0.12455	-3
107	pant423	5166749	5166864	+	116	30371.4	13576.6	2.237	1.1616	0.034859	0.14756	-3
108	pant82.fw	804581	804652	+	72	67165.5	30097.3	2.2316	1.1581	0.025053	0.12593	-3			XXXXX
109	pant203.rc	2442721	2443060	-	340	2543.33	1140.27	2.2305	1.1573	0.027389	0.13176	-3
110	pant449	5418593	5418778	-	186	5263.85	2361.96	2.2286	1.1561	0.028843	0.13549	-3
111	SPA0099	564700	564900	+	201	87029.4	39098.4	2.2259	1.1544	0.016692	0.09311	-1
112	pant450.rc	5447495	5447604	-	110	1935.92	876.237	2.2094	1.1436	0.040497	0.16367	-3
113	pant297	3592929	3593104	-	176	12995	5884.55	2.2083	1.143	0.030136	0.13912	-3
114	pant372	4523842	4523939	+	98	8884.12	4037.42	2.2004	1.1378	0.018979	0.10392	-3
115	pant505.rc	6172877	6172977	-	101	6344.69	2890.7	2.1949	1.1341	0.062442	0.22094	-3
116	pant198.rc	2330834	2330934	-	101	3539.77	1617.49	2.1884	1.1299	0.037036	0.15315	-3
117	pant332	3958050	3958149	+	100	23375.3	10716.1	2.1813	1.1252	0.047708	0.18379	-3
118	pant193	2233636	2233805	+	170	89209.4	40970	2.1774	1.1226	0.023762	0.12118	-3
119	pant107.rc	1064226	1064534	-	309	2749.05	1266.29	2.1709	1.1183	0.032658	0.14218	-3
120	pant434	5248778	5248977	-	200	21229.5	9815.88	2.1628	1.1129	0.01768	0.097606	-3
121	pant285.rc	3414160	3414264	-	105	1591.32	740.159	2.15	1.1043	0.069212	0.23683	-3
122	pant513	6263613	6263715	+	103	4299.25	2006.03	2.1432	1.0997	0.031468	0.14007	-3
123	SPA0146	3649323	3649523		201	24524.2	11507.5	2.1311	1.0916	0.028811	0.13549	-1
124	pant258.rc	3116209	3116365	-	157	4757.96	2235.72	2.1282	1.0896	0.045983	0.17844	-3
125	pant129	1270848	1270960	+	113	1510.8	710.146	2.1275	1.0891	0.065392	0.22665	-3
126	pant64	600177	600277	-	101	997.735	471.877	2.1144	1.0802	0.16717	0.41515	-3
127	SPA0077	2473000	2473100	+	101	3336.68	1586.96	2.1026	1.0721	0.049858	0.19071	-1
128	pant336.rc	4009456	4009526	-	71	2269.51	1081.2	2.0991	1.0697	0.035867	0.15064	-3
129	pant348	4185172	4185429	-	258	9245.74	4413.62	2.0948	1.0668	0.031168	0.14007	-3
130	pant206	2450801	2450900	-	100	473.973	228.473	2.0745	1.0528	0.11833	0.34166	-3
131	pant204	2444367	2444624	-	258	5670.19	2749.74	2.0621	1.0441	0.05917	0.21423	-3
132	pant78	791239	791330	+	92	5411.27	2632.51	2.0556	1.0395	0.075707	0.25133	-3
133	SPA0082	3705300	3705600	-	301	518212	253808	2.0417	1.0298	0.05059	0.19282	-1
134	P20	3705309	3705521	-	213	515958	252886	2.0403	1.0288	0.050895	0.19329	-9
135	pant237	2982583	2982654	-	72	2980.25	1468.62	2.0293	1.021	0.19792	0.45759	-3
136	Alpha_RBS	4756816	4756910	-	95	7515.58	3708.93	2.0263	1.0189	0.040879	0.16459	-5
137	pant302	3649100	3649605	-	506	27842.5	13783.8	2.0199	1.0143	0.04266	0.16922	-3
138	FR006003	1947320	1947393	+	74	11654.7	5770.53	2.0197	1.0141	0.063075	0.22149	-8
139	gyrA	3559210	3559294	-	85	4462.97	2211.75	2.0178	1.0128	0.047202	0.1825	-5
140	FR007041	5131083	5131156	+	74	619.602	310.28	1.9969	0.9978	0.16541	0.41495	-8
141	pant430.fw	5224560	5224883	+	324	90449.1	45469.8	1.9892	0.9922	0.045459	0.178	-3
142	pant125	1254329	1254720	-	392	15249.6	7666.5	1.9891	0.9921	0.041892	0.16741	-3
143	pant105	1047198	1047439	-	242	1595.28	808.223	1.9738	0.981	0.093148	0.29	-3
144	SPA0110	6162000	6162300	+	301	27458.2	14040.1	1.9557	0.9677	0.057576	0.21046	-1
145	pant488	5986290	5986454	-	165	25542.7	13073.9	1.9537	0.9662	0.3266	0.60998	-3
146	pant27.fw	223784	224041	+	258	4405.12	2256.62	1.9521	0.965	0.062508	0.22094	-3
147	SPA0028	912700	912900	-	201	5223.82	2679.46	1.9496	0.9632	0.080603	0.26159	-1
148	pant374	4545655	4545745	-	91	3623.65	1866.26	1.9417	0.9573	0.079261	0.25802	-3
149	pant135.fw	1349247	1349393	+	147	8801.69	4539.32	1.939	0.9553	0.059209	0.21423	-3
150	pant12.fw	123728	123839	+	112	21397.8	11109.3	1.9261	0.9457	0.075127	0.25133	-3
151	pant316	3819826	3819939	+	114	17394	9039.58	1.9242	0.9443	0.082815	0.26715	-3
152	pant482	5892668	5892830	-	163	10085.1	5267.84	1.9145	0.9369	0.06526	0.22665	-3
153	pant430.rc	5224560	5224883	-	324	17782.8	9342.41	1.9034	0.9286	0.065808	0.22735	-3
154	pant136	1355391	1355625	+	235	12928.6	6883.21	1.8783	0.9094	0.078937	0.25775	-3
155	pant359	4352499	4352599	+	101	8607.76	4592.94	1.8741	0.9062	0.058441	0.21289	-3
156	SPA0128	99747	100047		301	157968	84428.6	1.871	0.9038	0.11617	0.33993	-1
157	pant355	4296877	4296974	-	98	3164.85	1693.82	1.8685	0.9019	0.2865	0.56301	-3
158	SPA0107	5067700	5067900	-	201	627265	337755	1.8572	0.8931	0.070648	0.23944	-1
159	SPA0137	1720609	1720709		101	1375.51	741.353	1.8554	0.8917	0.10482	0.3136	-1
160	pant311.rc	3751917	3752011	-	95	1813.3	977.948	1.8542	0.8908	0.10367	0.31188	-3
161	pant356	4321074	4321255	+	182	9624.88	5230.88	1.84	0.8797	0.070316	0.23907	-3
162	pant334	3979483	3979687	-	205	5957.49	3253.69	1.831	0.8726	0.090681	0.28649	-3
163	pant167	1803380	1803604	+	225	47164.3	25805.8	1.8277	0.87	0.073256	0.24595	-3
164	pant406	4956222	4956326	-	105	4480.4	2452.3	1.827	0.8695	0.075784	0.25133	-3
165	pant486	5955066	5955166	-	101	5894.84	3232.01	1.8239	0.867	0.060431	0.21675	-3
166	SPA0153	5755147	5756347		1201	28047	15397.2	1.8216	0.8652	0.093129	0.29	-1
167	prrF1	5283960	5284110	+	151	163986	90278.7	1.8164	0.8611	0.12528	0.35684	(9) (4) (13) (17)
168	FR039888	5283960	5284111	+	152	164002	90438.8	1.8134	0.8587	0.12643	0.35821	-8
169	PrrF	5283960	5284111	+	152	164002	90438.8	1.8134	0.8587	0.12643	0.35821	(9) (4) (13) (17)
170	pant161	1729853	1730100	+	248	52892.8	29484.6	1.7939	0.8431	0.11305	0.33264	-3
171	SPA0149	2059117	2059417		301	1230.78	686.73	1.7922	0.8418	0.15383	0.40086	-1
172	FR069963.1	3173603	3173675	-	73	156514	87392.3	1.7909	0.8407	0.10041	0.30813	-8
173	pant233	2964966	2965175	-	210	20213.1	11352	1.7806	0.8323	0.10327	0.31188	-3
174	pant312	3759712	3759942	-	231	16694.4	9425.44	1.7712	0.8247	0.11835	0.34166	-3
175	pant38.rc	327152	327252	-	101	3975.83	2246.99	1.7694	0.8233	0.17411	0.42284	-3
176	pant75	783859	784028	-	170	2513.92	1429.66	1.7584	0.8143	0.26051	0.5345	-3
177	pant508	6211770	6212005	-	236	6725.75	3829.56	1.7563	0.8125	0.13229	0.36993	-3
178	SPA0052	5522100	5522300	-	201	16217.1	9248.45	1.7535	0.8102	0.095787	0.29736	-1
179	pant40	347931	348110	-	180	13312.6	7602.55	1.7511	0.8082	0.068766	0.23605	-3
180	pant407	4989152	4989259	-	108	318.748	182.062	1.7508	0.808	0.35004	0.62972	-3
181	pant238	3008717	3008809	-	93	969.396	555.477	1.7452	0.8034	0.14576	0.38929	-3
182	SPA0048	990900	991100	+	201	75425.4	43271	1.7431	0.8017	0.10731	0.31924	-1
183	pant494	6037875	6038041	-	167	446.391	256.115	1.7429	0.8015	0.17696	0.42644	-3
184	pant383	4639348	4639448	-	101	1496.21	861.938	1.7359	0.7957	0.28327	0.56181	-3
185	pant435.rc	5269263	5269463	-	201	370453	213512	1.735	0.795	0.14406	0.38765	-3
186	pant249.rc	3088213	3088434	-	222	1923.05	1109.65	1.733	0.7933	0.12445	0.35543	-3
187	pant34.rc	298455	298687	-	233	927.798	537.016	1.7277	0.7888	0.14842	0.39346	-3
188	SPA0152	939003	940203		1201	12507.1	7240.81	1.7273	0.7885	0.11239	0.33159	-1
189	pant102	1038894	1038971	+	78	4630.12	2688.13	1.7224	0.7844	0.17798	0.42644	-3
190	pant321	3877915	3878018	-	104	9381.92	5457.85	1.719	0.7816	0.12231	0.35026	-3
191	pant183	2093320	2093418	+	99	2955.17	1722.15	1.716	0.779	0.13214	0.36993	-3
192	FR176608	5809971	5810043	+	73	2.39522e+06	1.39628e+06	1.7154	0.7786	0.16334	0.41308	-8
193	pant117.fw	1141746	1142015	+	270	30227.2	17834.7	1.6949	0.7612	0.13382	0.37004	-3
194	pant84	845182	845255	-	74	7530.03	4444.34	1.6943	0.7607	0.13412	0.37004	-3
195	pant483	5906521	5906609	-	89	4957.74	2929.33	1.6924	0.7591	0.15517	0.40239	-3
196	SPA0078	2705600	2705800	-	201	2507.14	1481.73	1.692	0.7588	0.14358	0.38765	-1
197	PA4451.1	4985782	4985843	-	62	1072.52	633.921	1.6919	0.7586	0.15204	0.39847	-9
198	P35	4985782	4985843	-	62	1072.52	633.921	1.6919	0.7586	0.15204	0.39847	-9
199	pant301	3648952	3649078	-	127	5173.26	3075.08	1.6823	0.7505	0.23862	0.50369	-3
200	pant16.rc	153324	153524	-	201	2440.15	1452.32	1.6802	0.7486	0.19025	0.44488	-3
201	SPA0034	2031800	2031900	+	101	10252.9	6117.36	1.676	0.745	0.15658	0.4043	-1
202	SPA0163	2818447	2818747		301	3561.01	2135.58	1.6675	0.7377	0.17903	0.42785	-1
203	pant289	3442446	3442661	-	216	3791.49	2279.39	1.6634	0.7341	0.13318	0.37004	-3
204	SPA0104	3889700	3899900	-	10201	307372	184972	1.6617	0.7327	0.17215	0.42113	-1
205	pant51.rc	484173	484273	-	101	1445.11	873.617	1.6542	0.7261	0.22944	0.49391	-3
206	SPA0032	1251200	1251300	-	101	4620.97	2804.93	1.6474	0.7202	0.13303	0.37004	-1
207	pant369	4474837	4474958	+	122	3719.18	2260.59	1.6452	0.7183	0.14152	0.38566	-3
208	pant479	5843826	5843965	-	140	2144.63	1304.44	1.6441	0.7173	0.16013	0.41029	-3
209	pant85	851613	851745	+	133	1635.81	996.236	1.642	0.7154	0.19588	0.45507	-3
210	FR396368	5332258	5332340	-	83	3.32742e+06	2.03103e+06	1.6383	0.7122	0.14387	0.38765	-8
211	pant298	3612366	3612474	+	109	6763.09	4150.25	1.6296	0.7045	0.1666	0.41495	-3
212	pant236	2982246	2982481	-	236	1555.52	959.37	1.6214	0.6972	0.3512	0.62972	-3
213	pant9	64880	65034	-	155	1647.34	1016.36	1.6208	0.6967	0.16636	0.41495	-3
214	pant469.rc	5776459	5776595	-	137	632.255	392.533	1.6107	0.6877	0.25636	0.52799	-3
215	pant149.rc	1486012	1486265	-	254	37291.5	23294.8	1.6009	0.6788	0.14016	0.38293	-3
216	pant26.fw	223577	223723	+	147	3712.71	2329.93	1.5935	0.6722	0.15742	0.4043	-3
217	Pseudomon-groES	4917502	4917616	-	115	10563.2	6643.35	1.59	0.6691	0.1899	0.44488	-5
218	pant381	4629195	4629347	-	153	1191.57	749.97	1.5888	0.668	0.26778	0.54229	-3
219	pant214	2559995	2560132	+	138	8005.24	5040.05	1.5883	0.6675	0.2471	0.51688	-3
220	pant269	3249634	3249821	-	188	8608.26	5444.37	1.5811	0.661	0.15264	0.39874	-3
221	FR069963.2	3173763	3173835	-	73	153162	97137.2	1.5768	0.657	0.21335	0.47604	-8
222	SPA0119	5680700	5681300	-	601	235289	149597	1.5728	0.6533	0.20711	0.46568	-1
223	SPA0054	176100	176200	-	101	1920.32	1225.08	1.5675	0.6485	0.21528	0.47882	-1
224	pant487	5973554	5973827	-	274	3829.14	2444.83	1.5662	0.6473	0.17173	0.42113	-3
225	pant294	3581773	3581852	+	80	7210.01	4612.65	1.5631	0.6444	0.16746	0.41515	-3
226	pant95.fw	927232	927551	+	320	3213.44	2068.44	1.5536	0.6356	0.1574	0.4043	-3
227	pant27.rc	223784	224041	-	258	729.848	470.291	1.5519	0.634	0.31766	0.60027	-3
228	pant465	5718436	5718578	-	143	8298.68	5393.23	1.5387	0.6217	0.20784	0.46568	-3
229	pant304	3677575	3677718	-	144	925.847	603.788	1.5334	0.6167	0.23181	0.49537	-3
230	pant229.rc	2893863	2894130	-	268	10578.1	6928.24	1.5268	0.6105	0.24123	0.50658	-3
231	pant501	6125211	6125386	-	176	3208.08	2102.61	1.5258	0.6095	0.20657	0.46568	-3
232	SPA0182	1064311	1064707		397	3915.93	2567.22	1.5254	0.6092	0.20381	0.46317	-1
233	pant265	3150508	3150730	-	223	5734.35	3767.1	1.5222	0.6062	0.44723	0.72113	-3
234	SPA0135	2893791	2894091		301	10746.8	7090.99	1.5156	0.5999	0.25109	0.52216	-1
235	pant255	3109522	3109714	-	193	5124.07	3382.55	1.5149	0.5992	0.25787	0.53009	-3
236	SPA0075	1668800	1669200		401	12514.8	8263.34	1.5145	0.5988	0.26476	0.54095	-1
237	SPA0170	5001909	5002309		401	8312.18	5488.93	1.5144	0.5987	0.26886	0.54229	-1
238	pant489	5991138	5991429	+	292	14330.3	9472.65	1.5128	0.5972	0.26837	0.54229	-3
239	pant402	4888276	4888582	+	307	2827.74	1875.71	1.5076	0.5922	0.40889	0.6864	-3
240	pant455.rc	5563373	5563543	-	171	2366.22	1576.63	1.5008	0.5857	0.28289	0.56181	-3
241	pant337.fw	4012689	4012804	+	116	2833.91	1897.49	1.4935	0.5787	0.3346	0.61851	-3
242	SPA0169	1068967	1069257		291	4368.21	2925.05	1.4934	0.5786	0.29179	0.56936	-1
243	pant30.fw	269579	269667	+	89	8745.37	5861.55	1.492	0.5772	0.22538	0.49062	-3
244	SPA0164	1996877	1997277		401	5900.19	3961.38	1.4894	0.5748	0.25063	0.52216	-1
245	pant4.fw	53658	54002	+	345	12718.7	8555.07	1.4867	0.5721	0.23224	0.49537	-3
246	pant358	4344851	4344951	+	101	6082.62	4097.24	1.4846	0.57	0.2953	0.57398	-3
247	pant425.rc	5174710	5174954	-	245	7205.77	4875.44	1.478	0.5636	0.45074	0.72371	-3
248	cspA	1257566	1258022	+	457	60048.2	40657.9	1.4769	0.5626	0.20455	0.46317	-1
249	pant281	3366842	3366917	-	76	2491.42	1693.91	1.4708	0.5566	0.28861	0.56611	-3
250	pant81	804295	804574	+	280	8624.75	5865.18	1.4705	0.5563	0.22763	0.49351	-3
251	pant179	2031706	2031839	+	134	9170.06	6244.35	1.4685	0.5544	0.27603	0.55241	-3
252	pant379	4592808	4592973	-	166	1527.61	1042.49	1.4653	0.5512	0.3793	0.65839	-3
253	pant262	3129277	3129477	-	201	3216.37	2195.02	1.4653	0.5512	0.26568	0.54095	-3
254	SPA0148	2926236	2926636		401	33577.5	22967.3	1.462	0.5479	0.34908	0.62972	-1
255	pant41	348843	349035	-	193	1835.27	1256.56	1.4606	0.5465	0.41448	0.69037	-3
256	pant453	5513435	5513583	+	149	1838.06	1258.94	1.46	0.546	0.31761	0.60027	-3
257	pant448	5418130	5418343	-	214	2138.28	1464.75	1.4598	0.5458	0.23614	0.50179	-3
258	pant164.rc	1773494	1773592	-	99	872.307	597.651	1.4596	0.5455	0.68776	0.8731	-3
259	cspA.1	514635	515037	+	403	67082.4	46051.7	1.4567	0.5427	0.23058	0.49391	-1
260	SPA0046	5439800	5439900	+	101	19175.5	13186.8	1.4542	0.5402	0.339	0.62069	-1
261	pant18	176133	176214	-	82	1986.74	1367.08	1.4533	0.5393	0.30564	0.59034	-3
262	pant481	5859468	5859660	-	193	3895.98	2682.26	1.4525	0.5385	0.23265	0.49537	-3
263	SPA0126	3710200	3710700	+	501	80954.5	55954.1	1.4468	0.5329	0.34412	0.62679	-1
264	pant210.rc	2521175	2521247	-	73	1879.77	1299.92	1.4461	0.5321	0.29239	0.56936	-3
265	pant111	1087260	1087621	-	362	5919.87	4096.79	1.445	0.5311	0.3215	0.60487	-3
266	pant507.rc	6187926	6188150	-	225	7373.4	5109.72	1.443	0.5291	0.45879	0.72902	-3
267	pant222	2728318	2728427	-	110	1436.61	995.597	1.443	0.529	0.24676	0.51688	-3
268	pant65	627957	628275	+	319	12053.5	8361.77	1.4415	0.5276	0.28509	0.5623	-3
269	pant274	3281758	3281897	-	140	2426.53	1692.01	1.4341	0.5202	0.28433	0.5623	-3
270	pant77.rc	788390	789051	-	662	12437.5	8675.2	1.4337	0.5197	0.3266	0.60998	-3
271	pant31	288131	288320	+	190	3888.48	2713.93	1.4328	0.5188	0.26842	0.54229	-3
272	pant295	3581900	3582070	-	171	1146.6	801.284	1.4309	0.517	0.32274	0.60536	-3
273	pant337.rc	4012689	4012804	-	116	1453.71	1021.07	1.4237	0.5097	0.42908	0.70577	-3
274	pant259	3119820	3119930	-	111	2628.01	1848.12	1.422	0.5079	0.34684	0.62854	-3
275	SPA0120	6135900	6136000	+	101	6806.27	4813.18	1.4141	0.4999	0.33561	0.61865	-1
276	SPA0150	1703023	1703223		201	23324.9	16585.9	1.4063	0.4919	0.36025	0.63879	-1
277	pant277	3305612	3305787	-	176	3887.8	2771.45	1.4028	0.4883	0.41945	0.69601	-3
278	pant352.fw	4288718	4288937	+	220	54287.7	38708.1	1.4025	0.488	0.27569	0.55241	-3
279	FR174698	3305610	3305801	-	192	3887.8	2774.16	1.4014	0.4869	0.42047	0.69601	-8
280	Cobalamin.2	3305610	3305801	-	192	3887.8	2774.16	1.4014	0.4869	0.42047	0.69601	-5
281	SPA0142	141786	142186		401	3283.42	2346.24	1.3994	0.4848	0.32192	0.60487	-1
282	pant368	4474657	4474804	+	148	5214.7	3731.45	1.3975	0.4828	0.30695	0.59034	-3
283	pant30.rc	269579	269667	-	89	674.161	483.425	1.3946	0.4798	0.4199	0.69601	-3
284	rne-II	3332603	3332871	+	269	93741.2	67371.5	1.3914	0.4765	0.39979	0.67535	-5
285	SPA0003	3087500	3087800	+	301	15971.3	11494.1	1.3895	0.4746	0.39233	0.66697	-1
286	FR326954	5583735	5583871	-	137	46003.9	33154.2	1.3876	0.4726	0.68074	0.87002	-8
287	TPP	5583735	5583871	-	137	46003.9	33154.2	1.3876	0.4726	0.68074	0.87002	-5
288	pant458.rc	5583649	5583870	-	222	46070	33236	1.3861	0.4711	0.68014	0.87002	-3
289	SPA0061	3349200	3349400	+	201	18867.7	13690.3	1.3782	0.4628	0.37384	0.65315	-1
290	pant145	1474178	1474389	-	212	26723.3	19395.5	1.3778	0.4624	0.34622	0.62848	-3
291	pant387.rc	4713137	4713370	-	234	3050.6	2214.27	1.3777	0.4623	0.41099	0.68742	-3
292	pant165.fw	1802487	1802745	+	259	6037.64	4405.36	1.3705	0.4547	0.3067	0.59034	-3
293	pant146	1479852	1480066	-	215	6826.69	4983.07	1.37	0.4542	0.39935	0.67535	-3
294	pant159.rc	1703072	1703249	-	178	23993.8	17544.4	1.3676	0.4516	0.48891	0.75602	-3
295	pant311.fw	3751917	3752011	+	95	3143.24	2300.15	1.3665	0.4505	0.31733	0.60027	-3
296	SPA0063	3617500	3617600	+	101	3549.88	2604.63	1.3629	0.4467	0.36131	0.63961	-1
297	SPA0070	706700	706900	-	201	18262.8	13405.7	1.3623	0.4461	0.47389	0.74311	-1
298	pant477	5835909	5835984	-	76	1859.65	1371.3	1.3561	0.4395	0.37609	0.65601	-3
299	prrH	5283960	5284319	+	360	381532	281361	1.356	0.4394	0.60189	0.82167	-10
300	SPA0033	1474300	1474400	-	101	24599.1	18145	1.3557	0.439	0.37765	0.6566	-1
301	pant70	706691	706815	-	125	18162	13406.1	1.3548	0.438	0.48437	0.75402	-3
302	FR269357	1959083	1959156	+	74	129003	95233.9	1.3546	0.4379	0.49125	0.75602	-8
303	pant188	2130677	2130840	-	164	4366.59	3223.9	1.3544	0.4377	0.44612	0.72066	-3
304	pant50.rc	449389	449483	-	95	3040.86	2255.19	1.3484	0.4312	0.43347	0.70899	-3
305	SPA0045	5344900	5345100	-	201	4884.75	3627.7	1.3465	0.4292	0.46064	0.73089	-1
306	FR191649.3	1959085	1959153	+	69	121883	90859.5	1.3414	0.4238	0.51044	0.7602	-8
307	crcB	4914575	4914637	-	63	915.855	682.885	1.3412	0.4235	0.49005	0.75602	-5
308	SPA0121	6171700	6172000	-	301	84649	63243	1.3385	0.4206	0.49794	0.75644	-1
309	SPA0086	4388800	4389000	-	201	73151	54779.3	1.3354	0.4172	0.71943	0.87786	-1
310	pant361	4388737	4388953	-	217	74257	55712.3	1.3329	0.4145	0.71686	0.87786	-3
311	pant397.rc	4861124	4861399	-	276	2158.8	1625.92	1.3277	0.409	0.37225	0.65145	-3
312	pant490.rc	5991564	5991777	-	214	931.618	705.074	1.3213	0.402	0.50673	0.7602	-3
313	pant158.rc	1681845	1681933	-	89	341.002	258.177	1.3208	0.4014	0.60539	0.82304	-3
314	pant256.rc	3110558	3110777	-	220	2475.39	1874.88	1.3203	0.4009	0.42782	0.70503	-3
315	SPA0102	3549800	3550100	-	301	30891.3	23468.7	1.3163	0.3965	0.51629	0.7602	-1
316	FR000344	1668943	1669040	+	98	397520	304006	1.3076	0.3869	0.81801	0.90826	-8
317	SPA0050	3762700	3763000	+	301	18916.4	14482.8	1.3061	0.3853	0.47553	0.74349	-1
318	Bacteria_small_SRP	1668943	1669039	+	97	395152	303002	1.3041	0.3831	0.82217	0.90826	-5
319	pant272	3261207	3261426	-	220	42477.2	32603.5	1.3028	0.3817	0.58114	0.80762	-3
320	pant60	522900	523037	+	138	3625.03	2783.04	1.3025	0.3813	0.44463	0.71933	-3
321	Cobalamin	3261185	3261436	-	252	42516.4	32671.4	1.3013	0.38	0.58318	0.80801	-5
322	P37	5672302	5672363	-	62	2181.13	1682.61	1.2963	0.3744	0.51454	0.7602	-9
323	pant419	5112382	5112481	+	100	3080.1	2377.01	1.2958	0.3738	0.55015	0.78801	-3
324	SPA0083	3778000	3778200	-	201	465397	359226	1.2956	0.3736	0.72752	0.87943	-1
325	pant460.rc	5647596	5647784	-	189	5197.69	4012.4	1.2954	0.3734	0.37188	0.65145	-3
326	pant157	1644795	1645115	+	321	5424.56	4194.08	1.2934	0.3712	0.45233	0.72371	-3
327	rnk_pseudo	5940481	5940582	-	102	900.039	698.063	1.2893	0.3666	0.4336	0.70899	-5
328	pant492.rc	5995818	5995936	-	119	1233.75	957.359	1.2887	0.3659	0.38252	0.65908	-3
329	amiL	3778034	3778133	-	100	460068	357426	1.2872	0.3642	0.73989	0.88041	-13
330	SPA0062	3570600	3570800	-	201	1002.5	778.902	1.2871	0.3641	0.62059	0.82874	-1
331	pant485.rc	5924373	5924582	-	210	10925	8488.83	1.287	0.364	0.42789	0.70503	-3
332	5S_rRNA.2	6039587	6039702	-	116	803991	628874	1.2785	0.3544	0.50581	0.7602	-8
333	FR349528.3	6039587	6039702	-	116	803991	628874	1.2785	0.3544	0.50581	0.7602	-8
334	pant491	5991800	5992035	+	236	4415.28	3460.13	1.276	0.3517	0.74336	0.88166	-3
335	pant510.rc	6240638	6240792	-	155	15708.6	12312.6	1.2758	0.3514	0.57522	0.80338	-3
336	P36	5308433	5308493	+	61	1358.39	1065.47	1.2749	0.3504	0.46938	0.73711	-9
337	SPA0145	3772836	3773036		201	2330.36	1829.31	1.2739	0.3492	0.41143	0.68742	-1
338	SPA0060	3348400	3348700	-	301	2477.49	1951.12	1.2698	0.3446	0.60225	0.82167	-1
339	pant260	3122766	3122846	-	81	3774.78	2974.97	1.2688	0.3435	0.49695	0.75602	-3
340	FR349528	727138	727253	+	116	807204	636454	1.2683	0.3429	0.51648	0.7602	-8
341	5S_rRNA.1	727138	727253	+	116	807204	636454	1.2683	0.3429	0.51648	0.7602	-8
342	SPA0073	1205000	1205100	-	101	1405.78	1109.23	1.2674	0.3418	0.4306	0.70624	-1
343	FR349528.1	4788577	4788692	-	116	796694	628899	1.2668	0.3412	0.52118	0.76255	-8
344	5S_rRNA.3	4788577	4788692	-	116	796694	628899	1.2668	0.3412	0.52118	0.76255	-8
345	pant470	5777944	5778124	+	181	21124.8	16676.1	1.2668	0.3412	0.51673	0.7602	-3
346	SPA0176	6176689	6176989		301	3364.85	2656.66	1.2666	0.3409	0.53521	0.77253	-1
347	pant80	798893	799149	-	257	2175.04	1717.96	1.2661	0.3403	0.49435	0.75602	-3
348	pant232	2959289	2959461	+	173	38723.1	30599.8	1.2655	0.3397	0.57016	0.80338	-3
349	SPA0123	784000	784500	+	501	29682.6	23455.1	1.2655	0.3397	0.68747	0.8731	-1
350	Pseudomon-Rho	5900181	5900281	-	101	1234.96	977.495	1.2634	0.3373	0.4853	0.75437	-5
351	pant15.rc	143369	143529	-	161	1784.66	1413.23	1.2628	0.3367	0.55518	0.78964	-3
352	FR350333	723801	723873	+	73	82258.4	65254.3	1.2606	0.3341	0.57501	0.80338	-8
353	FR126558	5068936	5069008	-	73	5.20816e+06	4.14101e+06	1.2577	0.3308	0.55434	0.7895	-8
354	pant240.rc	3035720	3036327	-	608	12729	10137.9	1.2556	0.3284	0.55018	0.78801	-3
355	P14	3206733	3206877	+	145	122089	97246.3	1.2555	0.3282	0.51192	0.7602	-9
356	SAH_riboswitch	484195	484242	-	48	788.173	628.701	1.2537	0.3261	0.61642	0.82782	-3
357	pant187	2119868	2120185	-	318	11710.9	9367.53	1.2502	0.3221	0.49636	0.75602	-3
358	SPA0039	3261300	3261400	-	101	24733.2	19788.5	1.2499	0.3218	0.70776	0.87474	-1
359	FR349528.2	5264103	5264218	-	116	787206	630903	1.2477	0.3193	0.55239	0.78882	-8
360	5S_rRNA	5264103	5264218	-	116	787206	630903	1.2477	0.3193	0.55239	0.78882	-8
361	ffs	1668935	1669048	+	114	440185	353347	1.2458	0.317	0.88698	0.94335	(14) (4) (13)
362	pant117.rc	1141746	1142015	-	270	1514.44	1216.15	1.2453	0.3165	0.50212	0.7602	-3
363	pant322	3885259	3885449	-	191	420.197	337.52	1.245	0.3161	0.7392	0.88041	-3
364	SPA0044	5325500	5325700	-	201	232222	187091	1.2412	0.3118	0.4104	0.68742	-1
365	pant225	2761392	2761657	-	266	4743.02	3822.28	1.2409	0.3114	0.46703	0.7351	-3
366	pant223	2737455	2737705	-	251	3872.25	3121.86	1.2404	0.3108	0.56561	0.80022	-3
367	pant263	3129461	3129635	-	175	4464.33	3606.15	1.238	0.308	0.5888	0.81264	-3
368	pant475.rc	5820448	5820845	-	398	12830.7	10375.2	1.2367	0.3065	0.51392	0.7602	-3
369	SPA0155	131185	131585		401	2401.65	1942.23	1.2365	0.3063	0.7028	0.87474	-1
370	pant170	1886040	1886112	-	73	3160.62	2576.97	1.2265	0.2945	0.55842	0.79232	-3
371	RNaseP_bact_a	4956344	4956693	-	350	853054	696546	1.2247	0.2924	0.51609	0.7602	-5
372	SPA0091	4956300	4956700	-	401	893258	729935	1.2238	0.2913	0.51747	0.76024	-1
373	pant330	3954610	3954687	-	78	1775.32	1451.01	1.2235	0.291	0.55855	0.79232	-3
374	pant58.rc	522650	523205	-	556	8003.53	6550.38	1.2218	0.2891	0.50955	0.7602	-3
375	SPA0172	5868087	5868387		301	5841.13	4782.77	1.2213	0.2884	0.68473	0.87199	-1
376	pant352.rc	4288718	4288937	-	220	6823.14	5590.47	1.2205	0.2875	0.51014	0.7602	-3
377	FR345595	5325866	5325986	-	121	3712.44	3043.5	1.2198	0.2866	0.60633	0.82304	-8
378	S15	5325866	5325986	-	121	3712.44	3043.5	1.2198	0.2866	0.60633	0.82304	-5
379	pant327	3936883	3937150	-	268	1237.51	1015.54	1.2186	0.2852	0.58775	0.81223	-3
380	pant418	5097463	5097563	-	101	1866.58	1537.15	1.2143	0.2801	0.66997	0.86659	-3
381	pant17	161581	161712	-	132	16023.2	13201.1	1.2138	0.2795	0.61801	0.82782	-3
382	rmf	3414255	3414382	+	128	41283.8	34059.9	1.2121	0.2775	0.57197	0.80338	-5
383	PA1112.1	1205031	1205330	-	300	2203.35	1817.88	1.212	0.2774	0.5106	0.7602	-4
384	FR122834	4956360	4956653	-	294	170998	141489	1.2086	0.2733	0.53047	0.76775	-8
385	rsmY	586867	586990	+	124	322424	267695	1.2044	0.2684	0.81771	0.90826	(7) (9) (13)
386	RsmY	586869	586990	+	122	316746	263278	1.2031	0.2667	0.81903	0.90826	(7) (9) (13)
387	SPA0029	1028100	1028200	+	101	8332.76	6927.81	1.2028	0.2664	0.57206	0.80338	-1
388	FR179576	586870	586990	+	121	313237	260552	1.2022	0.2657	0.81979	0.90826	-8
389	SPA0118	3761800	3762100	-	301	48160.1	40380.2	1.1927	0.2542	0.57405	0.80338	-1
390	SPA0069	586800	587000	+	201	323729	271942	1.1904	0.2515	0.82917	0.91174	-1
391	pant280	3347047	3347276	-	230	1134.51	953.127	1.1903	0.2513	0.53635	0.77312	-3
392	pant207.rc	2451228	2451464	-	237	559.035	470.506	1.1882	0.2487	0.65469	0.85696	-3
393	SPA0084	3958000	3958200	+	201	23533.9	19870	1.1844	0.2441	0.52678	0.76622	-1
394	FR202831	3133453	3133526	-	74	1.24688e+06	1.05351e+06	1.1835	0.2431	0.6754	0.87002	-8
395	FR107278.3	6043071	6043144	-	74	494505	420165	1.1769	0.235	0.61115	0.82539	-8
396	FR346448	3261185	3261383	-	199	13627.3	11636.9	1.171	0.2278	0.87477	0.93594	-8
397	pant386	4696088	4696278	+	191	16834.1	14381.4	1.1706	0.2272	0.71253	0.87715	-3
398	Bacteria_large_SRP	1668845	1669065	+	221	449902	384635	1.1697	0.2261	0.96956	0.97778	-5
399	pant205	2447361	2447521	-	161	3498.52	2991.02	1.1697	0.2261	0.6246	0.83306	-3
400	FR107278.2	5267587	5267660	-	74	483721	415282	1.1648	0.2201	0.62905	0.83588	-8
401	pant194.rc	2282233	2282379	-	147	1591.97	1369.33	1.1626	0.2173	0.6107	0.82539	-3
402	pant323	3885464	3885686	+	223	9013.95	7754.17	1.1625	0.2172	0.71474	0.87786	-3
403	pant163.rc	1758602	1758698	-	97	1265.55	1090.6	1.1604	0.2146	0.87965	0.93835	-3
404	pant43.rc	356490	356599	-	110	2127.67	1834.71	1.1597	0.2137	0.76065	0.89326	-3
405	pant234	2967068	2967160	+	93	11784.2	10169.9	1.1587	0.2126	0.7912	0.90471	-3
406	pant497.rc	6051319	6051484	-	166	16238	14055.2	1.1553	0.2083	0.6677	0.86584	-3
407	pant288	3441450	3441689	-	240	10599	9174.25	1.1553	0.2083	0.73731	0.88041	-3
408	pant10.rc	65587	66281	-	695	39800.2	34468.4	1.1547	0.2075	0.7497	0.88479	-3
409	SECIS_3	5401065	5401123	-	59	2293.37	1986.73	1.1543	0.2071	0.73718	0.88041	-5
410	pant257	3115808	3115984	-	177	2821.52	2449.78	1.1517	0.2038	0.70769	0.87474	-3
411	pant472.fw	5803741	5803812	+	72	805.461	699.84	1.1509	0.2028	0.80098	0.90826	-3
412	pant308	3729139	3729327	-	189	4525.45	3941.73	1.1481	0.1992	0.71959	0.87786	-3
413	FR107278.1	4792059	4792132	-	74	479217	417500	1.1478	0.1989	0.66858	0.86584	-8
414	pant89.rc	883433	883594	-	162	4084.79	3572.39	1.1434	0.1934	0.68986	0.87436	-3
415	prrF2	5284172	5284319	+	148	214738	188019	1.1421	0.1917	0.94264	0.97105	(9) (13)
416	FR027001	5284172	5284320	+	149	214785	188337	1.1404	0.1896	0.94479	0.97105	-8
417	PrrF.1	5284172	5284320	+	149	214785	188337	1.1404	0.1896	0.94479	0.97105	(9) (13)
418	SPA0068	332900	333100	-	201	18666	16402.2	1.138	0.1865	0.70709	0.87474	-1
419	pant235	2977424	2977601	+	178	5808.85	5110.82	1.1366	0.1847	0.65476	0.85696	-3
420	SPA0113	449000	449400	+	401	39807.8	35080.1	1.1348	0.1824	0.80695	0.90826	-1
421	pant196	2314392	2314498	+	107	629.061	556.496	1.1304	0.1768	0.70748	0.87474	-3
422	FR107278	723696	723769	+	74	473322	419521	1.1282	0.1741	0.70627	0.87474	-8
423	pant46.rc	371843	371948	-	106	5840.62	5198.44	1.1235	0.168	0.83114	0.91207	-3
424	C4	1348428	1348513	-	86	142118	126785	1.1209	0.1647	0.90757	0.95409	-3
425	pant454	5522145	5522246	-	102	3255.39	2904.56	1.1208	0.1645	0.78052	0.90316	-3
426	pant133	1348429	1348618	-	190	145340	129687	1.1207	0.1644	0.90254	0.95046	-3
427	pant74	781147	781246	-	100	521.67	466.473	1.1183	0.1613	0.77921	0.90316	-3
428	FR141042	3265270	3265386	-	117	702.544	630.965	1.1134	0.155	0.89548	0.94596	-8
429	pant231.rc	2943992	2944212	-	221	3915.12	3516.18	1.1135	0.155	0.66766	0.86584	-3
430	SPA0081	3442300	3442500	-	201	2840.57	2551.48	1.1133	0.1548	0.72425	0.87908	-1
431	pant22	193682	193797	-	116	531.34	477.975	1.1116	0.1527	0.91803	0.96053	-3
432	SPA0101	1348400	1348600	-	201	145371	130815	1.1113	0.1522	0.91939	0.96065	-1
433	CrcZ	5308589	5308993	+	405	941990	849930	1.1083	0.1484	0.8497	0.92431	(13) (12)
434	SPA0092	5308500	5309000	+	501	946110	853685	1.1083	0.1483	0.84894	0.92431	-1
435	crcZ	5308587	5308993	+	407	943453	851517	1.108	0.1479	0.85009	0.92431	(13) (12)
436	FR311913	3778658	3778731	-	74	16500.5	14901.8	1.1073	0.147	0.81772	0.90826	-8
437	pant3	40967	41110	+	144	5647.77	5103.6	1.1066	0.1462	0.67134	0.86732	-3
438	tmRNA	901520	901872	-	353	502112	455881	1.1014	0.1394	0.81782	0.90826	-18
439	FR029820	901520	901872	-	353	502112	455881	1.1014	0.1394	0.81782	0.90826	-8
440	ssrA	901520	901872	-	353	502112	455881	1.1014	0.1394	0.81782	0.90826	(13) (18)
441	pant376	4559680	4559844	-	165	4988.68	4535.83	1.0998	0.1373	0.8032	0.90826	-3
442	Cobalamin.4	1381500	1381708	+	209	2138.69	1945.07	1.0995	0.1369	0.6484	0.8526	(3) (5)
443	pant392	4814535	4814996	+	462	8258.62	7512.03	1.0994	0.1367	0.96839	0.97751	-3
444	SPA0072	901500	901900	-	401	504918	459359	1.0992	0.1364	0.82199	0.90826	-1
445	FR081077	901521	901872	-	352	498173	453540	1.0984	0.1354	0.82441	0.90931	-8
446	pant306.rc	3706855	3707061	-	207	7888.48	7213.1	1.0936	0.1291	0.82194	0.90826	-3
447	pant426.rc	5182285	5182374	-	90	3967.61	3632.85	1.0921	0.1272	0.70559	0.87474	-3
448	SPA0111	182500	182700	-	201	8194.97	7507.21	1.0916	0.1265	0.85134	0.92473	-1
449	SPA0179	3235659	3236359		701	5493.6	5049.64	1.0879	0.1216	0.70162	0.87474	-1
450	pant278	3316654	3316731	-	78	1840.77	1694.39	1.0864	0.1195	0.79656	0.90687	-3
451	SPA0049	1182800	1183100	+	301	20273.3	18694.1	1.0845	0.117	0.78595	0.90316	-1
452	pant292.rc	3545653	3545831	-	179	4818.81	4453.9	1.0819	0.1136	0.69497	0.87474	-3
453	pant158.fw	1681845	1681933	+	89	553.227	512.412	1.0797	0.1106	0.95598	0.97275	-3
454	SPA0071	883400	883600	-	201	4718.92	4371.38	1.0795	0.1104	0.78739	0.90385	-1
455	pant168	1824753	1824900	-	148	2323.28	2154.26	1.0785	0.109	0.70642	0.87474	-3
456	pant6.rc	55066	56182	-	1117	5467.88	5072.37	1.078	0.1083	0.72175	0.87841	-3
457	pant215	2614740	2614850	+	111	7895.12	7325.01	1.0778	0.1081	0.77865	0.90316	-3
458	pant425.fw	5174710	5174954	+	245	50765	47198	1.0756	0.1051	0.87106	0.93478	-3
459	pant123.rc	1248655	1248804	-	150	550.12	511.531	1.0754	0.1049	0.79407	0.90666	-3
460	pant61	545931	546048	-	118	572.679	533.565	1.0733	0.1021	0.76343	0.89531	-3
461	pant364	4418063	4418200	+	138	2747.15	2560.99	1.0727	0.1012	0.81545	0.90826	-3
462	FR307362	3395191	3395264	+	74	199655	186380	1.0712	0.0993	0.82261	0.90826	-8
463	pant208	2453289	2453505	-	217	1839.56	1717.41	1.0711	0.0991	0.81285	0.90826	-3
464	pant56	521517	521870	-	354	4227.56	3947.08	1.0711	0.099	0.77199	0.89967	-3
465	SPA0109	5952700	5952900	-	201	2485.87	2326.85	1.0683	0.0954	0.74674	0.88371	-1
466	SPA0096	3114100	3114200	-	101	1607.58	1506.31	1.0672	0.0939	0.83685	0.91455	-1
467	pant504	6167543	6167752	+	210	5438.56	5104.69	1.0654	0.0914	0.72501	0.87908	-3
468	pant325	3900073	3900231	+	159	4114.27	3863.8	1.0648	0.0906	0.71833	0.87786	-3
469	pant176.fw	2012651	2012770	+	120	12538.6	11788.9	1.0636	0.0889	0.86628	0.93328	-3
470	SPA0174	5925886	5926066		181	4144.57	3896.91	1.0636	0.0889	0.86709	0.93328	-1
471	pant338	4029599	4029753	+	155	3369.23	3170.24	1.0628	0.0878	0.83116	0.91207	-3
472	pant33	297591	297937	+	347	4664.06	4390.28	1.0624	0.0873	0.81573	0.90826	-3
473	pant404	4903327	4903450	+	124	6816.42	6420.16	1.0617	0.0864	0.75912	0.89244	-3
474	pant143	1427465	1428040	-	576	57226.8	53945.5	1.0608	0.0852	0.95333	0.97275	-3
475	pant109	1078124	1078298	+	175	5340.19	5044.49	1.0586	0.0822	1	1	-3
476	FR047324	4785597	4785669	-	73	200494	190024	1.0551	0.0774	0.94184	0.97105	-8
477	pant86	855071	855234	+	164	2672.25	2551.51	1.0473	0.0667	0.74149	0.88041	-3
478	FR053709	1007730	1007803	-	74	2.61752e+06	2.50051e+06	1.0468	0.066	0.96676	0.9768	-8
479	pant405	4921096	4921416	-	321	3533.74	3377	1.0464	0.0655	0.81431	0.90826	-3
480	SPA0053	5813600	5813800	+	201	9406.09	9014.72	1.0434	0.0613	0.91457	0.9603	-1
481	pant213	2557983	2558363	+	381	6740.53	6470.6	1.0417	0.059	0.81327	0.90826	-3
482	FR242388	4785792	4785873	-	82	1.53189e+06	1.47111e+06	1.0413	0.0584	0.95281	0.97275	-8
483	pant83	828360	828477	+	118	3838.94	3720.12	1.0319	0.0454	0.89256	0.94596	-3
484	pant95.rc	927232	927551	-	320	938.181	909.793	1.0312	0.0443	0.83377	0.91269	-3
485	FR073724.1	3514727	3514799	-	73	101147	98168.3	1.0303	0.0431	0.93055	0.96665	-8
486	pant464	5714033	5714242	-	210	2517.78	2446.89	1.029	0.0412	0.85331	0.92594	-3
487	SPA0158	4751619	4751918		300	3336.04	3257.28	1.0242	0.0345	0.87753	0.93702	-1
488	pant241	3036726	3037186	-	461	10895.4	10673.6	1.0208	0.0297	0.88066	0.93849	-3
489	pant220	2705330	2705770	-	441	7805.59	7648.31	1.0206	0.0294	0.98668	0.98945	-3
490	pant442	5355250	5355360	+	111	1924.53	1885.91	1.0205	0.0292	0.95582	0.97275	-3
491	pant251.rc	3094233	3094534	-	302	7854.61	7702.7	1.0197	0.0282	0.8225	0.90826	-3
492	SPA0085	4057500	4057700	-	201	275288	270313	1.0184	0.0263	0.92448	0.96221	-1
493	FR332516	4057541	4057689	-	149	273218	268447	1.0178	0.0254	0.92337	0.96199	-8
494	PrrB_RsmZ	4057542	4057660	-	119	271917	267507	1.0165	0.0236	0.92147	0.96095	(9) (6)
495	pant385.rc	4670823	4671197	-	375	13261.1	13053.8	1.0159	0.0227	0.8916	0.94596	-3
496	pant126	1254790	1254903	-	114	942.841	928.461	1.0155	0.0222	0.89215	0.94596	-3
497	rsmZ	4057543	4057658	-	116	269870	266161	1.0139	0.02	0.91785	0.96053	(9) (6)
498	pant396	4860508	4861088	-	581	4064.68	4018.49	1.0115	0.0165	0.97489	0.9813	-3
499	SPA0144	4507749	4507948		200	7568.96	7485.68	1.0111	0.016	0.87678	0.93702	-1
500	pant110	1087101	1087236	+	136	3232.43	3201.12	1.0098	0.014	0.83429	0.91269	-3
501	SPA0002	2568400	2569000	-	601	13242.2	13177.3	1.0049	0.0071	0.94567	0.97105	-1
502	SPA0100	648600	649000	-	401	92349.9	92312.4	1.0004	0.0006	0.85497	0.92679	-1
503	pant90.fw	884351	884629	+	279	4436.11	4458.91	0.9949	-0.0074	0.89868	0.94827	-3
504	pant456.fw	5579547	5579621	+	75	566.42	569.356	0.9948	-0.0075	0.98515	0.98885	-3
505	pant108	1070187	1070289	+	103	4366.13	4396.32	0.9931	-0.0099	0.95822	0.97275	-3
506	pant165.rc	1802487	1802745	-	259	746.617	752.941	0.9916	-0.0122	0.89562	0.94596	-3
507	pant7.fw	60222	60564	+	343	18765.4	18932.7	0.9912	-0.0128	0.93858	0.97105	-3
508	pant478	5836444	5836841	-	398	32877	33177.4	0.9909	-0.0131	0.88279	0.93983	-3
509	pant226	2761671	2761919	-	249	7752.33	7868.86	0.9852	-0.0215	0.97831	0.98382	-3
510	pant37	326764	327071	+	308	21463.5	21792.7	0.9849	-0.022	0.96329	0.97513	-3
511	pant346	4170519	4170697	-	179	1991.76	2022.9	0.9846	-0.0224	0.91827	0.96053	-3
512	pant354	4296539	4296803	-	265	1729.1	1758.01	0.9836	-0.0239	0.90776	0.95409	-3
513	pant66	648698	648847	-	150	85127.1	86838.1	0.9803	-0.0287	0.82565	0.90974	-3
514	SPA0005	2556800	2557000	-	201	41897.8	42872.6	0.9773	-0.0332	0.93989	0.97105	-1
515	pant382	4632172	4632301	-	130	603.798	618.156	0.9768	-0.0339	0.94226	0.97105	-3
516	SPA0147	3332328	3332928		601	6312.65	6470.35	0.9756	-0.0356	0.96052	0.97407	-1
517	pant409	5030276	5030516	+	241	7391.49	7613.48	0.9708	-0.0427	0.94819	0.97268	-3
518	pant227	2822388	2822488	-	101	7380.2	7615.84	0.9691	-0.0453	0.79614	0.90687	-3
519	pant12.rc	123728	123839	-	112	346.656	358.311	0.9675	-0.0477	0.94907	0.97268	-3
520	pant163.fw	1758602	1758698	+	97	2595.23	2691.02	0.9644	-0.0523	0.79151	0.90471	-3
521	SPA0030	1097000	1097300	-	301	6981.28	7258.8	0.9618	-0.0562	0.93453	0.96985	-1
522	pant224.rc	2760623	2760747	-	125	898.136	935.624	0.9599	-0.059	0.97436	0.9813	-3
523	SPA0047	6110800	6111000	-	201	8163.14	8505.25	0.9598	-0.0592	0.94356	0.97105	-1
524	pant398.fw	4861733	4862026	+	294	6544.35	6818.9	0.9597	-0.0593	0.95412	0.97275	-3
525	pant417	5091879	5091950	+	72	5120.85	5337.98	0.9593	-0.0599	0.98428	0.98885	-3
526	PhrX	5836429	5836579	-	151	12686.3	13257.7	0.9569	-0.0636	0.76406	0.89531	-13
527	FR128859	4784188	4784260	-	73	136888	143343	0.955	-0.0665	0.86121	0.9298	-8
528	pant271	3251355	3251627	-	273	8397.5	8805.13	0.9537	-0.0684	0.95345	0.97275	-3
529	pant24.rc	213440	213626	-	187	24039.5	25212.5	0.9535	-0.0687	0.95746	0.97275	-3
530	FR350333.2	5267483	5267555	-	73	55748.3	58522	0.9526	-0.0701	0.78426	0.90316	-8
531	pant270	3251354	3251454	-	101	6786.23	7126.31	0.9523	-0.0705	0.93981	0.97105	-3
532	pant119	1182779	1182921	-	143	3004.99	3159.99	0.951	-0.0726	0.86002	0.9298	-3
533	pant120	1204789	1205025	+	237	4719.79	4980.82	0.9476	-0.0777	0.89468	0.94596	-3
534	pant148	1485764	1485865	-	102	3651.65	3855.93	0.947	-0.0785	0.9211	0.96095	-3
535	SPA0059	2113600	2114100	-	501	28381.8	30084.2	0.9434	-0.084	0.74791	0.88411	-1
536	FR350333.1	4791955	4792027	-	73	56906.2	60402.6	0.9421	-0.086	0.76753	0.89643	-8
537	sucA-II	1724027	1724240	+	214	52508.3	55830.4	0.9405	-0.0885	0.89958	0.94827	-5
538	FR252700	4536677	4536839	-	163	3755.67	3999.6	0.939	-0.0908	0.8684	0.93328	-8
539	FMN	4536677	4536839	-	163	3755.67	3999.6	0.939	-0.0908	0.8684	0.93328	-5
540	FR035380.1	5087101	5087173	-	73	7.50584e+06	8.00661e+06	0.9375	-0.0932	0.72641	0.87908	-8
541	cspA.2	3653527	3653922	+	396	81329	86939.8	0.9355	-0.0962	0.95742	0.97275	-1
542	pant472.rc	5803741	5803812	-	72	146.7	156.836	0.9354	-0.0964	0.77036	0.89876	-3
543	pant131.rc	1292441	1292545	-	105	40761.3	43659.7	0.9336	-0.0991	0.72464	0.87908	-3
544	pant243.rc	3037611	3037811	-	201	1300.81	1395.76	0.932	-0.1016	0.87265	0.93509	-3
545	pant123.fw	1248655	1248804	+	150	3068.58	3301.28	0.9295	-0.1055	0.83876	0.91571	-3
546	FR035380	3524013	3524085	+	73	7.25029e+06	7.83064e+06	0.9259	-0.1111	0.7049	0.87474	-8
547	pant67	674043	674369	+	327	110022	119275	0.9224	-0.1165	0.77778	0.90316	-3
548	pant443	5357104	5357204	-	101	2133.45	2314.51	0.9218	-0.1175	1	1	-3
549	FR350333.3	6042967	6043039	-	73	54280.8	58984.3	0.9203	-0.1199	0.70099	0.87474	-8
550	pant498	6056431	6056684	-	254	7350.77	7999.8	0.9189	-0.1221	0.71818	0.87786	-3
551	pant174	1988953	1989087	+	135	5759.12	6283.5	0.9165	-0.1257	0.78152	0.90316	-3
552	FR122522	1096867	1096953	+	87	3.04806e+06	3.32751e+06	0.916	-0.1265	0.7412	0.88041	-8
553	pant264	3138591	3138791	+	201	3291.79	3610.66	0.9117	-0.1334	0.79102	0.90471	-3
554	pant286	3415758	3416030	+	273	12336.1	13548.9	0.9105	-0.1353	0.78396	0.90316	-3
555	pant6.fw	55066	56182	+	1117	12664	13928.4	0.9092	-0.1373	0.91838	0.96053	-3
556	SPA0089	4536600	4536900	-	301	7958.08	8758.75	0.9086	-0.1383	0.80178	0.90826	-1
557	pant273	3265500	3265795	+	296	6401.42	7072.99	0.9051	-0.1439	0.67601	0.87002	-3
558	SPA0129	517688	518088		401	2248.36	2492.44	0.9021	-0.1487	0.96134	0.97407	-1
559	pant393	4830663	4830846	-	184	1540.13	1714.43	0.8983	-0.1547	0.79729	0.90687	-3
560	pant476	5825725	5826053	-	329	5774.19	6452.64	0.8949	-0.1603	0.81076	0.90826	-3
561	SPA0168	1096531	1096631		101	731.665	818.88	0.8935	-0.1625	0.75313	0.88638	-1
562	SPA0066	4473500	4473700	-	201	34894.5	39104.2	0.8923	-0.1643	0.82233	0.90826	-1
563	pant100.rc	999767	999920	-	154	4616.37	5193.15	0.8889	-0.1699	0.85604	0.92702	-3
564	pant99.fw	950713	950898	+	186	18326.7	20637.2	0.888	-0.1713	0.68805	0.8731	-3
565	sucC	1730109	1730179	+	71	3645.07	4113.03	0.8862	-0.1743	0.8688	0.93328	-5
566	pant138.fw	1372693	1372804	+	112	8307.66	9395.91	0.8842	-0.1776	0.64486	0.85054	-3
567	pant79	796855	797228	+	374	19935.3	22576.2	0.883	-0.1795	0.68029	0.87002	-3
568	FR123355	5087015	5087088	-	74	70394.8	79755.9	0.8826	-0.1801	0.72989	0.88031	-8
569	pant462.fw	5689838	5689938	+	101	7889.03	8956.15	0.8809	-0.183	0.73528	0.88041	-3
570	pant326	3930268	3930716	+	449	15814.5	17989.5	0.8791	-0.1859	0.79764	0.90687	-3
571	pant7.rc	60222	60564	-	343	1218.26	1388.1	0.8776	-0.1883	0.83407	0.91269	-3
572	pant246	3065879	3066090	-	212	3705.46	4223.97	0.8772	-0.1889	0.82259	0.90826	-3
573	pant266.rc	3193555	3193835	-	281	581.459	662.99	0.877	-0.1893	0.84527	0.92188	-3
574	SPA0156	334675	334975		301	20204.6	23038.5	0.877	-0.1894	0.72034	0.87786	-1
575	pant375	4547578	4547720	-	143	25376.3	28944	0.8767	-0.1898	0.75013	0.88479	-3
576	pant400	4862626	4863181	+	556	9974.42	11379.9	0.8765	-0.1902	0.77398	0.90102	-3
577	pant413	5055878	5056088	-	211	2213.99	2531.13	0.8747	-0.1931	0.70702	0.87474	-3
578	pant96	927603	927784	+	182	1022.68	1171.14	0.8732	-0.1956	0.64303	0.84918	-3
579	FR064866	1060356	1060428	+	73	168911	193594	0.8725	-0.1968	0.7075	0.87474	-8
580	SPA0041	4094900	4095000	-	101	626.034	720.223	0.8692	-0.2022	0.7656	0.89613	-1
581	pant394	4834913	4835263	+	351	26527.9	30527.1	0.869	-0.2026	0.67829	0.87002	-3
582	pant357	4326945	4327123	+	179	1224.65	1410.66	0.8681	-0.204	0.78485	0.90316	-3
583	FR069963	2923226	2923298	-	73	108898	125506	0.8677	-0.2048	0.61835	0.82782	-8
584	pant26.rc	223577	223723	-	147	1193	1378.94	0.8652	-0.209	0.82882	0.91174	-3
585	pant428	5207886	5208410	+	525	10749	12465.2	0.8623	-0.2137	0.74588	0.88367	-3
586	pant395	4854991	4855070	+	80	1462.1	1697.46	0.8613	-0.2153	0.68412	0.87199	-3
587	SPA0037	2614800	2614900	+	101	5328.13	6194.88	0.8601	-0.2174	0.71184	0.87715	-1
588	pant53	507452	507589	+	138	3430.3	3988.68	0.86	-0.2176	0.73513	0.88041	-3
589	SPA0051	5337600	5337800	-	201	37419.1	43599.4	0.8582	-0.2205	0.64179	0.84858	-1
590	SPA0065	4245900	4246100	-	201	1605.39	1875.89	0.8558	-0.2247	0.61968	0.82855	-1
591	pant467	5766271	5766371	+	101	2060.34	2413.32	0.8537	-0.2281	0.7855	0.90316	-3
592	SPA0139	5282368	5282768		401	1256.86	1480.35	0.849	-0.2361	0.68372	0.87199	-1
593	SPA0042	4780700	4780900	-	201	16248.7	19139.5	0.849	-0.2362	0.5913	0.81429	-1
594	pant318.rc	3843293	3843364	-	72	582.426	690.052	0.844	-0.2446	0.89298	0.94596	-3
595	pant468	5775535	5775702	-	168	2626.61	3119.68	0.8419	-0.2482	0.73468	0.88041	(16) (3)
596	pant32	291005	291139	-	135	956.755	1139.23	0.8398	-0.2518	0.57609	0.80338	-3
597	pant132	1324155	1324426	-	272	4256.76	5070.7	0.8395	-0.2524	0.51619	0.7602	-3
598	pant324	3893030	3893253	-	224	8135.95	9717.01	0.8373	-0.2562	0.50326	0.7602	-3
599	P1.1	334549	334728	-	180	4723.53	5642.82	0.8371	-0.2566	0.65539	0.85696	-9
600	FR406911	334549	334728	-	180	4723.53	5642.82	0.8371	-0.2566	0.65539	0.85696	-8
601	pant1	46	293	+	248	2262.11	2714.28	0.8334	-0.2629	0.66254	0.86324	-3
602	pant350	4241090	4241338	+	249	3101.11	3721.22	0.8334	-0.263	0.6488	0.8526	-3
603	pant512	6259392	6259552	+	161	1017.75	1221.31	0.8333	-0.2631	0.79047	0.90471	-3
604	pant121	1205337	1205617	+	281	2730.64	3286.31	0.8309	-0.2672	0.53503	0.77253	-3
605	pant113.rc	1105672	1105853	-	182	94.3292	113.85	0.8285	-0.2714	0.8731	0.93509	-3
606	pant450.fw	5447495	5447604	+	110	2921.34	3527.99	0.828	-0.2722	0.6926	0.87474	-3
607	pant4.rc	53658	54002	-	345	501.992	607.874	0.8258	-0.2761	0.73387	0.88041	-3
608	pant293.rc	3567471	3567603	-	133	1483.66	1797.38	0.8255	-0.2767	0.60835	0.82474	-3
609	pant195.rc	2291596	2291763	-	168	2183.46	2646.2	0.8251	-0.2773	0.80638	0.90826	-3
610	SPA0112	410900	411500	-	601	10853.2	13159.2	0.8248	-0.278	0.57604	0.80338	-1
611	pant473	5804955	5805202	+	248	1928.65	2345.68	0.8222	-0.2824	0.71973	0.87786	-3
612	pant127	1255801	1255974	+	174	1694.74	2061.95	0.8219	-0.2829	0.6354	0.84222	-3
613	pant447	5391673	5391785	+	113	2639.35	3224.16	0.8186	-0.2887	0.52027	0.76255	-3
614	pant247	3067747	3067961	-	215	621.4	760.029	0.8176	-0.2905	0.73832	0.88041	-3
615	pant353	4295455	4296062	-	608	2176.99	2671.25	0.815	-0.2952	0.75183	0.88582	-3
616	P9.1	1436545	1436618	+	74	1236.29	1516.99	0.815	-0.2952	0.58483	0.80924	(9) (13)
617	pant99.rc	950713	950898	-	186	925.52	1137.94	0.8133	-0.2981	0.49632	0.75602	-3
618	pant216.rc	2623966	2624200	-	235	465.083	571.933	0.8132	-0.2984	0.67858	0.87002	-3
619	pant461.fw	5654418	5654798	+	381	3012.34	3704.51	0.8132	-0.2984	0.61378	0.82583	-3
620	SPA0181	3108471	3108771		301	2734.56	3376.79	0.8098	-0.3043	0.56	0.79333	-1
621	pant248	3087529	3088155	-	627	2669.01	3299.92	0.8088	-0.3061	0.52393	0.76552	-3
622	P4	747255	747469	-	215	1433.61	1777.58	0.8065	-0.3103	0.64746	0.8526	-9
623	pant88	863878	864029	+	152	1099.55	1369.27	0.803	-0.3165	0.60062	0.82167	-3
624	pant135.rc	1349247	1349393	-	147	604.332	753.213	0.8023	-0.3177	0.77803	0.90316	-3
625	pant200	2341875	2341978	+	104	2150.28	2684.05	0.8011	-0.3199	0.46208	0.73208	-3
626	pant343	4094917	4095015	-	99	510.549	638.453	0.7997	-0.3225	0.73673	0.88041	-3
627	pant282	3376636	3376826	+	191	6812.47	8519.5	0.7996	-0.3226	0.59701	0.81974	-3
628	pant367	4472877	4473081	+	205	2481.32	3104.27	0.7993	-0.3231	0.5814	0.80762	-3
629	CRISPR-DR59	3908024	3908061	-	38	115.548	144.76	0.7982	-0.3252	0.666	0.86584	-5
630	pant336.fw	4009456	4009526	+	71	795.17	997.891	0.7969	-0.3276	0.69223	0.87474	-3
631	FR073724.2	3515018	3515090	-	73	94572.9	119152	0.7937	-0.3333	0.48883	0.75602	-8
632	pant444	5361261	5361475	+	215	1442.3	1820.58	0.7922	-0.336	0.63771	0.84423	-3
633	pant59	522753	522868	+	116	4505.91	5690.58	0.7918	-0.3368	0.63426	0.84175	-3
634	pant106.rc	1063787	1064073	-	287	1099.78	1390.61	0.7909	-0.3385	0.72048	0.87786	-3
635	pant19	182619	182692	-	74	3725.48	4728.96	0.7878	-0.3441	0.44776	0.72113	-3
636	pant279	3346360	3346486	-	127	1430.67	1818.11	0.7869	-0.3457	0.50466	0.7602	-3
637	pant69	703216	703328	+	113	1328.6	1693.21	0.7847	-0.3499	0.62807	0.83588	-3
638	phrS	3705521	3705161	-	-359	0.8953	1.1415	0.7843	-0.3505	1	1	(9) (4) (13)
639	FR339035	3265544	3265749	+	206	2725.15	3474.86	0.7842	-0.3506	0.4563	0.72723	-8
640	Cobalamin.1	3265544	3265749	+	206	2725.15	3474.86	0.7842	-0.3506	0.4563	0.72723	-5
641	pant239	3017012	3017103	-	92	282.064	360.652	0.7821	-0.3546	0.70812	0.87474	-3
642	P6	971645	972154	-	510	1045.05	1341.03	0.7793	-0.3598	0.60033	0.82167	-9
643	pant2	8453	8654	+	202	1449.88	1871.69	0.7746	-0.3684	0.60362	0.82249	-3
644	P9	1436491	1436618	+	128	1588.11	2055.2	0.7727	-0.372	0.49624	0.75602	(9) (13)
645	FR406846	1436500	1436618	+	119	1584.38	2053.16	0.7717	-0.3739	0.49342	0.75602	-8
646	pant76	785731	785832	-	102	78055.3	101176	0.7715	-0.3743	0.59228	0.81429	-3
647	pant68	698707	698894	+	188	2721.44	3549.66	0.7667	-0.3833	0.40655	0.68569	-3
648	pant490.fw	5991564	5991777	+	214	3115.86	4070.32	0.7655	-0.3855	0.4391	0.71422	-3
649	SPA0105	3892800	3893300	-	501	9035.64	11827.4	0.764	-0.3884	0.3563	0.6348	-1
650	SSU_rRNA_archaea.2	6043211	6044719	-	1509	351384	462255	0.7602	-0.3956	0.71028	0.87639	-5
651	SPA0134	2966810	2967110		301	5211.16	6889.65	0.7564	-0.4028	0.4389	0.71422	-1
652	P26	4780768	4780833	-	66	4559.42	6061.96	0.7521	-0.4109	0.38277	0.65908	-9
653	FR406033	4780768	4780833	-	66	4559.42	6061.96	0.7521	-0.4109	0.38277	0.65908	-8
654	SPA0036	2558300	2558900	-	601	21271.7	28444.2	0.7478	-0.4192	0.45747	0.72802	-1
655	pant462.rc	5689838	5689938	-	101	3288.07	4444.26	0.7398	-0.4347	0.54409	0.78218	-3
656	P15	3299151	3299269	+	119	6554.9	8862.8	0.7396	-0.4352	0.73888	0.88041	(9) (13)
657	pant47	397937	398067	+	131	19871.5	26878.3	0.7393	-0.4357	0.49352	0.75602	-3
658	pant107.fw	1064226	1064534	+	309	3131.31	4246.37	0.7374	-0.4395	0.65612	0.85696	-3
659	pant151	1489557	1489652	+	96	4264.65	5783.95	0.7373	-0.4396	0.49228	0.75602	-3
660	pant461.rc	5654418	5654798	-	381	1448.91	1966.03	0.737	-0.4403	0.45047	0.72371	-3
661	SPA0141	40479	40679		201	570.521	776.528	0.7347	-0.4448	0.61256	0.82583	-1
662	SPA0035	2330400	2330600	-	201	553145	756280	0.7314	-0.4513	0.36363	0.64053	-1
663	pant197.rc	2330441	2330688	-	248	553199	756447	0.7313	-0.4514	0.36341	0.64053	-3
664	pant484	5914527	5914996	+	470	10480.8	14332.1	0.7313	-0.4515	0.32094	0.60487	-3
665	pant345	4160036	4160301	-	266	2572.31	3517.86	0.7312	-0.4516	0.56765	0.80205	-3
666	pant261	3123173	3123434	-	262	153767	210933	0.729	-0.456	0.31769	0.60027	-3
667	SPA0079	3123200	3123500	-	301	154230	211598	0.7289	-0.4562	0.31779	0.60027	-1
668	pant112	1099180	1099330	+	151	2627.24	3608.48	0.7281	-0.4578	0.46742	0.7351	-3
669	pant36.rc	317834	317961	-	128	1270.65	1749.82	0.7262	-0.4616	0.35524	0.6348	-3
670	FR406371	3299028	3299269	+	242	7178.59	9957.21	0.7209	-0.472	0.69267	0.87474	-8
671	pant173.rc	1948239	1948395	-	157	4533.48	6305.06	0.719	-0.4759	0.37749	0.6566	-3
672	SPA0124	1538600	1539000	+	401	613725	854897	0.7179	-0.4782	0.28063	0.55866	-1
673	pant441	5353511	5353695	-	185	9140.47	12740.2	0.7175	-0.479	0.50889	0.7602	-3
674	FR191649.1	3475652	3475725	-	74	688090	960294	0.7165	-0.4809	0.38649	0.66123	-8
675	pant221	2707261	2707595	+	335	28956.9	40430	0.7162	-0.4815	0.40857	0.6864	-3
676	pant366	4472724	4472848	-	125	12990.4	18141.5	0.7161	-0.4819	0.45274	0.72371	-3
677	pant333	3958814	3959028	-	215	7843.56	10964.3	0.7154	-0.4832	0.35739	0.6348	-3
678	t44	4094929	4095015	-	87	414.043	579.213	0.7148	-0.4843	0.66184	0.86324	-5
679	pant507.fw	6187926	6188150	+	225	2488.86	3486.19	0.7139	-0.4862	0.36299	0.64053	-3
680	FR269357.2	3475655	3475723	-	69	641859	899572	0.7135	-0.487	0.38457	0.66007	-8
681	FR064866.1	5086929	5087001	-	73	129607	181702	0.7133	-0.4874	0.33693	0.61895	-8
682	SPA0159	4005030	4005330		301	1740.12	2443.68	0.7121	-0.4899	0.37064	0.65074	-1
683	pant440	5323178	5323345	+	168	1460.38	2062.79	0.708	-0.4983	0.38458	0.66007	-3
684	SPA0154	6106977	6107377		401	2228.98	3149.53	0.7077	-0.4988	0.35013	0.62972	-1
685	P17	3677435	3677716	-	282	2976.58	4217.8	0.7057	-0.5028	0.61375	0.82583	-9
686	pant29	264600	264954	-	355	2146.06	3042.19	0.7054	-0.5034	0.313	0.59861	-3
687	SPA0171	5301669	5301869		201	3003.56	4296.84	0.699	-0.5166	0.30283	0.58649	-1
688	pant57	521960	522172	-	213	2392.09	3436.4	0.6961	-0.5226	0.27409	0.55179	-3
689	SPA0004	501100	501300	+	201	23293	33464.3	0.6961	-0.5227	0.34525	0.62779	-1
690	SPA0131	3813773	3813973		201	6035.54	8671.5	0.696	-0.5228	0.59174	0.81429	-1
691	SPA0151	1226131	1226232		102	554.342	796.641	0.6958	-0.5232	0.47871	0.74628	-1
692	pant134	1348836	1349074	-	239	1736.04	2495.57	0.6956	-0.5236	0.5261	0.76622	-3
693	pant11.rc	68822	68972	-	151	1357.88	1953.98	0.6949	-0.5251	0.39579	0.67178	-3
694	pant398.rc	4861733	4862026	-	294	4388.04	6316.5	0.6947	-0.5255	0.47785	0.74603	-3
695	pant42.rc	354489	354679	-	191	4767.25	6863.57	0.6946	-0.5258	0.46561	0.73451	-3
696	pant300	3630634	3630737	-	104	1201.82	1730.61	0.6945	-0.5261	0.39035	0.66571	-3
697	FR388543	2947587	2947673	-	87	73436.7	105979	0.6929	-0.5292	0.35161	0.62972	-8
698	SPA0160	3500688	3501188		501	3752.13	5456.86	0.6876	-0.5404	0.33495	0.61851	-1
699	pant317	3841795	3842086	-	292	2919	4257.89	0.6856	-0.5447	0.40777	0.6864	-3
700	pant154	1617190	1617423	-	234	792.712	1163.33	0.6814	-0.5534	0.49225	0.75602	-3
701	pant315	3803431	3803595	+	165	7004.21	10302.1	0.6799	-0.5566	0.29235	0.56936	-3
702	FR187681	5332091	5332164	-	74	2.1967e+06	3.2702e+06	0.6717	-0.574	0.21747	0.47882	-8
703	SSU_rRNA_archaea.1	722121	723629	+	1509	385125	575350	0.6694	-0.5791	0.58246	0.80801	-5
704	SPA0031	1135200	1135400	+	201	11591.6	17389.7	0.6666	-0.5852	0.2754	0.55241	-1
705	pant480	5853463	5853562	-	100	1169.99	1766.98	0.6621	-0.5948	0.28582	0.5627	-3
706	FR191649	3475461	3475534	-	74	689484	1.04297e+06	0.6611	-0.5971	0.30934	0.59268	-8
707	FR269357.1	3475464	3475532	-	69	643674	978895	0.6576	-0.6048	0.30702	0.59034	-8
708	pant253	3108450	3108697	+	248	45346.1	68993.3	0.6573	-0.6055	0.23879	0.50369	-3
709	pant216.fw	2623966	2624200	+	235	1363.04	2074.95	0.6569	-0.6062	0.34955	0.62972	-3
710	pant309	3730189	3730383	-	195	5589.17	8514.2	0.6565	-0.6072	0.21749	0.47882	-3
711	pant124	1248876	1248985	+	110	972.846	1482.46	0.6562	-0.6077	0.3167	0.60027	-3
712	pant505.fw	6172877	6172977	+	101	6358.1	9701.81	0.6554	-0.6097	0.26829	0.54229	-3
713	pant116	1135225	1135406	+	182	11282	17234.8	0.6546	-0.6113	0.25202	0.5231	-3
714	pant160	1717940	1718216	+	277	2091.15	3201.38	0.6532	-0.6144	0.22105	0.48315	-3
715	pant77.fw	788390	789051	+	662	15075.2	23090.2	0.6529	-0.6151	0.1712	0.42113	-3
716	pant153	1609295	1609403	+	109	3236.8	4960.67	0.6525	-0.616	0.22859	0.49383	-3
717	pant370	4514358	4514685	+	328	134709	206461	0.6525	-0.616	0.1987	0.45765	-3
718	SPA0087	4514400	4514700	+	301	134659	206484	0.6522	-0.6167	0.19825	0.45759	-1
719	FR073724	3173841	3173913	-	73	69427.8	107139	0.648	-0.6259	0.20448	0.46317	-8
720	pant43.fw	356490	356599	+	110	2398.37	3706.25	0.6471	-0.6279	0.27646	0.55241	-3
721	pant44	363032	363166	-	135	315.283	487.481	0.6468	-0.6287	0.55036	0.78801	-3
722	pant287	3416582	3416725	+	144	2001.28	3095.24	0.6466	-0.6291	0.45274	0.72371	-3
723	pant189	2153211	2153381	+	171	1344.03	2081.65	0.6457	-0.6312	0.34095	0.62314	-3
724	pant378	4592559	4592662	+	104	279.911	434.896	0.6436	-0.6357	0.43947	0.71422	-3
725	pant140	1381509	1381765	+	257	3021.73	4698.42	0.6431	-0.6368	0.38984	0.66571	-3
726	pant14	127119	127375	+	257	8752.33	13620.9	0.6426	-0.6381	0.22496	0.49062	-3
727	pant499	6058343	6058460	+	118	5992.27	9341.54	0.6415	-0.6406	0.21817	0.47882	-3
728	SSU_rRNA_archaea.3	5267727	5269235	-	1509	298146	465273	0.6408	-0.6421	0.51014	0.7602	-5
729	pant427.rc	5203330	5203607	-	278	12195.6	19039.2	0.6406	-0.6426	0.56848	0.80216	-3
730	SSU_rRNA_bacteria.2	6043209	6044744	-	1536	423320	660909	0.6405	-0.6427	0.46292	0.73233	-5
731	pant90.rc	884351	884629	-	279	1382.1	2160.64	0.6397	-0.6446	0.34353	0.62678	-3
732	pant203.fw	2442721	2443060	+	340	6113.94	9578.06	0.6383	-0.6476	0.25098	0.52216	-3
733	pant50.fw	449389	449483	+	95	10570.5	16564	0.6382	-0.648	0.17409	0.42284	-3
734	pant384	4648578	4648773	+	196	2921.97	4580.43	0.6379	-0.6485	0.17646	0.42644	-3
735	pant182	2070481	2070599	+	119	2461.83	3869.81	0.6362	-0.6525	0.18118	0.42931	-3
736	pant114	1116110	1116211	+	102	10661.5	16777.8	0.6355	-0.6541	0.2028	0.46317	-3
737	SPA0055	719900	720200	+	301	10174.9	16069.8	0.6332	-0.6593	0.18586	0.43688	-1
738	FR387342	3305860	3306010	+	151	1726.75	2730.19	0.6325	-0.6609	0.17262	0.42113	-8
739	Cobalamin.3	3305860	3306010	+	151	1726.75	2730.19	0.6325	-0.6609	0.17262	0.42113	-5
740	SPA0178	4632556	4632856		301	1167.16	1848.79	0.6313	-0.6636	0.54281	0.78138	-1
741	pant424	5171891	5172157	-	267	2217	3512.62	0.6312	-0.6639	0.4369	0.7133	-3
742	pant11.fw	68822	68972	+	151	4094.19	6492.88	0.6306	-0.6653	0.19642	0.45534	-3
743	pant335	4009052	4009156	-	105	5133.01	8150.89	0.6297	-0.6672	0.20417	0.46317	-3
744	pant331	3957895	3957978	+	84	508.08	808.473	0.6284	-0.6701	0.38059	0.65908	-3
745	pant209.fw	2493101	2493210	+	110	7012.33	11177.1	0.6274	-0.6726	0.42966	0.70577	-3
746	pant446.rc	5383814	5383886	-	73	435.813	700.673	0.622	-0.685	0.57877	0.80606	-3
747	pant185	2104397	2104580	+	184	874.487	1406.95	0.6215	-0.6861	0.46567	0.73451	-3
748	SPA0184	5169142	5169442		301	8730.88	14320.1	0.6097	-0.7138	0.16325	0.41308	-1
749	pant209.rc	2493101	2493210	-	110	93.4434	154.331	0.6055	-0.7239	0.51638	0.7602	-3
750	pant218	2629644	2629914	+	271	3129.62	5172.86	0.605	-0.725	0.20779	0.46568	-3
751	pant416.rc	5086761	5086889	-	129	1395.33	2308.04	0.6046	-0.7261	0.33903	0.62069	-3
752	pant258.fw	3116209	3116365	+	157	2237.04	3703.65	0.604	-0.7274	0.14905	0.39415	-3
753	SSU_rRNA_archaea	4792199	4793707	-	1509	336197	556825	0.6038	-0.7279	0.49951	0.75776	-5
754	SPA0143	437564	437864		301	1865.89	3092.65	0.6033	-0.729	0.25545	0.52713	-1
755	SSU_rRNA_bacteria.1	722096	723631	+	1536	468059	781730	0.5987	-0.74	0.42149	0.69663	-5
756	pant266.fw	3193555	3193835	+	281	2519.5	4236.79	0.5947	-0.7498	0.16633	0.41495	-3
757	pant242	3037237	3037426	-	190	1754.2	2951.76	0.5943	-0.7508	0.14509	0.38929	-3
758	SPA0167	1264912	1265312		401	3002.69	5061.68	0.5932	-0.7534	0.22054	0.48302	-1
759	pant171	1904315	1904419	+	105	7809.14	13182	0.5924	-0.7553	0.31626	0.60027	-3
760	SPA0116	3127700	3127900	+	201	3893.93	6591.82	0.5907	-0.7594	0.16605	0.41495	-1
761	pant320.fw	3865152	3865261	+	110	1339.89	2274.27	0.5892	-0.7633	0.20682	0.46568	-3
762	SPA0165	1878304	1878604		301	4871.04	8282.72	0.5881	-0.7659	0.10452	0.31355	-1
763	SPA0125	3108800	3109300	-	501	47945.2	81646.4	0.5872	-0.768	0.11462	0.33632	-1
764	pant207.fw	2451228	2451464	+	237	455.223	776.051	0.5866	-0.7696	0.2625	0.53754	-3
765	pant58.fw	522650	523205	+	556	8745.12	15009	0.5827	-0.7793	0.12206	0.35026	-3
766	pant276.rc	3293795	3294072	-	278	2636.88	4527.63	0.5824	-0.7799	0.19296	0.45023	-3
767	pant25	218894	218999	+	106	340.007	584.344	0.5819	-0.7813	0.25339	0.52491	-3
768	pant194.fw	2282233	2282379	+	147	1616.78	2779.25	0.5817	-0.7816	0.23669	0.50196	-3
769	pant48	412084	412328	-	245	1329.98	2288.28	0.5812	-0.7829	0.39894	0.67535	-3
770	pant113.fw	1105672	1105853	+	182	16582.5	28687.8	0.578	-0.7908	0.088984	0.2836	-3
771	PhrY	5859480	5859674	+	195	2620.62	4539.44	0.5773	-0.7926	0.16354	0.41308	-13
772	pant285.fw	3414160	3414264	+	105	541.327	938.232	0.577	-0.7934	0.16204	0.41308	-3
773	pant152	1602058	1602160	+	103	3105.9	5384	0.5769	-0.7937	0.17786	0.42644	-3
774	pant363	4406484	4406652	+	169	1865.26	3248.9	0.5741	-0.8006	0.11143	0.32968	-3
775	pant254	3108698	3108907	-	210	44532.4	77960.4	0.5712	-0.8079	0.12069	0.34747	-3
776	pant401	4878593	4878723	-	131	11427.8	20189.3	0.566	-0.821	0.089236	0.2836	-3
777	SPA0006	3044700	3044900	+	201	19488.4	34445	0.5658	-0.8217	0.12727	0.35966	-1
778	SPA0138	1163027	1163327		301	9105.48	16113	0.5651	-0.8234	0.18601	0.43688	-1
779	pant426.fw	5182285	5182374	+	90	2920	5198.38	0.5617	-0.8321	0.14359	0.38765	-3
780	pant13	124638	124776	+	139	11493.7	20509.1	0.5604	-0.8354	0.090276	0.28605	-3
781	FR214526	1947448	1947520	+	73	238556	427481	0.5581	-0.8415	0.076033	0.25133	-8
782	pant339	4064994	4065078	-	85	925.087	1658.86	0.5577	-0.8425	0.1505	0.39701	-3
783	pant291.fw	3475180	3475456	+	277	2349.15	4226.7	0.5558	-0.8474	0.13999	0.38293	-3
784	pant92	896243	896374	+	132	859.537	1549.52	0.5547	-0.8502	0.16322	0.41308	-3
785	SSU_rRNA_bacteria.3	5267725	5269260	-	1536	366106	663567	0.5517	-0.858	0.33011	0.61274	-5
786	pant474	5817046	5817146	+	101	4368.12	7930.03	0.5508	-0.8603	0.36569	0.64311	-3
787	SPA0157	380028	380328		301	1064.89	1946.4	0.5471	-0.8701	0.29037	0.56852	-1
788	FR214526.1	1947729	1947801	+	73	230227	423958	0.543	-0.8809	0.063607	0.2219	-8
789	pant459	5593485	5593669	+	185	742.248	1368.47	0.5424	-0.8826	0.12922	0.36324	-3
790	SSU_rRNA_bacteria	4792197	4793732	-	1536	406590	753030	0.5399	-0.8891	0.35741	0.6348	-5
791	pant144	1471942	1472164	+	223	1243.84	2337.85	0.532	-0.9104	0.1036	0.31188	-3
792	pant471.rc	5790193	5790397	-	205	1424.08	2727.26	0.5222	-0.9374	0.28483	0.5623	-3
793	FR191649.2	3650726	3650799	-	74	458262	880460	0.5205	-0.9421	0.17977	0.42785	-8
794	pant509	6220755	6220874	-	120	505.14	972.252	0.5196	-0.9446	0.083613	0.26892	-3
795	FR269357.3	3650729	3650797	-	69	427743	823814	0.5192	-0.9456	0.18101	0.42931	-8
796	pant147	1482904	1482991	-	88	3062.12	5899.37	0.5191	-0.946	0.33154	0.61432	-3
797	FR406938	2230417	2230596	+	180	1560.13	3029.1	0.515	-0.9572	0.10146	0.3096	-8
798	P1	2230417	2230596	+	180	1560.13	3029.1	0.515	-0.9572	0.10146	0.3096	-9
799	FR366118	991468	991541	+	74	1.86353e+06	3.63703e+06	0.5124	-0.9647	0.21624	0.47882	-8
800	pant399	4862054	4862348	+	295	17387.3	33989.3	0.5116	-0.967	0.18465	0.43559	-3
801	pant429	5222265	5222539	+	275	2762.79	5416.9	0.51	-0.9713	0.051881	0.1936	-3
802	pant180.rc	2068748	2068961	-	214	113.454	223.017	0.5087	-0.975	0.28058	0.55866	-3
803	P10.2	899562	899633	-	72	32.0823	63.2354	0.5073	-0.979	0.60124	0.82167	-9
804	SPA0175	5995982	5996181		200	726.283	1433.62	0.5066	-0.9811	0.11019	0.32691	-1
805	pant191	2230425	2230600	+	176	1550.68	3063.02	0.5063	-0.9821	0.10355	0.31188	-3
806	P18	3703022	3703156	-	135	343.38	682.472	0.5031	-0.991	0.44216	0.7175	-9
807	pant455.fw	5563373	5563543	+	171	3899.65	7753.9	0.5029	-0.9916	0.055383	0.20383	-3
808	SPA0094	5884300	5884600	+	301	554073	1.10439e+06	0.5017	-0.9951	0.52798	0.76622	-1
809	ssrS	5884320	5884502	+	183	552252	1.10103e+06	0.5016	-0.9955	0.52914	0.76686	(13) (15)
810	pant106.fw	1063787	1064073	+	287	2362.25	4720.58	0.5004	-0.9988	0.061097	0.21739	-3
811	pant293.fw	3567471	3567603	+	133	1524.95	3052.37	0.4996	-1.0012	0.055794	0.20464	-3
812	6S	5884320	5884498	+	179	548365	1.10001e+06	0.4985	-1.0043	0.52736	0.76622	-15
813	FR199708	5884320	5884498	+	179	548365	1.10001e+06	0.4985	-1.0043	0.52736	0.76622	-8
814	pant362	4403499	4403704	+	206	2391.69	4799.93	0.4983	-1.005	0.076839	0.25321	-3
815	FR279804	4281666	4281749	+	84	1.01622e+06	2.04061e+06	0.498	-1.0058	0.039281	0.15996	-8
816	pant142	1406850	1406989	+	140	5240.18	10537.8	0.4973	-1.0079	0.041548	0.16666	-3
817	pant252.fw	3098983	3099074	+	92	3595.18	7234.63	0.4969	-1.0089	0.16791	0.41531	-3
818	pant319.rc	3843449	3843551	-	103	11694.3	23543.3	0.4967	-1.0095	0.35602	0.6348	-3
819	pant34.fw	298455	298687	+	233	1338.11	2694.09	0.4967	-1.0096	0.118	0.34166	-3
820	pant310	3730416	3730556	+	141	2432.06	4916.5	0.4947	-1.0155	0.15442	0.40141	-3
821	FR129729	3099310	3099383	-	74	776248	1.5785e+06	0.4918	-1.024	0.030789	0.14007	-8
822	pant8	62798	63023	-	226	2676.32	5448.68	0.4912	-1.0257	0.39108	0.6659	-3
823	pant36.fw	317834	317961	+	128	1387.29	2826.28	0.4909	-1.0266	0.051717	0.1936	-3
824	FR265857	5541615	5541698	+	84	3.74574e+06	7.63821e+06	0.4904	-1.028	0.031651	0.14007	-8
825	FR265857.1	5541831	5541914	+	84	3.70761e+06	7.56777e+06	0.4899	-1.0294	0.03158	0.14007	-8
826	FR322650	630437	630510	-	74	6639.07	13568.3	0.4893	-1.0312	0.032217	0.14137	-8
827	pant176.rc	2012651	2012770	-	120	193.348	399.108	0.4844	-1.0456	0.13677	0.37559	-3
828	PK-G12rRNA.1	726372	726479	+	108	11882.4	24606	0.4829	-1.0502	0.052914	0.19677	-5
829	pant192	2232100	2232186	+	87	2627.44	5454.58	0.4817	-1.0538	0.33004	0.61274	-3
830	pant62	546131	546304	+	174	4513.91	9373.38	0.4816	-1.0542	0.054014	0.19948	-3
831	pant340	4072509	4072650	-	142	30888.5	64413.3	0.4795	-1.0603	0.026449	0.12946	-3
832	SPA0007	3843200	3843400	+	201	14786.7	30887.6	0.4787	-1.0627	0.043967	0.17312	-1
833	SPA0080	3147500	3147600	+	101	2766.45	5779.84	0.4786	-1.063	0.30084	0.58369	-1
834	FR377372	5196972	5197117	+	146	3773.55	7921.86	0.4763	-1.0699	0.059735	0.21541	-8
835	pant493.fw	6032310	6032385	+	76	558.429	1176.11	0.4748	-1.0746	0.16939	0.418	-3
836	pant243.fw	3037611	3037811	+	201	954.923	2018.45	0.4731	-1.0798	0.10523	0.31392	-3
837	pant412	5038743	5038856	+	114	729.273	1543.07	0.4726	-1.0813	0.44295	0.7177	-3
838	pant51.fw	484173	484273	+	101	649.395	1381.71	0.47	-1.0893	0.060512	0.21675	-3
839	SPA0067	5676000	5676200	+	201	7507.35	16052.4	0.4677	-1.0964	0.045539	0.178	-1
840	pant181	2068964	2069268	+	305	3893	8354.75	0.466	-1.1017	0.15704	0.4043	-3
841	pant38.fw	327152	327252	+	101	1513.32	3249.17	0.4658	-1.1024	0.026881	0.13086	-3
842	pant73	773742	773924	+	183	668.208	1436.74	0.4651	-1.1044	0.14744	0.39279	-3
843	pant291.rc	3475180	3475456	-	277	9632.19	20759.8	0.464	-1.1079	0.21773	0.47882	-3
844	SPA0115	3119200	3119700	+	501	454106	982716	0.4621	-1.1137	0.22599	0.49093	-1
845	pant360	4354229	4354375	-	147	4422.47	9597.1	0.4608	-1.1177	0.32692	0.60998	-3
846	PK-G12rRNA.3	5264877	5264984	-	108	10628.7	23067.6	0.4608	-1.1179	0.045965	0.17844	-5
847	pant63.rc	559211	559544	-	334	15033.5	32817.8	0.4581	-1.1263	0.18276	0.43208	-3
848	pant244.fw	3044769	3044839	+	71	9792.8	21428.8	0.457	-1.1298	0.029397	0.13749	-3
849	pant118	1163013	1163160	+	148	6925.66	15231	0.4547	-1.137	0.035564	0.14996	-3
850	pant89.fw	883433	883594	+	162	3082.45	6866.87	0.4489	-1.1556	0.034162	0.14641	-3
851	FR337080	797724	797794	-	71	1.74986e+06	3.89965e+06	0.4487	-1.1561	0.097392	0.3006	-8
852	pant351	4281929	4282070	+	142	1716.2	3831.74	0.4479	-1.1588	0.024607	0.12455	-3
853	pant500	6086677	6086895	-	219	2619.79	5883.47	0.4453	-1.1672	0.078077	0.25572	-3
854	SPA0095	1997000	1997400	+	401	4038.44	9094.28	0.4441	-1.1712	0.022146	0.118	-1
855	pant45	367249	367433	-	185	21937.9	49603.8	0.4423	-1.177	0.20309	0.46317	-3
856	PK-G12rRNA.2	6040361	6040468	-	108	10616.4	24045.5	0.4415	-1.1795	0.027775	0.13221	-5
857	SPA0117	3414600	3414800	+	201	9867.33	22530.1	0.438	-1.1911	0.013182	0.080216	-1
858	pant52.fw	501123	501317	+	195	9388.39	21482.4	0.437	-1.1942	0.022143	0.118	-3
859	pant82.rc	804581	804652	-	72	59.4773	137.262	0.4333	-1.2065	0.47482	0.74347	-3
860	FR186259	1947578	1947659	+	82	22513.5	51981.7	0.4331	-1.2072	0.014725	0.08639	-8
861	PK-G12rRNA	4789349	4789456	-	108	10406.9	24165.6	0.4307	-1.2154	0.023329	0.11955	-5
862	pant52.rc	501123	501317	-	195	643.84	1529.85	0.4209	-1.2486	0.38262	0.65908	-3
863	pant296	3588569	3588705	+	137	6436.32	15297.4	0.4207	-1.249	0.32882	0.61246	-3
864	pant328	3937547	3937816	+	270	547.005	1304.24	0.4194	-1.2536	0.11689	0.3411	-3
865	pant177	2016813	2016924	+	112	1092.35	2609.11	0.4187	-1.2561	0.04026	0.16333	-3
866	pant318.fw	3843293	3843364	+	72	7123.69	17016.6	0.4186	-1.2563	0.012619	0.07842	-3
867	pant72	727470	727602	+	133	704.41	1689.44	0.4169	-1.2621	0.032925	0.14277	-3
868	pant128	1266929	1267100	-	172	1705.93	4103.87	0.4157	-1.2664	0.022446	0.11819	-3
869	pant21	188903	189044	+	142	305.65	736.325	0.4151	-1.2685	0.17722	0.42644	-3
870	pant251.fw	3094233	3094534	+	302	4069.96	9816.36	0.4146	-1.2702	0.02011	0.10878	-3
871	pant451.rc	5472178	5472292	-	115	332.046	801.88	0.4141	-1.272	0.14833	0.39346	-3
872	pant138.rc	1372693	1372804	-	112	334.748	828.398	0.4041	-1.3072	0.26534	0.54095	-3
873	pant451.fw	5472178	5472292	+	115	797.55	1981.02	0.4026	-1.3126	0.19442	0.45266	-3
874	pant388	4713459	4713664	+	206	490.791	1220.59	0.4021	-1.3144	0.025163	0.12593	-3
875	pant20	188728	188861	+	134	619.919	1544.6	0.4013	-1.3171	0.027436	0.13176	-3
876	pant103	1045522	1045656	-	135	108528	274753	0.395	-1.3401	0.11748	0.34166	-3
877	pant244.rc	3044769	3044839	-	71	299.072	772.879	0.387	-1.3698	0.15217	0.39847	-3
878	pant250	3088452	3088618	+	167	475.36	1232.63	0.3856	-1.3746	0.1024	0.31155	-3
879	pant184	2104152	2104333	+	182	781.961	2034.69	0.3843	-1.3796	0.2287	0.49383	-3
880	pant49	413655	413808	-	154	3504.04	9143.22	0.3832	-1.3837	0.0056919	0.045156	-3
881	SPA0097	3129600	3129700	+	101	4298.81	11221.2	0.3831	-1.3842	0.2543	0.52577	-1
882	SPA0027	781000	781300	+	301	981.563	2595.65	0.3782	-1.4029	0.049712	0.19071	-1
883	FR025161	298819	298892	-	74	113206	310206	0.3649	-1.4543	0.051457	0.1936	-8
884	pant16.fw	153324	153524	+	201	595.368	1634.32	0.3643	-1.4568	0.012741	0.07842	-3
885	SPA0038	3116400	3116600	+	201	3151.83	8674.08	0.3634	-1.4605	0.0064081	0.049604	-1
886	pant130	1284338	1284437	+	100	649.29	1788.16	0.3631	-1.4615	0.068422	0.23563	-3
887	SPA0008	5383800	5384000	+	201	12297.6	34197.2	0.3596	-1.4755	0.0093452	0.06375	-1
888	pant28.fw	245760	245915	+	156	835.817	2345.38	0.3564	-1.4886	0.0065755	0.05028	-3
889	SPA0133	3221081	3221181		101	170.357	480.945	0.3542	-1.4973	0.038888	0.15957	-1
890	pant166	1802750	1803294	+	545	3103.09	8779.52	0.3534	-1.5004	0.0052611	0.042687	-3
891	pant87	863428	863611	+	184	5186.92	14696.4	0.3529	-1.5025	0.034761	0.14756	-3
892	pant249.fw	3088213	3088434	+	222	1138.9	3259.72	0.3494	-1.5171	0.082394	0.2666	-3
893	pant341.fw	4080262	4080358	+	97	318.182	924.979	0.344	-1.5396	0.025521	0.12647	-3
894	pant139	1379227	1379357	+	131	1406.52	4093.08	0.3436	-1.5411	0.41414	0.69037	-3
895	FR166103	5238278	5238349	+	72	357209	1.0498e+06	0.3403	-1.5553	0.0026338	0.025644	-8
896	pant115	1117635	1117968	+	334	1652.13	4880.78	0.3385	-1.5628	0.0045834	0.038706	-3
897	FR405937	4444696	4444952	-	257	1082.49	3213.94	0.3368	-1.57	0.23938	0.50369	-8
898	P24	4444697	4444952	-	256	1082.49	3213.94	0.3368	-1.57	0.23938	0.50369	(9) (13)
899	pant180.fw	2068748	2068961	+	214	476.817	1431.48	0.3331	-1.586	0.087342	0.27923	-3
900	pant403.rc	4893521	4893633	-	113	50154	152639	0.3286	-1.6057	0.13437	0.37004	-3
901	P2	356478	356615	+	138	2441.92	7481.5	0.3264	-1.6153	0.028428	0.13472	-9
902	FR366118.1	991656	991729	+	74	1.20812e+06	3.71782e+06	0.325	-1.6217	0.092927	0.29	-8
903	FR016793	724115	724268	+	154	15052.7	47213	0.3188	-1.6492	0.012136	0.076455	-8
904	pant422.rc	5146428	5146671	-	244	4132.29	12999.9	0.3179	-1.6535	0.033137	0.1431	-3
905	FR240955	2905969	2906052	-	84	198108	630627	0.3141	-1.6705	0.036987	0.15315	-8
906	pant54	514536	514620	+	85	766.506	2445.58	0.3134	-1.6738	0.060842	0.21721	-3
907	pant23	196750	196823	+	74	718.248	2307.54	0.3113	-1.6838	0.17567	0.42566	-3
908	pant172	1947992	1948157	+	166	554.675	1782.81	0.3111	-1.6844	0.010891	0.072698	-3
909	pant446.fw	5383814	5383886	+	73	6445.51	20744.9	0.3107	-1.6864	0.0013819	0.015102	-3
910	FR016793.3	6042572	6042725	-	154	14663.3	47629	0.3079	-1.6996	0.014026	0.083921	-8
911	P16	3318663	3318859	+	197	1729.75	5712.22	0.3028	-1.7235	0.0015774	0.016373	-9
912	FR406601	3318663	3318859	+	197	1729.75	5712.22	0.3028	-1.7235	0.0015774	0.016373	-8
913	pant416.fw	5086761	5086889	+	129	1308.17	4367.01	0.2996	-1.7391	0.14571	0.38929	-3
914	mini-ykkC.1	3653057	3653113	+	57	437.58	1481.53	0.2954	-1.7595	0.20281	0.46317	-5
915	pant268.fw	3218534	3218648	+	115	1270.37	4320.86	0.294	-1.7661	0.0012503	0.014245	-3
916	pant224.fw	2760623	2760747	+	125	4523.95	15549.5	0.2909	-1.7812	0.12921	0.36324	-3
917	FR016793.2	5267088	5267241	-	154	13941.4	48134.7	0.2896	-1.7877	0.014761	0.08639	-8
918	SPA0106	4622700	4622800	+	101	3040.12	10505	0.2894	-1.7889	0.0007883	0.0096393	-1
919	pant122	1246048	1246223	+	176	1708	5903.12	0.2893	-1.7892	0.07286	0.24539	-3
920	pant42.fw	354489	354679	+	191	2799.84	9735.74	0.2876	-1.7979	0.00080102	0.0096393	-3
921	pant422.fw	5146428	5146671	+	244	1090.28	3824.51	0.2851	-1.8106	0.00079538	0.0096393	-3
922	pant276.fw	3293795	3294072	+	278	1190.04	4275.66	0.2783	-1.8451	0.00070363	0.0089713	-3
923	FR016793.1	4791560	4791713	-	154	13748.6	49493.5	0.2778	-1.848	0.0087837	0.061087	-8
924	pant169	1882442	1882555	-	114	4868.27	17541.3	0.2775	-1.8493	0.0040567	0.035788	-3
925	pant97	936354	936454	+	101	1014.43	3686.27	0.2752	-1.8615	0.025547	0.12647	-3
926	rgsA	3318747	3318868	+	122	1213.96	4569.6	0.2657	-1.9123	0.00045676	0.0064367	(9) (13) (4) (11)
927	pant397.fw	4861124	4861399	+	276	765.393	2902.28	0.2637	-1.9229	0.013258	0.080224	-3
928	SPA0140	8500	8700		201	73.3603	282.298	0.2599	-1.9441	0.01631	0.091531	-1
929	pant71	707436	707677	+	242	940.007	3649.22	0.2576	-1.9568	0.00041472	0.0060766	-3
930	pant35	301059	301154	+	96	1197.99	4762.91	0.2515	-1.9912	0.03234	0.14137	-3
931	pant460.fw	5647596	5647784	+	189	1240.76	4940.1	0.2512	-1.9933	0.051842	0.1936	-3
932	pant164.fw	1773494	1773592	+	99	216.208	884.835	0.2443	-2.033	0.0015899	0.016373	-3
933	pant377	4559856	4560204	+	349	2955.95	12233	0.2416	-2.0491	8.0228e-05	0.0016212	-3
934	pant93	913662	913761	+	100	420.002	1739.66	0.2414	-2.0503	0.0078815	0.057422	-3
935	pant198.fw	2330834	2330934	+	101	365.917	1544.14	0.237	-2.0772	0.00066234	0.0087577	-3
936	SPA0098	410900	411500	+	601	3968.09	16755.6	0.2368	-2.0781	7.3037e-05	0.0015043	-1
937	P10	1807682	1807753	+	72	107.528	454.991	0.2363	-2.0811	0.085901	0.27545	-9
938	pant292.fw	3545653	3545831	+	179	1310.77	5663.03	0.2315	-2.1112	0.00077102	0.0096018	-3
939	pant15.fw	143369	143529	+	161	419.962	1829.89	0.2295	-2.1234	0.00023775	0.003858	-3
940	pant190	2189965	2190071	+	107	2392.82	10636.6	0.225	-2.1523	0.1344	0.37004	-3
941	FR391946	2918607	2918677	-	71	1.11014e+06	4.96907e+06	0.2234	-2.1622	0.0082685	0.05826	-8
942	FR272319	991260	991347	+	88	1.11663e+06	5.2465e+06	0.2128	-2.2322	4.7271e-05	0.0010332	-8
943	pant385.fw	4670823	4671197	+	375	1346.47	6358.87	0.2117	-2.2396	4.4861e-05	0.0010223	-3
944	FR334764.1	3515142	3515214	-	73	690693	3.32367e+06	0.2078	-2.2667	0.0037834	0.034051	-8
945	pant463	5695214	5695341	+	128	1101.57	5518.41	0.1996	-2.3247	0.015193	0.087734	-3
946	pant231.fw	2943992	2944212	+	221	933.556	4764.5	0.1959	-2.3515	0.029686	0.13817	-3
947	mini-ykkC	2052878	2052926	+	49	455.07	2328.15	0.1955	-2.355	0.070054	0.23894	-5
948	SPA0093	5372500	5372600	-	101	192206	986325	0.1949	-2.3594	0.2303	0.49391	-1
949	pant445	5372502	5372590	-	89	192132	986135	0.1948	-2.3597	0.23027	0.49391	-3
950	FR334764	3514849	3514921	-	73	633299	3.27296e+06	0.1935	-2.3696	0.0041458	0.035807	-8
951	gabT	301106	301170	+	65	293.435	1541.93	0.1903	-2.3936	0.01287	0.078762	-5
952	pant466.fw	5718584	5718804	+	221	5178.67	27619.1	0.1875	-2.415	3.4243e-06	0.00010787	-3
953	pant391	4813801	4813991	-	191	3155.9	17232.3	0.1831	-2.449	5.242e-06	0.00015608	-3
954	pant510.fw	6240638	6240792	+	155	1403.75	7904.59	0.1776	-2.4934	5.3565e-06	0.00015608	-3
955	pant39	339649	339764	+	116	4932.68	27898	0.1768	-2.4997	0.016217	0.091531	-3
956	SPA0162	2910811	2911211		401	32593.6	185599	0.1756	-2.5095	0.030266	0.13912	-1
957	pant141	1400537	1400648	+	112	383.312	2221.77	0.1725	-2.5351	2.7563e-05	0.00070285	-3
958	pant228	2843524	2843740	+	217	1285.76	7486.21	0.1718	-2.5416	2.774e-06	9.2841e-05	-3
959	pant256.fw	3110558	3110777	+	220	324.602	1890.18	0.1717	-2.5418	3.4197e-05	0.00081388	-3
960	pant162.fw	1732291	1732390	+	100	909.747	5338.29	0.1704	-2.5528	2.9453e-06	9.5588e-05	-3
961	pant195.fw	2291596	2291763	+	168	689.455	4119.18	0.1674	-2.5788	0.02304	0.11955	-3
962	pant245	3050173	3050313	+	141	330.068	1991.64	0.1657	-2.5931	1.4888e-05	0.00040886	-3
963	pant159.fw	1703072	1703249	+	178	2276.63	13843.9	0.1645	-2.6043	0.00032237	0.0049322	-3
964	pant10.fw	65587	66281	+	695	4163.41	25854.4	0.161	-2.6346	6.2246e-07	2.8985e-05	-3
965	SPA0057	782900	783600	+	701	907.305	5641.3	0.1608	-2.6364	0.029801	0.13817	-1
966	pant458.fw	5583649	5583870	+	222	2669.66	16730	0.1596	-2.6477	7.8702e-07	3.3546e-05	-3
967	pant229.fw	2893863	2894130	+	268	1240.24	7831.48	0.1584	-2.6587	1.3147e-06	4.8554e-05	-3
968	pant390	4791760	4791860	+	101	4362.21	27650	0.1578	-2.6642	3.3531e-07	1.7956e-05	-3
969	pant210.fw	2521175	2521247	+	73	250.68	1597.72	0.1569	-2.6721	1.9031e-05	0.00049713	-3
970	pant240.fw	3035720	3036327	+	608	1319.31	8475.52	0.1557	-2.6835	8.1437e-07	3.3546e-05	-3
971	FR174702	3206409	3206495	+	87	403784	2.61912e+06	0.1542	-2.6974	0.0014566	0.0156	-8
972	pant436.fw	5269486	5269748	+	263	1954.19	12872.6	0.1518	-2.7197	4.78e-07	2.4378e-05	-3
973	P31	5344903	5344981	+	79	112.53	745.907	0.1509	-2.7287	0.00011771	0.0022117	-9
974	pant495	6042772	6042872	+	101	3669.58	25859.2	0.1419	-2.817	5.5735e-06	0.00015708	-3
975	pant387.fw	4713137	4713370	+	234	401.35	2840.09	0.1413	-2.823	1.1833e-06	4.526e-05	-3
976	pant414.fw	5061315	5061556	+	242	732.066	5201.11	0.1408	-2.8288	0.0094073	0.063767	-3
977	pant219.fw	2687349	2687474	+	126	358.416	2550.86	0.1405	-2.8313	0.00017645	0.0031303	-3
978	pant471.fw	5790193	5790397	+	205	439.077	3308.79	0.1327	-2.9138	0.022512	0.11819	-3
979	pant389.fw	4783131	4783217	+	87	690.195	5537.46	0.1246	-3.0041	1.5128e-07	9.0012e-06	-3
980	pant314	3772905	3773012	+	108	1161.49	9523.96	0.122	-3.0356	0.072083	0.24354	-3
981	SPA0056	781400	782200	+	801	704.671	5935.76	0.1187	-3.0744	0.0017452	0.017802	-1
982	pant475.fw	5820448	5820845	+	398	1190.92	11259	0.1058	-3.2409	0.01242	0.077786	-3
983	pant46.fw	371843	371948	+	106	647.328	6257.39	0.1035	-3.273	5.0627e-09	3.6776e-07	-3
984	FR068527	5242027	5242100	+	74	586480	5.72213e+06	0.1025	-3.2864	0.034313	0.14641	-8
985	P27	4781786	4781978	+	193	1892.15	18753	0.1009	-3.309	7.9918e-07	3.3546e-05	-9
986	pant173.fw	1948239	1948395	+	157	643.467	6616.7	0.0972	-3.3622	4.2113e-09	3.4694e-07	-3
987	pant497.fw	6051319	6051484	+	166	1315.8	13821	0.0952	-3.3929	1.0949e-09	1.303e-07	-3
988	pant432	5242933	5243127	+	195	570.005	6317.8	0.0902	-3.4704	1.8517e-09	1.9832e-07	-3
989	pant100.fw	999767	999920	+	154	503.26	5600.92	0.0899	-3.4763	0.00031629	0.0049094	-3
990	pant63.fw	559211	559544	+	334	3104.1	35235.2	0.0881	-3.5048	0.0012185	0.014033	-3
991	PA4406.1	4939194	4939277	+	84	1608.1	18465.6	0.0871	-3.5214	0.00035755	0.0053935	-13
992	P5	912791	912861	+	71	84.1578	981.088	0.0858	-3.5432	4.8245e-05	0.0010334	(9) (4)
993	pant156	1625863	1625937	-	75	4.2826	62.3177	0.0687	-3.8631	0.053113	0.19683	-3
994	pant149.fw	1486012	1486265	+	254	1661.45	24244.9	0.0685	-3.8672	5.1507e-09	3.6776e-07	-3
995	pant427.fw	5203330	5203607	+	278	1311.33	19342.1	0.0678	-3.8826	0.016324	0.091531	-3
996	pant24.fw	213440	213626	+	187	1584.68	24747.9	0.064	-3.965	3.0748e-12	6.5861e-10	-3
997	PA5316.1	5986120	5986170	+	51	422.228	6759.6	0.0625	-4.0008	9.9001e-12	1.7672e-09	-13
998	pant492.fw	5995818	5995936	+	119	65.2633	1087.36	0.06	-4.0584	0.0058475	0.046049	-3
999	pant485.fw	5924373	5924582	+	210	475.599	8350.93	0.057	-4.1341	2.3246e-09	2.2633e-07	-3
1000	pant178	2028243	2028416	+	174	859.447	16976.7	0.0506	-4.304	0.0070366	0.052335	-3
1001	pant403.fw	4893521	4893633	+	113	6455.39	155655	0.0415	-4.5917	0.0015677	0.016373	-3
1002	pant303.fw	3669652	3669788	+	137	500.298	15626.1	0.032	-4.965	3.58e-08	2.3964e-06	-3
1003	pant319.fw	3843449	3843551	+	103	568.154	24513.1	0.0232	-5.4311	0.0011531	0.013424	-3
1004	pant306.fw	3706855	3707061	+	207	146.329	6329.54	0.0231	-5.4348	5.2291e-18	1.8668e-15	-3
1005	pant435.fw	5269263	5269463	+	201	3515.98	170565	0.0206	-5.6003	6.6258e-21	3.5481e-18	-3
1006	pant131.fw	1292441	1292545	+	105	363.488	27974.3	0.013	-6.2661	7.3155e-10	9.7936e-08	-3
1007	pant197.fw	2330441	2330688	+	248	5628.58	756614	0.0074	-7.0706	2.242e-28	2.4012e-25	-3
Differential expression of previously reported small RNAs in P. aeruginosa in mixed - versus single -species planktonic.
No.	sRNA ID	Starta	Enda	Strandb	Size (nt)c	Mean A (MixPlanktonic)	Mean B (Planktonic)	Fold Change (A/B)	Log2(A/B)d	p Value	adjusted p Value	Referencee
1	SPA0026	580100	580200	-	101	31655	2682.02	11.8027	3.561	8.2356e-05	0.0093359	-1
2	FR349528.1	4788577	4788692	-	116	1.2191e+06	116271	10.4849	3.3902	0.13922	0.63015	-8
3	5S_rRNA.3	4788577	4788692	-	116	1.2191e+06	116271	10.4849	3.3902	0.13922	0.63015	-8
4	pant159.rc	1703072	1703249	-	178	67486.3	7155.18	9.4318	3.2375	0.00028151	0.0201	-3
5	5S_rRNA.2	6039587	6039702	-	116	1.2078e+06	130122	9.2821	3.2144	0.15476	0.66298	-8
6	FR349528.3	6039587	6039702	-	116	1.2078e+06	130122	9.2821	3.2144	0.15476	0.66298	-8
7	phrD	785498	785570	+	73	6.07102e+06	674341	9.0029	3.1704	0.059265	0.47106	-13
8	SPA0001	785400	785600	+	201	6.17575e+06	710909	8.6871	3.1189	0.060209	0.47106	-1
9	SPA0150	1703023	1703223		201	55113.8	6746.51	8.1692	3.0302	0.0006272	0.037319	-1
10	SPA0121	6171700	6172000	-	301	87135.5	13251.5	6.5755	2.7171	0.0019351	0.078132	-1
11	pant204	2444367	2444624	-	258	24028	3988.52	6.0243	2.5908	0.0032433	0.10565	-3
12	pant104	1047055	1047183	-	129	13444.5	2236.18	6.0123	2.5879	0.0033848	0.10565	-3
13	pant389.rc	4783131	4783217	-	87	17277.2	2905.16	5.9471	2.5722	0.0035875	0.10565	-3
14	pant237	2982583	2982654	-	72	4778.84	829.026	5.7644	2.5272	0.0054284	0.1418	-3
15	SPA0088	4519000	4519100	-	101	21534.6	3737.22	5.7622	2.5266	0.0041013	0.11263	-1
16	SPA0173	5885587	5885887		301	55505.7	9863.06	5.6276	2.4925	0.0043095	0.11539	-1
17	pant280	3347047	3347276	-	230	5356.96	999.429	5.36	2.4222	0.0074417	0.1788	-3
18	P20	3705309	3705521	-	213	543111	103294	5.2579	2.3945	0.0057706	0.14715	(9) (13) (4)
19	SPA0082	3705300	3705600	-	301	546704	105131	5.2002	2.3786	0.0060834	0.15152	-1
20	pant337.fw	4012689	4012804	+	116	7383.27	1487.24	4.9644	2.3116	0.0097899	0.21398	-3
21	P10.1	4373961	4374032	+	72	54363.6	10962.9	4.9589	2.31	0.0075534	0.1788	-9
22	pant55	517652	517740	+	89	25111.3	5084.28	4.939	2.3042	0.008311	0.18939	-3
23	FR349528	727138	727253	+	116	1.25066e+06	275572	4.5384	2.1822	0.26868	0.78387	-8
24	5S_rRNA.1	727138	727253	+	116	1.25066e+06	275572	4.5384	2.1822	0.26868	0.78387	-8
25	rsmY	586867	586990	+	124	1.78716e+06	397563	4.4953	2.1684	0.093835	0.52858	-7
26	RsmY	586869	586990	+	122	1.75102e+06	390787	4.4807	2.1637	0.09429	0.52858	-7
27	FR179576	586870	586990	+	121	1.7287e+06	386624	4.4713	2.1607	0.09432	0.52858	-8
28	SPA0069	586800	587000	+	201	1.79095e+06	405312	4.4187	2.1436	0.096264	0.5312	-1
29	pant497.rc	6051319	6051484	-	166	91615.1	20783.4	4.4081	2.1402	0.013215	0.23989	-3
30	pant431	5242663	5242905	-	243	66314.4	15336	4.3241	2.1124	0.014171	0.25295	-3
31	pant371	4518941	4519197	-	257	52329.7	12118.1	4.3183	2.1105	0.014932	0.25744	-3
32	pant155	1618312	1618442	-	131	2318.37	549.709	4.2175	2.0764	0.027903	0.33276	-3
33	SPA0114	2982700	2982900	-	201	60811.3	14478.4	4.2001	2.0704	0.016772	0.28067	-1
34	pant91	892821	892966	-	146	2342.37	569.008	4.1166	2.0414	0.030618	0.34518	-3
35	pant175	2005007	2005107	-	101	5637.68	1380.05	4.0851	2.0304	0.023448	0.32365	-3
36	pant171	1904315	1904419	+	105	39268.6	9714.67	4.0422	2.0151	0.019467	0.3066	-3
37	FR406527	1928666	1928789	-	124	10263.8	2584.85	3.9708	1.9894	0.024101	0.32365	-8
38	P11	1928666	1928802	-	137	10273.5	2589.26	3.9677	1.9883	0.024176	0.32365	(9) (13)
39	SPA0127	5544700	5545000	-	301	37617.2	9580.85	3.9263	1.9732	0.022257	0.32365	-1
40	pant508	6211770	6212005	-	236	12973.4	3304.76	3.9257	1.9729	0.065988	0.47106	-3
41	pant380	4601449	4601564	-	116	7099.34	1808.8	3.9249	1.9727	0.095254	0.52858	-3
42	pant217	2627303	2627451	+	149	41333.8	10631.4	3.8879	1.959	0.024204	0.32365	-3
43	SPA0028	912700	912900	-	201	9336.44	2412.62	3.8698	1.9523	0.026299	0.33216	-1
44	pant162.rc	1732291	1732390	-	100	8846.25	2302.4	3.8422	1.9419	0.027095	0.33276	-3
45	SPA0126	3710200	3710700	+	501	205104	53553.9	3.8299	1.9373	0.024478	0.32365	-1
46	SPA0086	4388800	4389000	-	201	210289	55048.7	3.8201	1.9336	0.078192	0.49943	-1
47	pant361	4388737	4388953	-	217	212098	55784.5	3.8021	1.9268	0.077588	0.49943	-3
48	pant375	4547578	4547720	-	143	25482.8	6812.48	3.7406	1.9033	0.028743	0.33829	-3
49	pant67	674043	674369	+	327	119910	32445.3	3.6957	1.8859	0.027963	0.33276	-3
50	pant488	5986290	5986454	-	165	28951.6	7895.91	3.6667	1.8745	0.02941	0.34237	-3
51	pant347	4183467	4183589	-	123	116434	33033.5	3.5247	1.8175	0.034777	0.38556	-3
52	pant101	1006635	1006711	-	77	2707.69	781.399	3.4652	1.7929	0.052263	0.44707	-3
53	pant305	3679417	3679810	-	394	58951.9	17122.4	3.443	1.7837	0.03777	0.38556	-3
54	pant299	3616919	3617018	+	100	29653	8722.48	3.3996	1.7654	0.041655	0.40557	-3
55	pant311.rc	3751917	3752011	-	95	5661.54	1676.43	3.3771	1.7558	0.047313	0.42392	-3
56	FR326954	5583735	5583871	-	137	80907.1	24115.1	3.355	1.7463	0.0412	0.40482	-8
57	TPP	5583735	5583871	-	137	80907.1	24115.1	3.355	1.7463	0.0412	0.40482	-5
58	SPA0051	5337600	5337800	-	201	129438	38654.3	3.3486	1.7436	0.042441	0.40873	-1
59	pant458.rc	5583649	5583870	-	222	80927.6	24349.1	3.3236	1.7328	0.042757	0.40873	-3
60	pant482	5892668	5892830	-	163	13642.7	4131.24	3.3023	1.7235	0.047659	0.42392	-3
61	pant188	2130677	2130840	-	164	6159.62	1879.3	3.2776	1.7126	0.051518	0.44496	-3
62	pant444	5361261	5361475	+	215	2020.25	617.644	3.2709	1.7097	0.073504	0.49511	-3
63	pant313	3772588	3772694	-	107	5658.59	1737.13	3.2574	1.7037	0.054135	0.45296	-3
64	pant330	3954610	3954687	-	78	4353.32	1339.75	3.2493	1.7001	0.05757	0.46968	-3
65	pant447	5391673	5391785	+	113	7298.2	2250.25	3.2433	1.6975	0.37653	0.84122	-3
66	pant31	288131	288320	+	190	9164.33	2859.14	3.2053	1.6804	0.34071	0.82765	-3
67	SPA0158	4751619	4751918		300	6696.71	2112.47	3.1701	1.6645	0.060337	0.47106	-1
68	SPA0035	2330400	2330600	-	201	620950	201126	3.0874	1.6264	0.057174	0.46968	-1
69	pant197.rc	2330441	2330688	-	248	621343	201338	3.0861	1.6258	0.057265	0.46968	-3
70	SPA0115	3119200	3119700	+	501	378798	123194	3.0748	1.6205	0.057888	0.46968	-1
71	pant334	3979483	3979687	-	205	7426.09	2436.88	3.0474	1.6076	0.069054	0.47106	-3
72	pant449	5418593	5418778	-	186	10101.2	3331.25	3.0322	1.6004	0.065136	0.47106	-3
73	pant227	2822388	2822488	-	101	4196.44	1399.69	2.9981	1.5841	0.07801	0.49943	-3
74	pant50.rc	449389	449483	-	95	3989.97	1343.22	2.9705	1.5707	0.082337	0.51269	-3
75	pant459	5593485	5593669	+	185	1487.47	503.923	2.9518	1.5616	0.10778	0.56583	-3
76	pant376	4559680	4559844	-	165	14102.4	4871.67	2.8948	1.5335	0.077351	0.49943	-3
77	SPA0074	1557900	1558200	+	301	140774	48924.7	2.8774	1.5247	0.074943	0.49865	-1
78	SPA0166	1558629	1558929		301	22741.3	7906.65	2.8762	1.5242	0.076758	0.49943	-1
79	pant426.rc	5182285	5182374	-	90	7638.7	2676.8	2.8537	1.5128	0.083919	0.51654	-3
80	SPA0108	5165800	5166000	-	201	19914.2	6983.98	2.8514	1.5117	0.080036	0.50423	-1
81	SPA0110	6162000	6162300	+	301	62582.9	22093.4	2.8327	1.5022	0.079949	0.50423	-1
82	pant28.rc	245760	245915	-	156	4776.01	1689.88	2.8262	1.4989	0.090841	0.5259	-3
83	pant391	4813801	4813991	-	191	2162.93	765.553	2.8253	1.4984	0.10712	0.56583	-3
84	pant503	6162085	6162220	+	136	35483.1	12588.7	2.8186	1.495	0.08061	0.50488	-3
85	pant493.rc	6032310	6032385	-	76	828.988	294.513	2.8148	1.493	0.16004	0.6748	-3
86	pant9	64880	65034	-	155	5561.59	1977.43	2.8125	1.4919	0.25726	0.77612	-3
87	pant511	6241760	6241846	-	87	13486.3	4848.05	2.7818	1.476	0.088512	0.5256	-3
88	SPA0032	1251200	1251300	-	101	6484.73	2336.89	2.7749	1.4725	0.096717	0.5312	-1
89	pant303.rc	3669652	3669788	-	137	262168	94962.8	2.7607	1.4651	0.083074	0.51429	-3
90	pant66	648698	648847	-	150	48051.2	17411.3	2.7598	1.4645	0.087317	0.52537	-3
91	SPA0103	3616900	3617100	+	201	32261.8	11691.8	2.7593	1.4643	0.090299	0.5256	-1
92	SPA0100	648600	649000	-	401	51318.2	18683.1	2.7468	1.4577	0.088842	0.5256	-1
93	pant395	4854991	4855070	+	80	2878.84	1060.07	2.7157	1.4413	0.12009	0.59272	-3
94	pant150	1489164	1489362	-	199	24512.7	9110.58	2.6906	1.4279	0.094837	0.52858	-3
95	pant94	916156	916300	-	145	7019.69	2632.65	2.6664	1.4149	0.10778	0.56583	-3
96	pant379	4592808	4592973	-	166	2209.74	836.823	2.6406	1.4009	0.17304	0.6763	-3
97	SECIS_3	5401065	5401123	-	59	2514.25	975.995	2.5761	1.3652	0.13791	0.63015	-5
98	pant502	6125568	6125748	-	181	27964.6	10945.7	2.5548	1.3532	0.11442	0.58746	-3
99	pant158.rc	1681845	1681933	-	89	265.343	104.085	2.5493	1.3501	0.34385	0.82765	-3
100	pant322	3885259	3885449	-	191	1370.28	539.121	2.5417	1.3458	0.168	0.67607	-3
101	pant3	40967	41110	+	144	16972	6679.27	2.541	1.3454	0.11832	0.58746	-3
102	pant392	4814535	4814996	+	462	19564.3	7700.55	2.5406	1.3452	0.11774	0.58746	-3
103	pant230	2916938	2917154	-	217	24559.7	9680.12	2.5371	1.3432	0.11683	0.58746	-3
104	pant148	1485764	1485865	-	102	4321.71	1731.12	2.4965	1.3199	0.13904	0.63015	-3
105	pant487	5973554	5973827	-	274	7182.79	2895.69	2.4805	1.3106	0.13876	0.63015	-3
106	pant170	1886040	1886112	-	73	5596.4	2258.9	2.4775	1.3089	0.13944	0.63015	-3
107	pant415	5080300	5080649	-	350	12625.1	5146.11	2.4533	1.2947	0.13718	0.63015	-3
108	pant507.rc	6187926	6188150	-	225	9397.72	3831.08	2.453	1.2946	0.13617	0.63015	-3
109	pant268.rc	3218534	3218648	-	115	4481.24	1833.84	2.4436	1.289	0.15055	0.65813	-3
110	Xoo8	4939115	4939313	-	199	199859	82628.4	2.4188	1.2743	0.13384	0.63015	-5
111	pant173.rc	1948239	1948395	-	157	22480.8	9455.43	2.3776	1.2495	0.14611	0.64602	-3
112	pant421	5141281	5141583	-	303	13289.9	5594.12	2.3757	1.2483	0.1525	0.66127	-3
113	pant496	6045008	6045246	-	239	43520.3	18344.8	2.3723	1.2463	0.14193	0.63602	-3
114	SPA0090	4939100	4939300	-	201	213420	90591.7	2.3558	1.2362	0.14558	0.64602	-1
115	pant137	1357149	1357257	+	109	3413.85	1450.33	2.3538	1.235	0.17153	0.6763	-3
116	SPA0081	3442300	3442500	-	201	5326.77	2277.14	2.3392	1.226	0.17051	0.6763	-1
117	SPA0153	5755147	5756347		1201	42830.2	18340.9	2.3352	1.2236	0.15406	0.66298	-1
118	SPA0119	5680700	5681300	-	601	306907	131680	2.3307	1.2208	0.15181	0.66093	-1
119	pant233	2964966	2965175	-	210	14949.6	6420.63	2.3284	1.2193	0.15845	0.67097	-3
120	pant279	3346360	3346486	-	127	5568.58	2397.58	2.3226	1.2157	0.16657	0.67607	-3
121	pant198.rc	2330834	2330934	-	101	13371.8	5851.85	2.2851	1.1922	0.1657	0.67607	-3
122	pant466.rc	5718584	5718804	-	221	65888.4	28999.7	2.272	1.184	0.16491	0.67607	-3
123	SPA0085	4057500	4057700	-	201	885026	390460	2.2666	1.1805	0.20277	0.71187	-1
124	SPA0123	784000	784500	+	501	16769.4	7415.53	2.2614	1.1772	0.17492	0.6763	-1
125	Pseudomon-1	6183522	6183637	-	116	147632	65345.6	2.2592	1.1758	0.16854	0.67607	-5
126	Bacteria_small_SRP	1668943	1669039	+	97	248845	110202	2.2581	1.1751	0.16515	0.67607	-5
127	FR000344	1668943	1669040	+	98	250200	110806	2.258	1.175	0.16518	0.67607	-8
128	pant102	1038894	1038971	+	78	6475.81	2877.15	2.2508	1.1704	0.18762	0.6982	-3
129	pant337.rc	4012689	4012804	-	116	1079.25	481.485	2.2415	1.1645	0.24729	0.76918	-3
130	pant82.fw	804581	804652	+	72	63732.1	28438	2.2411	1.1642	0.17403	0.6763	-3
131	ErsA; SPA0122	6183500	6183700	-	201	150668	67365.8	2.2366	1.1613	0.17383	0.6763	(1) (2)
132	pant265	3150508	3150730	-	223	6639.96	2969.54	2.236	1.1609	0.18075	0.69386	-3
133	pant256.rc	3110558	3110777	-	220	3916.76	1751.68	2.236	1.1609	0.19297	0.6982	-3
134	SPA0058	1027800	1028000	-	201	36807.2	16480.7	2.2333	1.1592	0.1747	0.6763	-1
135	ffs	1668935	1669048	+	114	279287	125730	2.2213	1.1514	0.17357	0.6763	(14) (4) (13)
136	rmf	3414255	3414382	+	128	26947.5	12158.6	2.2163	1.1482	0.18268	0.69628	-5
137	pant287	3416582	3416725	+	144	9695.58	4395.76	2.2057	1.1412	0.19235	0.6982	-3
138	pant98	946960	947064	+	105	1888.4	856.302	2.2053	1.141	0.21745	0.73933	-3
139	pant289	3442446	3442661	-	216	5645.6	2567.17	2.1992	1.1369	0.20339	0.71187	-3
140	pant17	161581	161712	-	132	20414.1	9297.37	2.1957	1.1347	0.18894	0.6982	-3
141	FR107278.3	6043071	6043144	-	74	551333	251105	2.1956	1.1346	0.19029	0.6982	-8
142	pant304	3677575	3677718	-	144	2785.3	1271.54	2.1905	1.1313	0.21639	0.73933	-3
143	rne-II	3332603	3332871	+	269	129915	59506.2	2.1832	1.1265	0.18698	0.6982	-5
144	pant89.rc	883433	883594	-	162	7761.88	3555.52	2.1831	1.1263	0.19561	0.70299	-3
145	FR332516	4057541	4057689	-	149	837009	383581	2.1821	1.1257	0.25148	0.76918	-8
146	pant74	781147	781246	-	100	2039.86	938.092	2.1745	1.1207	0.22455	0.74919	-3
147	PrrB_RsmZ	4057542	4057660	-	119	829599	381649	2.1737	1.1202	0.25407	0.77085	-6
148	SPA0102	3549800	3550100	-	301	76753.7	35465.7	2.1642	1.1138	0.1926	0.6982	-1
149	pant84	845182	845255	-	74	13509.4	6249.15	2.1618	1.1122	0.19626	0.70299	-3
150	rsmZ	4057543	4057658	-	116	819058	378972	2.1613	1.1119	0.25711	0.77612	-6
151	pant60	522900	523037	+	138	6681.45	3101.17	2.1545	1.1073	0.21173	0.72902	-3
152	ssrS	5884320	5884502	+	183	220395	102341	2.1535	1.1067	0.34408	0.82765	(13) (15)
153	6S	5884320	5884498	+	179	218997	101873	2.1497	1.1041	0.34442	0.82765	-15
154	FR199708	5884320	5884498	+	179	218997	101873	2.1497	1.1041	0.34442	0.82765	-8
155	pant37	326764	327071	+	308	88502.2	41255	2.1452	1.1011	0.19858	0.70659	-3
156	pant323	3885464	3885686	+	223	17273.3	8055.78	2.1442	1.1004	0.20523	0.71596	-3
157	pant47	397937	398067	+	131	22632.4	10570	2.1412	1.0984	0.20766	0.71974	-3
158	Bacteria_large_SRP	1668845	1669065	+	221	285404	133801	2.133	1.0929	0.19615	0.70299	-5
159	pant359	4352499	4352599	+	101	7534.74	3556.91	2.1183	1.0829	0.22165	0.74403	-3
160	SPA0094	5884300	5884600	+	301	223767	106333	2.1044	1.0734	0.34619	0.82765	-1
161	SPA0132	3498188	3498388		201	229835	109366	2.1015	1.0714	0.20969	0.72445	-1
162	pant258.rc	3116209	3116365	-	157	5493.78	2641.09	2.0801	1.0567	0.22918	0.75755	-3
163	pant298	3612366	3612474	+	109	7308.32	3529.12	2.0709	1.0502	0.22793	0.75755	-3
164	pant321	3877915	3878018	-	104	17113.6	8281.53	2.0665	1.0472	0.222	0.74403	-3
165	FR349528.2	5264103	5264218	-	116	1.22431e+06	597823	2.0479	1.0342	0.55706	0.91466	-8
166	5S_rRNA	5264103	5264218	-	116	1.22431e+06	597823	2.0479	1.0342	0.55706	0.91466	-8
167	pant423	5166749	5166864	+	116	26262.2	12838	2.0457	1.0326	0.22861	0.75755	-3
168	pant406	4956222	4956326	-	105	4694.35	2303.02	2.0383	1.0274	0.24313	0.76918	-3
169	FR047324	4785597	4785669	-	73	292632	143670	2.0368	1.0263	0.30337	0.80624	-8
170	pant142	1406850	1406989	+	140	16294.8	8057.92	2.0222	1.0159	0.2394	0.76918	-3
171	C4	1348428	1348513	-	86	78325.6	38790.6	2.0192	1.0138	0.23319	0.7619	-5
172	pant344	4133987	4134089	+	103	3833.01	1900.61	2.0167	1.012	0.25924	0.77772	-3
173	pant309	3730189	3730383	-	195	4902.21	2436.7	2.0118	1.0085	0.25329	0.77066	-3
174	pant441	5353511	5353695	-	185	17931.8	8930.83	2.0079	1.0057	0.24742	0.76918	-3
175	SPA0071	883400	883600	-	201	8334.78	4156.32	2.0053	1.0038	0.24863	0.76918	-1
176	pant364	4418063	4418200	+	138	7066.96	3543.54	1.9943	0.9959	0.25822	0.77684	-3
177	pant133	1348429	1348618	-	190	79841.1	40052	1.9934	0.9953	0.24173	0.76918	-3
178	pant372	4523842	4523939	+	98	26042.6	13122.4	1.9846	0.9888	0.24783	0.76918	-3
179	pant16.rc	153324	153524	-	201	2377.19	1203.4	1.9754	0.9821	0.28515	0.7953	-3
180	pant259	3119820	3119930	-	111	1118.25	568.819	1.9659	0.9752	0.3256	0.81857	-3
181	SPA0130	674110	674210		101	3764.53	1927.61	1.9529	0.9657	0.27435	0.78387	-1
182	gyrA	3559210	3559294	-	85	6137.84	3147.64	1.95	0.9635	0.27221	0.78387	-5
183	pant163.rc	1758602	1758698	-	97	2626.39	1348.75	1.9473	0.9615	0.28502	0.7953	-3
184	pant387.rc	4713137	4713370	-	234	2147.01	1104.81	1.9433	0.9585	0.40339	0.85908	-3
185	pant465	5718436	5718578	-	143	9125.01	4724.39	1.9315	0.9497	0.27584	0.78387	-3
186	pant203.fw	2442721	2443060	+	340	14553.2	7541.57	1.9297	0.9484	0.27617	0.78387	-3
187	pant450.rc	5447495	5447604	-	110	1558.51	807.956	1.9289	0.9478	0.31784	0.81242	-3
188	pant131.rc	1292441	1292545	-	105	7901.1	4101.21	1.9265	0.946	0.2763	0.78387	-3
189	pant38.rc	327152	327252	-	101	3572.1	1856.21	1.9244	0.9444	0.29645	0.80141	-3
190	pant70	706691	706815	-	125	50830.3	26565.1	1.9134	0.9362	0.27004	0.78387	-3
191	SPA0070	706700	706900	-	201	51349.9	26858.9	1.9118	0.935	0.2706	0.78387	-1
192	pant417	5091879	5091950	+	72	16801.2	8800.53	1.9091	0.9329	0.28134	0.78878	-3
193	SPA0101	1348400	1348600	-	201	79941.4	41896.1	1.9081	0.9321	0.27278	0.78387	-1
194	SPA0046	5439800	5439900	+	101	32871	17274.6	1.9029	0.9282	0.27605	0.78387	-1
195	SPA0160	3500688	3501188		501	3709.13	1951.72	1.9004	0.9263	0.30719	0.81034	-1
196	pant205	2447361	2447521	-	161	2322.98	1222.55	1.9001	0.9261	0.31346	0.81181	-3
197	SPA0050	3762700	3763000	+	301	83300.5	44167.3	1.886	0.9153	0.27666	0.78387	-1
198	pant348	4185172	4185429	-	258	6794.21	3606.4	1.8839	0.9137	0.29943	0.80172	-3
199	pant349	4189585	4189708	-	124	13542.4	7193.07	1.8827	0.9128	0.28859	0.80052	-3
200	pant236	2982246	2982481	-	236	1102.1	587.136	1.8771	0.9085	0.36365	0.83066	-3
201	pant394	4834913	4835263	+	351	45475.4	24340.8	1.8683	0.9017	0.29389	0.80141	-3
202	pant252.rc	3098983	3099074	-	92	7799.48	4183.66	1.8643	0.8986	0.31253	0.81181	-3
203	SPA0104	3889700	3899900	-	10201	319806	171787	1.8616	0.8966	0.2942	0.80141	-1
204	SPA0064	3865900	3866200	-	301	25909.6	13952.8	1.857	0.8929	0.3014	0.805	-1
205	pant352.fw	4288718	4288937	+	220	156957	84545.1	1.8565	0.8926	0.29591	0.80141	-3
206	P8	1117532	1117609	+	78	422.719	229.449	1.8423	0.8815	0.46713	0.88721	-9
207	FR125344	5798561	5798633	+	73	1.46504e+06	796970	1.8383	0.8783	0.29708	0.80141	-8
208	pant454	5522145	5522246	-	102	8486.88	4637.88	1.8299	0.8718	0.31477	0.81223	-3
209	pant398.rc	4861733	4862026	-	294	3752.05	2051.75	1.8287	0.8708	0.32969	0.82244	-3
210	pant238	3008717	3008809	-	93	1343.8	744.687	1.8045	0.8516	0.37195	0.84122	-3
211	pant335	4009052	4009156	-	105	4713.22	2612.88	1.8038	0.8511	0.33746	0.82328	-3
212	pant491	5991800	5992035	+	236	13634.1	7575.14	1.7999	0.8479	0.32427	0.81857	-3
213	pant433	5247427	5247538	-	112	6406.09	3568.18	1.7953	0.8443	0.33389	0.82328	-3
214	FR350333.3	6042967	6043039	-	73	50397.6	28149.3	1.7904	0.8403	0.33021	0.82244	-8
215	FR006003	1947320	1947393	+	74	9248.62	5172.32	1.7881	0.8384	0.33495	0.82328	-8
216	SPA0113	449000	449400	+	401	51992.9	29276.4	1.7759	0.8286	0.33685	0.82328	-1
217	pant336.rc	4009456	4009526	-	71	1110.41	625.466	1.7753	0.8281	0.40497	0.85908	-3
218	PA2744.1	3106919	3106994	-	76	5202.63	2962.29	1.7563	0.8125	0.35214	0.82765	-9
219	P13	3106919	3106994	-	76	5202.63	2962.29	1.7563	0.8125	0.35214	0.82765	-9
220	pant437	5275788	5275989	-	202	15612.8	8963.98	1.7417	0.8005	0.35239	0.82765	-3
221	pant41	348843	349035	-	193	5436.1	3165.36	1.7174	0.7802	0.36668	0.83379	-3
222	SPA0177	6218466	6218866		401	12561.2	7344.71	1.7102	0.7742	0.37854	0.84122	-1
223	FR191649	3475461	3475534	-	74	772832	456021	1.6947	0.7611	0.38187	0.84122	-8
224	SPA0063	3617500	3617600	+	101	6618.06	3913.03	1.6913	0.7581	0.38417	0.84122	-1
225	FR269357.1	3475464	3475532	-	69	721026	426736	1.6896	0.7567	0.3847	0.84122	-8
226	pant26.rc	223577	223723	-	147	1444.63	855.115	1.6894	0.7565	0.43793	0.87355	-3
227	pant185	2104397	2104580	+	184	2592.32	1534.92	1.6889	0.7561	0.41637	0.86422	-3
228	pant232	2959289	2959461	+	173	48596.3	28789.7	1.688	0.7553	0.37782	0.84122	-3
229	SPA0049	1182800	1183100	+	301	33393.8	19860.2	1.6814	0.7497	0.38143	0.84122	-1
230	pant27.fw	223784	224041	+	258	2715.43	1621.88	1.6742	0.7435	0.4526	0.87944	-3
231	pant117.fw	1141746	1142015	+	270	55654.2	33257.8	1.6734	0.7428	0.38534	0.84122	-3
232	Pseudomon-Rho	5900181	5900281	-	101	2607.66	1574.43	1.6563	0.7279	0.41629	0.86422	-5
233	FR407307	1928731	1928886	-	156	2147.54	1301.47	1.6501	0.7225	0.44054	0.87355	-8
234	pant240.rc	3035720	3036327	-	608	16947.3	10282.1	1.6482	0.7209	0.40508	0.85908	-3
235	SPA0118	3761800	3762100	-	301	78581.3	47712.5	1.647	0.7198	0.3994	0.85908	-1
236	pant75	783859	784028	-	170	10958.3	6662.85	1.6447	0.7178	0.39752	0.85908	-3
237	pant277	3305612	3305787	-	176	5710.74	3497.13	1.633	0.7075	0.42475	0.87006	-3
238	pant135.fw	1349247	1349393	+	147	3066.29	1878.33	1.6325	0.707	0.42488	0.87006	-3
239	FR174698	3305610	3305801	-	192	5724.19	3523.76	1.6245	0.7	0.42974	0.87334	-8
240	Cobalamin.2	3305610	3305801	-	192	5724.19	3523.76	1.6245	0.7	0.42974	0.87334	-5
241	SPA0146	3649323	3649523		201	12956.3	7980.97	1.6234	0.699	0.4212	0.86705	-1
242	P1.1	334549	334728	-	180	12136.5	7481.43	1.6222	0.698	0.42178	0.86705	-9
243	FR406911	334549	334728	-	180	12136.5	7481.43	1.6222	0.698	0.42178	0.86705	-8
244	pant339	4064994	4065078	-	85	2377.9	1473.47	1.6138	0.6905	0.45622	0.87944	-3
245	pant374	4545655	4545745	-	91	7578.09	4709.14	1.6092	0.6864	0.43804	0.87355	-3
246	FR366118	991468	991541	+	74	1.6458e+06	1.03323e+06	1.5929	0.6716	0.44112	0.87355	-8
247	pant117.rc	1141746	1142015	-	270	2128.33	1337.91	1.5908	0.6697	0.46861	0.88721	-3
248	pant306.rc	3706855	3707061	-	207	15183.9	9551.72	1.5897	0.6687	0.44003	0.87355	-3
249	pant439	5309038	5309310	+	273	42731.7	26995.5	1.5829	0.6626	0.4413	0.87355	-3
250	pant281	3366842	3366917	-	76	6888.9	4359.25	1.5803	0.6602	0.46012	0.88472	-3
251	pant396	4860508	4861088	-	581	8040.92	5092.19	1.5791	0.6591	0.45091	0.87944	-3
252	SPA0034	2031800	2031900	+	101	9314.76	5930.73	1.5706	0.6513	0.45367	0.87944	-1
253	pant510.rc	6240638	6240792	-	155	23252.4	14824.9	1.5685	0.6494	0.44912	0.87775	-3
254	pant430.rc	5224560	5224883	-	324	12956.5	8264.22	1.5678	0.6487	0.45431	0.87944	-3
255	SPA0124	1538600	1539000	+	401	449530	287521	1.5635	0.6448	0.44735	0.87589	-1
256	pant408	5013486	5013605	-	120	17617.3	11273.1	1.5628	0.6441	0.45479	0.87944	-3
257	pant11.fw	68822	68972	+	151	10826.9	6928.13	1.5627	0.6441	0.46657	0.88721	-3
258	SPA0053	5813600	5813800	+	201	11051.9	7079.17	1.5612	0.6426	0.47282	0.88721	-1
259	pant294	3581773	3581852	+	80	1723.45	1105.67	1.5587	0.6404	0.50535	0.90469	-3
260	pant186	2118138	2118426	-	289	3041.35	1952.81	1.5574	0.6392	0.46928	0.88721	-3
261	pant108	1070187	1070289	+	103	6207.16	3998.14	1.5525	0.6346	0.47717	0.88721	-3
262	pant452	5483773	5483927	-	155	14776.8	9571.02	1.5439	0.6266	0.46869	0.88721	-3
263	pant111	1087260	1087621	-	362	5120.09	3320.35	1.542	0.6248	0.47898	0.88721	-3
264	pant320.rc	3865152	3865261	-	110	17772.1	11558.9	1.5375	0.6206	0.47201	0.88721	-3
265	pant129	1270848	1270960	+	113	1866.7	1217.25	1.5335	0.6169	0.50852	0.90469	-3
266	pant239	3017012	3017103	-	92	189.151	123.421	1.5326	0.616	0.71083	0.91771	-3
267	pant470	5777944	5778124	+	181	41887.7	27335.9	1.5323	0.6157	0.47462	0.88721	-3
268	pant399	4862054	4862348	+	295	30161.3	19688.4	1.5319	0.6154	0.48165	0.88721	-3
269	pant398.fw	4861733	4862026	+	294	12812.1	8368.75	1.531	0.6144	0.47921	0.88721	-3
270	SPA0145	3772836	3773036		201	2253.14	1483.07	1.5192	0.6033	0.52426	0.91043	-1
271	SPA0182	1064311	1064707		397	4168.26	2755.73	1.5126	0.597	0.50819	0.90469	-1
272	pant267	3195665	3195766	-	102	9872.88	6528.42	1.5123	0.5967	0.4831	0.88721	-3
273	pant211	2522623	2522747	-	125	3591.07	2383.27	1.5068	0.5915	0.50089	0.90312	-3
274	pant410	5030390	5030516	-	127	1521.93	1012.64	1.5029	0.5878	0.54259	0.91466	-3
275	pant105	1047198	1047439	-	242	2087.84	1392.9	1.4989	0.5839	0.52183	0.90987	-3
276	pant64	600177	600277	-	101	2883.2	1924.08	1.4985	0.5835	0.51667	0.90987	-3
277	pant404	4903327	4903450	+	124	7374.41	4928.39	1.4963	0.5814	0.51629	0.90987	-3
278	FR269357	1959083	1959156	+	74	83424.3	55866.9	1.4933	0.5785	0.49818	0.90178	-8
279	pant308	3729139	3729327	-	189	4597.86	3083.12	1.4913	0.5766	0.51	0.90582	-3
280	FR191649.3	1959085	1959153	+	69	78895.6	53105.9	1.4856	0.5711	0.50377	0.90469	-8
281	pant107.rc	1064226	1064534	-	309	2415.09	1627.28	1.4841	0.5696	0.5368	0.91466	-3
282	pant479	5843826	5843965	-	140	3803.81	2564.1	1.4835	0.569	0.52149	0.90987	-3
283	pant179	2031706	2031839	+	134	8316.21	5606.48	1.4833	0.5688	0.51762	0.90987	-3
284	pant59	522753	522868	+	116	4764	3232.18	1.4739	0.5597	0.537	0.91466	-3
285	pant212	2531867	2531979	-	113	2030.27	1379.74	1.4715	0.5573	0.56817	0.91466	-3
286	pant51.rc	484173	484273	-	101	2421.93	1648.61	1.4691	0.5549	0.54751	0.91466	-3
287	pant455.rc	5563373	5563543	-	171	2144.58	1463.25	1.4656	0.5515	0.5944	0.91683	-3
288	FR350333	723801	723873	+	73	65813.8	44934.4	1.4647	0.5506	0.5191	0.90987	-8
289	pant95.fw	927232	927551	+	320	2580.04	1772.4	1.4557	0.5417	0.56	0.91466	-3
290	pant436.rc	5269486	5269748	-	263	82192.3	56555.2	1.4533	0.5393	0.51559	0.90987	-3
291	pant138.fw	1372693	1372804	+	112	15366.5	10576.2	1.4529	0.539	0.5425	0.91466	-3
292	SPA0163	2818447	2818747		301	6893.35	4756.32	1.4493	0.5354	0.554	0.91466	-1
293	pant489	5991138	5991429	+	292	22610	15617	1.4478	0.5338	0.53837	0.91466	-3
294	SPA0055	719900	720200	+	301	42316.1	29273	1.4456	0.5316	0.53503	0.91466	-1
295	SPA0041	4094900	4095000	-	101	1114.95	772.4	1.4435	0.5296	0.59832	0.91683	-1
296	pant302	3649100	3649605	-	506	15518.4	10804	1.4364	0.5224	0.54823	0.91466	-3
297	FR189014	4785692	4785762	-	71	2.58477e+06	1.80188e+06	1.4345	0.5205	0.54201	0.91466	-8
298	pant165.rc	1802487	1802745	-	259	1174.06	819.402	1.4328	0.5189	0.59769	0.91683	-3
299	pant332	3958050	3958149	+	100	19423	13561.4	1.4322	0.5183	0.56723	0.91466	-3
300	pant401	4878593	4878723	-	131	18099.8	12649.3	1.4309	0.5169	0.55627	0.91466	-3
301	pant343	4094917	4095015	-	99	1071.89	749.49	1.4302	0.5162	0.61211	0.91683	-3
302	P15	3299151	3299269	+	119	11469.8	8042.23	1.4262	0.5122	0.57433	0.91466	(9) (13)
303	pant219.rc	2687349	2687474	-	126	3386.09	2379.1	1.4233	0.5092	0.57974	0.91466	-3
304	t44	4094929	4095015	-	87	1009.86	713.806	1.4147	0.5005	0.62776	0.91683	-5
305	pant123.fw	1248655	1248804	+	150	4245.8	3005.28	1.4128	0.4985	0.57624	0.91466	-3
306	pant202	2396383	2396488	+	106	8182.5	5796.06	1.4117	0.4975	0.58168	0.91466	-3
307	FR252700	4536677	4536839	-	163	4673.02	3316.82	1.4089	0.4946	0.57069	0.91466	-8
308	FMN	4536677	4536839	-	163	4673.02	3316.82	1.4089	0.4946	0.57069	0.91466	-5
309	pant69	703216	703328	+	113	2189.34	1554.28	1.4086	0.4942	0.59876	0.91683	-3
310	pant499	6058343	6058460	+	118	11149.9	7953.97	1.4018	0.4873	0.58196	0.91466	-3
311	pant498	6056431	6056684	-	254	19407.5	13892	1.397	0.4824	0.57822	0.91466	-3
312	pant269	3249634	3249821	-	188	18410.8	13216.8	1.393	0.4782	0.57785	0.91466	-3
313	pant414.rc	5061315	5061556	-	242	14839.2	10687.9	1.3884	0.4734	0.57954	0.91466	-3
314	P36	5308433	5308493	+	61	1633.91	1186.65	1.3769	0.4614	0.62665	0.91683	-9
315	pant48	412084	412328	-	245	3851.52	2798.23	1.3764	0.4609	0.6593	0.91716	-3
316	pant293.rc	3567471	3567603	-	133	1018.59	740.174	1.3762	0.4606	0.66158	0.91716	-3
317	SPA0176	6176689	6176989		301	2416.6	1756.88	1.3755	0.46	0.62395	0.91683	-1
318	pant165.fw	1802487	1802745	+	259	11295.4	8220.65	1.374	0.4584	0.60492	0.91683	-3
319	pant418	5097463	5097563	-	101	1440.67	1050.66	1.3712	0.4554	0.62834	0.91683	-3
320	pant301	3648952	3649078	-	127	2278.97	1663.56	1.3699	0.4541	0.63775	0.91716	-3
321	pant68	698707	698894	+	188	3996.41	2933.75	1.3622	0.446	0.6268	0.91683	-3
322	SPA0174	5925886	5926066		181	5010.46	3678.87	1.362	0.4457	0.62754	0.91683	-1
323	pant243.rc	3037611	3037811	-	201	2469.14	1816.92	1.359	0.4425	0.63692	0.91716	-3
324	pant10.rc	65587	66281	-	695	35057.2	25812.3	1.3582	0.4417	0.60756	0.91683	-3
325	pant149.rc	1486012	1486265	-	254	28976.9	21387.6	1.3548	0.4381	0.61498	0.91683	-3
326	pant326	3930268	3930716	+	449	28849.3	21330.5	1.3525	0.4356	0.6085	0.91683	-3
327	pant253	3108450	3108697	+	248	20071.9	14858.9	1.3508	0.4339	0.62573	0.91683	-3
328	pant507.fw	6187926	6188150	+	225	13143.5	9732.97	1.3504	0.4334	0.6142	0.91683	-3
329	pant106.rc	1063787	1064073	-	287	744.48	551.317	1.3504	0.4334	0.673	0.91771	-3
330	FR012418.1	3650819	3650891	-	73	560202	415635	1.3478	0.4306	0.61035	0.91683	-8
331	SPA0152	939003	940203		1201	13648.8	10138.9	1.3462	0.4289	0.62773	0.91683	-1
332	SPA0105	3892800	3893300	-	501	1962.69	1459.57	1.3447	0.4273	0.65213	0.91716	-1
333	pant342	4092998	4093157	-	160	17408.4	12985.6	1.3406	0.4229	0.62407	0.91683	-3
334	pant425.rc	5174710	5174954	-	245	4547.01	3396.16	1.3389	0.421	0.62991	0.91716	-3
335	FR406371	3299028	3299269	+	242	12106	9057.87	1.3365	0.4185	0.65055	0.91716	-8
336	pant53	507452	507589	+	138	5644.14	4236.16	1.3324	0.414	0.64977	0.91716	-3
337	pant96	927603	927784	+	182	982.583	739.715	1.3283	0.4096	0.68256	0.91771	-3
338	pant352.rc	4288718	4288937	-	220	7041.9	5315.22	1.3249	0.4058	0.66107	0.91716	-3
339	pant448	5418130	5418343	-	214	1989.79	1505.79	1.3214	0.4021	0.67864	0.91771	-3
340	SPA0033	1474300	1474400	-	101	5443.28	4119.8	1.3212	0.4019	0.6359	0.91716	-1
341	pant40	347931	348110	-	180	9954.54	7535.74	1.321	0.4016	0.65293	0.91716	-3
342	pant275	3284713	3284940	-	228	4222.53	3196.72	1.3209	0.4015	0.66282	0.91716	-3
343	FR269357.3	3650729	3650797	-	69	468796	355208	1.3198	0.4003	0.65422	0.91716	-8
344	SPA0155	131185	131585		401	2399.33	1818.9	1.3191	0.3996	0.67106	0.91771	-1
345	FR191649.2	3650726	3650799	-	74	502394	381102	1.3183	0.3986	0.65561	0.91716	-8
346	P18	3703022	3703156	-	135	1079.35	818.964	1.3179	0.3983	0.69017	0.91771	(9) (4) (13)
347	pant434	5248778	5248977	-	200	17310.1	13142.2	1.3171	0.3974	0.64629	0.91716	-3
348	SPA0156	334675	334975		301	23056.8	17505.4	1.3171	0.3974	0.65556	0.91716	-1
349	FR069963.2	3173763	3173835	-	73	139160	105722	1.3163	0.3965	0.63722	0.91716	-8
350	SPA0169	1068967	1069257		291	2651.26	2014.2	1.3163	0.3965	0.66721	0.91771	-1
351	FR107278.2	5267587	5267660	-	74	530796	404184	1.3133	0.3931	0.65332	0.91716	-8
352	pant132	1324155	1324426	-	272	734.787	560.378	1.3112	0.3909	0.70218	0.91771	-3
353	pant509	6220755	6220874	-	120	2080.71	1587.31	1.3108	0.3905	0.6802	0.91771	-3
354	SPA0059	2113600	2114100	-	501	39042.4	29808.7	1.3098	0.3893	0.65765	0.91716	-1
355	pant486	5955066	5955166	-	101	6972	5337.4	1.3063	0.3854	0.65646	0.91716	-3
356	rpsL_psuedo	4772127	4772248	-	122	200400	153618	1.3045	0.3835	0.65403	0.91716	-5
357	pant311.fw	3751917	3752011	+	95	4510.48	3459.68	1.3037	0.3826	0.66888	0.91771	-3
358	pant369	4474837	4474958	+	122	4325.1	3322.05	1.3019	0.3807	0.66798	0.91771	-3
359	pant413	5055878	5056088	-	211	1669.94	1283.01	1.3016	0.3803	0.69442	0.91771	-3
360	pant324	3893030	3893253	-	224	1266.39	973.897	1.3003	0.3789	0.70191	0.91771	-3
361	Alpha_RBS	4756816	4756910	-	95	11202.8	8618.14	1.2999	0.3784	0.66224	0.91716	-5
362	pant183	2093320	2093418	+	99	2296.28	1769.1	1.298	0.3763	0.69314	0.91771	-3
363	pant168	1824753	1824900	-	148	3083.37	2377.64	1.2968	0.375	0.67599	0.91771	-3
364	pant355	4296877	4296974	-	98	2457.14	1903.21	1.291	0.3685	0.69027	0.91771	-3
365	P14	3206733	3206877	+	145	24603	19069.9	1.2901	0.3675	0.6799	0.91771	-9
366	pant229.rc	2893863	2894130	-	268	7269.38	5649.49	1.2867	0.3637	0.68699	0.91771	-3
367	pant248	3087529	3088155	-	627	3443.81	2681.06	1.2845	0.3612	0.69265	0.91771	-3
368	pant241	3036726	3037186	-	461	12609.5	9822.44	1.2837	0.3604	0.69508	0.91771	-3
369	SPA0148	2926236	2926636		401	32461.1	25330	1.2815	0.3579	0.69078	0.91771	-1
370	pant360	4354229	4354375	-	147	3662.55	2870.21	1.2761	0.3517	0.69487	0.91771	-3
371	FR265857	5541615	5541698	+	84	4.57566e+06	3.58758e+06	1.2754	0.351	0.74004	0.91771	-8
372	sucA-II	1724027	1724240	+	214	69283.8	54325.4	1.2753	0.3509	0.68943	0.91771	-5
373	SPA0061	3349200	3349400	+	201	10125.7	7942.1	1.2749	0.3504	0.67533	0.91771	-1
374	SPA0142	141786	142186		401	3237.16	2539.67	1.2746	0.3501	0.70779	0.91771	-1
375	pant78	791239	791330	+	92	2473.16	1947.25	1.2701	0.3449	0.70224	0.91771	-3
376	pant50.fw	449389	449483	+	95	28127.2	22382.6	1.2567	0.3296	0.71672	0.91771	-3
377	pant125	1254329	1254720	-	392	12290.1	9784.31	1.2561	0.329	0.714	0.91771	-3
378	pant114	1116110	1116211	+	102	8709.3	6975.11	1.2486	0.3203	0.7247	0.91771	-3
379	pant316	3819826	3819939	+	114	4148.87	3329.57	1.2461	0.3174	0.74295	0.91981	-3
380	pant249.rc	3088213	3088434	-	222	3061.3	2457.19	1.2459	0.3171	0.721	0.91771	-3
381	sRNA-Xcc1	3087685	3087772	+	88	6829.95	5485.67	1.2451	0.3162	0.71621	0.91771	-5
382	pant381	4629195	4629347	-	153	1300.45	1045.68	1.2436	0.3146	0.74757	0.92134	-3
383	pant419	5112382	5112481	+	100	3698.72	2977.12	1.2424	0.3131	0.74481	0.92006	-3
384	pant273	3265500	3265795	+	296	7149.46	5758.12	1.2416	0.3122	0.72411	0.91771	-3
385	pant143	1427465	1428040	-	576	21736.7	17517	1.2409	0.3114	0.72453	0.91771	-3
386	pant49	413655	413808	-	154	17031.2	13726.6	1.2407	0.3112	0.73101	0.91771	-3
387	crcZ	5308587	5308993	+	407	667845	540248	1.2362	0.3059	0.70909	0.91771	-12
388	CrcZ	5308589	5308993	+	405	666826	539550	1.2359	0.3056	0.70938	0.91771	-12
389	SPA0092	5308500	5309000	+	501	669922	543236	1.2332	0.3024	0.71216	0.91771	-1
390	FR141042	3265270	3265386	-	117	1274.47	1033.99	1.2326	0.3017	0.75592	0.92419	-8
391	FR122834	4956360	4956653	-	294	109700	89102.7	1.2312	0.3	0.73015	0.91771	-8
392	pant475.rc	5820448	5820845	-	398	14959.7	12160.8	1.2302	0.2988	0.73972	0.91771	-3
393	pant146	1479852	1480066	-	215	21492.7	17504.5	1.2278	0.2961	0.72755	0.91771	-3
394	SAH_riboswitch	484195	484242	-	48	1307.92	1068.21	1.2244	0.2921	0.77045	0.92748	-5
395	SPA0040	3489900	3490100	-	201	16968	13924.6	1.2186	0.2852	0.73894	0.91771	-1
396	SPA0060	3348400	3348700	-	301	2016.83	1660.9	1.2143	0.2801	0.77026	0.92748	-1
397	pant57	521960	522172	-	213	4449.1	3665.51	1.2138	0.2795	0.75219	0.92213	-3
398	pant382	4632172	4632301	-	130	642.856	530.694	1.2113	0.2766	0.80523	0.94533	-3
399	FR176608	5809971	5810043	+	73	1.82457e+06	1.50754e+06	1.2103	0.2754	0.73774	0.91771	-8
400	SPA0043	5121600	5121800	-	201	3608.87	2992.68	1.2059	0.2701	0.76773	0.92748	-1
401	pant393	4830663	4830846	-	184	991.914	823.159	1.205	0.269	0.79354	0.94113	-3
402	pant176.fw	2012651	2012770	+	120	14254.3	11837.8	1.2041	0.268	0.75679	0.92419	-3
403	pant161	1729853	1730100	+	248	32958.2	27547.2	1.1964	0.2587	0.75951	0.92589	-3
404	pant139	1379227	1379357	+	131	652.095	546.632	1.1929	0.2545	0.83304	0.9539	-3
405	SPA0135	2893791	2894091		301	7293.67	6153.77	1.1852	0.2452	0.78871	0.93745	-1
406	SPA0136	2341596	2341796		201	26502.2	22368.2	1.1848	0.2447	0.78848	0.93745	-1
407	pant356	4321074	4321255	+	182	10447	8823.74	1.184	0.2436	0.77739	0.93339	-3
408	SPA0030	1097000	1097300	-	301	7115.59	6010.46	1.1839	0.2435	0.85857	0.96792	-1
409	SPA0052	5522100	5522300	-	201	27932	23710.6	1.178	0.2364	0.78943	0.93745	-1
410	pant286	3415758	3416030	+	273	17029.2	14487.6	1.1754	0.2332	0.79473	0.94113	-3
411	pant5	54656	54806	+	151	16278.6	13868.3	1.1738	0.2312	0.80969	0.94533	-3
412	pant145	1474178	1474389	-	212	7336.7	6284.97	1.1673	0.2232	0.78933	0.93745	-3
413	pant200	2341875	2341978	+	104	1292.31	1115.91	1.1581	0.2117	0.82507	0.9539	-3
414	SPA0172	5868087	5868387		301	3247.78	2812.58	1.1547	0.2076	0.82058	0.95364	-1
415	SPA0165	1878304	1878604		301	3983.35	3471.74	1.1474	0.1983	0.89158	0.97699	-1
416	pant290	3459955	3460268	-	314	4690.13	4092.15	1.1461	0.1968	0.83214	0.9539	-3
417	SPA0181	3108471	3108771		301	2289.09	2002.61	1.1431	0.1929	0.83902	0.9539	-1
418	pant121	1205337	1205617	+	281	2980.14	2614.32	1.1399	0.1889	0.8466	0.96049	-3
419	pant430.fw	5224560	5224883	+	324	47088.7	41323	1.1395	0.1884	0.83722	0.9539	-3
420	PhrX	5836429	5836579	-	151	25247.9	22172.9	1.1387	0.1874	0.83627	0.9539	-13
421	pant400	4862626	4863181	+	556	22751.1	20064.1	1.1339	0.1813	0.83989	0.9539	-3
422	SPA0089	4536600	4536900	-	301	8772.18	7736.65	1.1338	0.1812	0.83029	0.9539	-1
423	SPA0107	5067700	5067900	-	201	349082	308266	1.1324	0.1794	0.83499	0.9539	-1
424	pant483	5906521	5906609	-	89	4439.05	3922.75	1.1316	0.1784	0.84915	0.96169	-3
425	FR012418	3475745	3475817	-	73	560315	497168	1.127	0.1725	0.8362	0.9539	-8
426	pant271	3251355	3251627	-	273	4957.02	4398.94	1.1269	0.1723	0.85832	0.96792	-3
427	pant367	4472877	4473081	+	205	5169.98	4596.65	1.1247	0.1696	0.85231	0.96391	-3
428	pant425.fw	5174710	5174954	+	245	35204.8	31425.5	1.1203	0.1638	0.84945	0.96169	-3
429	pant484	5914527	5914996	+	470	19647	17559.4	1.1189	0.1621	0.86156	0.96824	-3
430	SPA0120	6135900	6136000	+	101	4835.86	4322.43	1.1188	0.1619	0.86003	0.96824	-1
431	pant315	3803431	3803595	+	165	4958.63	4446.79	1.1151	0.1572	0.87516	0.9748	-3
432	pant472.fw	5803741	5803812	+	72	885.724	795.108	1.114	0.1557	0.89288	0.97699	-3
433	pant469.rc	5776459	5776595	-	137	593.793	533.716	1.1126	0.1539	0.90515	0.98019	-3
434	pant297	3592929	3593104	-	176	18924	17013.4	1.1123	0.1535	0.8665	0.96947	-3
435	pant438	5297644	5297893	+	250	54440.7	49143	1.1078	0.1477	0.86254	0.96833	-3
436	pant373	4536503	4536632	-	130	2040.13	1850.85	1.1023	0.1405	0.87407	0.9748	-3
437	pant46.rc	371843	371948	-	106	6305.46	5722.16	1.1019	0.14	0.87832	0.9748	-3
438	pant83	828360	828477	+	118	2555.6	2320.27	1.1014	0.1394	0.88773	0.97699	-3
439	pant116	1135225	1135406	+	182	19566	17789.7	1.0998	0.1373	0.87775	0.9748	-3
440	FR035380.1	5087101	5087173	-	73	7.8415e+06	7.1336e+06	1.0992	0.1365	0.89735	0.97699	-8
441	pant397.rc	4861124	4861399	-	276	7431.33	6760.59	1.0992	0.1365	0.88518	0.97699	-3
442	SPA0031	1135200	1135400	+	201	19668.9	17912.9	1.098	0.1349	0.88019	0.97532	-1
443	pant24.rc	213440	213626	-	187	22454	20463.5	1.0973	0.1339	0.88637	0.97699	-3
444	SPA0068	332900	333100	-	201	18490.9	16911.3	1.0934	0.1288	0.89524	0.97699	-1
445	pant174	1988953	1989087	+	135	6797.27	6274.04	1.0834	0.1156	0.91036	0.98088	-3
446	SPA0171	5301669	5301869		201	4054.35	3745.72	1.0824	0.1142	0.92413	0.98392	-1
447	pant58.fw	522650	523205	+	556	12915	11965.3	1.0794	0.1102	0.92554	0.98392	-3
448	pant478	5836444	5836841	-	398	54793.2	50809.9	1.0784	0.1089	0.90642	0.98052	-3
449	pant153	1609295	1609403	+	109	6096.95	5670.96	1.0751	0.1045	0.921	0.98392	-3
450	pant242	3037237	3037426	-	190	2503.89	2343.77	1.0683	0.0953	0.92074	0.98392	-3
451	pant76	785731	785832	-	102	72869.3	68211	1.0683	0.0953	0.96218	0.98693	-3
452	pant292.rc	3545653	3545831	-	179	7180.1	6733.28	1.0664	0.0927	0.92754	0.98392	-3
453	pant61	545931	546048	-	118	734.082	688.657	1.066	0.0922	0.93952	0.98553	-3
454	pant385.rc	4670823	4671197	-	375	3488.31	3279.3	1.0637	0.0891	0.93231	0.98392	-3
455	pant263	3129461	3129635	-	175	4040.16	3806.05	1.0615	0.0861	0.93915	0.98553	-3
456	FR346448	3261185	3261383	-	199	11416.2	10763	1.0607	0.085	0.93426	0.98392	-8
457	pant58.rc	522650	523205	-	556	7139.74	6739.99	1.0593	0.0831	0.95076	0.9864	-3
458	pant506	6173073	6173287	+	215	83138.1	78661.3	1.0569	0.0799	0.92853	0.98392	-3
459	P17	3677435	3677716	-	282	5417.88	5131.19	1.0559	0.0784	0.95321	0.9864	-9
460	pant405	4921096	4921416	-	321	4843.89	4590.54	1.0552	0.0775	0.95235	0.9864	-3
461	SPA0065	4245900	4246100	-	201	1043.23	990	1.0538	0.0756	0.99719	1	-1
462	pant56	521517	521870	-	354	5072.39	4834.66	1.0492	0.0692	0.94285	0.9864	-3
463	pant386	4696088	4696278	+	191	10707.3	10206.9	1.049	0.069	0.93431	0.98392	-3
464	FR339035	3265544	3265749	+	206	3158.99	3020.49	1.0459	0.0647	0.95416	0.9864	-8
465	Cobalamin.1	3265544	3265749	+	206	3158.99	3020.49	1.0459	0.0647	0.95416	0.9864	-5
466	pant338	4029599	4029753	+	155	2927.56	2821.23	1.0377	0.0534	0.9651	0.98693	-3
467	SPA0039	3261300	3261400	-	101	23557.4	22717.9	1.037	0.0524	0.96028	0.98693	-1
468	pant481	5859468	5859660	-	193	4894	4727.56	1.0352	0.0499	0.96573	0.98693	-3
469	pant224.rc	2760623	2760747	-	125	2450.43	2374.04	1.0322	0.0457	0.96181	0.98693	-3
470	pant213	2557983	2558363	+	381	4605.79	4475.88	1.029	0.0413	0.98586	0.99609	-3
471	SPA0077	2473000	2473100	+	101	5832.99	5676.64	1.0275	0.0392	0.97658	0.99328	-1
472	pant255	3109522	3109714	-	193	6783.69	6635.23	1.0224	0.0319	0.98524	0.99609	-3
473	pant206	2450801	2450900	-	100	559.1	550.629	1.0154	0.022	0.97894	0.99442	-3
474	pant154	1617190	1617423	-	234	902.77	889.623	1.0148	0.0212	0.97169	0.99018	-3
475	SPA0112	410900	411500	-	601	8238.18	8118.79	1.0147	0.0211	1	1	-1
476	pant312	3759712	3759942	-	231	7818.56	7706.41	1.0146	0.0208	0.99229	1	-3
477	pant513	6263613	6263715	+	103	4933.18	4876.91	1.0115	0.0166	0.99273	1	-3
478	pant201	2342040	2342162	-	123	188.667	187.168	1.008	0.0115	1	1	-3
479	pant208	2453289	2453505	-	217	2486.72	2467.91	1.0076	0.0109	1	1	-3
480	pant455.fw	5563373	5563543	+	171	22019.4	21893	1.0058	0.0083	0.99035	0.99969	-3
481	pant250	3088452	3088618	+	167	1664.1	1661.56	1.0015	0.0022	0.97957	0.99442	-3
482	pant99.fw	950713	950898	+	186	13528	13521.3	1.0005	0.0007	1	1	-3
483	pant422.rc	5146428	5146671	-	244	4939.51	4948.27	0.9982	-0.0026	0.98322	0.99592	-3
484	SPA0072	901500	901900	-	401	239969	241476	0.9938	-0.009	0.98383	0.99592	-1
485	pant15.rc	143369	143529	-	161	637.037	642.344	0.9917	-0.012	0.97495	0.99256	-3
486	FR053709	1007730	1007803	-	74	2.87337e+06	2.9058e+06	0.9888	-0.0162	1	1	-8
487	pant283	3378402	3378478	-	77	2332.48	2365.55	0.986	-0.0203	0.9689	0.98828	-3
488	SPA0128	99747	100047		301	112131	113911	0.9844	-0.0227	0.98148	0.99543	-1
489	FR081077	901521	901872	-	352	232155	236860	0.9801	-0.0289	0.96525	0.98693	-8
490	FR029820	901520	901872	-	353	233714	238703	0.9791	-0.0305	0.96383	0.98693	-8
491	tmRNA	901520	901872	-	353	233714	238703	0.9791	-0.0305	0.96383	0.98693	-5
492	ssrA	901520	901872	-	353	233714	238703	0.9791	-0.0305	0.96383	0.98693	(13) (18)
493	pant216.rc	2623966	2624200	-	235	770.329	786.964	0.9789	-0.0308	0.96066	0.98693	-3
494	pant85	851613	851745	+	133	4695.56	4801.48	0.9779	-0.0322	0.96697	0.98725	-3
495	pant113.fw	1105672	1105853	+	182	27768.2	28399.3	0.9778	-0.0324	0.96016	0.98693	-3
496	pant234	2967068	2967160	+	93	4463.24	4569.25	0.9768	-0.0339	0.95874	0.98693	-3
497	NrsZ; pant468	5775535	5775702	-	168	3438.75	3523.07	0.9761	-0.035	0.94641	0.9864	(16) (3)
498	pant172	1947992	1948157	+	166	1609.09	1658.09	0.9705	-0.0433	0.95033	0.9864	-3
499	pant27.rc	223784	224041	-	258	417.603	430.435	0.9702	-0.0437	0.93853	0.98553	-3
500	pant340	4072509	4072650	-	142	89971.4	92781.2	0.9697	-0.0444	0.9533	0.9864	-3
501	pant363	4406484	4406652	+	169	1002.89	1039.01	0.9652	-0.051	0.94711	0.9864	-3
502	pant223	2737455	2737705	-	251	3083.4	3195.22	0.965	-0.0514	0.93322	0.98392	-3
503	pant501	6125211	6125386	-	176	10421.1	10799.9	0.9649	-0.0515	0.93809	0.98553	-3
504	FR350333.2	5267483	5267555	-	73	49638.4	51484.3	0.9641	-0.0527	0.95156	0.9864	-8
505	Cobalamin	3261185	3261436	-	252	42700.4	44650.2	0.9563	-0.0644	0.93259	0.98392	-5
506	pant272	3261207	3261426	-	220	42606.7	44563.1	0.9561	-0.0648	0.9322	0.98392	-3
507	PA1112.1	1205031	1205330	-	300	5730.57	6008.98	0.9537	-0.0684	0.92899	0.98392	-4
508	SPA0109	5952700	5952900	-	201	2485.06	2606.2	0.9535	-0.0687	0.91642	0.98392	-1
509	pant32	291005	291139	-	135	1368.57	1435.9	0.9531	-0.0693	0.93342	0.98392	-3
510	FR307362	3395191	3395264	+	74	201201	211305	0.9522	-0.0707	0.93196	0.98392	-8
511	pant462.fw	5689838	5689938	+	101	10868.6	11423.6	0.9514	-0.0719	0.92044	0.98392	-3
512	SPA0005	2556800	2557000	-	201	23268.2	24503.6	0.9496	-0.0746	0.93147	0.98392	-1
513	pant442	5355250	5355360	+	111	2397.38	2525.3	0.9493	-0.075	0.95364	0.9864	-3
514	pant80	798893	799149	-	257	1925.7	2033.94	0.9468	-0.0789	0.92059	0.98392	-3
515	pant268.fw	3218534	3218648	+	115	2277.22	2405.86	0.9465	-0.0793	0.90174	0.97755	-3
516	FR187681	5332091	5332164	-	74	2.28545e+06	2.42267e+06	0.9434	-0.0841	0.94841	0.9864	-8
517	pant285.rc	3414160	3414264	-	105	1054.49	1119.54	0.9419	-0.0864	0.91863	0.98392	-3
518	SPA0083	3778000	3778200	-	201	138576	147281	0.9409	-0.0879	0.92848	0.98392	-1
519	SPA0042	4780700	4780900	-	201	13220.5	14103.9	0.9374	-0.0933	0.90728	0.98052	-1
520	amiL	3778034	3778133	-	100	137253	146499	0.9369	-0.094	0.92417	0.98392	-13
521	FR396368	5332258	5332340	-	83	2.45316e+06	2.6213e+06	0.9359	-0.0956	0.90179	0.97755	-8
522	pant358	4344851	4344951	+	101	4654.72	4981.65	0.9344	-0.0979	0.89861	0.97706	-3
523	cspA.1	514635	515037	+	403	70365.9	75361.9	0.9337	-0.099	0.89763	0.97699	-1
524	pant500	6086677	6086895	-	219	2769.06	2973.08	0.9314	-0.1026	0.88588	0.97699	-3
525	pant490.fw	5991564	5991777	+	214	4408.84	4734.47	0.9312	-0.1028	0.89542	0.97699	-3
526	FR202831	3133453	3133526	-	74	1.16316e+06	1.2497e+06	0.9308	-0.1035	0.90914	0.98055	-8
527	pant194.fw	2282233	2282379	+	147	7662.94	8240.23	0.9299	-0.1048	0.88502	0.97699	-3
528	SPA0029	1028100	1028200	+	101	29366.3	31669.3	0.9273	-0.1089	0.89408	0.97699	-1
529	pant329	3949697	3949817	-	121	1030.99	1119.49	0.921	-0.1188	0.87653	0.9748	-3
530	pant231.rc	2943992	2944212	-	221	4398.91	4777.53	0.9207	-0.1191	0.87561	0.9748	-3
531	pant467	5766271	5766371	+	101	2177.88	2378.86	0.9155	-0.1273	0.86658	0.96947	-3
532	pant368	4474657	4474804	+	148	3499.08	3827.24	0.9143	-0.1293	0.88061	0.97532	-3
533	pant476	5825725	5826053	-	329	5256.44	5760.76	0.9125	-0.1322	0.85773	0.96792	-3
534	pant270	3251354	3251454	-	101	2918.89	3202.53	0.9114	-0.1338	0.86346	0.96834	-3
535	FR128859	4784188	4784260	-	73	128015	140512	0.9111	-0.1344	0.86809	0.96947	-8
536	pant300	3630634	3630737	-	104	1382.9	1536.78	0.8999	-0.1522	0.88795	0.97699	-3
537	pant407	4989152	4989259	-	108	171.738	191.099	0.8987	-0.1541	0.89627	0.97699	-3
538	pant120	1204789	1205025	+	237	3499.39	3897.92	0.8978	-0.1556	0.8386	0.9539	-3
539	SPA0067	5676000	5676200	+	201	9716.26	10846.3	0.8958	-0.1587	0.83275	0.9539	-1
540	pant464	5714033	5714242	-	210	4356.92	4884.3	0.892	-0.1648	0.83303	0.9539	-3
541	SPA0175	5995982	5996181		200	1109.57	1246.74	0.89	-0.1682	0.83289	0.9539	-1
542	pant471.rc	5790193	5790397	-	205	2000.77	2249.01	0.8896	-0.1687	0.89083	0.97699	-3
543	pant194.rc	2282233	2282379	-	147	1282.48	1441.8	0.8895	-0.1689	0.89023	0.97699	-3
544	cspA.2	3653527	3653922	+	396	60738.6	68759.7	0.8833	-0.179	0.82114	0.95364	-1
545	Pseudomon-groES	4917502	4917616	-	115	18762.3	21247.9	0.883	-0.1795	0.82186	0.95364	-5
546	SPA0144	4507749	4507948		200	8060.43	9128.13	0.883	-0.1795	0.82027	0.95364	-1
547	pant365	4433194	4433358	-	165	3148.12	3566.76	0.8826	-0.1801	0.83737	0.9539	-3
548	pant257	3115808	3115984	-	177	3538.25	4009.68	0.8824	-0.1805	0.82301	0.9539	-3
549	FR123355	5087015	5087088	-	74	62241.6	70717.7	0.8801	-0.1842	0.83417	0.9539	-8
550	pant354	4296539	4296803	-	265	2801.73	3198.34	0.876	-0.191	0.80841	0.94533	-3
551	pant124	1248876	1248985	+	110	2257.82	2585.78	0.8732	-0.1957	0.80964	0.94533	-3
552	pant260	3122766	3122846	-	81	3373.81	3875.6	0.8705	-0.2	0.86141	0.96824	-3
553	pant296	3588569	3588705	+	137	16781.5	19277.7	0.8705	-0.2001	0.81029	0.94533	-3
554	SSU_rRNA_archaea.2	6043211	6044719	-	1509	109247	125676	0.8693	-0.2021	0.78473	0.93745	-5
555	pant79	796855	797228	+	374	11488.3	13233.7	0.8681	-0.204	0.80399	0.94519	-3
556	pant167	1803380	1803604	+	225	47256	54440.3	0.868	-0.2042	0.79884	0.94225	-3
557	SPA0149	2059117	2059417		301	297.215	343.255	0.8659	-0.2078	0.82636	0.9539	-1
558	pant43.rc	356490	356599	-	110	4042.17	4687.47	0.8623	-0.2137	0.80108	0.94384	-3
559	pant152	1602058	1602160	+	103	4261.42	4950.14	0.8609	-0.2161	0.78253	0.93745	-3
560	P37	5672302	5672363	-	62	2537.45	2949.3	0.8604	-0.217	0.80209	0.944	-9
561	pant109	1078124	1078298	+	175	923.943	1073.97	0.8603	-0.2171	0.79736	0.94163	-3
562	SSU_rRNA_bacteria.2	6043209	6044744	-	1536	130999	152494	0.859	-0.2192	0.78561	0.93745	-5
563	pant88	863878	864029	+	152	1409.52	1642.18	0.8583	-0.2204	0.80761	0.94533	-3
564	pant107.fw	1064226	1064534	+	309	4446.49	5184.02	0.8577	-0.2214	0.78522	0.93745	-3
565	pant203.rc	2442721	2443060	-	340	416.384	490.361	0.8491	-0.2359	0.81424	0.94891	-3
566	pant443	5357104	5357204	-	101	1825.2	2149.86	0.849	-0.2362	0.78953	0.93745	-3
567	pant215	2614740	2614850	+	111	5879.54	6928.7	0.8486	-0.2369	0.76255	0.92596	-3
568	pant350	4241090	4241338	+	249	6317.04	7445.94	0.8484	-0.2372	0.77454	0.93102	-3
569	pant325	3900073	3900231	+	159	5643.93	6682.82	0.8445	-0.2438	0.76695	0.92748	-3
570	RNaseP_bact_a	4956344	4956693	-	350	587620	698791	0.8409	-0.25	0.76208	0.92596	-5
571	SPA0147	3332328	3332928		601	4663.25	5554.69	0.8395	-0.2524	0.75051	0.92213	-1
572	FR073724.1	3514727	3514799	-	73	63441.6	75600	0.8392	-0.253	0.76077	0.92589	-8
573	SPA0084	3958000	3958200	+	201	19574	23466	0.8341	-0.2616	0.79526	0.94113	-1
574	pant119	1182779	1182921	-	143	4312.51	5172.42	0.8338	-0.2623	0.74902	0.92207	-3
575	SPA0170	5001909	5002309		401	8043.1	9703.72	0.8289	-0.2708	0.73708	0.91771	-1
576	pant99.rc	950713	950898	-	186	3915.88	4749.47	0.8245	-0.2784	0.73229	0.91771	-3
577	pant490.rc	5991564	5991777	-	214	773.262	939.04	0.8235	-0.2802	0.75251	0.92213	-3
578	FR069963.1	3173603	3173675	-	73	144065	175250	0.8221	-0.2827	0.76907	0.92748	-8
579	FR126558	5068936	5069008	-	73	2.69522e+06	3.28444e+06	0.8206	-0.2852	0.73901	0.91771	-8
580	FR073724.2	3515018	3515090	-	73	57055.1	69572.9	0.8201	-0.2862	0.72302	0.91771	-8
581	pant291.fw	3475180	3475456	+	277	2615.17	3190.84	0.8196	-0.287	0.72873	0.91771	-3
582	SPA0091	4956300	4956700	-	401	614314	750044	0.819	-0.288	0.72852	0.91771	-1
583	pant266.fw	3193555	3193835	+	281	2356.81	2881.37	0.8179	-0.2899	0.73004	0.91771	-3
584	pant30.fw	269579	269667	+	89	2864.83	3521.32	0.8136	-0.2977	0.73813	0.91771	-3
585	pant341.rc	4080262	4080358	-	97	717.348	882.219	0.8131	-0.2985	0.75432	0.92329	-3
586	pant222	2728318	2728427	-	110	1009.22	1241.99	0.8126	-0.2994	0.73393	0.91771	-3
587	pant383	4639348	4639448	-	101	1832.89	2257.77	0.8118	-0.3008	0.74034	0.91771	-3
588	P26	4780768	4780833	-	66	3644.34	4489.6	0.8117	-0.3009	0.72208	0.91771	-9
589	FR406033	4780768	4780833	-	66	3644.34	4489.6	0.8117	-0.3009	0.72208	0.91771	-8
590	pant144	1471942	1472164	+	223	3729.56	4601.9	0.8104	-0.3032	0.73711	0.91771	-3
591	pant22	193682	193797	-	116	1102.22	1360.18	0.8103	-0.3034	0.73018	0.91771	-3
592	pant77.rc	788390	789051	-	662	8639.7	10683.2	0.8087	-0.3063	0.72001	0.91771	-3
593	pant307	3722785	3722865	-	81	328.153	406.249	0.8078	-0.308	0.79744	0.94163	-3
594	pant331	3957895	3957978	+	84	1716.35	2128.46	0.8064	-0.3105	0.71997	0.91771	-3
595	pant456.rc	5579547	5579621	-	75	660.709	820.329	0.8054	-0.3122	0.74375	0.91981	-3
596	FR311913	3778658	3778731	-	74	11572.4	14377.1	0.8049	-0.3131	0.71316	0.91771	-8
597	SPA0164	1996877	1997277		401	1891.05	2349.7	0.8048	-0.3133	0.71879	0.91771	-1
598	pant378	4592559	4592662	+	104	499.03	620.924	0.8037	-0.3153	0.77073	0.92748	-3
599	pant7.fw	60222	60564	+	343	10318.3	12875	0.8014	-0.3194	0.69894	0.91771	-3
600	pant14	127119	127375	+	257	3895.24	4876.62	0.7988	-0.3242	0.69929	0.91771	-3
601	pant110	1087101	1087236	+	136	2797.51	3509.6	0.7971	-0.3272	0.70049	0.91771	-3
602	pant65	627957	628275	+	319	4496.19	5675.91	0.7922	-0.3361	0.68483	0.91771	-3
603	FR107278	723696	723769	+	74	523639	663360	0.7894	-0.3412	0.6836	0.91771	-8
604	pant362	4403499	4403704	+	206	2770.97	3525.63	0.786	-0.3475	0.67598	0.91771	-3
605	pant2	8453	8654	+	202	1573.16	2009.88	0.7827	-0.3534	0.67798	0.91771	-3
606	pant469.fw	5776459	5776595	+	137	5591.16	7158.42	0.7811	-0.3565	0.74678	0.92134	-3
607	SPA0168	1096531	1096631		101	341.09	437.924	0.7789	-0.3605	0.73805	0.91771	-1
608	pant327	3936883	3937150	-	268	848.988	1092.29	0.7773	-0.3635	0.69429	0.91771	-3
609	FR388543	2947587	2947673	-	87	54883.6	70685	0.7765	-0.365	0.65764	0.91716	-8
610	pant184	2104152	2104333	+	182	2304.42	2968.19	0.7764	-0.3652	0.65946	0.91716	-3
611	SPA0062	3570600	3570800	-	201	1353.2	1744.75	0.7756	-0.3666	0.70517	0.91771	-1
612	pant36.fw	317834	317961	+	128	1564.91	2022.5	0.7738	-0.3701	0.64674	0.91716	-3
613	pant278	3316654	3316731	-	78	1822.58	2357.62	0.7731	-0.3714	0.67834	0.91771	-3
614	pant282	3376636	3376826	+	191	5903.19	7650.44	0.7716	-0.374	0.6485	0.91716	-3
615	pant156	1625863	1625937	-	75	111.07	144.064	0.771	-0.3752	0.80976	0.94533	-3
616	FR064866	1060356	1060428	+	73	192442	251103	0.7664	-0.3839	0.64544	0.91716	-8
617	pant127	1255801	1255974	+	174	2269.04	2963.34	0.7657	-0.3851	0.66211	0.91716	-3
618	pant435.rc	5269263	5269463	-	201	406405	532520	0.7632	-0.3899	0.71119	0.91771	-3
619	pant246	3065879	3066090	-	212	2536.97	3333.31	0.7611	-0.3939	0.78278	0.93745	-3
620	SPA0159	4005030	4005330		301	1824.73	2399.31	0.7605	-0.3949	0.64207	0.91716	-1
621	pant157	1644795	1645115	+	321	4114.82	5440.89	0.7563	-0.403	0.6315	0.91716	-3
622	SPA0099	564700	564900	+	201	38635.6	51281.5	0.7534	-0.4085	0.62293	0.91683	-1
623	pant333	3958814	3959028	-	215	4702.57	6247.46	0.7527	-0.4098	0.61446	0.91683	-3
624	pant126	1254790	1254903	-	114	879.391	1173.74	0.7492	-0.4165	0.63357	0.91716	-3
625	SPA0004	501100	501300	+	201	19186	25610.7	0.7491	-0.4167	0.60896	0.91683	-1
626	SPA0125	3108800	3109300	-	501	58970.5	78747.3	0.7489	-0.4172	0.6115	0.91683	-1
627	SPA0087	4514400	4514700	+	301	137955	184406	0.7481	-0.4187	0.6083	0.91683	-1
628	pant370	4514358	4514685	+	328	137932	184466	0.7477	-0.4194	0.60772	0.91683	-3
629	pant461.fw	5654418	5654798	+	381	4078.48	5468.4	0.7458	-0.4231	0.61685	0.91683	-3
630	FR387342	3305860	3306010	+	151	1407.69	1889.88	0.7449	-0.425	0.64755	0.91716	-8
631	Cobalamin.3	3305860	3306010	+	151	1407.69	1889.88	0.7449	-0.425	0.64755	0.91716	-5
632	pant492.rc	5995818	5995936	-	119	693.623	933.88	0.7427	-0.4291	0.67339	0.91771	-3
633	pant87	863428	863611	+	184	12734.6	17189.3	0.7408	-0.4328	0.59486	0.91683	-3
634	pant52.rc	501123	501317	-	195	938.978	1268.62	0.7402	-0.4341	0.62101	0.91683	-3
635	pant247	3067747	3067961	-	215	563.724	762.101	0.7397	-0.435	0.71017	0.91771	-3
636	pant293.fw	3567471	3567603	+	133	1272.45	1723.04	0.7385	-0.4373	0.6256	0.91683	-3
637	FR242388	4785792	4785873	-	82	867583	1.17512e+06	0.7383	-0.4377	0.61061	0.91683	-8
638	pant187	2119868	2120185	-	318	6797.04	9257.07	0.7343	-0.4457	0.59165	0.91683	-3
639	pant112	1099180	1099330	+	151	2323.08	3167.3	0.7335	-0.4472	0.60285	0.91683	-3
640	pant505.rc	6172877	6172977	-	101	361.741	493.277	0.7333	-0.4474	0.67782	0.91771	-3
641	pant235	2977424	2977601	+	178	5114.02	6980.34	0.7326	-0.4488	0.6066	0.91683	-3
642	pant254	3108698	3108907	-	210	53680.4	73422.5	0.7311	-0.4518	0.5848	0.91466	-3
643	pant251.rc	3094233	3094534	-	302	12057.2	16595.5	0.7265	-0.4609	0.58757	0.91466	-3
644	pant226	2761671	2761919	-	249	5957.39	8205.72	0.726	-0.462	0.58277	0.91466	-3
645	pant86	855071	855234	+	164	3509.46	4851.4	0.7234	-0.4672	0.57934	0.91466	-3
646	cspA	1257566	1258022	+	457	36911.7	51113.3	0.7222	-0.4696	0.56739	0.91466	-1
647	SPA0036	2558300	2558900	-	601	15617.4	21627	0.7221	-0.4697	0.56817	0.91466	-1
648	pant169	1882442	1882555	-	114	6270.11	8696.61	0.721	-0.472	0.56731	0.91466	-3
649	pant13	124638	124776	+	139	25725.3	35697.2	0.7207	-0.4726	0.56864	0.91466	-3
650	pant97	936354	936454	+	101	3718.36	5168.54	0.7194	-0.4751	0.57527	0.91466	-3
651	pant92	896243	896374	+	132	964.426	1340.93	0.7192	-0.4755	0.60018	0.91683	-3
652	pant428	5207886	5208410	+	525	8445.47	11768.3	0.7176	-0.4787	0.56288	0.91466	-3
653	Cobalamin.4	1381500	1381708	+	209	1972.72	2753.42	0.7165	-0.481	0.58254	0.91466	-5
654	SPA0045	5344900	5345100	-	201	7067.24	9868.53	0.7161	-0.4817	0.57164	0.91466	-1
655	pant38.fw	327152	327252	+	101	4483.76	6297.33	0.712	-0.49	0.57051	0.91466	-3
656	pant295	3581900	3582070	-	171	891.646	1254.66	0.7107	-0.4928	0.58593	0.91466	-3
657	FR129729	3099310	3099383	-	74	813326	1.14537e+06	0.7101	-0.4939	0.55852	0.91466	-8
658	pant42.fw	354489	354679	+	191	8850.22	12478.2	0.7093	-0.4956	0.55148	0.91466	-3
659	SPA0179	3235659	3236359		701	5353.75	7580.35	0.7063	-0.5017	0.55198	0.91466	-1
660	pant276.rc	3293795	3294072	-	278	1252.84	1776.46	0.7052	-0.5038	0.71046	0.91771	-3
661	pant429	5222265	5222539	+	275	2837.76	4024.26	0.7052	-0.504	0.54985	0.91466	-3
662	pant216.fw	2623966	2624200	+	235	1035.13	1475.44	0.7016	-0.5113	0.5764	0.91466	-3
663	FR214526.1	1947729	1947801	+	73	232441	331375	0.7014	-0.5116	0.5429	0.91466	-8
664	SPA0154	6106977	6107377		401	2160.87	3081.53	0.7012	-0.512	0.62623	0.91683	-1
665	SPA0129	517688	518088		401	1650.66	2356.43	0.7005	-0.5136	0.76861	0.92748	-1
666	pant34.rc	298455	298687	-	233	1054.7	1505.99	0.7003	-0.5139	0.58516	0.91466	-3
667	pant199	2341653	2341988	-	336	82451.9	118671	0.6948	-0.5253	0.5245	0.91043	-3
668	pant284	3409983	3410069	-	87	47977.8	69287.9	0.6924	-0.5302	0.75207	0.92213	-3
669	SPA0111	182500	182700	-	201	12035.2	17392.8	0.692	-0.5312	0.53213	0.91466	-1
670	crcB	4914575	4914637	-	63	1599.16	2312.94	0.6914	-0.5324	0.55278	0.91466	-5
671	SPA0038	3116400	3116600	+	201	4151.88	6012.24	0.6906	-0.5341	0.57733	0.91466	-1
672	pant420	5118198	5118323	+	126	2332.68	3390.57	0.688	-0.5395	0.53843	0.91466	-3
673	pant384	4648578	4648773	+	196	3680.35	5367.83	0.6856	-0.5445	0.53208	0.91466	-3
674	pant274	3281758	3281897	-	140	1131.81	1662.58	0.6808	-0.5548	0.5436	0.91466	-3
675	pant258.fw	3116209	3116365	+	157	2232.5	3284.41	0.6797	-0.557	0.52909	0.91466	-3
676	pant472.rc	5803741	5803812	-	72	121.373	179.016	0.678	-0.5606	0.70098	0.91771	-3
677	pant163.fw	1758602	1758698	+	97	1511.01	2230.3	0.6775	-0.5617	0.51528	0.90987	-3
678	SPA0075	1668800	1669200		401	9650.11	14309.6	0.6744	-0.5684	0.50769	0.90469	-1
679	pant351	4281929	4282070	+	142	2267.46	3366.98	0.6734	-0.5704	0.50694	0.90469	-3
680	pant160	1717940	1718216	+	277	2132.95	3167.89	0.6733	-0.5707	0.4993	0.90178	-3
681	pant209.fw	2493101	2493210	+	110	6590.55	9795.87	0.6728	-0.5718	0.69806	0.91771	-3
682	pant6.fw	55066	56182	+	1117	12316.8	18338.1	0.6717	-0.5742	0.49274	0.89902	-3
683	pant462.rc	5689838	5689938	-	101	2467.33	3678.97	0.6707	-0.5764	0.70185	0.91771	-3
684	pant95.rc	927232	927551	-	320	622.63	930.255	0.6693	-0.5793	0.65021	0.91716	-3
685	sucC	1730109	1730179	+	71	2423.31	3629.39	0.6677	-0.5827	0.49573	0.90178	-5
686	pant485.rc	5924373	5924582	-	210	4960.67	7434.36	0.6673	-0.5837	0.57451	0.91466	-3
687	SSU_rRNA_archaea.3	5267727	5269235	-	1509	95186.8	143308	0.6642	-0.5903	0.47214	0.88721	-5
688	pant63.rc	559211	559544	-	334	13827.9	20854.2	0.6631	-0.5928	0.72086	0.91771	-3
689	pant262	3129277	3129477	-	201	1474.79	2226.22	0.6625	-0.5941	0.50734	0.90469	-3
690	pant77.fw	788390	789051	+	662	9419.43	14229	0.662	-0.5951	0.47302	0.88721	-3
691	pant195.rc	2291596	2291763	-	168	1833.48	2788.79	0.6574	-0.6051	0.71022	0.91771	-3
692	pant12.fw	123728	123839	+	112	2466.64	3779.51	0.6526	-0.6157	0.48384	0.88721	-3
693	pant42.rc	354489	354679	-	191	3784.02	5809.25	0.6514	-0.6184	0.70159	0.91771	-3
694	pant214	2559995	2560132	+	138	4193.91	6470.72	0.6481	-0.6256	0.47132	0.88721	-3
695	FR007041	5131083	5131156	+	74	179.029	276.434	0.6476	-0.6267	0.60629	0.91683	-8
696	pant480	5853463	5853562	-	100	1642.19	2536.14	0.6475	-0.627	0.47429	0.88721	-3
697	pant36.rc	317834	317961	-	128	710.788	1101.51	0.6453	-0.632	0.51525	0.90987	-3
698	FR322650	630437	630510	-	74	8808.65	13746	0.6408	-0.642	0.44675	0.87589	-8
699	pant453	5513435	5513583	+	149	1289.81	2019.02	0.6388	-0.6465	0.48386	0.88721	-3
700	rnk_pseudo	5940481	5940582	-	102	596.338	949.164	0.6283	-0.6705	0.49196	0.89902	-5
701	pant473	5804955	5805202	+	248	1739.94	2773.49	0.6273	-0.6727	0.45517	0.87944	-3
702	pant366	4472724	4472848	-	125	11807	18822.7	0.6273	-0.6728	0.41515	0.86422	-3
703	FR337080	797724	797794	-	71	2.08243e+06	3.32436e+06	0.6264	-0.6748	0.4269	0.87089	-8
704	SSU_rRNA_archaea	4792199	4793707	-	1509	95423.8	153446	0.6219	-0.6853	0.4072	0.85918	-5
705	CRISPR-DR59	3908024	3908061	-	38	56.2378	90.6477	0.6204	-0.6887	0.70214	0.91771	-5
706	pant7.rc	60222	60564	-	343	1127.85	1823.45	0.6185	-0.6931	0.44706	0.87589	-3
707	pant51.fw	484173	484273	+	101	1151.86	1876.5	0.6138	-0.7041	0.44136	0.87355	-3
708	FR122522	1096867	1096953	+	87	2.65526e+06	4.33983e+06	0.6118	-0.7088	0.40116	0.85908	-8
709	pant100.rc	999767	999920	-	154	3434.37	5616.97	0.6114	-0.7097	0.58575	0.91466	-3
710	pant177	2016813	2016924	+	112	2105.75	3445.27	0.6112	-0.7103	0.41029	0.85993	-3
711	SPA0096	3114100	3114200	-	101	995.133	1631.38	0.61	-0.7131	0.43635	0.87355	-1
712	pant266.rc	3193555	3193835	-	281	383.27	632.644	0.6058	-0.723	0.48185	0.88721	-3
713	P1	2230417	2230596	+	180	789.986	1307.72	0.6041	-0.7272	0.44289	0.87355	-9
714	FR406938	2230417	2230596	+	180	789.986	1307.72	0.6041	-0.7272	0.44289	0.87355	-8
715	pant264	3138591	3138791	+	201	893.309	1479.48	0.6038	-0.7279	0.48131	0.88721	-3
716	pant19	182619	182692	-	74	4121.46	6841.49	0.6024	-0.7312	0.40216	0.85908	-3
717	pant310	3730416	3730556	+	141	619.446	1030.84	0.6009	-0.7348	0.64453	0.91716	-3
718	pant30.rc	269579	269667	-	89	464.377	773.504	0.6004	-0.7361	0.45656	0.87944	-3
719	SSU_rRNA_bacteria	4792197	4793732	-	1536	117617	196230	0.5994	-0.7384	0.37364	0.84122	-5
720	pant196	2314392	2314498	+	107	414.128	692.788	0.5978	-0.7423	0.46578	0.88721	-3
721	pant252.fw	3098983	3099074	+	92	4117.21	6888.41	0.5977	-0.7425	0.38436	0.84122	-3
722	P4	747255	747469	-	215	1193.5	2007.37	0.5946	-0.7501	0.40844	0.85918	-9
723	pant411	5031356	5031482	+	127	6921.15	11641.6	0.5945	-0.7502	0.38735	0.8432	-3
724	pant135.rc	1349247	1349393	-	147	333.8	562.441	0.5935	-0.7527	0.48461	0.88721	-3
725	pant493.fw	6032310	6032385	+	76	955.952	1612.55	0.5928	-0.7543	0.41949	0.86705	-3
726	PA4451.1	4985782	4985843	-	62	999.988	1688.05	0.5924	-0.7554	0.40501	0.85908	-9
727	P35	4985782	4985843	-	62	999.988	1688.05	0.5924	-0.7554	0.40501	0.85908	-9
728	SPA0044	5325500	5325700	-	201	53330.2	90316.6	0.5905	-0.76	0.43719	0.87355	-1
729	pant345	4160036	4160301	-	266	2137.09	3620.47	0.5903	-0.7605	0.52247	0.90987	-3
730	SPA0093	5372500	5372600	-	101	219967	375188	0.5863	-0.7703	0.35657	0.83066	-1
731	pant445	5372502	5372590	-	89	219908	375102	0.5863	-0.7704	0.35654	0.83066	-3
732	pant8	62798	63023	-	226	2277.3	3903.92	0.5833	-0.7776	0.49896	0.90178	-3
733	pant151	1489557	1489652	+	96	3416.91	5863.45	0.5827	-0.7791	0.36164	0.83066	-3
734	SSU_rRNA_bacteria.3	5267725	5269260	-	1536	117587	201866	0.5825	-0.7797	0.3496	0.82765	-5
735	pant62	546131	546304	+	174	4960.17	8543.11	0.5806	-0.7844	0.57045	0.91466	-3
736	FR025161	298819	298892	-	74	130938	226289	0.5786	-0.7893	0.36061	0.83066	-8
737	pant134	1348836	1349074	-	239	2088.26	3629.94	0.5753	-0.7976	0.36141	0.83066	-3
738	SPA0048	990900	991100	+	201	28944.1	50329.7	0.5751	-0.7981	0.34635	0.82765	-1
739	pant147	1482904	1482991	-	88	2626.92	4568.4	0.575	-0.7983	0.59943	0.91683	-3
740	pant440	5323178	5323345	+	168	1296.53	2262.11	0.5732	-0.803	0.37515	0.84122	-3
741	pant164.rc	1773494	1773592	-	99	436.443	762.865	0.5721	-0.8056	0.4397	0.87355	-3
742	pant136	1355391	1355625	+	235	1846.96	3248.47	0.5686	-0.8146	0.35109	0.82765	-3
743	pant191	2230425	2230600	+	176	762.147	1350.17	0.5645	-0.825	0.38566	0.84122	-3
744	SPA0037	2614800	2614900	+	101	2909.96	5171.57	0.5627	-0.8296	0.33358	0.82328	-1
745	FR334764	3514849	3514921	-	73	567510	1.015e+06	0.5591	-0.8388	0.5772	0.91466	-8
746	P6	971645	972154	-	510	1142.84	2047.1	0.5583	-0.841	0.36312	0.83066	-9
747	pant261	3123173	3123434	-	262	38890.2	70039.9	0.5553	-0.8488	0.31886	0.81311	-3
748	pant44	363032	363166	-	135	210.225	379.216	0.5544	-0.8511	0.58418	0.91466	-3
749	SPA0079	3123200	3123500	-	301	39093	70559.1	0.554	-0.8519	0.31701	0.81223	-1
750	FR240955	2905969	2906052	-	84	279012	505439	0.552	-0.8572	0.31381	0.81181	-8
751	FR064866.1	5086929	5087001	-	73	142480	258680	0.5508	-0.8604	0.31234	0.81181	-8
752	pant81	804295	804574	+	280	4109.57	7472.64	0.5499	-0.8626	0.3129	0.81181	-3
753	pant90.rc	884351	884629	-	279	1204.82	2198.46	0.548	-0.8677	0.38049	0.84122	-3
754	pant451.fw	5472178	5472292	+	115	1120.09	2057.73	0.5443	-0.8774	0.57748	0.91466	-3
755	pant26.fw	223577	223723	+	147	1018.86	1873.82	0.5437	-0.879	0.40085	0.85908	-3
756	pant424	5171891	5172157	-	267	1904.45	3504.09	0.5435	-0.8797	0.31688	0.81223	-3
757	pant128	1266929	1267100	-	172	1626.1	3011.79	0.5399	-0.8892	0.56999	0.91466	-3
758	pant427.rc	5203330	5203607	-	278	10285.1	19087.7	0.5388	-0.8921	0.58733	0.91466	-3
759	pant221	2707261	2707595	+	335	14269	26516.8	0.5381	-0.894	0.28595	0.79545	-3
760	pant460.fw	5647596	5647784	+	189	3499.5	6541.89	0.5349	-0.9026	0.29879	0.80172	-3
761	pant388	4713459	4713664	+	206	483.471	904.263	0.5347	-0.9033	0.3523	0.82765	-3
762	pant474	5817046	5817146	+	101	3968.94	7458.06	0.5322	-0.91	0.59469	0.91683	-3
763	pant357	4326945	4327123	+	179	910.678	1715.34	0.5309	-0.9135	0.32805	0.82244	-3
764	SPA0078	2705600	2705800	-	201	519.007	987.421	0.5256	-0.9279	0.35991	0.83066	-1
765	FR073724	3173841	3173913	-	73	51676.4	98565.8	0.5243	-0.9316	0.27502	0.78387	-8
766	FR377372	5196972	5197117	+	146	4248.08	8148.03	0.5214	-0.9396	0.27406	0.78387	-8
767	pant176.rc	2012651	2012770	-	120	287.323	552.308	0.5202	-0.9428	0.38304	0.84122	-3
768	pant477	5835909	5835984	-	76	1650.45	3179.62	0.5191	-0.946	0.29092	0.80096	-3
769	pant504	6167543	6167752	+	210	4239.28	8180.04	0.5182	-0.9483	0.27198	0.78387	-3
770	pant409	5030276	5030516	+	241	12431.6	24080.7	0.5162	-0.9539	0.26592	0.78387	-3
771	pant317	3841795	3842086	-	292	2335.37	4553.86	0.5128	-0.9634	0.4705	0.88721	-3
772	SPA0066	4473500	4473700	-	201	17716.9	34737.5	0.51	-0.9714	0.25209	0.76918	-1
773	SPA0073	1205000	1205100	-	101	2034.39	4000.82	0.5085	-0.9757	0.33569	0.82328	-1
774	FR186259	1947578	1947659	+	82	25634.6	50571.8	0.5069	-0.9802	0.25204	0.76918	-8
775	pant416.rc	5086761	5086889	-	129	1997.44	3956.34	0.5049	-0.986	0.35109	0.82765	-3
776	pant33	297591	297937	+	347	4020.36	7969.35	0.5045	-0.9871	0.25042	0.76918	-3
777	SPA0047	6110800	6111000	-	201	6499.47	13055.5	0.4978	-1.0063	0.2436	0.76918	-1
778	pant73	773742	773924	+	183	914.172	1852.58	0.4935	-1.019	0.32154	0.81604	-3
779	FR214526	1947448	1947520	+	73	237680	481917	0.4932	-1.0198	0.23476	0.7619	-8
780	SPA0139	5282368	5282768		401	884.836	1803.35	0.4907	-1.0272	0.26909	0.78387	-1
781	SPA0137	1720609	1720709		101	600.399	1223.9	0.4906	-1.0275	0.28005	0.78722	-1
782	pant207.rc	2451228	2451464	-	237	247.897	508.155	0.4878	-1.0355	0.35068	0.82765	-3
783	SPA0167	1264912	1265312		401	1689.97	3483.31	0.4852	-1.0435	0.52566	0.91098	-1
784	pant82.rc	804581	804652	-	72	82.943	171.129	0.4847	-1.0449	0.58547	0.91466	-3
785	P9.1	1436545	1436618	+	74	2230.35	4604.23	0.4844	-1.0457	0.24156	0.76918	(9) (13)
786	SPA0006	3044700	3044900	+	201	12653.3	26278.1	0.4815	-1.0543	0.26516	0.78387	-1
787	pant319.rc	3843449	3843551	-	103	10305.3	21425.5	0.481	-1.0559	0.59285	0.91683	-3
788	PK-G12rRNA.2	6040361	6040468	-	108	2019.86	4205.6	0.4803	-1.0581	0.59604	0.91683	-5
789	pant4.fw	53658	54002	+	345	12631.7	26320.9	0.4799	-1.0592	0.41634	0.86422	-3
790	pant106.fw	1063787	1064073	+	287	1832.77	3834.67	0.4779	-1.0651	0.23346	0.7619	-3
791	pant505.fw	6172877	6172977	+	101	3733.74	7819.6	0.4775	-1.0665	0.31581	0.81223	-3
792	pant29	264600	264954	-	355	1239.46	2609.45	0.475	-1.074	0.23247	0.7619	-3
793	pant123.rc	1248655	1248804	-	150	347.438	733.661	0.4736	-1.0784	0.3056	0.80814	-3
794	FR107278.1	4792059	4792132	-	74	540415	1.16789e+06	0.4627	-1.1118	0.40913	0.85918	-8
795	pant192	2232100	2232186	+	87	2070.33	4492.83	0.4608	-1.1178	0.3465	0.82765	-3
796	pant103	1045522	1045656	-	135	106294	231515	0.4591	-1.123	0.55256	0.91466	-3
797	pant336.fw	4009456	4009526	+	71	365.608	797.787	0.4583	-1.1257	0.26701	0.78387	-3
798	P9	1436491	1436618	+	128	3125.72	6851.73	0.4562	-1.1323	0.20044	0.70863	(9) (13)
799	FR406846	1436500	1436618	+	119	3113.55	6825.97	0.4561	-1.1325	0.20048	0.70863	-8
800	pant426.fw	5182285	5182374	+	90	3540.97	7768.65	0.4558	-1.1335	0.1983	0.70659	-3
801	phrS	3705521	3705161	-	-359	0.6761	1.4882	0.4543	-1.1383	0.9944	1	-13
802	SPA0143	437564	437864		301	1582.83	3493.29	0.4531	-1.1421	0.2369	0.76651	-1
803	pant193	2233636	2233805	+	170	71074.7	157392	0.4516	-1.147	0.54352	0.91466	-3
804	SPA0138	1163027	1163327		301	11114.8	24669.2	0.4506	-1.1502	0.17867	0.68835	-1
805	FR191649.1	3475652	3475725	-	74	763346	1.70906e+06	0.4466	-1.1628	0.38388	0.84122	-8
806	pant180.fw	2068748	2068961	+	214	487.463	1093.85	0.4456	-1.166	0.3254	0.81857	-3
807	FR269357.2	3475655	3475723	-	69	711744	1.59845e+06	0.4453	-1.1672	0.38408	0.84122	-8
808	pant54	514536	514620	+	85	688.765	1561.4	0.4411	-1.1808	0.21741	0.73933	-3
809	pant52.fw	501123	501317	+	195	6477.31	14683.9	0.4411	-1.1808	0.16853	0.67607	-3
810	SPA0157	380028	380328		301	776.888	1779.28	0.4366	-1.1955	0.21238	0.72902	-1
811	pant377	4559856	4560204	+	349	4160.54	9553.47	0.4355	-1.1993	0.16922	0.67625	-3
812	pant90.fw	884351	884629	+	279	1894.52	4358.79	0.4346	-1.2021	0.30798	0.81043	-3
813	pant460.rc	5647596	5647784	-	189	4058.63	9471.64	0.4285	-1.2226	0.16222	0.67607	-3
814	pant412	5038743	5038856	+	114	435.967	1018.74	0.4279	-1.2245	0.22231	0.74403	-3
815	pant288	3441450	3441689	-	240	20744.6	48628.8	0.4266	-1.2291	0.478	0.88721	-3
816	pant450.fw	5447495	5447604	+	110	1426.64	3353.13	0.4255	-1.2329	0.1685	0.67607	-3
817	pant6.rc	55066	56182	-	1117	4637.28	10937.5	0.424	-1.2379	0.15614	0.66623	-3
818	pant189	2153211	2153381	+	171	1347.26	3214.62	0.4191	-1.2546	0.1585	0.67097	-3
819	pant140	1381509	1381765	+	257	3392.5	8142.08	0.4167	-1.263	0.14658	0.64602	-3
820	prrF1	5283960	5284110	+	151	11252.8	27518.4	0.4089	-1.2901	0.13459	0.63015	(9) (4) (13) (17)
821	SSU_rRNA_archaea.1	722121	723629	+	1509	106784	261179	0.4089	-1.2903	0.13066	0.63015	-5
822	FR039888	5283960	5284111	+	152	11254.1	27533.4	0.4087	-1.2907	0.13442	0.63015	-8
823	PrrF	5283960	5284111	+	152	11254.1	27533.4	0.4087	-1.2907	0.13442	0.63015	(9) (4) (13) (17)
824	SPA0140	8500	8700		201	118.214	290.168	0.4074	-1.2955	0.3205	0.81534	-1
825	FR068527	5242027	5242100	+	74	1.09036e+06	2.68243e+06	0.4065	-1.2987	0.16449	0.67607	-8
826	SPA0178	4632556	4632856		301	680.758	1679.18	0.4054	-1.3025	0.24639	0.76918	-1
827	FR265857.1	5541831	5541914	+	84	4.51912e+06	1.11758e+07	0.4044	-1.3063	0.22218	0.74403	-8
828	FR016793.3	6042572	6042725	-	154	3262.49	8085.49	0.4035	-1.3094	0.49908	0.90178	-8
829	pant353	4295455	4296062	-	608	1960.24	5117.41	0.3831	-1.3844	0.12156	0.59701	-3
830	SPA0095	1997000	1997400	+	401	1457.07	3834.74	0.38	-1.3961	0.11742	0.58746	-1
831	pant209.rc	2493101	2493210	-	110	48.6843	129.066	0.3772	-1.4066	0.43147	0.87355	-3
832	pant166	1802750	1803294	+	545	3797.88	10182.5	0.373	-1.4228	0.10287	0.55365	-3
833	pant251.fw	3094233	3094534	+	302	3280.84	8856.03	0.3705	-1.4326	0.098701	0.53642	-3
834	pant93	913662	913761	+	100	543.467	1469.33	0.3699	-1.4349	0.50588	0.90469	-3
835	pant16.fw	153324	153524	+	201	495.325	1342.69	0.3689	-1.4387	0.14053	0.63236	-3
836	pant328	3937547	3937816	+	270	426.795	1160.45	0.3678	-1.4431	0.14805	0.64986	-3
837	SPA0002	2568400	2569000	-	601	4587.4	12568.9	0.365	-1.4541	0.094301	0.52858	-1
838	pant43.fw	356490	356599	+	110	2408.17	6627.77	0.3633	-1.4606	0.098367	0.53642	-3
839	pant210.rc	2521175	2521247	-	73	2438.04	6790.08	0.3591	-1.4777	0.094369	0.52858	-3
840	PK-G12rRNA.3	5264877	5264984	-	108	2063.7	5758.51	0.3584	-1.4805	0.28926	0.80052	-5
841	FR016793.2	5267088	5267241	-	154	2916.76	8192.61	0.356	-1.49	0.47993	0.88721	-8
842	pant122	1246048	1246223	+	176	2363.45	6716.99	0.3519	-1.5069	0.48059	0.88721	-3
843	SPA0003	3087500	3087800	+	301	9579.61	27495.2	0.3484	-1.5211	0.40665	0.85918	-1
844	pant402	4888276	4888582	+	307	1551.11	4456.43	0.3481	-1.5226	0.089981	0.5256	-3
845	SSU_rRNA_bacteria.1	722096	723631	+	1536	133690	384285	0.3479	-1.5233	0.076805	0.49943	-5
846	FR279804	4281666	4281749	+	84	640177	1.88963e+06	0.3388	-1.5616	0.06869	0.47106	-8
847	pant63.fw	559211	559544	+	334	7745.18	22899.5	0.3382	-1.5639	0.46166	0.88609	-3
848	SPA0141	40479	40679		201	552.633	1634.86	0.338	-1.5648	0.17378	0.6763	-1
849	SPA0007	3843200	3843400	+	201	9166.84	27295.1	0.3358	-1.5741	0.067804	0.47106	-1
850	FR166103	5238278	5238349	+	72	412501	1.22857e+06	0.3358	-1.5745	0.067774	0.47106	-8
851	pant461.rc	5654418	5654798	-	381	2069.93	6187.02	0.3346	-1.5797	0.33463	0.82328	-3
852	pant71	707436	707677	+	242	1243.47	3770.83	0.3298	-1.6005	0.078342	0.49943	-3
853	pant45	367249	367433	-	185	19785.1	60032.4	0.3296	-1.6013	0.062201	0.47106	-3
854	pant15.fw	143369	143529	+	161	273.259	839.535	0.3255	-1.6193	0.11764	0.58746	-3
855	pant456.fw	5579547	5579621	+	75	435.914	1339.6	0.3254	-1.6197	0.095006	0.52858	-3
856	pant20	188728	188861	+	134	436.871	1345.28	0.3247	-1.6226	0.10357	0.55462	-3
857	pant244.fw	3044769	3044839	+	71	4668.89	14508	0.3218	-1.6357	0.059958	0.47106	-3
858	pant34.fw	298455	298687	+	233	1131.61	3571.38	0.3169	-1.6581	0.06579	0.47106	-3
859	pant244.rc	3044769	3044839	-	71	257.377	822.021	0.3131	-1.6753	0.11168	0.57781	-3
860	prrH	5283960	5284319	+	360	17453.2	55921.9	0.3121	-1.6799	0.053441	0.45067	-10
861	pant457	5580773	5580854	-	82	105.146	337.291	0.3117	-1.6816	0.18612	0.6982	-3
862	FR366118.1	991656	991729	+	74	1.06232e+06	3.41618e+06	0.311	-1.6852	0.19177	0.6982	-8
863	FR069963	2923226	2923298	-	73	115257	374634	0.3077	-1.7006	0.36453	0.83066	-8
864	SPA0116	3127700	3127900	+	201	1657.49	5411.43	0.3063	-1.707	0.087084	0.52537	-1
865	pant28.fw	245760	245915	+	156	980.294	3203.86	0.306	-1.7085	0.065714	0.47106	-3
866	pant403.rc	4893521	4893633	-	113	39684.4	130011	0.3052	-1.712	0.52967	0.91466	-3
867	mini-ykkC.1	3653057	3653113	+	57	367.793	1208.68	0.3043	-1.7165	0.41801	0.86593	-5
868	FR272319	991260	991347	+	88	1.08428e+06	3.57377e+06	0.3034	-1.7207	0.047449	0.42392	-8
869	pant228	2843524	2843740	+	217	1825.83	6047.59	0.3019	-1.7278	0.050779	0.44496	-3
870	pant218	2629644	2629914	+	271	2296.08	7647.76	0.3002	-1.7359	0.051249	0.44496	-3
871	pant446.rc	5383814	5383886	-	73	324.456	1081.12	0.3001	-1.7364	0.084644	0.51802	-3
872	pant138.rc	1372693	1372804	-	112	253.166	845.755	0.2993	-1.7402	0.52121	0.90987	-3
873	pant249.fw	3088213	3088434	+	222	1108.2	3801.99	0.2915	-1.7785	0.13702	0.63015	-3
874	SPA0098	410900	411500	+	601	3108.2	10857.4	0.2863	-1.8045	0.040483	0.40482	-1
875	pant118	1163013	1163160	+	148	9025.68	31694.2	0.2848	-1.8121	0.037244	0.38556	-3
876	SPA0134	2966810	2967110		301	4224.67	14840.7	0.2847	-1.8127	0.19119	0.6982	-1
877	P10	1807682	1807753	+	72	115.626	409.007	0.2827	-1.8227	0.43736	0.87355	-9
878	pant72	727470	727602	+	133	670.631	2391.65	0.2804	-1.8344	0.047894	0.42392	-3
879	pant385.fw	4670823	4671197	+	375	1008.34	3637.94	0.2772	-1.8511	0.043124	0.40873	-3
880	pant494	6037875	6038041	-	167	377.531	1366.32	0.2763	-1.8556	0.099171	0.53642	-3
881	pant276.fw	3293795	3294072	+	278	997.489	3725.66	0.2677	-1.9011	0.037658	0.38556	-3
882	pant164.fw	1773494	1773592	+	99	271.465	1018.04	0.2667	-1.907	0.06848	0.47106	-3
883	FR174702	3206409	3206495	+	87	392072	1.4754e+06	0.2657	-1.9119	0.026672	0.33216	-8
884	pant220	2705330	2705770	-	441	4683.28	17696.1	0.2647	-1.9178	0.24023	0.76918	-3
885	FR035380	3524013	3524085	+	73	7.51749e+06	2.84683e+07	0.2641	-1.921	0.24733	0.76918	-8
886	pant181	2068964	2069268	+	305	2750.82	10531.8	0.2612	-1.9368	0.13855	0.63015	-3
887	pant12.rc	123728	123839	-	112	280.236	1079.05	0.2597	-1.945	0.061155	0.47106	-3
888	FR391946	2918607	2918677	-	71	1.20821e+06	4.67631e+06	0.2584	-1.9525	0.035822	0.38556	-8
889	pant35	301059	301154	+	96	1354.99	5406.96	0.2506	-1.9965	0.13345	0.63015	-3
890	pant314	3772905	3773012	+	108	347.333	1386.64	0.2505	-1.9972	0.39362	0.85512	-3
891	PhrY	5859480	5859674	+	195	1506.18	6081.85	0.2477	-2.0136	0.024973	0.32366	-13
892	SPA0117	3414600	3414800	+	201	1505.27	6088.47	0.2472	-2.0161	0.064286	0.47106	-1
893	pant225	2761392	2761657	-	266	7329.4	29970.1	0.2446	-2.0318	0.35715	0.83066	-3
894	SPA0133	3221081	3221181		101	95.6751	391.6	0.2443	-2.0332	0.23943	0.76918	-1
895	pant158.fw	1681845	1681933	+	89	399.039	1635.16	0.244	-2.0348	0.32384	0.81857	-3
896	pant512	6259392	6259552	+	161	464.034	1902.09	0.244	-2.0353	0.037019	0.38556	-3
897	gabT	301106	301170	+	65	610.888	2563.33	0.2383	-2.069	0.027585	0.33276	-5
898	FR350333.1	4791955	4792027	-	73	51170.4	214757	0.2383	-2.0693	0.36355	0.83066	-8
899	P2	356478	356615	+	138	2474.69	10516.2	0.2353	-2.0873	0.052596	0.44707	-9
900	pant422.fw	5146428	5146671	+	244	994.001	4311.26	0.2306	-2.1168	0.020394	0.31655	-3
901	pant285.fw	3414160	3414264	+	105	289.558	1264.64	0.229	-2.1268	0.037326	0.38556	-3
902	pant291.rc	3475180	3475456	-	277	1115.14	4872.91	0.2288	-2.1276	0.39661	0.85908	-3
903	SPA0008	5383800	5384000	+	201	7782.98	34298	0.2269	-2.1397	0.01513	0.25744	-1
904	pant162.fw	1732291	1732390	+	100	603.821	2667.99	0.2263	-2.1436	0.065224	0.47106	-3
905	pant243.fw	3037611	3037811	+	201	586.23	2594.7	0.2259	-2.146	0.023936	0.32365	-3
906	pant387.fw	4713137	4713370	+	234	369.573	1644.21	0.2248	-2.1535	0.3049	0.80814	-3
907	pant141	1400537	1400648	+	112	443.457	1987.23	0.2232	-2.1639	0.025083	0.32366	-3
908	pant224.fw	2760623	2760747	+	125	3788.39	17190.2	0.2204	-2.1819	0.33638	0.82328	-3
909	pant463	5695214	5695341	+	128	1151.4	5229.75	0.2202	-2.1834	0.29042	0.80096	-3
910	pant4.rc	53658	54002	-	345	543.08	2493.43	0.2178	-2.1989	0.021756	0.32362	-3
911	prrF2	5284172	5284319	+	148	5967.62	27492.4	0.2171	-2.2038	0.013153	0.23989	(9) (4) (13)
912	FR027001	5284172	5284320	+	149	5969.72	27546.7	0.2167	-2.2061	0.01306	0.23989	-8
913	PrrF.1	5284172	5284320	+	149	5969.72	27546.7	0.2167	-2.2061	0.01306	0.23989	(9) (4) (13)
914	pant318.fw	3843293	3843364	+	72	2772.6	12817.6	0.2163	-2.2088	0.012634	0.23989	-3
915	pant130	1284338	1284437	+	100	373.476	1733.56	0.2154	-2.2147	0.3488	0.82765	-3
916	pant159.fw	1703072	1703249	+	178	1901.82	8939.36	0.2127	-2.2328	0.024195	0.32365	-3
917	PK-G12rRNA.1	726372	726479	+	108	2934.06	13866.2	0.2116	-2.2406	0.068413	0.47106	-5
918	pant195.fw	2291596	2291763	+	168	976.212	4655.44	0.2097	-2.2537	0.26209	0.78387	-3
919	P24	4444697	4444952	-	256	381.518	1831.75	0.2083	-2.2634	0.021743	0.32362	(9) (13)
920	PK-G12rRNA	4789349	4789456	-	108	2089.14	10208	0.2047	-2.2887	0.010779	0.222	-5
921	pant451.rc	5472178	5472292	-	115	162.914	800.926	0.2034	-2.2976	0.20259	0.71187	-3
922	FR405937	4444696	4444952	-	257	381.518	1890.43	0.2018	-2.3089	0.019101	0.30533	-8
923	pant115	1117635	1117968	+	334	1503.65	7514.07	0.2001	-2.3211	0.010429	0.21902	-3
924	pant10.fw	65587	66281	+	695	5012.3	25187.3	0.199	-2.3292	0.015144	0.25744	-3
925	pant245	3050173	3050313	+	141	332.845	1676.15	0.1986	-2.3322	0.036739	0.38556	-3
926	SPA0162	2910811	2911211		401	27613	143444	0.1925	-2.3771	0.44058	0.87355	-1
927	pant23	196750	196823	+	74	573.527	2980.86	0.1924	-2.3778	0.11127	0.57781	-3
928	mini-ykkC	2052878	2052926	+	49	428.153	2247.33	0.1905	-2.392	0.41267	0.86323	-5
929	pant485.fw	5924373	5924582	+	210	1432.34	7713.85	0.1857	-2.4291	0.067139	0.47106	-3
930	pant231.fw	2943992	2944212	+	221	1114.11	6075.67	0.1834	-2.4471	0.0076796	0.1788	-3
931	pant432	5242933	5243127	+	195	493.482	2730.7	0.1807	-2.4682	0.009561	0.21333	-3
932	FR334764.1	3515142	3515214	-	73	618464	3.55173e+06	0.1741	-2.5218	0.068742	0.47106	-8
933	pant21	188903	189044	+	142	202.418	1163.98	0.1739	-2.5237	0.018395	0.2985	-3
934	pant341.fw	4080262	4080358	+	97	233.525	1351.88	0.1727	-2.5333	0.012826	0.23989	-3
935	FR016793	724115	724268	+	154	3283.23	20343.6	0.1614	-2.6314	0.0033103	0.10565	-8
936	SPA0080	3147500	3147600	+	101	1400.89	8776.78	0.1596	-2.6474	0.0040914	0.11263	-1
937	SPA0057	782900	783600	+	701	1040.14	6822.08	0.1525	-2.7134	0.29782	0.80141	-1
938	pant495	6042772	6042872	+	101	6794.41	45263.2	0.1501	-2.7359	0.0020427	0.078132	-3
939	pant180.rc	2068748	2068961	-	214	54.8202	369.692	0.1483	-2.7535	0.046477	0.42392	-3
940	pant416.fw	5086761	5086889	+	129	851.932	5780.45	0.1474	-2.7624	0.18718	0.6982	-3
941	SPA0097	3129600	3129700	+	101	527.688	3649.85	0.1446	-2.7901	0.0032912	0.10565	-1
942	pant292.fw	3545653	3545831	+	179	1068.69	7420.44	0.144	-2.7957	0.002381	0.087931	-3
943	pant458.fw	5583649	5583870	+	222	3049.03	21859.7	0.1395	-2.8419	0.0016393	0.073155	-3
944	pant89.fw	883433	883594	+	162	2073.7	14899.6	0.1392	-2.845	0.07142	0.48412	-3
945	pant25	218894	218999	+	106	78.797	567.24	0.1389	-2.8477	0.023997	0.32365	-3
946	pant178	2028243	2028416	+	174	2098.39	15571.7	0.1348	-2.8916	0.37343	0.84122	-3
947	pant219.fw	2687349	2687474	+	126	303.603	2267.84	0.1339	-2.9011	0.10723	0.56583	-3
948	pant18	176133	176214	-	82	1163.57	8752.09	0.1329	-2.9111	0.27965	0.78722	-3
949	pant256.fw	3110558	3110777	+	220	274.462	2064.54	0.1329	-2.9111	0.0035519	0.10565	-3
950	pant389.fw	4783131	4783217	+	87	489.06	3729.51	0.1311	-2.9309	0.0019648	0.078132	-3
951	pant446.fw	5383814	5383886	+	73	2727.23	21488.1	0.1269	-2.978	0.0010477	0.051005	-3
952	pant466.fw	5718584	5718804	+	221	3838.44	30602.5	0.1254	-2.9951	0.00089227	0.047781	-3
953	pant229.fw	2893863	2894130	+	268	889.193	7209.87	0.1233	-3.0194	0.0011586	0.053949	-3
954	SPA0027	781000	781300	+	301	246.668	2202.12	0.112	-3.1583	0.017393	0.28658	-1
955	pant240.fw	3035720	3036327	+	608	1274.17	11557.3	0.1102	-3.1812	0.00052936	0.033349	-3
956	pant149.fw	1486012	1486265	+	254	2416.02	22886.4	0.1056	-3.2438	0.00037619	0.025181	-3
957	SPA0054	176100	176200	-	101	1117.57	10753.6	0.1039	-3.2664	0.27926	0.78722	-1
958	pant510.fw	6240638	6240792	+	155	1203.16	11848.8	0.1015	-3.2998	0.11713	0.58746	-3
959	pant497.fw	6051319	6051484	+	166	2062.64	21259.6	0.097	-3.3655	0.00024848	0.019009	-3
960	P10.2	899562	899633	-	72	8.1519	84.596	0.0964	-3.3754	0.18891	0.6982	-9
961	P27	4781786	4781978	+	193	1686.62	17649.9	0.0956	-3.3875	0.00022595	0.019009	-9
962	SPA0106	4622700	4622800	+	101	773.077	8118.36	0.0952	-3.3925	0.090127	0.5256	-1
963	pant207.fw	2451228	2451464	+	237	172.367	1931.52	0.0892	-3.4862	0.16574	0.67607	-3
964	FR345595	5325866	5325986	-	121	2936.12	32905.9	0.0892	-3.4864	0.29562	0.80141	-8
965	S15	5325866	5325986	-	121	2936.12	32905.9	0.0892	-3.4864	0.29562	0.80141	-5
966	pant173.fw	1948239	1948395	+	157	1047.56	11855.6	0.0884	-3.5005	0.00086004	0.047781	-3
967	pant471.fw	5790193	5790397	+	205	258.694	2939.96	0.088	-3.5065	0.23034	0.75905	-3
968	P16	3318663	3318859	+	197	1492.46	16992.7	0.0878	-3.5092	0.030518	0.34518	-9
969	FR406601	3318663	3318859	+	197	1492.46	16992.7	0.0878	-3.5092	0.030518	0.34518	-8
970	SPA0056	781400	782200	+	801	582.997	6707.78	0.0869	-3.5243	0.045292	0.42181	-1
971	FR016793.1	4791560	4791713	-	154	3009.06	35459.1	0.0849	-3.5588	0.043995	0.41332	-8
972	pant39	339649	339764	+	116	1665.63	20331.1	0.0819	-3.6095	0.086882	0.52537	-3
973	pant397.fw	4861124	4861399	+	276	629.335	8090.99	0.0778	-3.6844	0.0001061	0.01033	-3
974	pant390	4791760	4791860	+	101	7667.04	101742	0.0754	-3.7301	0.060982	0.47106	-3
975	pant475.fw	5820448	5820845	+	398	960.365	13114.9	0.0732	-3.7715	0.0378	0.38556	-3
976	P5	912791	912861	+	71	125.893	1759.93	0.0715	-3.8053	0.00024293	0.019009	(9) (4)
977	pant131.fw	1292441	1292545	+	105	268.258	3792.49	0.0707	-3.8215	0.010193	0.21833	-3
978	pant46.fw	371843	371948	+	106	458.373	6772.64	0.0677	-3.8851	5.1417e-05	0.0068834	-3
979	pant320.fw	3865152	3865261	+	110	687.008	10191.8	0.0674	-3.8909	0.00095087	0.048494	-3
980	pant427.fw	5203330	5203607	+	278	1288.97	19377.4	0.0665	-3.9101	0.18427	0.6982	-3
981	pant318.rc	3843293	3843364	-	72	390.74	5980.5	0.0653	-3.936	0.1819	0.69578	-3
982	pant414.fw	5061315	5061556	+	242	603.561	9334.53	0.0647	-3.951	3.2218e-05	0.0049293	-3
983	pant100.fw	999767	999920	+	154	364.858	5835.89	0.0625	-3.9995	0.07496	0.49865	-3
984	pant198.fw	2330834	2330934	+	101	391.724	6359.83	0.0616	-4.0211	0.0034603	0.10565	-3
985	pant182	2070481	2070599	+	119	222.67	3832.05	0.0581	-4.1051	0.0019752	0.078132	-3
986	rgsA	3318747	3318868	+	122	889.876	15350.9	0.058	-4.1086	0.038356	0.38754	(4) (9) (11) (13)
987	PA5316.1	5986120	5986170	+	51	568.594	10156.8	0.056	-4.1589	1.518e-05	0.0027097	-13
988	pant24.fw	213440	213626	+	187	1059.03	20044.1	0.0528	-4.2424	8.1643e-06	0.0017488	-3
989	PA4406.1	4939194	4939277	+	84	1920.54	36496.4	0.0526	-4.2482	6.3559e-06	0.0017018	-13
990	pant403.fw	4893521	4893633	+	113	6448.87	133332	0.0484	-4.3698	0.24467	0.76918	-3
[truncated: 17 more rows]
