# Supplementary material for: Global transcriptome responses including small RNAs during mixed‐species interactions with methicillin‐resistant Staphylococcus aureus and Pseudomonas aeruginosa
Source: Microbiologyopen. 2016 Nov 21;6(3):e00427. doi: 10.1002/mbo3.427 (PMC5458535; doi:10.1002/mbo3.427)
Supplement: Supplementary file 6 [file MBO3-6-na-s006.xlsx]

## Sheet: (Tab1) Known sRNAs BF vs MBF
No.	sRNA ID	Starta	Enda	Strandb	Size (nt)c	Mean A (Mix Biofilm)	Mean B (Biofilm)	Fold Change (A/B)	Log2(A/B)d	p Value	adjusted p Value	Referencee
1	JKD6008sRNA145	761795	761833	-	39	59.5336	0.7666	77.6605	6.2791	0.13143	0.2524	-2
2	JKD6008sRNA18	141980	142240	-	261	788.357	38.2554	20.6077	4.3651	1.1959e-09	9.1647e-09	-2
3	JKD6008sRNA201	1139089	1139359	+	271	5542.75	282.858	19.5955	4.2925	1.0046e-14	1.7792e-13	-2
4	JKD6008sRNA22	191921	192271	-	351	523.781	37.7763	13.8653	3.7934	0.00019831	0.00089462	-2
5	JKD6008sRNA202	1142973	1143236	-	264	9298.09	680.473	13.6642	3.7723	1.6466e-44	6.5618e-42	-2
6	JKD6008sRNA192	1037193	1037413	-	221	123.672	9.0851	13.6127	3.7669	0.033802	0.081636	-2
7	Teg121	2041580	2041625	+	46	200.676	29.2872	6.852	2.7765	0.25737	0.42063	-1
8	JKD6008sRNA144	753193	753225	-	33	125.536	18.7059	6.711	2.7465	0.091765	0.18657	-2
9	Teg129	161017	161050	-	34	334.654	55.1943	6.0632	2.6001	0.0070124	0.020892	-1
10	JKD6008sRNA396	2742606	2742915	+	310	5860.47	1097.32	5.3407	2.417	0.18681	0.33458	-2
11	JKD6008sRNA251	2555304	2555337	+	34	105.874	21.7323	4.8718	2.2844	0.18733	0.33476	-2
12	JKD6008sRNA17	140650	140865	-	216	5101.16	1057.77	4.8226	2.2698	5.0154e-10	4.1209e-09	-2
13	JKD6008sRNA197	1120832	1120863	-	32	672.048	142.483	4.7167	2.2378	0.0039772	0.012991	-2
14	Teg132	2614848	2614884	-	37	5724.56	1269.15	4.5106	2.1733	2.0709e-09	1.5282e-08	-1
15	JKD6008sRNA395	2727497	2727677	+	181	69.456	15.6879	4.4274	2.1464	0.32632	0.48814	-2
16	JKD6008sRNA87	451608	451829	-	222	67.3914	15.7649	4.2748	2.0959	0.35051	0.51542	-2
17	JKD6008sRNA52	352508	352632	-	125	1273.78	322.611	3.9484	1.9813	3.9216e-05	0.00019657	-2
18	JKD6008sRNA141	740108	741116	+	1009	1.02207e+06	272552	3.75	1.9069	1.9851e-27	5.4556e-26	-2
19	Teg20as	740108	741116	+	1009	1.02207e+06	272552	3.75	1.9069	1.9851e-27	5.4556e-26	-1
20	Teg23as	2154635	2154671	+	37	152.179	41.4244	3.6737	1.8772	0.38901	0.55365	-1
21	JKD6008sRNA343	2332643	2332855	+	213	107.665	29.5634	3.6418	1.8647	0.43268	0.59973	-2
22	Ssau2716.1	2771985	2772088	-	104	37.7523	10.9231	3.4562	1.7892	0.56466	0.71095	-1
23	JKD6008sRNA382	2609380	2609452	+	73	876732	257431	3.4057	1.768	1.0077e-20	2.231e-19	-2
24	Ssau2545.3	2609381	2609455	+	75	879951	258596	3.4028	1.7667	1.3751e-20	2.8841e-19	-3
25	Teg131	2609377	2609443	+	67	778890	229530	3.3934	1.7627	1.057e-20	2.2768e-19	-1
26	JKD6008sRNA188	1019436	1019685	-	250	1048.02	311.247	3.3672	1.7515	0.0006179	0.0025919	-2
27	JKD6008sRNA39	290140	290209	+	70	26.2768	8.2929	3.1686	1.6638	0.66459	0.78239	-2
28	JKD6008sRNA56	377223	377510	-	288	6491.65	2049.33	3.1677	1.6634	1.0728e-10	9.2941e-10	-2
29	JKD6008sRNA123	581537	581780	-	244	889.48	282.187	3.1521	1.6563	0.0034339	0.011499	-2
30	JKD6008sRNA28	227588	227669	-	82	20.9045	6.7084	3.1162	1.6398	0.71541	0.8204	-2
31	JKD6008sRNA193	1061655	1061828	+	174	6465.94	2104.08	3.073	1.6197	3.5411e-10	2.9399e-09	-2
32	JKD6008sRNA180	952165	952434	-	270	547.627	185.269	2.9558	1.5636	0.022264	0.056855	-2
33	Teg31	2665262	2665376	-	115	5914.51	2038.11	2.902	1.537	5.9324e-09	4.3377e-08	-1
34	JKD6008sRNA1	8442	8613	-	172	24806.5	8617.38	2.8787	1.5254	0.016979	0.045107	-2
35	Teg36as	2415418	2415869	-	452	17311.4	6043.05	2.8647	1.5184	8.8151e-11	7.7205e-10	-1
36	JKD6008sRNA351	2415417	2415870	-	454	17325.1	6052.67	2.8624	1.5172	8.265e-11	7.3192e-10	-2
37	JKD6008sRNA116	2180116	2180146	+	31	930.613	327.666	2.8401	1.506	0.0044639	0.014288	-2
38	Ssau857.1	881407	881901	+	495	27971.1	10066.7	2.7786	1.4743	0.01117	0.031459	-3
39	JKD6008sRNA386	2665282	2665330	-	49	2063.6	744.521	2.7717	1.4708	0.00010161	0.00048491	-2
40	JKD6008sRNA181	966535	966715	-	181	528.11	194.232	2.719	1.4431	0.12438	0.24121	-2
41	JKD6008sRNA297	2053527	2053751	+	225	704.409	260.717	2.7018	1.4339	0.04506	0.10174	-2
42	JKD6008sRNA33	258707	258917	+	211	1923.24	712.78	2.6982	1.432	0.00021171	0.00094265	-2
43	JKD6008sRNA353	2420221	2420320	-	100	4440.64	1676.16	2.6493	1.4056	6.4412e-07	3.9188e-06	-2
44	Teg113	1410734	1410779	+	46	5882.12	2253.51	2.6102	1.3842	2.0906e-07	1.3546e-06	-1
45	JKD6008sRNA231	1410695	1410768	+	74	4339.7	1718.07	2.5259	1.3368	2.8164e-06	1.592e-05	-2
46	JKD6008sRNA319	2156081	2156306	+	226	84.0928	34.4964	2.4377	1.2855	0.46122	0.62729	-2
47	JKD6008sRNA266	1797826	1798071	+	246	562.758	231.165	2.4344	1.2836	0.052059	0.11426	-2
48	JKD6008sRNA366	2533927	2534044	+	118	1149.29	473.971	2.4248	1.2779	0.0063875	0.019284	-2
49	Teg25as	2533927	2534044	+	118	1149.29	473.971	2.4248	1.2779	0.0063875	0.019284	-1
50	JKD6008sRNA350	2406363	2406498	-	136	565.096	236.338	2.3911	1.2576	0.051373	0.11374	-2
51	JKD6008sRNA147	775639	775830	-	192	620.701	261.951	2.3695	1.2446	0.042868	0.097787	-2
52	JKD6008sRNA217	1274876	1274961	-	86	1386.22	594.295	2.3325	1.2219	0.00594	0.018069	-2
53	JKD6008sRNA327	2245277	2245475	+	199	4426.84	1970.29	2.2468	1.1679	2.9278e-05	0.00014958	-2
54	JKD6008sRNA285	5592	5801	+	210	579942	259703	2.2331	1.159	1.9803e-11	1.8252e-10	-2
55	JKD6008sRNA305	5596	5807	+	212	580358	259907	2.2329	1.1589	1.9873e-11	1.8252e-10	-2
56	Ssae1890.2	5591	5801	+	211	580021	259767	2.2328	1.1589	1.9924e-11	1.8252e-10	-3
57	JKD6008sRNA153	394907	394967	-	61	922.482	417.001	2.2122	1.1455	0.02527	0.062937	-2
58	JKD6008sRNA116	558333	558363	-	31	718.845	327.079	2.1978	1.136	0.06768	0.14308	-2
59	Teg24as	1995691	1995746	-	56	2103.07	956.928	2.1977	1.136	0.0017475	0.0066321	-1
60	JKD6008sRNA170	884087	884142	-	56	420.117	191.179	2.1975	1.1359	0.1282	0.2468	-2
61	JKD6008sRNA161	847713	848007	-	295	2540.4	1162.29	2.1857	1.1281	0.0010142	0.0040618	-2
62	JKD6008sRNA136	714533	714814	-	282	1142.32	523.882	2.1805	1.1247	0.051161	0.11358	-2
63	JKD6008sRNA190	1036845	1036925	-	81	138879	63730.9	2.1792	1.1238	1.7966e-10	1.5397e-09	-2
64	JKD6008sRNA191	1036847	1036935	-	89	140450	64673.8	2.1717	1.1188	2.1232e-10	1.7812e-09	-2
65	Teg29as	1995687	1995745	-	59	2144.59	989.279	2.1678	1.1163	0.001895	0.0070908	-1
66	Teg35as	1995686	1995746	-	61	2154.97	999.219	2.1567	1.1088	0.0019775	0.0072296	-1
67	JKD6008sRNA153	842964	843024	+	61	1589.74	748.736	2.1232	1.0863	0.007025	0.020892	-2
68	JKD6008sRNA42	299916	300187	-	272	8211.59	3871.2	2.1212	1.0849	3.2555e-06	1.8144e-05	-2
69	JKD6008sRNA45	394939	395001	-	63	830.55	393.336	2.1116	1.0783	0.043417	0.098304	-2
70	JKD6008sRNA59	395455	395584	-	130	164.184	77.8614	2.1087	1.0763	0.35929	0.52254	-2
71	JKD6008sRNA304	20344	20458	+	115	101273	48395.1	2.0926	1.0653	1.6629e-09	1.2386e-08	-2
72	Teg31as	1995681	1995747	-	67	2219.27	1070.93	2.0723	1.0512	0.0028413	0.0098886	-1
73	Teg34as	1995681	1995747	-	67	2219.27	1070.93	2.0723	1.0512	0.0028413	0.0098886	-1
74	JKD6008sRNA253	1726966	1727161	+	196	155.504	75.4621	2.0607	1.0431	0.4728	0.63578	-2
75	JKD6008sRNA320	2163850	2163916	+	67	610.851	299.914	2.0368	1.0263	0.21098	0.35971	-2
76	JKD6008sRNA194	1063231	1063404	+	174	1114.71	548.673	2.0317	1.0227	0.03093	0.075157	-2
77	Teg32as	1995675	1995746	-	72	2274.66	1121.1	2.029	1.0207	0.0033328	0.011255	-1
78	JKD6008sRNA179	938630	938813	-	184	609.261	301.153	2.0231	1.0166	0.18592	0.33374	-2
79	JKD6008sRNA156	825005	825063	+	59	11503.8	5710.77	2.0144	1.0104	4.7634e-06	2.6182e-05	-2
80	JKD6008sRNA119	575479	575820	-	342	5697.52	2850.23	1.999	0.9993	8.4802e-05	0.00041212	-2
81	Ssau470.1	476483	476638	-	156	3514.43	1764.36	1.9919	0.9941	0.028718	0.070424	-3
82	Teg102	1036824	1036925	-	102	145832	73220.4	1.9917	0.994	1.4651e-08	1.0154e-07	-1
83	JKD6008sRNA312	2102588	2102765	+	178	283.964	144.346	1.9672	0.9762	0.26819	0.43181	-2
84	Teg33as	1995678	1995779	-	102	2378.96	1212.5	1.962	0.9723	0.0042645	0.013816	-1
85	Teg37as	1132303	1132411	-	109	5840.14	2982.8	1.9579	0.9693	0.0025135	0.0089433	-1
86	JKD6008sRNA43	303853	304156	-	304	2430.3	1243.74	1.954	0.9665	0.0038039	0.012528	-2
87	JKD6008sRNA45	394885	394946	-	62	1082.59	556.702	1.9446	0.9595	0.039505	0.091262	-2
88	JKD6008sRNA45	2389038	2389095	+	58	3078.78	1589.44	1.937	0.9538	0.0019219	0.007094	-2
89	JKD6008sRNA158	834866	835130	-	265	1579.6	816.591	1.9344	0.9519	0.017236	0.045637	-2
90	JKD6008sRNA116	2296426	2296456	+	31	730.413	377.663	1.934	0.9516	0.081879	0.16931	-2
91	JKD6008sRNA19	160815	161045	-	231	2340.62	1221.71	1.9159	0.938	0.064584	0.13739	-2
92	JKD6008sRNA349	2388879	2389227	+	349	13728.6	7174.75	1.9135	0.9362	7.6353e-06	4.1117e-05	-2
93	Ssau1007.2	1036811	1036926	-	116	149150	78068.6	1.9105	0.9339	9.633e-08	6.345e-07	-3
94	Teg127	2528287	2528323	+	37	113.257	59.3924	1.9069	0.9313	0.59513	0.72795	-1
95	Teg40as	884030	884329	-	300	2969.82	1558.92	1.9051	0.9298	0.0029935	0.010328	-1
96	JKD6008sRNA45	2389152	2389210	+	59	6441.1	3387.25	1.9016	0.9272	0.00015119	0.00069254	-2
97	JKD6008sRNA371	2555606	2555838	-	233	108451	57288.6	1.8931	0.9207	0.0019044	0.0070926	-2
98	JKD6008sRNA233	2317467	2317564	+	98	2290.42	1216.06	1.8835	0.9134	0.007646	0.022322	-2
99	JKD6008sRNA235	1450041	1450280	+	240	212.371	113.091	1.8779	0.9091	0.58026	0.72393	-2
100	JKD6008sRNA304	16335	16451	+	117	227645	121476	1.874	0.9061	1.6408e-07	1.0719e-06	-2
101	JKD6008sRNA93	472095	472311	-	217	1927.7	1030.23	1.8711	0.9039	0.013092	0.036105	-2
102	JKD6008sRNA326	2239033	2239285	+	253	853.097	460.525	1.8524	0.8894	0.17008	0.3102	-2
103	JKD6008sRNA388	2675888	2676089	+	202	437.111	236.716	1.8466	0.8848	0.21141	0.35971	-2
104	JKD6008sRNA16	128152	128523	+	372	19102.2	10391.6	1.8382	0.8783	0.00038158	0.0016528	-2
105	Teg26as	2555752	2555815	-	64	68363.8	37260.1	1.8348	0.8756	0.012538	0.034697	-1
106	JKD6008sRNA45	842930	842991	+	62	1402.1	766.727	1.8287	0.8708	0.035113	0.084038	-2
107	Teg9as	13118	13163	-	46	129379	70921	1.8243	0.8673	4.757e-06	2.6182e-05	-3
108	JKD6008sRNA171	169990	170052	+	63	203682	111656	1.8242	0.8673	5.9223e-07	3.6308e-06	-2
109	Teg17as	187040	187148	-	109	323.104	177.193	1.8235	0.8667	0.60962	0.73904	-1
110	Teg31as	2292108	2292174	-	67	2493.7	1369.62	1.8207	0.8645	0.0088477	0.025549	-1
111	Teg34as	2292108	2292174	-	67	2493.7	1369.62	1.8207	0.8645	0.0088477	0.025549	-1
112	JKD6008sRNA126	586723	587017	-	295	1846.15	1024.61	1.8018	0.8495	0.020914	0.053944	-2
113	JKD6008sRNA226	169980	170045	+	66	208281	116324	1.7905	0.8404	1.2877e-06	7.546e-06	-2
114	Teg72	1795768	1795915	-	148	5470.37	3060.56	1.7874	0.8378	0.0010514	0.0041898	-3
115	JKD6008sRNA20	179560	179713	-	154	37998.3	21349.6	1.7798	0.8317	0.27682	0.44126	-2
116	Teg100	881620	881692	-	73	516288	290970	1.7744	0.8273	1.4941e-06	8.6287e-06	-1
117	JKD6008sRNA344	2347057	2347098	+	42	399.45	225.611	1.7705	0.8242	0.25187	0.41475	-2
118	JKD6008sRNA128	597877	597923	-	47	1604.12	908.083	1.7665	0.8209	0.03581	0.084252	-2
119	JKD6008sRNA323	557445	557628	-	184	1600.63	907.736	1.7633	0.8183	0.036532	0.085636	-2
120	Teg9as	16405	16450	+	46	132775	75383.1	1.7613	0.8167	1.3484e-05	6.9784e-05	-1
121	JKD6008sRNA168	881637	881715	-	79	253490	144082	1.7594	0.815	2.4666e-06	1.4042e-05	-2
122	JKD6008sRNA229	1399647	1399725	-	79	327.563	186.335	1.7579	0.8139	0.31478	0.48181	-2
123	JKD6008sRNA342	2320291	2320549	+	259	3934.82	2241.24	1.7556	0.812	0.003889	0.012755	-2
124	Teg32as	2292102	2292173	-	72	2594.03	1480.92	1.7516	0.8087	0.012457	0.034593	-1
125	Teg9as	76825	76870	-	46	132769	75821.3	1.7511	0.8082	0.00010792	0.00051199	-1
126	JKD6008sRNA304	13117	13234	-	118	146156	83545.7	1.7494	0.8069	6.1381e-05	0.00030013	-2
127	JKD6008sRNA153	891731	891791	+	61	37466.5	21442.5	1.7473	0.8051	1.4004e-05	7.2007e-05	-2
128	Teg33as	2292105	2292205	-	101	2561.91	1469.57	1.7433	0.8018	0.013664	0.037424	-3
129	JKD6008sRNA290	1989996	1990244	+	249	777.922	447.005	1.7403	0.7993	0.13379	0.25509	-2
130	Ssau1867.1	1945950	1946422	+	473	5944.46	3420.63	1.7378	0.7973	0.0012469	0.0048716	-3
131	JKD6008sRNA298	76831	76955	-	125	142865	82517.9	1.7313	0.7919	0.00018122	0.00082534	-2
132	JKD6008sRNA109	540550	540640	-	91	208.898	120.778	1.7296	0.7904	0.47301	0.63578	-2
133	JKD6008sRNA100	557451	557478	-	28	419.623	243.02	1.7267	0.788	0.45456	0.62035	-2
134	JKD6008sRNA45	1695080	1695140	+	61	7240.9	4197.42	1.7251	0.7867	0.00081641	0.0033198	-2
135	Ssau1058.1	1089305	1089432	-	128	1397.49	811.087	1.723	0.7849	0.11012	0.21671	-3
136	JKD6008sRNA115	557447	557477	-	31	428.577	249.306	1.7191	0.7816	0.46478	0.63027	-2
137	JKD6008sRNA45	2031625	2031685	+	61	9291.6	5445.89	1.7062	0.7708	0.00051746	0.0022054	-2
138	JKD6008sRNA129	617975	618820	-	846	1144.99	672.437	1.7028	0.7679	0.082001	0.16931	-2
139	JKD6008sRNA304	76824	76941	-	118	147650	86907.1	1.6989	0.7646	0.00028089	0.00123	-2
140	JKD6008sRNA99	508087	508168	-	82	41797.7	24672.6	1.6941	0.7605	0.02916	0.07129	-2
141	JKD6008sRNA92	471261	471291	-	31	1.2974	0.7666	1.6924	0.7591	0.99999	1	-2
142	JKD6008sRNA91	465737	465895	+	159	3452.96	2042.53	1.6905	0.7575	0.0091969	0.026462	-2
143	JKD6008sRNA86	450692	450761	-	70	268.431	158.834	1.69	0.757	0.58041	0.72393	-2
144	JKD6008sRNA73	432664	432823	+	160	7092.25	4197.24	1.6897	0.7568	0.001385	0.0053327	-2
145	JKD6008sRNA184	1006744	1006979	+	236	1753.23	1041.58	1.6832	0.7512	0.087231	0.17918	-2
146	Teg9as	35895	35940	+	46	122090	72536.1	1.6832	0.7512	0.00028631	0.0012469	-1
147	JKD6008sRNA118	562203	562379	-	177	461.286	274.219	1.6822	0.7503	0.26547	0.42841	-2
148	JKD6008sRNA341	2317354	2317560	+	207	2652.82	1580.32	1.6787	0.7473	0.018814	0.048842	-2
149	Ssau71.1	61781	61878	+	98	26501.4	15814	1.6758	0.7449	9.0211e-05	0.00043574	-3
150	JKD6008sRNA405	2814676	2814964	+	289	2820.09	1691.17	1.6675	0.7377	0.01621	0.043353	-2
151	JKD6008sRNA48	329719	329974	+	256	4889.81	2942.72	1.6617	0.7326	0.0048954	0.015181	-2
152	JKD6008sRNA344	2352694	2352733	+	40	572.332	346.668	1.651	0.7233	0.23309	0.38622	-2
153	JKD6008sRNA365	2519134	2519362	+	229	2086.9	1269.69	1.6436	0.7169	0.037302	0.086929	-2
154	JKD6008sRNA106	530282	530486	-	205	5562.61	3386.13	1.6428	0.7161	0.024857	0.062103	-2
155	JKD6008sRNA96	480427	481185	-	759	11059.7	6737.72	1.6415	0.715	0.00092725	0.0037514	-2
156	JKD6008sRNA116	514054	514084	-	31	533.757	329.049	1.6221	0.6979	0.25755	0.42063	-2
157	JKD6008sRNA372	2556283	2556442	-	160	6099.6	3761.39	1.6216	0.6975	0.0044881	0.014308	-2
158	Teg8	1929827	1929977	+	151	65138.7	40204.2	1.6202	0.6962	0.00010072	0.00048356	-1
159	JKD6008sRNA304	35824	35941	+	118	139134	86282.6	1.6125	0.6893	0.0019449	0.0071433	-2
160	JKD6008sRNA305	1929822	1930023	+	202	68496.9	42692.6	1.6044	0.6821	0.00013457	0.00063092	-2
161	JKD6008sRNA285	1929818	1930024	+	207	68637.6	42820.3	1.6029	0.6807	0.00013853	0.0006419	-2
162	Ssae1890.2	1929817	1930024	+	208	68666.3	42849.4	1.6025	0.6803	0.00013967	0.00064346	-3
163	JKD6008sRNA329	2250565	2250714	+	150	1076.12	675.373	1.5934	0.6721	0.13363	0.25509	-2
164	JKD6008sRNA130	617988	618608	-	621	668.795	420.11	1.592	0.6708	0.22794	0.38085	-2
165	JKD6008sRNA84	443834	443879	+	46	162.156	102.044	1.5891	0.6682	0.55239	0.7061	-2
166	JKD6008sRNA378	2597156	2597387	+	232	682.3	432.685	1.5769	0.6571	0.24043	0.39756	-2
167	JKD6008sRNA374	2571423	2571686	+	264	1087.62	690.963	1.5741	0.6545	0.1471	0.2752	-2
168	JKD6008sRNA251	891661	891697	+	37	567.289	360.482	1.5737	0.6542	0.27275	0.43651	-2
169	JKD6008sRNA58	381423	381540	-	118	353.037	224.898	1.5698	0.6505	0.56268	0.71071	-2
170	JKD6008sRNA392	2714630	2714713	-	84	3279.58	2091.57	1.568	0.6489	0.048434	0.10874	-2
171	JKD6008sRNA240	1516002	1516083	+	82	5224.11	3336.47	1.5658	0.6469	0.0584	0.1258	-2
172	Teg114	2317501	2317564	+	64	736.297	471.083	1.563	0.6443	0.22897	0.38178	-1
173	Teg134	2714631	2714712	-	82	3201.85	2048.79	1.5628	0.6441	0.053205	0.11586	-1
174	JKD6008sRNA233	2478229	2478325	+	97	2499.67	1602.98	1.5594	0.641	0.04712	0.10609	-2
175	JKD6008sRNA153	848570	848631	+	62	24249.8	15602	1.5543	0.6362	0.0042864	0.013831	-2
176	JKD6008sRNA323	513166	513349	-	184	1939.25	1249.14	1.5525	0.6346	0.075297	0.15834	-2
177	JKD6008sRNA233	1426491	1426590	+	100	2724.87	1758.95	1.5491	0.6315	0.043101	0.097869	-2
178	JKD6008sRNA404	2801864	2801900	+	37	665.781	431.127	1.5443	0.6269	0.25887	0.42106	-2
179	Teg28as	2801864	2801900	+	37	665.781	431.127	1.5443	0.6269	0.25887	0.42106	-1
180	JKD6008sRNA233	1205393	1205490	-	98	323.142	209.447	1.5428	0.6256	0.47582	0.63629	-2
181	JKD6008sRNA153	1380563	1380624	-	62	14145	9170.77	1.5424	0.6252	0.0022285	0.0080732	-2
182	Teg14as	61789	61932	+	144	39194.7	25420	1.5419	0.6247	0.00065221	0.0027215	-3
183	JKD6008sRNA283	1918862	1919011	+	150	926.026	600.585	1.5419	0.6247	0.19757	0.34683	-2
184	JKD6008sRNA403	2798282	2798419	+	138	2764.65	1796.03	1.5393	0.6223	0.042943	0.097787	-2
185	Teg6pl	19	208	+	190	1.07412e+06	698343	1.5381	0.6211	0.0058894	0.017984	-1
186	JKD6008sRNA57	380778	380886	-	109	2052.07	1349.72	1.5204	0.6044	0.16686	0.30502	-2
187	JKD6008sRNA153	842909	842969	+	61	1734.28	1144.36	1.5155	0.5998	0.10284	0.20594	-2
188	JKD6008sRNA213	1216496	1216723	-	228	1005.33	664.643	1.5126	0.597	0.19158	0.33855	-2
189	JKD6008sRNA115	513168	513198	-	31	641.186	425.792	1.5059	0.5906	0.30232	0.47432	-2
190	JKD6008sRNA368	2539987	2540121	-	135	67841.4	45117.7	1.5037	0.5885	0.0010103	0.0040618	-2
191	JKD6008sRNA153	1098118	1098179	+	62	16582.6	11039.2	1.5022	0.587	0.0144	0.039037	-2
192	JKD6008sRNA154	815701	816294	-	594	22124.3	14776.8	1.4972	0.5823	0.035836	0.084252	-2
193	JKD6008sRNA100	513172	513199	-	28	634.717	424.207	1.4962	0.5813	0.31194	0.47996	-2
194	JKD6008sRNA45	848535	848599	+	65	29616.3	19798.4	1.4959	0.581	0.0018222	0.0068703	-2
195	JKD6008sRNA100	2181001	2181028	+	28	485.753	324.979	1.4947	0.5799	0.39819	0.56404	-2
196	JKD6008sRNA153	848510	848573	+	64	26266	17639.1	1.4891	0.5744	0.002274	0.0082009	-2
197	Ssau217.1	223335	223543	+	209	2040.69	1371.1	1.4884	0.5737	0.095947	0.19347	-3
198	JKD6008sRNA97	506551	506605	-	55	79.5062	53.4506	1.4875	0.5729	0.70425	0.81228	-2
199	JKD6008sRNA171	1098039	1098101	-	63	5023.22	3391.15	1.4813	0.5668	0.026228	0.065121	-2
200	Ssau2294.1	2356358	2356422	+	65	426.147	288.229	1.4785	0.5641	0.39499	0.56115	-3
201	JKD6008sRNA115	2181002	2181032	+	31	495.548	335.762	1.4759	0.5616	0.38847	0.55365	-2
202	Teg138	2317509	2317545	+	37	557.476	379.526	1.4689	0.5547	0.35918	0.52254	-1
203	JKD6008sRNA24	207500	207770	-	271	1574.87	1074.44	1.4658	0.5516	0.26554	0.42841	-2
204	JKD6008sRNA206	1171620	1171791	+	172	630.788	430.429	1.4655	0.5514	0.32645	0.48814	-2
205	JKD6008sRNA251	800897	800933	+	37	568.422	388.176	1.4643	0.5503	0.34277	0.50496	-2
206	JKD6008sRNA377	2580501	2580707	-	207	7884.85	5411.41	1.4571	0.5431	0.016394	0.043699	-2
207	JKD6008sRNA105	530161	530194	-	34	376.7	258.83	1.4554	0.5414	0.44008	0.60448	-2
208	JKD6008sRNA280	1910471	1910743	+	273	3153.96	2168.58	1.4544	0.5404	0.064815	0.13739	-2
209	Ssau71.1	68531	68628	-	98	28833.3	19857.7	1.452	0.538	0.02933	0.071486	-3
210	JKD6008sRNA124	582949	582992	-	44	686.557	472.906	1.4518	0.5378	0.33547	0.49697	-2
211	JKD6008sRNA72	428081	428111	+	31	451.017	311.502	1.4479	0.5339	0.42016	0.58852	-2
212	Teg21	2286070	2286188	-	119	3854.2	2662.43	1.4476	0.5337	0.052007	0.11426	-1
213	Teg2pl	7564	7867	+	304	20623.5	14253.9	1.4469	0.5329	0.0056304	0.017259	-1
214	JKD6008sRNA322	559408	559462	-	55	596.27	413.045	1.4436	0.5297	0.36337	0.52465	-2
215	Ssau2545.1	2608720	2608978	+	259	56981.6	39590.2	1.4393	0.5254	0.14571	0.27333	-3
216	Ssau1511.1	1542964	1543111	+	148	13639.7	9486.29	1.4378	0.5239	0.12556	0.2423	-3
217	JKD6008sRNA339	559406	559460	-	55	580.007	404.536	1.4338	0.5198	0.37811	0.54201	-2
218	JKD6008sRNA171	2031579	2031636	-	58	7113.79	4967.1	1.4322	0.5182	0.32144	0.48575	-2
219	Teg66	1899155	1899282	-	128	23214.8	16284.1	1.4256	0.5116	0.022412	0.056887	-1
220	JKD6008sRNA190	1036476	1036556	-	81	439954	308994	1.4238	0.5098	0.0030798	0.01058	-2
221	JKD6008sRNA53	368781	369645	+	865	10881.6	7650.27	1.4224	0.5083	0.041481	0.095001	-2
222	Teg18as	368781	369645	+	865	10881.6	7650.27	1.4224	0.5083	0.041481	0.095001	-1
223	Teg151	1630107	1630242	+	136	2669.43	1878.39	1.4211	0.507	0.098674	0.19809	-1
224	JKD6008sRNA163	854648	854835	+	188	28549.3	20117.8	1.4191	0.505	0.0072425	0.021379	-2
225	JKD6008sRNA238	1459631	1459885	+	255	259.003	182.818	1.4167	0.5026	0.55557	0.7062	-2
226	Ssau1013.1	1044652	1044891	+	240	1077.25	761.937	1.4138	0.4996	0.25398	0.41737	-3
227	JKD6008sRNA100	2003007	2003034	+	28	558.28	395.029	1.4133	0.499	0.39844	0.56404	-2
228	Teg74	1899154	1899310	-	157	23402.2	16565.2	1.4127	0.4985	0.027686	0.068104	-1
229	JKD6008sRNA23	203306	203384	+	79	17954.3	12745.5	1.4087	0.4943	0.11878	0.23146	-2
230	Teg140	203306	203384	+	79	17954.3	12745.5	1.4087	0.4943	0.11878	0.23146	-1
231	JKD6008sRNA233	1910649	1910742	+	94	2216.97	1575.82	1.4069	0.4925	0.13681	0.25992	-2
232	Teg109	837574	837628	+	55	18390.5	13084.7	1.4055	0.4911	0.012401	0.034557	-1
233	Ssau627.1	633277	633610	+	334	203844	145289	1.403	0.4885	0.004513	0.01433	-3
234	JKD6008sRNA75	440272	440323	-	52	302.748	215.795	1.4029	0.4885	0.62771	0.75344	-2
235	JKD6008sRNA246	1613479	1613725	+	247	3087.9	2204.98	1.4004	0.4859	0.091463	0.18643	-2
236	JKD6008sRNA117	559401	559458	-	58	566.996	405.761	1.3974	0.4827	0.4166	0.58638	-2
237	JKD6008sRNA233	1804951	1805045	-	95	2998.64	2154.58	1.3917	0.4769	0.1086	0.21477	-2
238	JKD6008sRNA324	2205686	2205851	+	166	1445.97	1040.56	1.3896	0.4747	0.24971	0.41205	-2
239	Teg102	1036455	1036555	-	101	542595	391885	1.3846	0.4694	0.0064305	0.01934	-1
240	JKD6008sRNA226	1098046	1098111	-	66	6207.72	4486.77	1.3836	0.4684	0.049948	0.11151	-2
241	JKD6008sRNA21	187005	187247	-	243	705.999	510.294	1.3835	0.4683	0.59453	0.72795	-2
242	Teg14as	68477	68618	-	142	40361	29206.6	1.3819	0.4667	0.010288	0.029181	-1
243	JKD6008sRNA323	2180851	2181034	+	184	1771.89	1286.19	1.3776	0.4622	0.20164	0.35048	-2
244	Ssau1007.2	1036442	1036558	-	117	599265	437829	1.3687	0.4528	0.0085679	0.024922	-3
245	JKD6008sRNA258	1755769	1755804	-	36	52716.7	38547.6	1.3676	0.4516	0.011878	0.033215	-2
246	JKD6008sRNA115	2003008	2003038	+	31	567.343	415.701	1.3648	0.4487	0.44065	0.60448	-2
247	JKD6008sRNA101	559399	559453	-	55	507.719	372.67	1.3624	0.4461	0.47409	0.63578	-2
248	JKD6008sRNA377	2664964	2665152	+	189	2502.96	1839.54	1.3606	0.4443	0.15527	0.28779	-2
249	JKD6008sRNA160	838987	839043	-	57	966.702	712.607	1.3566	0.44	0.33638	0.49708	-2
250	JKD6008sRNA247	1617579	1617612	-	34	634.496	467.946	1.3559	0.4393	0.59636	0.72795	-2
251	JKD6008sRNA6	33892	34198	-	307	2785.51	2065.14	1.3488	0.4317	0.28481	0.45218	-2
252	JKD6008sRNA207	1469790	1470100	+	311	189522	141340	1.3409	0.4232	0.014023	0.038274	-2
253	JKD6008sRNA177	922391	922601	-	211	650.632	486.222	1.3381	0.4202	0.46578	0.63027	-2
254	JKD6008sRNA237	170075	170167	-	93	1.60689e+06	1.20239e+06	1.3364	0.4184	0.014776	0.039651	-2
255	JKD6008sRNA182	967663	967735	-	73	228.524	171.605	1.3317	0.4133	0.64641	0.76893	-2
256	JKD6008sRNA14	115524	115767	-	244	662.527	502.084	1.3196	0.4	0.59653	0.72795	-2
257	Teg15as	115578	115650	-	73	354.717	269.053	1.3184	0.3988	0.72039	0.82375	-1
258	JKD6008sRNA159	837574	837614	+	41	11838	8990.83	1.3167	0.3969	0.056479	0.12265	-2
259	JKD6008sRNA300	2087033	2087135	-	103	114622	87773.7	1.3059	0.385	0.027656	0.068104	-2
260	Teg14	2087033	2087135	-	103	114622	87773.7	1.3059	0.385	0.027656	0.068104	-1
261	JKD6008sRNA178	170071	170169	-	99	1.64766e+06	1.26179e+06	1.3058	0.3849	0.024841	0.062103	-2
262	Teg12	2030099	2030228	+	130	41176.3	31610.9	1.3026	0.3814	0.035287	0.084203	-1
263	JKD6008sRNA25	210331	210645	-	315	695.913	538.446	1.2924	0.3701	0.48484	0.63976	-2
264	JKD6008sRNA273	170068	170174	-	107	1.68035e+06	1.30857e+06	1.2841	0.3608	0.035426	0.084252	-2
265	JKD6008sRNA245	1610574	1610733	+	160	719.997	561.27	1.2828	0.3593	0.48908	0.64316	-2
266	JKD6008sRNA278	1899020	1899320	-	301	25502.9	19949.6	1.2784	0.3543	0.093533	0.18968	-2
267	JKD6008sRNA38	286908	287031	-	124	127.638	100.266	1.273	0.3482	0.77738	0.86171	-2
268	JKD6008sRNA251	671683	671719	-	37	425.727	334.974	1.2709	0.3459	0.58406	0.7262	-2
269	JKD6008sRNA383	2631631	2632185	+	555	1443.17	1136.73	1.2696	0.3444	0.36568	0.52703	-2
270	JKD6008sRNA199	1124135	1124327	-	193	563.726	446.995	1.2611	0.3347	0.56181	0.71071	-2
271	JKD6008sRNA55	376854	377028	+	175	7122.96	5680.13	1.254	0.3266	0.15282	0.28458	-2
272	JKD6008sRNA316	2137206	2137662	-	457	18923	15115.9	1.2519	0.3241	0.096128	0.19347	-2
273	JKD6008sRNA32	256970	257090	+	121	348.779	279.26	1.2489	0.3207	0.66624	0.78317	-2
274	JKD6008sRNA220	1326158	1326243	+	86	56645.4	45409.2	1.2474	0.319	0.32291	0.48575	-2
275	Ssau2009.1	2088545	2089062	+	518	57871.5	46663.7	1.2402	0.3106	0.077399	0.16191	-3
276	JKD6008sRNA249	1653332	1653454	-	123	21678.2	17515	1.2377	0.3076	0.1093	0.21563	-2
277	JKD6008sRNA171	1695038	1695095	-	58	10305.4	8342.54	1.2353	0.3048	0.26944	0.43296	-2
278	JKD6008sRNA153	169913	169973	-	61	26159.9	21231	1.2322	0.3012	0.10781	0.21375	-2
279	JKD6008sRNA323	2297161	2297344	+	184	1676.89	1365.57	1.228	0.2963	0.40245	0.56871	-2
280	Teg19as	480247	482722	-	2476	34518	28211.9	1.2235	0.291	0.11057	0.21705	-1
281	JKD6008sRNA227	1390549	1390773	+	225	60772.7	49705.9	1.2226	0.29	0.10422	0.20798	-2
282	Teg7pl	37	109	-	73	345286	283146	1.2195	0.2862	0.090677	0.18531	-1
283	JKD6008sRNA171	1380699	1380761	+	63	14580.7	11966	1.2185	0.2851	0.25566	0.41926	-2
284	JKD6008sRNA226	1380689	1380754	+	66	16242.7	13343.5	1.2173	0.2837	0.18132	0.32769	-2
285	Teg112	1390549	1390801	+	253	60791.9	49950.6	1.217	0.2834	0.11236	0.22004	-3
286	JKD6008sRNA243	1554759	1554942	+	184	14998.9	12327	1.2168	0.283	0.21623	0.36497	-2
287	JKD6008sRNA35	279115	279309	+	195	459.678	378.141	1.2156	0.2817	0.65171	0.77179	-2
288	Teg62	1326183	1326243	+	61	40431.6	33271.6	1.2152	0.2812	0.31948	0.48575	-1
289	JKD6008sRNA358	2444205	2444302	+	98	195.121	160.87	1.2129	0.2785	0.85164	0.91231	-2
290	JKD6008sRNA223	1345940	1346149	+	210	86.158	71.0618	1.2124	0.2779	0.88541	0.93097	-2
291	JKD6008sRNA226	855647	855712	-	66	3695.77	3056.92	1.209	0.2738	0.32	0.48575	-2
292	Ssau2612.1	2674489	2674788	+	300	358.207	297.287	1.2049	0.2689	0.70052	0.81228	-3
293	JKD6008sRNA254	1728938	1729225	-	288	32935.9	27506.2	1.1974	0.2599	0.15812	0.29038	-2
294	JKD6008sRNA101	2000895	2000949	+	55	633.163	529.151	1.1966	0.2589	0.6196	0.74574	-2
295	JKD6008sRNA412	341	539	+	199	34118.5	28559.3	1.1947	0.2566	0.2011	0.35048	-2
296	Teg111	1368620	1368737	+	118	16275	13639.5	1.1932	0.2549	0.28726	0.45516	-1
297	JKD6008sRNA385	2664772	2665500	+	729	16512.9	13849.5	1.1923	0.2538	0.20248	0.35082	-2
298	Teg114	1910679	1910742	+	64	516.472	433.324	1.1919	0.2532	0.79706	0.87451	-1
299	JKD6008sRNA171	671666	671728	+	63	5766.77	4851.14	1.1887	0.2494	0.29001	0.4577	-2
300	Teg138	1910687	1910723	+	37	419.003	352.727	1.1879	0.2484	0.8016	0.87518	-1
301	JKD6008sRNA44	307227	307571	-	345	1270.69	1070.54	1.187	0.2473	0.58526	0.72656	-2
302	JKD6008sRNA207	1380465	1380775	-	311	50930.7	42958.6	1.1856	0.2456	0.17178	0.31259	-2
303	JKD6008sRNA339	2000888	2000942	+	55	609.079	513.893	1.1852	0.2452	0.64412	0.76736	-2
304	JKD6008sRNA171	855640	855702	-	63	3703.52	3125.81	1.1848	0.2447	0.373	0.53661	-2
305	JKD6008sRNA323	2002857	2003040	+	184	1878.4	1591.7	1.1801	0.2389	0.48151	0.63962	-2
306	Teg17	1994267	1994371	-	105	34159.8	28959.4	1.1796	0.2383	0.19641	0.34556	-1
307	Teg59	1994273	1994372	-	100	33759.3	28731.3	1.175	0.2327	0.20801	0.35729	-1
308	JKD6008sRNA384	2653406	2653556	-	151	3162.71	2694.29	1.1739	0.2313	0.6415	0.76653	-2
309	JKD6008sRNA117	2000890	2000947	+	58	642.098	547.956	1.1718	0.2287	0.65662	0.7753	-2
310	Teg114	1426527	1426590	+	64	512.012	437.524	1.1703	0.2268	0.71328	0.81914	-1
311	Teg30	1994278	1994374	-	97	33867.6	29005.4	1.1676	0.2236	0.22642	0.37911	-1
312	JKD6008sRNA335	2269237	2269434	+	198	391.683	335.894	1.1661	0.2217	0.80658	0.8794	-2
313	JKD6008sRNA401	2777876	2778445	+	570	9649.75	8325.58	1.159	0.2129	0.32115	0.48575	-2
314	JKD6008sRNA322	2000886	2000940	+	55	590.933	510.123	1.1584	0.2122	0.69115	0.8077	-2
315	JKD6008sRNA101	2179059	2179113	+	55	503.022	435.234	1.1558	0.2088	0.71078	0.81745	-2
316	JKD6008sRNA110	544922	545105	-	184	1350.22	1172.62	1.1515	0.2035	0.59222	0.72795	-2
317	JKD6008sRNA234	1430496	1430667	+	172	8415.84	7334.19	1.1475	0.1985	0.35762	0.52202	-2
318	Teg6	1430496	1430667	+	172	8415.84	7334.19	1.1475	0.1985	0.35762	0.52202	-1
319	Teg119	1994319	1994382	-	64	35240.7	30717.6	1.1472	0.1982	0.28245	0.44932	-1
320	JKD6008sRNA107	531313	531495	-	183	577.887	505.434	1.1433	0.1933	0.73262	0.83295	-2
321	JKD6008sRNA279	1901510	1901842	+	333	1193.31	1046.31	1.1405	0.1897	0.69439	0.80951	-2
322	Teg138	1426535	1426571	+	37	443.379	388.85	1.1402	0.1893	0.77306	0.85812	-3
323	JKD6008sRNA291	1994328	1994384	-	57	35296.6	30971.8	1.1396	0.1886	0.30641	0.47647	-2
324	JKD6008sRNA337	1994328	1994384	-	57	35296.6	30971.8	1.1396	0.1886	0.30641	0.47647	-2
325	Teg17	2290693	2290797	-	105	34843.8	30579.4	1.1395	0.1883	0.30848	0.47647	-1
326	Teg101	1994329	1994384	-	56	35230.9	30929.8	1.1391	0.1878	0.30832	0.47647	-1
327	JKD6008sRNA5	31601	31933	-	333	3575.53	3139.84	1.1388	0.1875	0.51572	0.66835	-2
328	Teg145	1994323	1994387	-	65	35850.7	31525.7	1.1372	0.1855	0.31403	0.48181	-3
329	JKD6008sRNA171	800888	800950	-	63	6842.09	6027.22	1.1352	0.1829	0.41456	0.58479	-2
330	JKD6008sRNA250	1676648	1676862	+	215	45440.4	40037.2	1.135	0.1826	0.30831	0.47647	-2
331	Teg67	1676648	1676862	+	215	45440.4	40037.2	1.135	0.1826	0.30831	0.47647	-1
332	Teg142	1994334	1994385	-	52	35047.9	30924	1.1334	0.1806	0.32747	0.48875	-1
333	JKD6008sRNA226	2555299	2555364	-	66	7024.91	6200.33	1.133	0.1801	0.42137	0.58918	-2
334	Teg59	2290699	2290798	-	100	34585.7	30537.7	1.1326	0.1796	0.3318	0.49244	-1
335	Teg98	1994326	1994390	-	65	35780.4	31595.7	1.1324	0.1794	0.33011	0.49177	-1
336	JKD6008sRNA339	2179052	2179106	+	55	542.144	479.528	1.1306	0.1771	0.7419	0.8423	-2
337	Ssau764.1	788575	788654	-	80	533.355	472.11	1.1297	0.176	0.74784	0.84543	-3
338	JKD6008sRNA117	2179054	2179111	+	58	539.659	477.855	1.1293	0.1755	0.74415	0.84365	-2
339	JKD6008sRNA226	671656	671719	+	64	7667.5	6805.32	1.1267	0.1721	0.43365	0.60003	-2
340	JKD6008sRNA187	1017355	1017844	-	490	476.161	423.433	1.1245	0.1693	0.77183	0.85811	-2
341	JKD6008sRNA322	2179050	2179104	+	55	546.566	486.324	1.1239	0.1685	0.75528	0.84985	-2
342	Teg30	2290704	2290800	-	97	34760	30934.1	1.1237	0.1682	0.36322	0.52465	-1
343	JKD6008sRNA226	800895	800960	-	66	8499.97	7578.93	1.1215	0.1655	0.43915	0.60448	-2
344	JKD6008sRNA251	855649	855682	+	34	174.947	156.056	1.1211	0.1649	0.88309	0.93033	-2
345	JKD6008sRNA155	823689	823891	+	203	2824.4	2521.12	1.1203	0.1639	0.56257	0.71071	-2
346	JKD6008sRNA100	2297311	2297338	+	28	516.489	463.332	1.1147	0.1567	0.78016	0.86282	-2
347	JKD6008sRNA153	1873590	1873650	-	61	10775.3	9668.58	1.1145	0.1564	0.45741	0.62318	-2
348	JKD6008sRNA237	1457037	1457130	-	94	445907	401146	1.1116	0.1526	0.38304	0.5471	-2
349	JKD6008sRNA237	1918405	1918498	+	94	444118	399595	1.1114	0.1524	0.37977	0.54341	-2
350	JKD6008sRNA94	476018	476049	+	32	10141.6	9172.94	1.1056	0.1448	0.48277	0.63962	-2
351	JKD6008sRNA89	456124	456313	-	190	110.607	100.317	1.1026	0.1409	0.91259	0.94928	-2
352	JKD6008sRNA178	1918403	1918502	+	100	463477	420372	1.1025	0.1408	0.41716	0.58638	-2
353	JKD6008sRNA178	1457033	1457132	-	100	465413	422278	1.1021	0.1403	0.42302	0.59045	-2
354	JKD6008sRNA115	2297312	2297342	+	31	521.002	472.773	1.102	0.1401	0.801	0.87518	-2
355	Teg114	1205393	1205456	-	64	81.5713	74.0255	1.1019	0.14	0.93293	0.96183	-1
356	Teg119	2290745	2290808	-	64	36148.1	32842.2	1.1007	0.1384	0.45417	0.62035	-1
357	Teg149	476018	476068	+	51	15723.2	14287.2	1.1005	0.1382	0.47464	0.63578	-1
358	JKD6008sRNA62	417360	417459	-	100	814.761	740.412	1.1004	0.138	0.77198	0.85811	-2
359	Teg139	2071727	2072030	+	304	47198.6	43063	1.096	0.1323	0.47142	0.63578	-3
360	JKD6008sRNA171	2555292	2555354	-	63	5320.4	4863.25	1.094	0.1296	0.58315	0.7262	-2
361	JKD6008sRNA291	2290754	2290810	-	57	36143.9	33081	1.0926	0.1277	0.48984	0.64316	-2
362	JKD6008sRNA337	2290754	2290810	-	57	36143.9	33081	1.0926	0.1277	0.48984	0.64316	-2
363	Ssau2295.1	2357051	2357587	+	537	1572.78	1439.97	1.0922	0.1273	0.78593	0.86398	-3
364	Teg101	2290755	2290810	-	56	36064.7	33028.4	1.0919	0.1269	0.49286	0.64607	-1
365	Teg145	2290749	2290813	-	65	36771.2	33751.3	1.0895	0.1236	0.50375	0.65818	-1
366	JKD6008sRNA352	2416247	2416553	-	307	31026.3	28493.1	1.0889	0.1229	0.51659	0.66838	-2
367	JKD6008sRNA218	1295056	1295278	-	223	525.863	483.152	1.0884	0.1222	0.82776	0.8952	-2
368	Teg142	2290760	2290811	-	52	35823	32974.9	1.0864	0.1195	0.51871	0.67003	-3
369	Teg98	2290752	2290816	-	65	36682.2	33804.4	1.0851	0.1179	0.52407	0.67587	-1
370	JKD6008sRNA273	1918398	1918512	+	115	500850	465278	1.0765	0.1063	0.54142	0.69487	-2
371	JKD6008sRNA273	1457023	1457137	-	115	502829	467749	1.075	0.1043	0.55372	0.7061	-2
372	JKD6008sRNA101	2295370	2295424	+	55	402.026	376.098	1.0689	0.0962	0.87162	0.92508	-2
373	JKD6008sRNA3	15833	16061	+	229	10172.6	9535.83	1.0668	0.0933	0.64954	0.77036	-2
374	Teg1	15833	16061	+	229	10172.6	9535.83	1.0668	0.0933	0.64954	0.77036	-3
375	Teg75	1915917	1916034	-	118	133037	124842	1.0656	0.0917	0.58884	0.72795	-3
376	JKD6008sRNA270	1847708	1847786	-	79	6016.53	5646.71	1.0655	0.0915	0.68998	0.8075	-2
377	Ssau680.1	704447	704990	+	544	107796	101360	1.0635	0.0888	0.60643	0.73678	-3
378	JKD6008sRNA10	40378	40411	+	34	521.277	491.523	1.0605	0.0848	0.87299	0.92523	-2
379	Teg153	2653498	2653562	-	65	2719.85	2583.72	1.0527	0.0741	0.89703	0.93746	-1
380	Teg41as	974157	974297	+	141	13945.5	13248.9	1.0526	0.0739	0.69474	0.80951	-1
381	JKD6008sRNA347	2357431	2357521	+	91	872.923	832.638	1.0484	0.0682	0.92218	0.95575	-2
382	JKD6008sRNA26	213106	213358	+	253	535.311	512.682	1.0441	0.0623	0.91355	0.94928	-2
383	JKD6008sRNA362	2490411	2490576	-	166	44161.2	42307.3	1.0438	0.0619	0.71927	0.82365	-2
384	JKD6008sRNA210	1182108	1182216	-	109	4827.28	4633.42	1.0418	0.0591	0.89867	0.93748	-2
385	JKD6008sRNA150	802076	802115	-	40	10581.9	10188	1.0387	0.0547	0.78396	0.86398	-2
386	JKD6008sRNA151	803385	803448	+	64	20898.2	20140.6	1.0376	0.0533	0.84283	0.9053	-2
387	JKD6008sRNA282	1915892	1916035	-	144	138921	134198	1.0352	0.0499	0.76463	0.85472	-2
388	JKD6008sRNA338	560613	560680	-	68	589.984	570.328	1.0345	0.0489	0.94543	0.96852	-2
389	Teg16	2165203	2165427	+	225	68327.8	66222.1	1.0318	0.0452	0.78576	0.86398	-1
390	JKD6008sRNA117	2295365	2295422	+	58	421.213	408.959	1.03	0.0426	0.93408	0.96183	-2
391	JKD6008sRNA113	555214	555241	-	28	227.171	221.108	1.0274	0.039	0.95064	0.97104	-2
392	JKD6008sRNA129	613547	614349	-	803	752.341	736.84	1.021	0.03	0.93693	0.96352	-2
393	JKD6008sRNA251	1380716	1380752	-	37	4360.15	4289.63	1.0164	0.0235	0.93265	0.96183	-2
394	JKD6008sRNA195	1084545	1084743	-	199	182.877	180.214	1.0148	0.0212	0.97821	0.98741	-2
395	Teg116	1622473	1622527	-	55	1280.76	1263.1	1.014	0.02	0.95004	0.97104	-1
396	JKD6008sRNA226	891659	891724	-	66	8146.35	8051.09	1.0118	0.017	0.94177	0.96697	-2
397	Teg32	2766030	2766132	-	103	117.697	116.367	1.0114	0.0164	0.97858	0.98741	-1
398	JKD6008sRNA251	1695047	1695083	+	37	4791.48	4741.7	1.0105	0.0151	0.95209	0.97104	-2
399	JKD6008sRNA339	2295363	2295417	+	55	414.744	410.543	1.0102	0.0147	0.96911	0.98267	-2
400	JKD6008sRNA242	1546938	1547100	+	163	1272.98	1263.12	1.0078	0.0112	0.96873	0.98267	-2
401	JKD6008sRNA239	1512398	1512485	-	88	6838	6837.83	1	0	0.97874	0.98741	-2
402	Teg137	2071881	2072044	+	164	29430.4	29549.5	0.996	-0.0058	0.96178	0.97898	-1
403	Teg139	2317504	2317807	-	304	24797.4	24952.5	0.9938	-0.009	0.95276	0.97104	-1
404	Teg64	1512399	1512484	-	86	6627.95	6673.91	0.9931	-0.01	0.9919	0.99942	-1
405	Teg16as	120406	120487	+	82	1220.84	1230.21	0.9924	-0.011	1	1	-1
406	JKD6008sRNA251	954687	954723	-	37	4056.34	4092.4	0.9912	-0.0128	0.9686	0.98267	-2
407	JKD6008sRNA322	2295361	2295415	+	55	413.337	418.209	0.9884	-0.0169	0.99652	1	-2
408	JKD6008sRNA121	581362	581392	-	31	174.453	176.891	0.9862	-0.02	0.99351	0.99978	-2
409	Teg138	2478270	2478306	+	37	289.19	293.257	0.9861	-0.0201	0.97332	0.98569	-1
410	JKD6008sRNA302	2080775	2080918	-	144	1740.86	1766.6	0.9854	-0.0212	0.94271	0.96697	-2
411	Teg139	1893135	1893438	+	304	25658.1	26130.4	0.9819	-0.0263	0.88176	0.93033	-1
412	JKD6008sRNA226	1469811	1469876	-	66	8417.62	8581.8	0.9809	-0.0279	0.89747	0.93746	-2
413	Teg13	2080775	2080922	-	148	1758.99	1796.36	0.9792	-0.0303	0.92087	0.95564	-1
414	JKD6008sRNA233	318665	318761	+	97	3675.18	3755.81	0.9785	-0.0313	0.89238	0.93583	-2
415	JKD6008sRNA219	1295730	1295878	+	149	5671.42	5800.35	0.9778	-0.0324	0.90903	0.94706	-2
416	Ssau1779.1	1847510	1847564	+	55	4.4952	4.5995	0.9773	-0.0331	1	1	-3
417	JKD6008sRNA171	1469807	1469866	-	60	6481.58	6635.76	0.9768	-0.0339	0.88364	0.93033	-2
418	JKD6008sRNA393	686923	687085	+	163	27.5192	28.2498	0.9741	-0.0378	1	1	-2
419	JKD6008sRNA171	891652	891714	-	63	5788.17	5967.31	0.97	-0.044	0.84932	0.91104	-2
420	Teg83	1653378	1653453	-	76	9001.48	9280.64	0.9699	-0.0441	0.83219	0.8975	-1
421	JKD6008sRNA309	2090855	2090932	+	78	27364.8	28215.4	0.9699	-0.0442	0.79776	0.87451	-2
422	Ssau2368.1	2430577	2430960	+	384	3635.95	3755.4	0.9682	-0.0466	0.87107	0.92508	-3
423	JKD6008sRNA233	1893378	1893471	-	94	6120.95	6325.56	0.9677	-0.0474	0.86127	0.92015	-2
424	JKD6008sRNA15	120293	120499	+	207	2088.12	2158.94	0.9672	-0.0481	0.93105	0.96183	-2
425	Teg9	1946086	1946160	-	75	31827.8	33122.3	0.9609	-0.0575	0.75728	0.85007	-1
426	Teg26	2490412	2490562	-	151	29040.3	30267.8	0.9594	-0.0597	0.75076	0.84752	-1
427	JKD6008sRNA380	2605199	2605376	-	178	1452.37	1515.96	0.958	-0.0618	0.85929	0.91927	-2
428	JKD6008sRNA211	1200809	1200967	+	159	27114.4	28447.1	0.9532	-0.0692	0.70326	0.81228	-2
429	Teg80	1200809	1200967	+	159	27114.4	28447.1	0.9532	-0.0692	0.70326	0.81228	-1
430	Teg137	1893289	1893452	+	164	18545.3	19460.5	0.953	-0.0695	0.70339	0.81228	-1
431	JKD6008sRNA221	1328725	1328806	+	82	1.37942e+06	1.45403e+06	0.9487	-0.076	0.72308	0.82446	-2
432	Teg104	1328725	1328806	+	82	1.37942e+06	1.45403e+06	0.9487	-0.076	0.72308	0.82446	-3
433	JKD6008sRNA334	2268244	2268406	+	163	549.729	582.687	0.9434	-0.084	0.87537	0.92652	-2
434	JKD6008sRNA169	883528	883818	-	291	1299.07	1377.35	0.9432	-0.0844	0.88962	0.93416	-2
435	JKD6008sRNA146	766518	766814	-	297	2885.8	3060.23	0.943	-0.0847	0.86266	0.9204	-2
436	Teg95	854663	854805	+	143	1622.47	1722.75	0.9418	-0.0865	0.81384	0.8837	-1
437	Teg103	1217716	1217860	-	145	15311.6	16266.4	0.9413	-0.0873	0.65585	0.7753	-1
438	JKD6008sRNA373	2560761	2560853	-	93	1092.72	1162.63	0.9399	-0.0895	0.87829	0.92838	-2
439	JKD6008sRNA214	1217715	1217861	-	147	15531.6	16538.9	0.9391	-0.0907	0.64247	0.76654	-2
440	JKD6008sRNA333	2265544	2265799	-	256	792354	846496	0.936	-0.0954	0.59018	0.72795	-2
441	Teg19b	2265545	2265798	-	254	775472	828495	0.936	-0.0954	0.59006	0.72795	-1
442	Ssau2207.2	2265545	2265798	-	254	775472	828495	0.936	-0.0954	0.59006	0.72795	-3
443	Teg27as	2560762	2560852	-	91	1076.49	1153.06	0.9336	-0.0991	0.86716	0.92397	-1
444	JKD6008sRNA114	555871	555910	+	40	75747.4	81156.5	0.9333	-0.0995	0.57457	0.71889	-2
445	JKD6008sRNA224	1354905	1355121	+	217	1808.22	1942.05	0.9311	-0.103	0.76094	0.85298	-2
446	JKD6008sRNA142	741399	741524	+	126	8720.2	9371.38	0.9305	-0.1039	0.71043	0.81745	-2
447	Teg54	1044681	1044828	-	148	5217.56	5642.3	0.9247	-0.1129	0.72855	0.8295	-1
448	JKD6008sRNA30	253039	253183	-	145	803.578	869.056	0.9247	-0.113	0.81252	0.88346	-2
449	JKD6008sRNA338	516362	516429	-	68	581.743	632.367	0.9199	-0.1204	0.82893	0.8952	-2
450	Teg114	2478262	2478325	+	64	344.448	374.515	0.9197	-0.1207	0.87169	0.92508	-3
451	JKD6008sRNA370	2555588	2555645	+	58	449439	489480	0.9182	-0.1231	0.78055	0.86282	-2
452	JKD6008sRNA130	613560	614168	-	609	525.553	572.906	0.9173	-0.1245	0.82802	0.8952	-2
453	JKD6008sRNA164	861762	862080	-	319	3484.9	3805.11	0.9158	-0.1268	0.62036	0.74574	-2
454	JKD6008sRNA338	2177832	2177899	+	68	442.246	484.121	0.9135	-0.1305	0.83496	0.89927	-2
455	JKD6008sRNA376	2577979	2578260	+	282	691.309	757.361	0.9128	-0.1317	0.80863	0.88044	-2
456	JKD6008sRNA369	2555583	2555637	+	55	448043	493141	0.9086	-0.1384	0.75602	0.84985	-2
457	JKD6008sRNA208	1179796	1180011	+	216	4289.39	4727.13	0.9074	-0.1402	0.61201	0.73904	-2
458	Teg60	1179796	1180011	+	216	4289.39	4727.13	0.9074	-0.1402	0.61201	0.73904	-1
459	Ssau1151.1	1179796	1180011	+	216	4289.39	4727.13	0.9074	-0.1402	0.61201	0.73904	-3
460	JKD6008sRNA255	1735685	1735901	+	217	910.585	1003.83	0.9071	-0.1406	0.76825	0.85755	-2
461	Teg137	1910668	1910831	-	164	11857.2	13107.2	0.9046	-0.1446	0.46576	0.63027	-3
462	JKD6008sRNA251	1469813	1469849	+	37	543.972	602.52	0.9028	-0.1475	0.78165	0.86284	-2
463	Teg141	2825654	2826032	-	379	2615.4	2922.7	0.8949	-0.1603	0.59734	0.72795	-1
464	JKD6008sRNA406	2825653	2826033	-	381	2616.67	2927.3	0.8939	-0.1618	0.59272	0.72795	-2
465	Teg23	2416342	2416552	-	211	8578.82	9635.1	0.8904	-0.1675	0.42692	0.59382	-1
466	Teg106	1341797	1341842	+	46	1064.66	1201.8	0.8859	-0.1748	0.67028	0.78676	-1
467	Teg10aspl	23950	23983	+	34	66.0206	75.023	0.88	-0.1844	0.92803	0.96057	-1
468	JKD6008sRNA336	2272679	2272829	-	151	27947.4	31835.7	0.8779	-0.1879	0.31148	0.47996	-2
469	Ssau2007.1	2086850	2087533	+	684	10118.7	11529.8	0.8776	-0.1883	0.35296	0.51806	-3
470	Teg137	2431655	2431818	-	164	20446.5	23334.1	0.8763	-0.1906	0.30433	0.47647	-3
471	Teg50	785875	785973	-	99	39783.9	45759.6	0.8694	-0.2019	0.26334	0.42659	-1
472	Teg20	2272680	2272828	-	149	25033.1	28879.7	0.8668	-0.2062	0.27052	0.43381	-1
473	JKD6008sRNA284	1929105	1929517	-	413	1874.4	2171.43	0.8632	-0.2122	0.51086	0.66382	-2
474	JKD6008sRNA127	595506	595537	-	32	353.767	411.329	0.8601	-0.2175	0.74642	0.84503	-2
475	Ssao2094.1	2146863	2147378	-	516	10331.6	12031.2	0.8587	-0.2197	0.31496	0.48181	-3
476	JKD6008sRNA143	747152	747357	+	206	6114.49	7125.76	0.8581	-0.2208	0.32445	0.48698	-2
477	JKD6008sRNA222	1341949	1342051	-	103	200239	233516	0.8575	-0.2218	0.19536	0.34448	-2
478	JKD6008sRNA354	2424261	2424506	+	246	210.068	245.368	0.8561	-0.2241	0.7988	0.87451	-2
479	JKD6008sRNA157	827636	827887	-	252	502.821	587.81	0.8554	-0.2253	0.69676	0.81068	-2
480	JKD6008sRNA277	1891909	1892152	-	244	20715.6	24237.2	0.8547	-0.2265	0.37419	0.53735	-2
481	Teg8pl	5767	5830	-	64	104662	122539	0.8541	-0.2275	0.1903	0.33719	-1
482	Teg108	1341950	1342047	-	98	190149	223069	0.8524	-0.2304	0.17908	0.32439	-1
483	JKD6008sRNA251	2830324	2830360	+	37	3764.1	4431.76	0.8493	-0.2356	0.36244	0.52465	-2
484	Teg115	2478264	2478309	-	46	521.735	615.013	0.8483	-0.2373	0.77161	0.85811	-3
485	JKD6008sRNA185	1010904	1011013	-	110	142.347	168.097	0.8468	-0.2399	0.83968	0.90314	-2
486	Teg115	2317503	2317548	-	46	917.549	1087.11	0.844	-0.2446	0.63306	0.75758	-3
487	JKD6008sRNA244	1556007	1556141	-	135	9177.23	10921.9	0.8403	-0.2511	0.23014	0.38213	-2
488	Teg139	1804708	1805011	+	304	17909	21316.6	0.8401	-0.2513	0.18408	0.33145	-1
489	JKD6008sRNA149	785854	785980	-	127	41329.7	49226.7	0.8396	-0.2523	0.16066	0.29436	-2
490	Teg137	318687	318850	-	164	11341.2	13519.3	0.8389	-0.2534	0.42962	0.59652	-1
491	Teg1pl	3793	4039	-	247	31283.4	37484.6	0.8346	-0.2609	0.15358	0.28533	-1
492	Teg66	1556017	1556155	-	139	9228.87	11111.3	0.8306	-0.2678	0.19964	0.3497	-1
493	JKD6008sRNA90	462924	462975	+	52	177.487	214.787	0.8263	-0.2752	0.76425	0.85472	-2
494	Teg135	2431677	2431739	-	63	2245.07	2753.9	0.8152	-0.2947	0.32289	0.48575	-1
495	JKD6008sRNA411	2862324	2862540	-	217	235.357	288.804	0.8149	-0.2952	0.7543	0.84985	-2
496	JKD6008sRNA46	322264	322488	-	225	585.287	720.763	0.812	-0.3004	0.56792	0.71393	-2
497	Teg135	2071960	2072022	+	63	4176.92	5146.99	0.8115	-0.3013	0.32302	0.48575	-1
498	JKD6008sRNA287	1960799	1960954	-	156	40699.1	50339.4	0.8085	-0.3067	0.31807	0.48563	-2
499	JKD6008sRNA269	1846462	1846699	+	238	448.605	557.889	0.8041	-0.3145	0.5961	0.72795	-2
500	Teg25	2444905	2445025	-	121	6383.11	7955.64	0.8023	-0.3177	0.1574	0.28971	-3
501	JKD6008sRNA359	2444904	2445026	-	123	6399.88	8000.36	0.7999	-0.322	0.15153	0.28282	-2
502	JKD6008sRNA88	454191	454236	-	46	1006.54	1258.83	0.7996	-0.3227	0.43678	0.60331	-2
503	JKD6008sRNA9	21101	21131	+	31	5311.32	6666.3	0.7967	-0.3278	0.15713	0.28971	-2
504	Teg143	21101	21131	+	31	5311.32	6666.3	0.7967	-0.3278	0.15713	0.28971	-1
505	Teg136	2478268	2478322	-	55	498.674	626.868	0.7955	-0.3301	0.63243	0.75758	-1
506	Ssau2011.1	2090767	2090977	+	211	40093.9	50650.2	0.7916	-0.3372	0.058763	0.12624	-3
507	Teg137	1443577	1443740	+	164	13660.4	17287.9	0.7902	-0.3398	0.081712	0.16931	-1
508	JKD6008sRNA212	1207175	1207492	+	318	50711	64227.3	0.7896	-0.3409	0.052326	0.11426	-2
509	Teg135	2478273	2478336	-	64	478.537	608.84	0.786	-0.3474	0.57091	0.71656	-3
510	Teg154	2090853	2090990	+	138	40951.2	52160.4	0.7851	-0.349	0.050129	0.1116	-3
511	JKD6008sRNA51	352443	352566	+	124	1314.04	1674.24	0.7849	-0.3495	0.50506	0.65881	-2
512	Teg138	1804970	1805006	-	37	378.107	482.876	0.783	-0.3529	0.57407	0.71889	-1
513	Teg115	2071986	2072031	+	46	1312.41	1682.87	0.7799	-0.3587	0.36051	0.52336	-1
514	JKD6008sRNA85	444336	444391	+	56	138436	178039	0.7776	-0.363	0.035809	0.084252	-2
515	Teg147	444336	444391	+	56	138436	178039	0.7776	-0.363	0.035809	0.084252	-3
516	Ssae1890.3	1929969	1930044	-	76	10195.9	13222.4	0.7711	-0.375	0.064726	0.13739	-3
517	JKD6008sRNA204	1158492	1158730	+	239	4877.46	6364.83	0.7663	-0.384	0.20682	0.35601	-2
518	Teg57	1158492	1158730	+	239	4877.46	6364.83	0.7663	-0.384	0.20682	0.35601	-1
519	Teg138	1893397	1893433	-	37	1580.79	2068.39	0.7643	-0.3879	0.47307	0.63578	-1
520	Teg114	1804951	1805014	-	64	446.924	589.132	0.7586	-0.3986	0.48467	0.63976	-1
521	JKD6008sRNA360	2450545	2450740	+	196	147.884	194.961	0.7585	-0.3987	0.68348	0.80108	-2
522	JKD6008sRNA108	534312	534502	-	191	622.547	825.4	0.7542	-0.4069	0.48227	0.63962	-2
523	Teg114	1893378	1893441	-	64	1984.33	2636.97	0.7525	-0.4102	0.43968	0.60448	-1
524	JKD6008sRNA101	515148	515202	-	55	221.434	295.72	0.7488	-0.4174	0.60171	0.73216	-2
525	Teg135	1426538	1426600	-	63	431.1	580.987	0.742	-0.4305	0.50616	0.65917	-1
526	Teg115	1426529	1426574	-	46	437.459	589.731	0.7418	-0.4309	0.6196	0.74574	-1
527	JKD6008sRNA117	515150	515207	-	58	247.381	334.215	0.7402	-0.434	0.56446	0.71095	-2
528	JKD6008sRNA339	515155	515209	-	55	257.76	349.048	0.7385	-0.4374	0.55295	0.7061	-2
529	Teg137	2317490	2317653	-	164	11124.9	15140.6	0.7348	-0.4446	0.19033	0.33719	-3
530	JKD6008sRNA322	515157	515211	-	55	267.482	366.654	0.7295	-0.455	0.52831	0.68023	-2
531	Teg136	2431672	2431726	-	55	1222.51	1676.54	0.7292	-0.4556	0.22229	0.37298	-1
532	Teg94	854299	854401	+	103	185000	254681	0.7264	-0.4612	0.0071446	0.021168	-1
533	Teg139	1443423	1443726	+	304	19487.2	26856.7	0.7256	-0.4628	0.013284	0.036508	-1
534	JKD6008sRNA338	2294143	2294210	+	68	403.836	561.157	0.7196	-0.4746	0.42465	0.59169	-2
535	Ssau2295.2	2357399	2357462	-	64	8070.67	11261.7	0.7166	-0.4807	0.022935	0.058028	-3
536	Teg136	2071973	2072027	+	55	1857.24	2593.42	0.7161	-0.4817	0.31992	0.48575	-3
537	JKD6008sRNA112	553603	553762	+	160	1576.97	2208.48	0.7141	-0.4859	0.14196	0.26875	-2
538	Teg137	1804862	1805025	+	164	11815.2	16554.8	0.7137	-0.4866	0.014096	0.038343	-1
539	JKD6008sRNA162	854290	854401	+	112	194682	273222	0.7125	-0.489	0.0043348	0.013931	-2
540	JKD6008sRNA9	36582	36615	+	34	1702.69	2404.16	0.7082	-0.4977	0.12469	0.24121	-2
541	Teg143	36582	36615	+	34	1702.69	2404.16	0.7082	-0.4977	0.12469	0.24121	-1
542	Teg27	2500012	2501188	-	1177	657071	929922	0.7066	-0.5011	0.0033975	0.011425	-1
543	JKD6008sRNA363	2500011	2501189	-	1179	657828	931925	0.7059	-0.5025	0.0033056	0.011211	-2
544	Teg136	1426533	1426587	-	55	413.741	586.459	0.7055	-0.5033	0.53745	0.69088	-3
545	Ssau830.1	854287	854410	+	124	199694	283219	0.7051	-0.5041	0.0032644	0.011166	-3
546	JKD6008sRNA397	2746130	2746436	+	307	18735.1	26571.4	0.7051	-0.5041	0.00742	0.021822	-2
547	JKD6008sRNA264	1782828	1783110	-	283	11949.8	16983	0.7036	-0.5071	0.010419	0.029445	-2
548	Teg115	1443682	1443727	+	46	884.729	1266.3	0.6987	-0.5173	0.20953	0.35913	-1
549	JKD6008sRNA317	2146870	2147194	-	325	240.62	347.41	0.6926	-0.5299	0.48312	0.63962	-2
550	JKD6008sRNA286	1929989	1930045	-	57	7698.54	11136.1	0.6913	-0.5326	0.01161	0.032582	-2
551	JKD6008sRNA71	425159	425249	-	91	14486.8	21007	0.6896	-0.5361	0.017556	0.046179	-2
552	JKD6008sRNA233	1443666	1443760	-	95	1548.41	2252.66	0.6874	-0.5408	0.10438	0.20798	-2
553	JKD6008sRNA102	518058	518096	+	39	162586	236637	0.6871	-0.5415	0.13697	0.25992	-2
554	Teg130	2537717	2537780	+	64	5255.44	7649.15	0.6871	-0.5415	0.018575	0.048641	-1
555	JKD6008sRNA31	256315	256451	+	137	5136.97	7504.11	0.6846	-0.5468	0.018675	0.048641	-2
556	Teg93	256315	256451	+	137	5136.97	7504.11	0.6846	-0.5468	0.018675	0.048641	-3
557	Teg152	1929990	1930044	-	55	7343.69	10733	0.6842	-0.5475	0.010035	0.028563	-3
558	Teg136	2317507	2317561	-	55	1130.98	1653.43	0.684	-0.5479	0.33135	0.49244	-1
559	JKD6008sRNA215	1249717	1249779	-	63	30.9181	45.3283	0.6821	-0.552	0.8181	0.88711	-2
560	Ssau876.1	893000	893248	+	249	30168	44388.2	0.6796	-0.5572	0.063881	0.1365	-3
561	Teg115	1893394	1893439	+	46	825.781	1226.43	0.6733	-0.5706	0.47766	0.63768	-3
562	JKD6008sRNA2	12519	12744	+	226	62594.3	93383.4	0.6703	-0.5771	0.052295	0.11426	-2
563	Teg35	12519	12744	+	226	62594.3	93383.4	0.6703	-0.5771	0.052295	0.11426	-1
564	JKD6008sRNA338	1999668	1999735	+	68	454.343	679.658	0.6685	-0.581	0.29121	0.45869	-2
565	Teg96	2551314	2551445	+	132	55103.1	82581	0.6673	-0.5837	0.21135	0.35971	-3
566	Ssau2487.1	2551156	2551442	+	287	54344.3	81677.3	0.6654	-0.5878	0.20656	0.35601	-3
567	JKD6008sRNA370	2551387	2551444	+	58	49413.8	74271.6	0.6653	-0.5879	0.2166	0.36497	-2
568	Teg126	2509730	2509820	-	91	12575.6	18941.7	0.6639	-0.5909	0.0027596	0.0096891	-1
569	Teg49	679653	679815	-	163	4239.54	6394.98	0.6629	-0.593	0.081335	0.16925	-1
570	JKD6008sRNA364	2509729	2509821	-	93	12642.2	19148.6	0.6602	-0.599	0.0023869	0.0085691	-2
571	Ssau255.1	256310	256503	+	194	7632.42	11609.6	0.6574	-0.6051	0.0045738	0.014466	-3
572	Ssau2617.1	2679138	2679190	+	53	5665.67	8630.75	0.6565	-0.6072	0.0065528	0.019634	-3
573	JKD6008sRNA369	2551382	2551436	+	55	50179	76583.4	0.6552	-0.6099	0.19038	0.33719	-2
574	Teg135	318709	318771	-	63	1523.65	2329.67	0.654	-0.6126	0.14438	0.27204	-1
575	JKD6008sRNA74	436063	436285	+	223	5917.46	9075.85	0.652	-0.6171	0.0054547	0.016785	-2
576	Teg76	436063	436285	+	223	5917.46	9075.85	0.652	-0.6171	0.0054547	0.016785	-1
577	Teg89	1847740	1847785	-	46	650.267	997.878	0.6516	-0.6178	0.18423	0.33145	-1
578	Teg136	1443669	1443723	+	55	1159.59	1779.54	0.6516	-0.6179	0.087925	0.18014	-1
579	JKD6008sRNA398	2765063	2765206	-	144	394.754	607.503	0.6498	-0.6219	0.29804	0.46852	-2
580	JKD6008sRNA130	621978	622580	-	603	640.199	990.685	0.6462	-0.6299	0.17849	0.32405	-2
581	JKD6008sRNA367	2537519	2537780	+	262	108975	170344	0.6397	-0.6445	0.00022325	0.00098848	-2
582	Teg144	96885	97092	-	208	1804.76	2834.29	0.6368	-0.6512	0.032873	0.079634	-1
583	Ssau1872.1	1957989	1959338	+	1350	6075.39	9601.53	0.6328	-0.6603	0.014526	0.039111	-3
584	JKD6008sRNA148	781749	781777	+	29	134.088	212.179	0.632	-0.6621	0.5114	0.66382	-2
585	Teg114	2431666	2431729	+	64	1121.84	1776.9	0.6313	-0.6635	0.071317	0.15037	-1
586	Ssau1284.1	1313109	1313199	+	91	8557.3	13571.9	0.6305	-0.6654	0.0012748	0.0049521	-3
587	Ssau696.1	720540	720716	-	177	2630.36	4189.14	0.6279	-0.6714	0.21884	0.36796	-3
588	JKD6008sRNA233	2071970	2072066	-	97	3052.1	4875.12	0.6261	-0.6756	0.0092614	0.026552	-2
589	JKD6008sRNA408	2847026	2847177	+	152	177.103	283.312	0.6251	-0.6778	0.47999	0.63962	-2
590	JKD6008sRNA288	1978447	1978653	-	207	5865.08	9406.26	0.6235	-0.6815	0.0021023	0.0076507	-2
591	Teg128	2537519	2537563	+	45	59297.4	95336.5	0.622	-0.6851	0.00059175	0.0024954	-1
592	Teg91	720569	720680	-	112	2340.59	3771.33	0.6206	-0.6882	0.21315	0.36144	-1
593	JKD6008sRNA332	2265473	2265645	+	173	1.14864e+06	1.85275e+06	0.62	-0.6897	5.346e-05	0.00026301	-2
594	Teg19a	2265473	2265645	+	173	1.14864e+06	1.85275e+06	0.62	-0.6897	5.346e-05	0.00026301	-1
595	JKD6008sRNA138	720568	720692	-	125	2368.91	3842.47	0.6165	-0.6978	0.20171	0.35048	-2
596	Ssau2368.2	2430670	2430813	-	144	5487.67	8912.1	0.6158	-0.6996	0.0017445	0.0066321	-3
597	JKD6008sRNA216	1274607	1274716	+	110	1640.38	2668.43	0.6147	-0.702	0.03887	0.090056	-2
598	Teg61	1274607	1274716	+	110	1640.38	2668.43	0.6147	-0.702	0.03887	0.090056	-1
599	JKD6008sRNA356	2430691	2430803	-	113	3833.35	6243.81	0.6139	-0.7038	0.003719	0.01235	-2
600	Teg135	1443656	1443718	+	63	1626.14	2651.56	0.6133	-0.7054	0.024745	0.062103	-1
601	JKD6008sRNA140	737675	738133	+	459	9191.9	14993.9	0.613	-0.7059	0.0010762	0.0042672	-2
602	JKD6008sRNA256	1736407	1736624	-	218	2.84131e+06	4.64804e+06	0.6113	-0.7101	3.3195e-05	0.00016851	-2
603	JKD6008sRNA205	1171273	1171593	-	321	1578.54	2619.74	0.6026	-0.7308	0.036645	0.085649	-2
604	Teg136	318704	318758	-	55	1023.04	1699.23	0.6021	-0.732	0.094495	0.19115	-1
605	Teg24	2430692	2430802	-	111	3592.53	5986.85	0.6001	-0.7368	0.002728	0.0096204	-1
606	Ssau2368.3	2430692	2430802	-	111	3592.53	5986.85	0.6001	-0.7368	0.002728	0.0096204	-3
607	JKD6008sRNA172	893035	893182	+	148	22477.7	37723.1	0.5959	-0.7469	0.05747	0.12447	-2
608	Teg138	1443685	1443721	-	37	479.157	812.706	0.5896	-0.7622	0.14575	0.27333	-3
609	JKD6008sRNA394	2725793	2726035	+	243	57.9989	98.6869	0.5877	-0.7668	0.65871	0.77662	-2
610	Teg107	29810	29996	+	187	3180.98	5425.06	0.5863	-0.7702	0.0024364	0.0087077	-1
611	Teg136	1893381	1893435	+	55	974.159	1661.47	0.5863	-0.7702	0.30618	0.47647	-1
612	Teg40	414293	414713	-	421	23241.2	39666.9	0.5859	-0.7713	0.033943	0.08173	-1
613	JKD6008sRNA61	414292	414714	-	423	23471.8	40093.5	0.5854	-0.7724	0.034496	0.082811	-2
614	JKD6008sRNA45	1168565	1168624	-	60	5174.82	8850.87	0.5847	-0.7743	0.00055892	0.0023695	-2
615	JKD6008sRNA328	2247176	2247343	-	168	116.144	199.449	0.5823	-0.7801	0.5572	0.70715	-2
616	Teg124	909241	909346	+	106	35518.8	61348	0.579	-0.7884	1.0456e-05	5.4826e-05	-1
617	Teg115	318700	318745	-	46	720.546	1261.7	0.5711	-0.8082	0.059405	0.12727	-1
618	Teg41	477187	477391	+	205	21299.4	37345.7	0.5703	-0.8101	1.3062e-05	6.8041e-05	-1
619	Teg135	1205382	1205445	+	64	479.742	845.157	0.5676	-0.817	0.18922	0.33719	-1
620	Teg114	1443666	1443729	-	64	589.783	1044.71	0.5645	-0.8248	0.079634	0.16615	-1
621	JKD6008sRNA63	417948	418032	-	85	1611.34	2875.21	0.5604	-0.8354	0.0075753	0.022197	-2
622	Teg38as	417991	418041	-	51	1441.62	2582.53	0.5582	-0.8411	0.009548	0.027275	-3
623	JKD6008sRNA390	2681158	2681231	+	74	100.1	179.603	0.5573	-0.8434	0.44403	0.60807	-2
624	Teg52	893050	893166	+	117	14040.8	25308.8	0.5548	-0.85	0.017316	0.045697	-1
625	JKD6008sRNA102	2176446	2176481	-	36	274076	499479	0.5487	-0.8658	0.0019226	0.007094	-2
626	JKD6008sRNA102	562031	562066	+	36	280544	511744	0.5482	-0.8672	0.0011113	0.0043848	-2
627	JKD6008sRNA60	400411	400445	-	35	202.576	369.596	0.5481	-0.8675	0.25979	0.42169	-2
628	Teg88	643605	643749	+	145	150758	275090	0.548	-0.8677	4.9205e-07	3.0637e-06	-1
629	JKD6008sRNA102	517780	517815	+	36	321014	585798	0.548	-0.8678	0.00079284	0.0032405	-2
630	Teg135	2317512	2317574	-	63	1420.48	2597.28	0.5469	-0.8706	0.085249	0.17556	-1
631	Ssau637.1	643239	643900	+	662	165028	302450	0.5456	-0.874	3.9324e-07	2.4686e-06	-3
632	JKD6008sRNA132	643597	643717	+	121	143615	263828	0.5444	-0.8774	3.7697e-07	2.4036e-06	-2
633	Teg135	1893368	1893430	+	63	1272.69	2350.11	0.5415	-0.8849	0.13287	0.25456	-3
634	Teg43	562023	562069	+	47	316539	587036	0.5392	-0.8911	0.00048912	0.0021072	-1
635	JKD6008sRNA225	1366478	1366514	+	37	872.87	1618.87	0.5392	-0.8912	0.021226	0.054395	-2
636	Teg110	1366478	1366514	+	37	872.87	1618.87	0.5392	-0.8912	0.021226	0.054395	-1
637	Teg43	2176443	2176489	-	47	308585	573360	0.5382	-0.8938	0.00076284	0.0031339	-1
638	Ssau638.1	643592	643731	+	140	156008	290010	0.5379	-0.8945	2.1449e-07	1.3786e-06	-3
639	Teg43	517772	517818	+	47	355484	661802	0.5371	-0.8966	0.00026855	0.0011825	-1
640	Ssau1800.1	1868860	1868918	+	59	15377.5	28682.3	0.5361	-0.8993	2.1895e-06	1.2554e-05	-3
641	JKD6008sRNA209	1181602	1181905	-	304	80486.9	151287	0.532	-0.9105	6.7543e-07	4.0782e-06	-2
642	JKD6008sRNA272	1868853	1868960	+	108	21219.5	40009.2	0.5304	-0.9149	7.1904e-07	4.3088e-06	-2
643	Teg135	1910690	1910752	-	63	917.95	1744.92	0.5261	-0.9267	0.022328	0.056855	-1
644	JKD6008sRNA102	1998280	1998317	-	38	265151	506603	0.5234	-0.934	0.00013742	0.0006405	-2
645	JKD6008sRNA34	263741	263914	-	174	51.0917	97.6818	0.523	-0.935	0.54994	0.70466	-2
646	Teg120	1868845	1868926	+	82	17025.6	32636.4	0.5217	-0.9388	5.912e-07	3.6308e-06	-1
647	Teg115	1804967	1805012	+	46	816.206	1590.67	0.5131	-0.9626	0.014457	0.039058	-1
648	JKD6008sRNA348	2385433	2385511	+	79	5752.63	11230.2	0.5122	-0.9651	9.2146e-06	4.8636e-05	-2
649	JKD6008sRNA399	2765920	2766143	-	224	117.697	230.598	0.5104	-0.9703	0.33679	0.49708	-2
650	Teg136	1205396	1205451	+	56	457.192	897.028	0.5097	-0.9724	0.14314	0.27034	-3
651	JKD6008sRNA357	2440043	2440214	+	172	2030.96	4016.06	0.5057	-0.9836	0.00051288	0.0021977	-2
652	Ssau209.1	215144	215335	+	192	12315.9	24403.7	0.5047	-0.9866	3.9337e-07	2.4686e-06	-3
653	Teg138	96881	96915	-	35	94.9471	190.832	0.4975	-1.0071	0.35687	0.52202	-1
654	JKD6008sRNA276	1888295	1888514	-	220	45270.6	92231.7	0.4908	-1.0267	7.8352e-09	5.6258e-08	-2
655	Teg70	1765754	1766027	-	274	14723.6	30041.5	0.4901	-1.0288	6.2744e-08	4.2022e-07	-1
656	Teg53	949611	949741	+	131	5857.21	12039.9	0.4865	-1.0395	1.379e-06	8.0223e-06	-1
657	JKD6008sRNA303	2080706	2080751	+	46	7260.37	15064.4	0.482	-1.053	3.1917e-06	1.7914e-05	-2
658	JKD6008sRNA265	1785257	1785447	-	191	71147.8	149089	0.4772	-1.0673	1.0437e-09	8.0761e-09	-2
659	Teg71	1785258	1785446	-	189	69807.5	146428	0.4767	-1.0687	1.0071e-09	7.974e-09	-1
660	Teg122	2080699	2080750	+	52	7438.66	15609.9	0.4765	-1.0693	9.9164e-07	5.898e-06	-1
661	JKD6008sRNA325	2211619	2211652	+	34	148.341	311.953	0.4755	-1.0724	0.21479	0.36346	-2
662	Teg136	1910685	1910739	-	55	533.118	1124.03	0.4743	-1.0762	0.020102	0.052017	-1
663	Teg114	2071970	2072033	-	64	1084.29	2291.32	0.4732	-1.0794	0.0018275	0.0068703	-1
664	Teg114	96861	96923	-	63	131.311	279.169	0.4704	-1.0882	0.22976	0.38213	-1
665	JKD6008sRNA203	1145608	1145840	+	233	9168.3	19703.6	0.4653	-1.1037	0.00019873	0.00089462	-2
666	Teg10	1958548	1958630	-	83	11346.2	24405.8	0.4649	-1.105	0.0011823	0.0046417	-1
667	JKD6008sRNA315	2125955	2126076	+	122	902.125	1941.75	0.4646	-1.106	0.0028997	0.010048	-2
668	Teg73	1888356	1888499	-	144	34037.7	73449.7	0.4634	-1.1096	6.7765e-10	5.5111e-09	-1
669	JKD6008sRNA233	96861	96947	-	87	226.733	490.018	0.4627	-1.1118	0.10656	0.2118	-2
670	JKD6008sRNA361	2478011	2478119	-	109	1130.21	2449.66	0.4614	-1.116	0.004078	0.013266	-2
671	Teg115	1910681	1910726	-	46	333.101	724.465	0.4598	-1.121	0.049157	0.11005	-1
672	Teg56	1145616	1145840	+	225	8887.04	19421.3	0.4576	-1.1279	0.0001998	0.00089462	-1
673	JKD6008sRNA152	807186	807391	+	206	5491.4	12267.6	0.4476	-1.1596	8.8064e-08	5.8489e-07	-2
674	Ssau437.1	442196	442293	-	98	12793.4	28585.5	0.4475	-1.1599	1.6297e-09	1.2253e-08	-3
675	JKD6008sRNA137	719008	719105	+	98	8393.93	18859.5	0.4451	-1.1679	5.6053e-08	3.786e-07	-2
676	Ssau844.1	868317	869154	+	838	161927	365089	0.4435	-1.1729	1.4895e-11	1.4303e-10	-3
677	JKD6008sRNA257	1739871	1740143	-	273	9346.93	21085.2	0.4433	-1.1737	7.6943e-06	4.1157e-05	-2
678	JKD6008sRNA83	442201	442293	-	93	12392.3	28030	0.4421	-1.1775	1.0205e-09	7.974e-09	-2
679	Teg146	442202	442292	-	91	12187.8	27608.8	0.4414	-1.1797	1.0126e-09	7.974e-09	-1
680	JKD6008sRNA267	1811598	1811880	-	283	11007	24985.5	0.4405	-1.1827	1.3884e-09	1.0539e-08	-2
681	JKD6008sRNA391	2701128	2701317	+	190	82.704	188.523	0.4387	-1.1887	0.49779	0.65146	-2
682	Teg58	1165013	1165175	+	163	679.907	1551.93	0.4381	-1.1907	0.0035485	0.011833	-1
683	JKD6008sRNA200	1127384	1127663	-	280	38240.6	88615.2	0.4315	-1.2124	1.16e-11	1.1275e-10	-2
684	Teg99	719014	719095	+	82	7246.64	16860.2	0.4298	-1.2182	1.41e-08	9.8574e-08	-1
685	JKD6008sRNA301	2085606	2086140	+	535	31286.7	73377.3	0.4264	-1.2298	8.1373e-12	8.2094e-11	-2
686	Teg138	2071989	2072025	-	37	774.487	1829.14	0.4234	-1.2399	0.00128	0.0049521	-1
687	Teg136	1804954	1805008	+	55	877.75	2075.78	0.4229	-1.2418	0.00065641	0.0027248	-1
688	JKD6008sRNA166	868406	868760	+	355	136365	322915	0.4223	-1.2437	9.4289e-13	1.0155e-11	-2
689	Teg150	868406	868760	+	355	136365	322915	0.4223	-1.2437	9.4289e-13	1.0155e-11	-1
690	JKD6008sRNA131	633394	633654	-	261	106846	253826	0.4209	-1.2483	8.7317e-13	9.6655e-12	-2
691	Teg47	633395	633707	-	313	106861	253874	0.4209	-1.2484	8.7042e-13	9.6655e-12	-1
692	JKD6008sRNA4	25003	25237	-	235	226.769	548.353	0.4135	-1.2739	0.05794	0.12514	-2
693	JKD6008sRNA120	576639	576929	+	291	47128.6	114046	0.4132	-1.2749	9.9215e-12	9.7623e-11	-2
694	Teg45	576639	576929	+	291	47128.6	114046	0.4132	-1.2749	9.9215e-12	9.7623e-11	-1
695	JKD6008sRNA379	2599532	2599690	+	159	26.2401	63.9519	0.4103	-1.2852	0.55519	0.7062	-2
696	JKD6008sRNA389	2678883	2679177	+	295	49268.2	121739	0.4047	-1.3051	1.8045e-13	2.7135e-12	-2
697	Teg135	1804941	1805003	+	63	1184.43	2958.03	0.4004	-1.3204	4.1001e-05	0.00020424	-1
698	Teg97	1736549	1736623	-	75	356010	890809	0.3996	-1.3232	2.2093e-14	3.7465e-13	-1
699	JKD6008sRNA133	667745	668016	+	272	35767.9	90328.1	0.396	-1.3365	3.823e-05	0.00019284	-2
700	JKD6008sRNA299	2088630	2088764	-	135	29404.6	74864.6	0.3928	-1.3482	7.7754e-14	1.2394e-12	-2
701	JKD6008sRNA262	1765687	1766034	-	348	22697.6	58089.4	0.3907	-1.3557	1.7247e-12	1.7852e-11	-2
702	JKD6008sRNA387	2668707	2669011	+	305	2543.54	6578.53	0.3866	-1.3709	7.8941e-06	4.1944e-05	-2
703	Ssau414.1	419942	420037	-	96	115062	299763	0.3838	-1.3814	2.4406e-15	4.5236e-14	-3
704	JKD6008sRNA321	2165203	2165364	+	162	6109.74	15919.9	0.3838	-1.3816	3.5606e-11	3.1886e-10	-2
705	Teg69	1739888	1740141	-	254	6517.69	17180.8	0.3794	-1.3984	1.0509e-06	6.2043e-06	-1
706	Teg43	518308	518356	+	49	408.513	1077.26	0.3792	-1.3989	0.0046784	0.014716	-1
707	JKD6008sRNA271	1849727	1849898	-	172	639.029	1707.26	0.3743	-1.4177	0.075601	0.15856	-2
708	JKD6008sRNA95	477187	477332	+	146	10745.8	29199.4	0.368	-1.4422	1.0552e-13	1.6173e-12	-2
709	Teg44	547191	547416	+	226	10249.8	27996.7	0.3661	-1.4497	9.4695e-14	1.4798e-12	-3
710	JKD6008sRNA103	518310	518347	+	38	384.064	1053.64	0.3645	-1.456	0.0037412	0.012372	-2
711	JKD6008sRNA252	1725425	1725619	-	195	21099.8	58139.8	0.3629	-1.4623	1.5366e-11	1.458e-10	-2
712	Teg68	1725426	1725576	-	151	19014.4	52494.3	0.3622	-1.4651	3.2571e-11	2.9499e-10	-1
713	Ssau976.3	1005542	1005645	+	104	2089.82	5771.04	0.3621	-1.4655	2.6579e-08	1.8261e-07	-3
714	JKD6008sRNA331	2259609	2259678	-	70	823.422	2300.35	0.358	-1.4821	0.024629	0.062103	-2
715	JKD6008sRNA102	518315	518351	+	37	370.596	1040.48	0.3562	-1.4893	0.0032804	0.011173	-2
716	JKD6008sRNA98	508065	508317	+	253	287258	821322	0.3498	-1.5156	4.9824e-06	2.7013e-05	-2
717	Teg42	508065	508317	+	253	287258	821322	0.3498	-1.5156	4.9824e-06	2.7013e-05	-1
718	JKD6008sRNA134	679418	680129	-	712	11923	34228.8	0.3483	-1.5215	1.7408e-15	3.3034e-14	-2
719	JKD6008sRNA330	2257667	2257810	+	144	36.473	105.721	0.345	-1.5354	0.41856	0.58731	-2
720	Teg138	318706	318742	+	37	289.775	851.726	0.3402	-1.5555	0.0047404	0.014758	-1
721	JKD6008sRNA111	547169	547364	+	196	9625.25	28409.1	0.3388	-1.5615	2.9304e-14	4.8657e-13	-2
722	JKD6008sRNA36	282655	282820	+	166	99460.7	294086	0.3382	-1.564	0.00012064	0.00056894	-2
723	Teg90	704480	705084	-	605	28019.6	83171.1	0.3369	-1.5696	4.3989e-18	8.7649e-17	-1
724	Teg51	807230	807371	+	142	2476.81	7404.86	0.3345	-1.58	1.9532e-10	1.6561e-09	-1
725	JKD6008sRNA345	2352664	2352750	-	87	19999.8	60298.4	0.3317	-1.5921	5.5604e-14	9.0442e-13	-2
726	JKD6008sRNA345	2347025	2347121	-	97	5720.51	17391.8	0.3289	-1.6042	1.452e-14	2.5158e-13	-2
727	Teg28	2577396	2577523	-	128	3796.95	11586	0.3277	-1.6095	8.0109e-13	9.1209e-12	-1
728	JKD6008sRNA375	2577429	2577524	-	96	3546.08	10842.4	0.3271	-1.6124	1.5018e-12	1.5749e-11	-2
729	JKD6008sRNA260	1759420	1759678	+	259	28373.9	86777.7	0.327	-1.6128	1.3728e-17	2.6686e-16	-2
730	JKD6008sRNA400	2772636	2772831	-	196	20486.7	62733.6	0.3266	-1.6146	5.4192e-08	3.6916e-07	-2
731	JKD6008sRNA139	727804	728062	+	259	1874.82	5810.06	0.3227	-1.6318	9.1048e-10	7.3298e-09	-2
732	Teg114	318698	318761	+	64	363.745	1141.66	0.3186	-1.6501	0.00071712	0.0029614	-1
733	Ssaa992.2	1005527	1005645	+	119	3568.04	11269.2	0.3166	-1.6592	2.2901e-13	2.7655e-12	-3
734	Ssab943.2	1005527	1005645	+	119	3568.04	11269.2	0.3166	-1.6592	2.2901e-13	2.7655e-12	-3
735	Ssac1016.1	1005527	1005645	+	119	3568.04	11269.2	0.3166	-1.6592	2.2901e-13	2.7655e-12	-3
736	Ssae969.2	1005527	1005645	+	119	3568.04	11269.2	0.3166	-1.6592	2.2901e-13	2.7655e-12	-3
737	Ssah1055.2	1005527	1005645	+	119	3568.04	11269.2	0.3166	-1.6592	2.2901e-13	2.7655e-12	-3
738	Ssaj1055.2	1005527	1005645	+	119	3568.04	11269.2	0.3166	-1.6592	2.2901e-13	2.7655e-12	-3
739	Ssam976.2	1005527	1005645	+	119	3568.04	11269.2	0.3166	-1.6592	2.2901e-13	2.7655e-12	-3
740	Ssao912.2	1005527	1005645	+	119	3568.04	11269.2	0.3166	-1.6592	2.2901e-13	2.7655e-12	-3
741	Ssar1014.2	1005527	1005645	+	119	3568.04	11269.2	0.3166	-1.6592	2.2901e-13	2.7655e-12	-3
742	Ssas960.2	1005527	1005645	+	119	3568.04	11269.2	0.3166	-1.6592	2.2901e-13	2.7655e-12	-3
743	Ssav1052.2	1005527	1005645	+	119	3568.04	11269.2	0.3166	-1.6592	2.2901e-13	2.7655e-12	-3
744	Ssaw1054.2	1005527	1005645	+	119	3568.04	11269.2	0.3166	-1.6592	2.2901e-13	2.7655e-12	-3
745	Ssax1006.2	1005527	1005645	+	119	3568.04	11269.2	0.3166	-1.6592	2.2901e-13	2.7655e-12	-3
746	JKD6008sRNA40	292307	292466	-	160	270.661	858.302	0.3153	-1.665	0.20184	0.35048	-2
747	JKD6008sRNA27	223350	223499	-	150	2821.35	8989.46	0.3139	-1.6719	2.4979e-12	2.5524e-11	-2
748	Teg33	2772666	2772824	-	159	18140.3	57991.3	0.3128	-1.6766	8.82e-09	6.2763e-08	-1
749	Ssau996.1	1025954	1026120	+	167	13597.5	44885.1	0.3029	-1.7229	5.3052e-20	1.0842e-18	-3
750	JKD6008sRNA198	1122625	1122749	+	125	1041.8	3470.45	0.3002	-1.736	0.0047085	0.014716	-2
751	Teg55	1122625	1122749	+	125	1041.8	3470.45	0.3002	-1.736	0.0047085	0.014716	-3
752	JKD6008sRNA176	918885	919001	-	117	7.0534	23.5107	0.3	-1.7369	0.6985	0.81152	-2
753	Teg15	2088665	2088758	-	94	14742.8	50240.9	0.2934	-1.7688	3.6828e-21	8.3862e-20	-1
754	JKD6008sRNA37	285710	285849	+	140	330.67	1165.1	0.2838	-1.817	0.0016875	0.0064659	-2
755	Teg38	223373	223490	-	118	1807.45	6692.69	0.2701	-1.8886	4.6848e-13	5.4113e-12	-1
756	JKD6008sRNA274	1870518	1870884	-	367	23155.5	86984.8	0.2662	-1.9094	1.481e-25	3.8075e-24	-2
757	Teg84	2353665	2353723	-	59	827.899	3159.26	0.2621	-1.9321	7.1182e-09	5.1575e-08	-1
758	Teg46	581462	581585	+	124	1581.94	6117.8	0.2586	-1.9513	3.2497e-13	3.8657e-12	-1
759	JKD6008sRNA189	1025938	1026082	+	145	9940.07	38780.6	0.2563	-1.964	1.5359e-24	3.7095e-23	-2
760	Teg78	1025938	1026082	+	145	9940.07	38780.6	0.2563	-1.964	1.5359e-24	3.7095e-23	-1
761	JKD6008sRNA346	2353646	2353724	-	79	1375.05	5396.93	0.2548	-1.9727	9.7477e-09	6.8752e-08	-2
762	JKD6008sRNA340	2297728	2297893	-	166	212584	852213	0.2494	-2.0032	4.6068e-30	1.4686e-28	-2
763	JKD6008sRNA122	581446	581561	+	116	1707.4	6904.12	0.2473	-2.0157	9.4403e-15	1.71e-13	-2
764	Ssau1090.1	1120789	1121206	+	418	12279	51130.7	0.2401	-2.058	1.4416e-27	4.2554e-26	-3
765	Teg48	679419	679545	-	127	3489.82	15190.5	0.2297	-2.122	4.1259e-22	9.6716e-21	-1
766	JKD6008sRNA196	1087765	1087868	-	104	28399.8	124684	0.2278	-2.1343	8.0556e-32	3.0573e-30	-2
767	JKD6008sRNA355	2428101	2428421	-	321	16933.9	75628.7	0.2239	-2.159	2.2045e-31	7.9863e-30	-2
768	JKD6008sRNA232	1410829	1410973	+	145	1912.1	8592.13	0.2225	-2.1679	3.9209e-13	4.5955e-12	-2
769	Teg63	1410908	1410973	+	66	1772.13	8026.05	0.2208	-2.1792	1.2261e-12	1.3029e-11	-1
770	JKD6008sRNA167	872350	872467	-	118	1.2974	5.9161	0.2193	-2.189	0.89385	0.93614	-2
771	Teg79	1087760	1087859	-	100	24756	114628	0.216	-2.2111	1.0813e-33	4.5358e-32	-1
772	Ssau1484.1	1515799	1516233	-	435	93088.9	435025	0.214	-2.2244	7.6473e-36	4.3535e-34	-3
773	JKD6008sRNA165	865250	865475	-	226	52.0419	246.776	0.2109	-2.2455	0.03977	0.091609	-2
774	JKD6008sRNA104	528603	528687	-	85	15.5687	74.1621	0.2099	-2.252	0.28967	0.4577	-2
775	JKD6008sRNA268	1843422	1843614	-	193	33739.2	161417	0.209	-2.2583	8.967e-36	4.7645e-34	-2
776	JKD6008sRNA241	1515991	1516233	-	243	87886.4	425948	0.2063	-2.277	2.4369e-37	2.158e-35	-2
777	Teg65	1515991	1516233	-	243	87886.4	425948	0.2063	-2.277	2.4369e-37	2.158e-35	-1
778	Teg7	1843423	1843605	-	183	28425.3	138823	0.2048	-2.288	2.4583e-36	1.6327e-34	-1
779	Ssau976.1	1005364	1005823	+	460	6489.05	31745.1	0.2044	-2.2905	1.3022e-30	4.3244e-29	-3
780	Ssau1373.1	1403863	1404353	+	491	4635.25	23100.3	0.2007	-2.3172	4.8838e-29	1.4971e-27	-3
781	JKD6008sRNA263	1781045	1781212	-	168	20024.5	100717	0.1988	-2.3305	1.4009e-36	1.015e-34	-2
782	Ssau1226.1	1255352	1255422	+	71	16087.9	82146.2	0.1958	-2.3522	1.2894e-36	1.015e-34	-3
783	Teg29	2608813	2608958	-	146	119455	610943	0.1955	-2.3546	6.9108e-40	7.8684e-38	-1
784	JKD6008sRNA259	1758579	1758818	-	240	19470.4	101624	0.1916	-2.3839	1.0432e-32	4.1573e-31	-2
785	Teg155	2628202	2628303	+	102	14.7281	77.3794	0.1903	-2.3934	0.27428	0.43807	-1
786	Teg82	1403925	1404290	+	366	3768.78	20772.7	0.1814	-2.4625	3.0887e-31	1.0703e-29	-1
787	JKD6008sRNA381	2608828	2608969	-	142	115972	650350	0.1783	-2.4874	5.8953e-44	1.5662e-41	-2
788	Ssau976.2	1005464	1005563	+	100	5078.99	29016.1	0.175	-2.5142	3.7438e-35	1.8649e-33	-3
789	Teg77	584033	584181	+	149	16106.2	93319.6	0.1726	-2.5346	3.7905e-42	5.035e-40	-1
790	Ssau2633.1	2696449	2696687	+	239	18261.5	108358	0.1685	-2.5689	1.2373e-43	1.9723e-41	-3
791	JKD6008sRNA125	584010	584148	+	139	16868.7	100942	0.1671	-2.5811	9.1073e-44	1.8146e-41	-2
792	JKD6008sRNA183	1005465	1005548	+	84	4368.04	26145.2	0.1671	-2.5815	7.3979e-36	4.3535e-34	-2
793	Teg92	1005480	1005540	+	61	2881.56	18217.5	0.1582	-2.6604	4.6056e-34	2.0393e-32	-1
794	JKD6008sRNA289	1981404	1981629	-	226	1560.85	9874.74	0.1581	-2.6614	4.5686e-27	1.2137e-25	-2
795	JKD6008sRNA230	1403925	1404096	+	172	3013.09	19156.5	0.1573	-2.6685	8.1252e-35	3.8093e-33	-2
796	Teg81	1255372	1255414	+	43	7291.39	52733.6	0.1383	-2.8545	1.9422e-48	1.5479e-45	-1
797	JKD6008sRNA47	326395	326667	+	273	1.2974	55.2253	0.0235	-5.4116	0.21168	0.35971	-2
Differential expression of previously reported small RNAs in S. aureus in mixed- versus single-species planktonic.
No.	sRNA ID	Starta	Enda	Strandb	Size (nt)c	Mean A (MixPlanktonic)	Mean B (Planktonic)	Fold Change (A/B)	Log2(A/B)d	p Value	adjusted p Value	Referencee
1	JKD6008sRNA350	2406363	2406498	-	136	297.797	5.3002	56.1863	5.8121	0.0026537	0.011079	-2
2	JKD6008sRNA167	872350	872467	-	118	15.707	0.5385	29.1668	4.8663	0.53694	0.69811	-2
3	JKD6008sRNA52	352508	352632	-	125	1717.26	80.6619	21.2896	4.4121	0.00013233	0.00091573	-2
4	Teg126	2509730	2509820	-	91	11368.3	552.33	20.5824	4.3633	0.00011436	0.00082858	-1
5	JKD6008sRNA364	2509729	2509821	-	93	11400.6	555.988	20.5051	4.3579	0.00011133	0.00082156	-2
6	Teg17as	187040	187148	-	109	98.8796	6.3026	15.6887	3.9717	0.28955	0.44294	-1
7	JKD6008sRNA393	686923	687085	+	163	21.1591	1.6156	13.097	3.7112	0.51072	0.67391	-2
8	JKD6008sRNA165	865250	865475	-	226	172.659	14.5728	11.848	3.5666	0.024743	0.065298	-2
9	Teg113	1410734	1410779	+	46	5058.95	487.533	10.3766	3.3753	5.2249e-09	1.2619e-07	-1
10	JKD6008sRNA231	1410695	1410768	+	74	3727.08	401.067	9.2929	3.2161	1.7643e-07	3.234e-06	-2
11	Ssau830.1	854287	854410	+	124	49845.2	5387.99	9.2512	3.2096	4.6993e-16	6.2422e-14	-3
12	JKD6008sRNA162	854290	854401	+	112	47913.3	5206.18	9.2032	3.2021	5.7383e-16	6.5334e-14	-2
13	JKD6008sRNA147	775639	775830	-	192	1141.51	124.415	9.175	3.1977	6.4317e-05	0.00050753	-2
14	Teg94	854299	854401	+	103	42945.4	4841.7	8.8699	3.1489	1.8813e-15	1.8011e-13	-1
15	JKD6008sRNA312	2102588	2102765	+	178	381.755	43.1682	8.8434	3.1446	0.0026914	0.011172	-2
16	JKD6008sRNA201	1139089	1139359	+	271	927.311	114.604	8.0914	3.0164	2.408e-05	0.00022847	-2
17	JKD6008sRNA115	557447	557477	-	31	169.349	22.1599	7.6421	2.934	0.058043	0.1304	-2
18	JKD6008sRNA100	557451	557478	-	28	169.349	22.4478	7.5441	2.9154	0.059227	0.13186	-2
19	JKD6008sRNA215	1249717	1249779	-	63	137.351	19.803	6.9359	2.7941	0.09112	0.18479	-2
20	JKD6008sRNA101	2295370	2295424	+	55	592.372	92.232	6.4226	2.6832	0.0013764	0.0065689	-2
21	JKD6008sRNA339	2295363	2295417	+	55	579.457	93.9967	6.1646	2.624	0.0017931	0.0080287	-2
22	JKD6008sRNA117	2295365	2295422	+	58	591.392	96.0762	6.1554	2.6219	0.0016678	0.0075523	-2
23	JKD6008sRNA30	253039	253183	-	145	741.211	122.613	6.0451	2.5958	0.00065012	0.0035734	-2
24	JKD6008sRNA322	2295361	2295415	+	55	560.346	93.8207	5.9725	2.5783	0.0023719	0.010274	-2
25	JKD6008sRNA365	2519134	2519362	+	229	1534.37	265.767	5.7734	2.5294	3.015e-05	0.0002762	-2
26	JKD6008sRNA133	667745	668016	+	272	20290.3	3549.75	5.716	2.515	2.5632e-10	9.2858e-09	-2
27	JKD6008sRNA163	854648	854835	+	188	46326.5	8197.36	5.6514	2.4986	0.00057758	0.0032191	-2
28	JKD6008sRNA233	2478229	2478325	+	97	3530.43	649.365	5.4367	2.4427	1.4548e-05	0.00015257	-2
29	JKD6008sRNA403	2798282	2798419	+	138	5385.7	996.184	5.4063	2.4346	0.011014	0.033892	-2
30	JKD6008sRNA379	2599532	2599690	+	159	39.2202	7.3051	5.3689	2.4246	0.47586	0.64942	-2
31	JKD6008sRNA366	2533927	2534044	+	118	675.413	129.529	5.2144	2.3825	0.0023619	0.010274	-2
32	Teg25as	2533927	2534044	+	118	675.413	129.529	5.2144	2.3825	0.0023619	0.010274	-1
33	JKD6008sRNA327	2245277	2245475	+	199	5377.06	1040.24	5.1691	2.3699	1.2869e-07	2.442e-06	-2
34	JKD6008sRNA160	838987	839043	-	57	1497.11	290.02	5.1621	2.368	6.2477e-05	0.00049794	-2
35	JKD6008sRNA233	1910649	1910742	+	94	3146.13	610.808	5.1508	2.3648	0.0044536	0.016282	-2
36	JKD6008sRNA360	2450545	2450740	+	196	324.605	63.2532	5.1318	2.3595	0.025519	0.067123	-2
37	JKD6008sRNA100	513172	513199	-	28	294.035	57.3203	5.1297	2.3589	0.058411	0.13059	-2
38	JKD6008sRNA115	513168	513198	-	31	296.817	58.1094	5.1079	2.3527	0.06234	0.13725	-2
39	JKD6008sRNA91	465737	465895	+	159	5508.73	1082.44	5.0892	2.3474	0.00034145	0.0020616	-2
40	JKD6008sRNA20	179560	179713	-	154	40958.7	8091.92	5.0617	2.3396	0.0052213	0.018332	-2
41	JKD6008sRNA84	443834	443879	+	46	307.557	61.0114	5.041	2.3337	0.028562	0.073553	-2
42	JKD6008sRNA368	2539987	2540121	-	135	103871	20954.1	4.9571	2.3095	2.7205e-07	4.8182e-06	-2
43	Ssau470.1	476483	476638	-	156	5846.69	1179.77	4.9558	2.3091	1.7854e-07	3.234e-06	-3
44	JKD6008sRNA322	515157	515211	-	55	659.616	137.366	4.8019	2.2636	0.0039916	0.014797	-2
45	JKD6008sRNA10	40378	40411	+	34	664.724	139.213	4.7749	2.2555	0.0037103	0.014149	-2
46	JKD6008sRNA339	515155	515209	-	55	641.678	135.314	4.7421	2.2455	0.0047059	0.016971	-2
47	JKD6008sRNA343	2332643	2332855	+	213	137.727	29.5769	4.6566	2.2193	0.23964	0.38198	-2
48	Teg21	2286070	2286188	-	119	6512.9	1410.96	4.6159	2.2066	9.6272e-06	0.00010961	-1
49	JKD6008sRNA117	515150	515207	-	58	633.514	137.271	4.6151	2.2063	0.0056601	0.019444	-2
50	JKD6008sRNA238	1459631	1459885	+	255	240.807	52.4886	4.5878	2.1978	0.072947	0.15504	-2
51	JKD6008sRNA36	282655	282820	+	166	27922	6094.17	4.5818	2.1959	0.0024463	0.010426	-2
52	JKD6008sRNA280	1910471	1910743	+	273	4290.82	936.758	4.5805	2.1955	0.0090921	0.02887	-2
53	JKD6008sRNA233	1426491	1426590	+	100	3124.48	685.075	4.5608	2.1893	0.0012591	0.0060816	-2
54	Teg72	1795768	1795915	-	148	8007.33	1809.4	4.4254	2.1458	4.6123e-07	7.352e-06	-1
55	Teg8	1929827	1929977	+	151	40638.5	9184.79	4.4245	2.1455	1.1219e-05	0.00012403	-1
56	JKD6008sRNA258	1755769	1755804	-	36	75170.7	17050.1	4.4088	2.1404	1.8656e-08	4.0187e-07	-2
57	JKD6008sRNA182	967663	967735	-	73	344.63	78.305	4.4011	2.1379	0.039968	0.094524	-2
58	JKD6008sRNA101	515148	515202	-	55	572.715	130.51	4.3883	2.1337	0.0098002	0.030873	-2
59	JKD6008sRNA113	555214	555241	-	28	158.68	36.7687	4.3156	2.1096	0.43639	0.61341	-2
60	JKD6008sRNA100	2297311	2297338	+	28	399.919	92.8464	4.3073	2.1068	0.027884	0.07239	-2
61	JKD6008sRNA115	2297312	2297342	+	31	408.267	95.4644	4.2766	2.0965	0.027266	0.071483	-2
62	JKD6008sRNA251	855649	855682	+	34	67.3619	15.7618	4.2737	2.0955	0.377	0.54432	-2
63	JKD6008sRNA323	513166	513349	-	184	1883.8	443.648	4.2462	2.0862	0.00013967	0.00095143	-2
64	JKD6008sRNA305	1929822	1930023	+	202	41429.2	9792.62	4.2307	2.0809	1.9733e-05	0.00019908	-2
65	JKD6008sRNA285	1929818	1930024	+	207	41489.5	9887.36	4.1962	2.0691	2.1627e-05	0.0002128	-2
66	Ssae1890.2	1929817	1930024	+	208	41503.7	9910.25	4.188	2.0662	2.2149e-05	0.00021527	-3
67	JKD6008sRNA233	2317467	2317564	+	98	2410.54	582.496	4.1383	2.049	0.0058764	0.020097	-2
68	JKD6008sRNA224	1354905	1355121	+	217	2765.02	677.266	4.0826	2.0295	0.0001561	0.0010455	-2
69	JKD6008sRNA338	560613	560680	-	68	664.508	163.105	4.0741	2.0265	0.0088475	0.028206	-2
70	JKD6008sRNA297	2053527	2053751	+	225	753.367	185.249	4.0668	2.0239	0.0052962	0.018433	-2
71	JKD6008sRNA229	1399647	1399725	-	79	454.729	112.048	4.0583	2.0209	0.045861	0.10533	-2
72	JKD6008sRNA322	2000886	2000940	+	55	516.436	129.203	3.9971	1.9989	0.016825	0.047892	-2
73	JKD6008sRNA22	191921	192271	-	351	250.774	63.2564	3.9644	1.9871	0.080317	0.16845	-2
74	JKD6008sRNA339	2000888	2000942	+	55	514.02	129.667	3.9641	1.987	0.017689	0.049643	-2
75	JKD6008sRNA73	432664	432823	+	160	10297.5	2607.18	3.9497	1.9817	1.4273e-06	1.9957e-05	-2
76	JKD6008sRNA89	456124	456313	-	190	239.06	60.571	3.9468	1.9807	0.11859	0.23053	-2
77	JKD6008sRNA322	559408	559462	-	55	522.508	133.03	3.9278	1.9737	0.48849	0.65876	-2
78	JKD6008sRNA100	2003007	2003034	+	28	394.58	100.76	3.916	1.9694	0.041175	0.096804	-2
79	JKD6008sRNA151	803385	803448	+	64	30852.8	7920.55	3.8953	1.9617	0.00013328	0.00091573	-2
80	JKD6008sRNA115	2003008	2003038	+	31	408.187	104.919	3.8905	1.96	0.039122	0.093086	-2
81	JKD6008sRNA57	380778	380886	-	109	2798.63	724.325	3.8638	1.95	8.5604e-05	0.00064977	-2
82	JKD6008sRNA316	2137206	2137662	-	457	28587.9	7482.97	3.8204	1.9337	5.2823e-07	8.1116e-06	-2
83	JKD6008sRNA117	2000890	2000947	+	58	515.07	135.117	3.812	1.9306	0.020546	0.056465	-2
84	JKD6008sRNA339	559406	559460	-	55	501.716	133.03	3.7715	1.9151	0.4942	0.6631	-2
85	JKD6008sRNA171	2555292	2555354	-	63	7329.66	1945.09	3.7683	1.9139	5.78e-06	7.1979e-05	-2
86	JKD6008sRNA383	2631631	2632185	+	555	2548.93	677.934	3.7598	1.9107	0.0080325	0.02613	-2
87	JKD6008sRNA118	562203	562379	-	177	582.249	156.285	3.7256	1.8975	0.016601	0.047764	-2
88	JKD6008sRNA247	1617579	1617612	-	34	1024.52	280.287	3.6553	1.87	0.0034823	0.013538	-2
89	JKD6008sRNA55	376854	377028	+	175	8038.85	2206.37	3.6435	1.8653	6.8378e-06	8.2571e-05	-2
90	JKD6008sRNA320	2163850	2163916	+	67	651.829	180.003	3.6212	1.8565	0.016444	0.047486	-2
91	JKD6008sRNA101	2000895	2000949	+	55	470.407	130.084	3.6162	1.8545	0.030944	0.078293	-2
92	JKD6008sRNA117	559401	559458	-	58	485.256	135.397	3.584	1.8416	0.50197	0.66634	-2
93	JKD6008sRNA338	2177832	2177899	+	68	636.611	178.049	3.5755	1.8381	0.017253	0.04876	-2
94	JKD6008sRNA233	1804951	1805045	-	95	3433.49	960.569	3.5744	1.8377	0.017962	0.050055	-2
95	Ssau2009.1	2088545	2089062	+	518	123853	35347.2	3.5039	1.809	0.0001907	0.0012561	-3
96	JKD6008sRNA45	394939	395001	-	63	831.112	239.236	3.474	1.7966	0.010212	0.031668	-2
97	JKD6008sRNA349	2388879	2389227	+	349	11266.9	3261.44	3.4546	1.7885	9.8409e-06	0.00011047	-2
98	JKD6008sRNA213	1216496	1216723	-	228	1087.63	315.833	3.4437	1.784	0.0048251	0.017184	-2
99	JKD6008sRNA207	1469790	1470100	+	311	244565	71406	3.425	1.7761	1.8798e-06	2.5831e-05	-2
100	Ssao2094.1	2146863	2147378	-	516	16250.3	4770.23	3.4066	1.7683	1.5421e-05	0.00015962	-3
101	JKD6008sRNA17	140650	140865	-	216	2675.42	791.708	3.3793	1.7567	0.00027731	0.0017238	-2
102	JKD6008sRNA106	530282	530486	-	205	1444.06	429.989	3.3584	1.7478	0.017961	0.050055	-2
103	JKD6008sRNA101	559399	559453	-	55	442.806	132.454	3.3431	1.7412	0.51211	0.67463	-2
104	JKD6008sRNA176	918885	919001	-	117	10.4571	3.1297	3.3412	1.7404	0.81806	0.89315	-2
105	JKD6008sRNA59	395455	395584	-	130	223.052	66.7945	3.3394	1.7396	0.15336	0.27779	-2
106	JKD6008sRNA226	2555299	2555364	-	66	7492.94	2246.47	3.3354	1.7379	3.0745e-05	0.00027845	-2
107	JKD6008sRNA92	471261	471291	-	31	1.7939	0.5385	3.3311	1.736	0.98058	0.99304	-2
108	JKD6008sRNA145	761795	761833	-	39	1.7939	0.5385	3.3311	1.736	0.98058	0.99304	-2
109	JKD6008sRNA323	557445	557628	-	184	1566.44	470.652	3.3282	1.7348	0.0023074	0.01016	-2
110	JKD6008sRNA45	394885	394946	-	62	909.194	274.385	3.3136	1.7284	0.010107	0.031589	-2
111	JKD6008sRNA323	2002857	2003040	+	184	2137.1	645.92	3.3086	1.7262	0.00088234	0.0045079	-2
112	JKD6008sRNA153	891731	891791	+	61	40186	12171.4	3.3017	1.7232	6.5125e-06	7.9854e-05	-2
113	Ssau627.1	633277	633610	+	334	308065	93595	3.2915	1.7187	2.9322e-06	3.895e-05	-3
114	JKD6008sRNA180	952165	952434	-	270	439.309	133.62	3.2878	1.7171	0.07575	0.15972	-2
115	JKD6008sRNA21	187005	187247	-	243	186.996	56.9264	3.2849	1.7158	0.58394	0.72267	-2
116	JKD6008sRNA45	2389038	2389095	+	58	2255.21	690.84	3.2644	1.7068	0.00079511	0.0041967	-2
117	JKD6008sRNA45	2389152	2389210	+	59	4646.24	1424.89	3.2608	1.7052	0.00013094	0.00091573	-2
118	JKD6008sRNA88	454191	454236	-	46	1632.41	501.056	3.2579	1.704	0.0024257	0.010394	-2
119	JKD6008sRNA199	1124135	1124327	-	193	653.777	201.815	3.2395	1.6958	0.059676	0.13248	-2
120	Ssau1058.1	1089305	1089432	-	128	1026.62	318.983	3.2184	1.6863	0.091086	0.18479	-3
121	JKD6008sRNA181	966535	966715	-	181	64.4142	20.2191	3.1858	1.6717	0.48387	0.65364	-2
122	Ssau680.1	704447	704990	+	544	115375	36260.9	3.1818	1.6698	7.0287e-06	8.361e-05	-3
123	JKD6008sRNA100	2181001	2181028	+	28	355.063	111.608	3.1813	1.6696	0.082558	0.1718	-2
124	JKD6008sRNA115	2181002	2181032	+	31	360.445	113.475	3.1764	1.6674	0.080897	0.169	-2
125	JKD6008sRNA153	394907	394967	-	61	826.719	261.311	3.1637	1.6616	0.016667	0.047782	-2
126	Teg95	854663	854805	+	143	1759.23	557.482	3.1557	1.6579	0.0019894	0.0088088	-1
127	JKD6008sRNA378	2597156	2597387	+	232	801.195	258.897	3.0946	1.6298	0.015933	0.046353	-2
128	JKD6008sRNA374	2571423	2571686	+	264	1326.88	431.959	3.0718	1.6191	0.0056299	0.019424	-2
129	JKD6008sRNA53	368781	369645	+	865	14296.9	4655.67	3.0709	1.6186	3.4565e-05	0.00030609	-2
130	Teg18as	368781	369645	+	865	14296.9	4655.67	3.0709	1.6186	3.4565e-05	0.00030609	-1
131	JKD6008sRNA233	318665	318761	+	97	4711.74	1542.31	3.055	1.6112	0.00024382	0.0015672	-2
132	JKD6008sRNA341	2317354	2317560	+	207	2433.67	804.364	3.0256	1.5972	0.01743	0.049087	-2
133	JKD6008sRNA101	2179059	2179113	+	55	663.722	219.62	3.0221	1.5956	0.029743	0.075979	-2
134	JKD6008sRNA153	842964	843024	+	61	1121.67	375.558	2.9867	1.5785	0.010657	0.032921	-2
135	JKD6008sRNA342	2320291	2320549	+	259	3558.17	1202.95	2.9579	1.5646	0.055053	0.12465	-2
136	Teg66	1899155	1899282	-	128	27469.3	9346.6	2.939	1.5553	5.028e-05	0.00042553	-1
137	JKD6008sRNA153	842909	842969	+	61	1908.15	650.59	2.933	1.5524	0.0034196	0.01336	-2
138	Teg10aspl	23950	23983	+	34	172.343	58.8658	2.9277	1.5498	0.24521	0.3893	-1
139	JKD6008sRNA117	2179054	2179111	+	58	662.856	226.658	2.9245	1.5482	0.034212	0.084869	-2
140	Teg74	1899154	1899310	-	157	27679.2	9504.84	2.9121	1.5421	5.7483e-05	0.00046543	-1
141	JKD6008sRNA339	2179052	2179106	+	55	641.145	220.287	2.9105	1.5413	0.037391	0.089761	-2
142	JKD6008sRNA323	2297161	2297344	+	184	1514.25	530.751	2.853	1.5125	0.0068454	0.022924	-2
143	JKD6008sRNA322	2179050	2179104	+	55	626.733	220.5	2.8423	1.5071	0.042908	0.10025	-2
144	Teg26as	2555752	2555815	-	64	33086.2	11660.2	2.8375	1.5046	0.0010776	0.0054016	-1
145	JKD6008sRNA45	842930	842991	+	62	1130.15	399.48	2.829	1.5003	0.014739	0.043831	-2
146	JKD6008sRNA326	2239033	2239285	+	253	1055.74	373.963	2.8231	1.4973	0.014085	0.042202	-2
147	JKD6008sRNA336	2272679	2272829	-	151	40100.8	14270.7	2.81	1.4906	8.2442e-05	0.00063792	-2
148	Teg20	2272680	2272828	-	149	35814.5	12767.2	2.8052	1.4881	8.7982e-05	0.00066153	-1
149	Ssau1779.1	1847510	1847564	+	55	9.0306	3.2311	2.7949	1.4828	0.86627	0.93048	-3
150	JKD6008sRNA45	2031625	2031685	+	61	7833.15	2872.29	2.7271	1.4474	0.00044243	0.0025187	-2
151	JKD6008sRNA48	329719	329974	+	256	6403.09	2380.79	2.6895	1.4273	0.0038866	0.014502	-2
152	JKD6008sRNA171	2031579	2031636	-	58	7466.5	2821.24	2.6465	1.4041	0.00082245	0.0043124	-2
153	JKD6008sRNA390	2681158	2681231	+	74	188.436	72.1561	2.6115	1.3849	0.24947	0.39529	-2
154	JKD6008sRNA171	1380699	1380761	+	63	15755.2	6042.49	2.6074	1.3826	0.00030968	0.0018841	-2
155	Teg29	2608813	2608958	-	146	37978.3	14610.3	2.5994	1.3782	0.0029121	0.011902	-1
156	JKD6008sRNA164	861762	862080	-	319	2717.05	1045.28	2.5994	1.3782	0.0032544	0.012778	-2
157	JKD6008sRNA394	2725793	2726035	+	243	96.3791	37.2444	2.5877	1.3717	0.42903	0.60627	-2
158	JKD6008sRNA96	480427	481185	-	759	13538.6	5234.74	2.5863	1.3709	0.0049809	0.017565	-2
159	JKD6008sRNA254	1728938	1729225	-	288	40164.2	15538.8	2.5848	1.37	0.00026081	0.0016497	-2
160	JKD6008sRNA219	1295730	1295878	+	149	7378.83	2857.34	2.5824	1.3687	0.00084278	0.0043902	-2
161	JKD6008sRNA381	2608828	2608969	-	142	37299.4	14624	2.5506	1.3508	0.0030711	0.012302	-2
162	JKD6008sRNA204	1158492	1158730	+	239	6726	2650.63	2.5375	1.3434	0.0011683	0.0057124	-2
163	Teg57	1158492	1158730	+	239	6726	2650.63	2.5375	1.3434	0.0011683	0.0057124	-1
164	JKD6008sRNA170	884087	884142	-	56	750.514	296.011	2.5354	1.3422	0.050223	0.11404	-2
165	JKD6008sRNA382	2609380	2609452	+	73	840830	336904	2.4958	1.3195	0.0003739	0.0021912	-2
166	JKD6008sRNA284	1929105	1929517	-	413	1363.18	546.342	2.4951	1.3191	0.018113	0.050299	-2
167	JKD6008sRNA278	1899020	1899320	-	301	29387.3	11807.7	2.4888	1.3155	0.00053021	0.0029759	-2
168	Ssau2545.3	2609381	2609455	+	75	844974	340273	2.4832	1.3122	0.0004022	0.0023228	-3
169	JKD6008sRNA158	834866	835130	-	265	950.246	383.225	2.4796	1.3101	0.03523	0.086129	-2
170	JKD6008sRNA226	1380689	1380754	+	66	15968.8	6448.48	2.4764	1.3082	0.00060745	0.0033621	-2
171	Teg131	2609377	2609443	+	67	749598	303446	2.4703	1.3047	0.00043309	0.0024833	-1
172	JKD6008sRNA323	2180851	2181034	+	184	1656.55	672.343	2.4638	1.3009	0.015118	0.044462	-2
173	JKD6008sRNA5	31601	31933	-	333	4391.36	1800.49	2.439	1.2863	0.0032545	0.012778	-2
174	Teg109	837574	837628	+	55	10765.5	4466.75	2.4101	1.2691	0.067525	0.14704	-1
175	JKD6008sRNA388	2675888	2676089	+	202	187.188	78.2285	2.3928	1.2587	0.63533	0.76489	-2
176	JKD6008sRNA184	1006744	1006979	+	236	1985.56	834.568	2.3791	1.2504	0.012653	0.03849	-2
177	Teg40as	884030	884329	-	300	3649.94	1535.66	2.3768	1.249	0.0052498	0.018351	-1
178	JKD6008sRNA159	837574	837614	+	41	7639.41	3230.04	2.3651	1.2419	0.066513	0.14563	-2
179	JKD6008sRNA347	2357431	2357521	+	91	1427.19	610.257	2.3387	1.2257	0.02414	0.064132	-2
180	JKD6008sRNA344	2352694	2352733	+	40	1112.59	479.016	2.3227	1.2158	0.074482	0.15788	-2
181	JKD6008sRNA171	671666	671728	+	63	3646.91	1572.86	2.3186	1.2133	0.0069578	0.023202	-2
182	JKD6008sRNA302	2080775	2080918	-	144	1860.84	806.182	2.3082	1.2068	0.30267	0.45687	-2
183	JKD6008sRNA44	307227	307571	-	345	646.282	281.377	2.2969	1.1997	0.094563	0.18973	-2
184	JKD6008sRNA124	582949	582992	-	44	887.225	388.197	2.2855	1.1925	0.058493	0.13059	-2
185	JKD6008sRNA99	508087	508168	-	82	32542.6	14251.2	2.2835	1.1912	0.0013011	0.0062466	-2
186	Teg135	2478273	2478336	-	64	317.11	139.333	2.2759	1.1864	0.21758	0.36549	-1
187	Teg13	2080775	2080922	-	148	1867.77	821.815	2.2727	1.1844	0.31095	0.46518	-3
188	Teg136	2478268	2478322	-	55	288.916	127.453	2.2669	1.1807	0.23172	0.37784	-1
189	Ssau2368.1	2430577	2430960	+	384	4009.52	1788.78	2.2415	1.1645	0.008153	0.026414	-3
190	JKD6008sRNA250	1676648	1676862	+	215	65335.8	29322.6	2.2282	1.1559	0.0016229	0.0074764	-2
191	Teg67	1676648	1676862	+	215	65335.8	29322.6	2.2282	1.1559	0.0016229	0.0074764	-1
192	JKD6008sRNA51	352443	352566	+	124	1401.13	628.907	2.2279	1.1557	0.036711	0.088779	-2
193	JKD6008sRNA86	450692	450761	-	70	229.738	103.951	2.2101	1.1441	0.29381	0.44689	-2
194	JKD6008sRNA240	1516002	1516083	+	82	4328.47	1960.11	2.2083	1.1429	0.0082093	0.026489	-2
195	JKD6008sRNA338	2294143	2294210	+	68	371.269	168.278	2.2063	1.1416	0.20355	0.34683	-2
196	Teg115	2478264	2478309	-	46	271.241	125.245	2.1657	1.1148	0.26053	0.40822	-1
197	JKD6008sRNA26	213106	213358	+	253	573.068	264.786	2.1643	1.1139	0.13303	0.25264	-2
198	JKD6008sRNA1	8442	8613	-	172	806.968	374.317	2.1558	1.1083	0.086565	0.17874	-2
199	Ssau1511.1	1542964	1543111	+	148	13858.1	6438.21	2.1525	1.106	0.0041697	0.015386	-3
200	JKD6008sRNA335	2269237	2269434	+	198	339.756	159.95	2.1241	1.0869	0.5247	0.68555	-2
201	JKD6008sRNA371	2555606	2555838	-	233	35403.6	16856	2.1003	1.0706	0.0036163	0.013862	-2
202	JKD6008sRNA116	558333	558363	-	31	217.472	104.416	2.0827	1.0585	0.36832	0.53377	-2
203	JKD6008sRNA177	922391	922601	-	211	564.922	271.36	2.0818	1.0578	0.14961	0.27411	-2
204	JKD6008sRNA330	2257667	2257810	+	144	84.0244	40.3859	2.0805	1.057	0.58186	0.72267	-2
205	JKD6008sRNA75	440272	440323	-	52	360.577	173.898	2.0735	1.0521	0.23773	0.38058	-2
206	JKD6008sRNA171	1098039	1098101	-	63	2227.24	1083.95	2.0547	1.039	0.0345	0.084869	-2
207	Teg139	1893135	1893438	+	304	27780.6	13656.2	2.0343	1.0245	0.0059006	0.020097	-1
208	JKD6008sRNA398	2765063	2765206	-	144	667.629	328.86	2.0301	1.0216	0.12779	0.24541	-2
209	Teg16	2165203	2165427	+	225	130179	64451.4	2.0198	1.0142	0.0048298	0.017184	-3
210	JKD6008sRNA338	516362	516429	-	68	295.419	146.402	2.0179	1.0128	0.28704	0.44164	-2
211	JKD6008sRNA234	1430496	1430667	+	172	15164.1	7528.12	2.0143	1.0103	0.0086006	0.027529	-2
212	Teg6	1430496	1430667	+	172	15164.1	7528.12	2.0143	1.0103	0.0086006	0.027529	-1
213	Ssau1013.1	1044652	1044891	+	240	623.404	310.025	2.0108	1.0078	0.14463	0.26745	-3
214	JKD6008sRNA150	802076	802115	-	40	12421.3	6177.91	2.0106	1.0076	0.0091917	0.029071	-2
215	JKD6008sRNA185	1010904	1011013	-	110	179.227	89.7795	1.9963	0.9973	0.48106	0.65316	-2
216	JKD6008sRNA218	1295056	1295278	-	223	694.038	348.772	1.99	0.9927	0.13577	0.25521	-2
217	Ssau2295.1	2357051	2357587	+	537	2321.89	1167.97	1.988	0.9913	0.034488	0.084869	-3
218	JKD6008sRNA385	2664772	2665500	+	729	18266.1	9291.86	1.9658	0.9751	0.0099644	0.031266	-2
219	JKD6008sRNA192	1037193	1037413	-	221	50.5956	25.785	1.9622	0.9725	0.66228	0.77473	-2
220	JKD6008sRNA271	1849727	1849898	-	172	893.007	456.36	1.9568	0.9685	0.11602	0.22755	-2
221	JKD6008sRNA344	2347057	2347098	+	42	428.343	219.374	1.9526	0.9654	0.23016	0.37784	-2
222	JKD6008sRNA338	1999668	1999735	+	68	527.486	272.318	1.937	0.9538	0.1879	0.32627	-2
223	JKD6008sRNA168	881637	881715	-	79	84398.6	43773.9	1.9281	0.9471	0.25433	0.40218	-2
224	JKD6008sRNA171	1695038	1695095	-	58	9804.51	5089.22	1.9265	0.946	0.01531	0.04486	-2
225	JKD6008sRNA123	581537	581780	-	244	630.133	327.763	1.9225	0.943	0.26996	0.41918	-2
226	JKD6008sRNA142	741399	741524	+	126	9716.66	5059.98	1.9203	0.9413	0.015936	0.046353	-2
227	JKD6008sRNA35	279115	279309	+	195	192.513	100.793	1.91	0.9336	0.39713	0.56722	-2
228	JKD6008sRNA207	1380465	1380775	-	311	15698.8	8226.11	1.9084	0.9324	0.014453	0.043142	-2
229	Ssau209.1	215144	215335	+	192	14340	7542.88	1.9011	0.9269	0.016771	0.047892	-3
230	JKD6008sRNA226	671656	671719	+	64	3827.56	2015.53	1.899	0.9253	0.033009	0.082471	-2
231	JKD6008sRNA116	2296426	2296456	+	31	278.092	146.873	1.8934	0.921	0.3497	0.51422	-2
232	JKD6008sRNA283	1918862	1919011	+	150	1171.19	622.987	1.88	0.9107	0.13824	0.2575	-2
233	JKD6008sRNA38	286908	287031	-	124	259.527	139.452	1.861	0.8961	0.35294	0.51613	-2
234	Teg100	881620	881692	-	73	167257	90163.5	1.855	0.8915	0.29938	0.45345	-1
235	Teg129	161017	161050	-	34	163.218	88.7312	1.8395	0.8793	0.5226	0.68393	-1
236	JKD6008sRNA3	15833	16061	+	229	14154.9	7796.66	1.8155	0.8604	0.023753	0.063528	-2
237	Teg1	15833	16061	+	229	14154.9	7796.66	1.8155	0.8604	0.023753	0.063528	-1
238	JKD6008sRNA226	1098046	1098111	-	66	2420.3	1362.66	1.7761	0.8288	0.081002	0.169	-2
239	JKD6008sRNA334	2268244	2268406	+	163	502.057	283.932	1.7682	0.8223	0.25694	0.40526	-2
240	JKD6008sRNA262	1765687	1766034	-	348	46375.1	26537.6	1.7475	0.8053	0.029543	0.07571	-2
241	JKD6008sRNA217	1274876	1274961	-	86	896.935	516.367	1.737	0.7966	0.38283	0.55174	-2
242	JKD6008sRNA324	2205686	2205851	+	166	824.402	475.229	1.7347	0.7947	0.19228	0.33103	-2
243	JKD6008sRNA19	160815	161045	-	231	841.464	487.304	1.7268	0.7881	0.38629	0.55572	-2
244	Teg115	1426529	1426574	-	46	177.409	102.79	1.7259	0.7874	0.50037	0.66634	-1
245	Teg139	2317504	2317807	-	304	24177.2	14014.5	1.7252	0.7867	0.03367	0.08386	-1
246	Teg128	2537519	2537563	+	45	25339.2	14761.8	1.7165	0.7795	0.035207	0.086129	-3
247	JKD6008sRNA14	115524	115767	-	244	505.634	295.08	1.7135	0.777	0.56782	0.71268	-2
248	Teg149	476018	476068	+	51	23301.8	13618.7	1.711	0.7749	0.039126	0.093086	-1
249	JKD6008sRNA31	256315	256451	+	137	1909.91	1116.66	1.7104	0.7743	0.11678	0.22755	-2
250	Teg93	256315	256451	+	137	1909.91	1116.66	1.7104	0.7743	0.11678	0.22755	-1
251	JKD6008sRNA187	1017355	1017844	-	490	402.071	237.568	1.6924	0.7591	0.34369	0.5082	-2
252	Teg70	1765754	1766027	-	274	34523.6	20505.7	1.6836	0.7516	0.043016	0.10025	-1
253	JKD6008sRNA18	141980	142240	-	261	135.355	80.7784	1.6756	0.7447	0.55146	0.70435	-2
254	Teg135	2071960	2072022	+	63	3517.34	2117.87	1.6608	0.7319	0.088208	0.18119	-1
255	Ssau1872.1	1957989	1959338	+	1350	5004	3056.7	1.6371	0.7111	0.090817	0.18479	-3
256	JKD6008sRNA161	847713	848007	-	295	1236.43	757.483	1.6323	0.7069	0.1844	0.32158	-2
257	Teg26	2490412	2490562	-	151	22690.5	13923.8	1.6296	0.7045	0.05994	0.1327	-1
258	Teg32	2766030	2766132	-	103	184.971	113.773	1.6258	0.7011	0.51607	0.67873	-1
259	JKD6008sRNA94	476018	476049	+	32	15442.6	9591.92	1.61	0.687	0.070895	0.15189	-2
260	JKD6008sRNA202	1142973	1143236	-	264	1229.3	767.482	1.6017	0.6796	0.21865	0.36549	-2
261	Ssau255.1	256310	256503	+	194	2761.4	1726.4	1.5995	0.6776	0.13434	0.25345	-3
262	Ssau1867.1	1945950	1946422	+	473	1797.74	1125.04	1.5979	0.6762	0.21345	0.35967	-3
263	JKD6008sRNA372	2556283	2556442	-	160	3897.21	2454.81	1.5876	0.6668	0.13688	0.25668	-2
264	JKD6008sRNA233	2071970	2072066	-	97	1927.46	1222.86	1.5762	0.6564	0.16974	0.30063	-2
265	JKD6008sRNA148	781749	781777	+	29	146.579	93.114	1.5742	0.6546	0.59138	0.72848	-2
266	Ssau2368.2	2430670	2430813	-	144	5924.45	3777.44	1.5684	0.6493	0.11065	0.21882	-3
267	JKD6008sRNA171	800888	800950	-	63	2914.4	1871.98	1.5569	0.6386	0.15846	0.28508	-2
268	JKD6008sRNA226	855647	855712	-	66	2113.06	1357.42	1.5567	0.6385	0.17945	0.31364	-2
269	Teg9	1946086	1946160	-	75	9129.7	5866.2	1.5563	0.6381	0.115	0.2263	-1
270	Teg137	1893289	1893452	+	164	16239	10520.8	1.5435	0.6262	0.091798	0.18569	-1
271	Ssau976.3	1005542	1005645	+	104	1385.47	900.667	1.5383	0.6213	0.21875	0.36549	-3
272	Ssau764.1	788575	788654	-	80	139.833	91.0934	1.535	0.6183	0.69144	0.78951	-3
273	Teg136	1426533	1426587	-	55	165.544	108.005	1.5327	0.6161	0.58884	0.72648	-1
274	JKD6008sRNA32	256970	257090	+	121	203.399	133.552	1.523	0.6069	0.54263	0.70321	-2
275	JKD6008sRNA375	2577429	2577524	-	96	2035.47	1340.18	1.5188	0.6029	0.35249	0.51613	-2
276	JKD6008sRNA171	855640	855702	-	63	2088.7	1380.46	1.513	0.5975	0.20743	0.351	-2
277	JKD6008sRNA319	2156081	2156306	+	226	71.1519	47.214	1.507	0.5917	0.69666	0.7932	-2
278	JKD6008sRNA116	2180116	2180146	+	31	227.831	153.709	1.4822	0.5678	0.55651	0.70966	-2
279	JKD6008sRNA285	5592	5801	+	210	66096	44875.7	1.4729	0.5586	0.12132	0.23522	-2
280	Ssae1890.2	5591	5801	+	211	66113.6	44901.2	1.4724	0.5582	0.12159	0.23522	-3
281	JKD6008sRNA395	2727497	2727677	+	181	58.4537	39.7133	1.4719	0.5577	0.7645	0.84828	-2
282	JKD6008sRNA305	5596	5807	+	212	66081.9	44967	1.4696	0.5554	0.1235	0.23833	-2
283	Teg83	1653378	1653453	-	76	5202.95	3542.73	1.4686	0.5545	0.1686	0.29927	-1
284	JKD6008sRNA208	1179796	1180011	+	216	2465.01	1683.3	1.4644	0.5503	0.23183	0.37784	-2
285	Teg60	1179796	1180011	+	216	2465.01	1683.3	1.4644	0.5503	0.23183	0.37784	-1
286	Ssau1151.1	1179796	1180011	+	216	2465.01	1683.3	1.4644	0.5503	0.23183	0.37784	-3
287	JKD6008sRNA107	531313	531495	-	183	260.068	177.935	1.4616	0.5475	0.5339	0.69643	-2
288	Teg19as	480247	482722	-	2476	30542.7	20911.9	1.4605	0.5465	0.13199	0.25199	-1
289	Teg75	1915917	1916034	-	118	187306	128309	1.4598	0.5458	0.15568	0.28072	-1
290	Teg103	1217716	1217860	-	145	16641.1	11448.7	1.4535	0.5396	0.15054	0.27456	-3
291	JKD6008sRNA386	2665282	2665330	-	49	1184.55	818.379	1.4474	0.5335	0.30954	0.4646	-2
292	JKD6008sRNA411	2862324	2862540	-	217	163.576	113.209	1.4449	0.531	0.62198	0.75452	-2
293	JKD6008sRNA214	1217715	1217861	-	147	16733.4	11613.8	1.4408	0.5269	0.16013	0.28704	-2
294	JKD6008sRNA45	1695080	1695140	+	61	1538.19	1068.01	1.4402	0.5263	0.295	0.44784	-2
295	Teg135	1426538	1426600	-	63	165.177	116.323	1.42	0.5059	0.64435	0.76878	-1
296	Ssau217.1	223335	223543	+	209	1767.89	1246.25	1.4186	0.5044	0.30725	0.46258	-3
297	JKD6008sRNA362	2490411	2490576	-	166	27475.8	19609.5	1.4012	0.4866	0.19231	0.33103	-2
298	Teg27	2500012	2501188	-	1177	447294	319413	1.4004	0.4858	0.17277	0.30463	-1
299	JKD6008sRNA363	2500011	2501189	-	1179	447683	319859	1.3996	0.485	0.17343	0.30514	-2
300	JKD6008sRNA233	1893378	1893471	-	94	4594.63	3304.25	1.3905	0.4756	0.31701	0.47226	-2
301	JKD6008sRNA130	617988	618608	-	621	950.142	685.154	1.3868	0.4717	0.39467	0.56472	-2
302	JKD6008sRNA391	2701128	2701317	+	190	448.784	324.447	1.3832	0.468	0.76689	0.84828	-2
303	JKD6008sRNA226	800895	800960	-	66	3013.98	2206.35	1.366	0.45	0.30762	0.46258	-2
304	Teg1pl	3793	4039	-	247	29377.4	21540.4	1.3638	0.4477	0.22767	0.37646	-1
305	Teg12	2030099	2030228	+	130	16718.6	12261.3	1.3635	0.4473	0.23271	0.37851	-1
306	Teg28	2577396	2577523	-	128	2046.72	1503	1.3618	0.4455	0.48343	0.65364	-1
307	JKD6008sRNA16	128152	128523	+	372	13316.1	9818.46	1.3562	0.4396	0.39809	0.56758	-2
308	Teg107	29810	29996	+	187	4461.4	3295.39	1.3538	0.437	0.28902	0.44294	-1
309	JKD6008sRNA242	1546938	1547100	+	163	1256.87	934.422	1.3451	0.4277	0.41958	0.59503	-2
310	JKD6008sRNA116	514054	514084	-	31	156.339	116.734	1.3393	0.4215	0.66437	0.77473	-2
311	Ssau2007.1	2086850	2087533	+	684	9123.14	6828.5	1.336	0.418	0.27884	0.43069	-3
312	JKD6008sRNA356	2430691	2430803	-	113	3891.46	2939.67	1.3238	0.4047	0.33603	0.4978	-2
313	JKD6008sRNA282	1915892	1916035	-	144	191764	145165	1.321	0.4016	0.29168	0.44535	-2
314	JKD6008sRNA144	753193	753225	-	33	43.7874	33.3602	1.3126	0.3924	0.82983	0.90352	-2
315	JKD6008sRNA4	25003	25237	-	235	192.632	147.563	1.3054	0.3845	0.81029	0.88831	-2
316	Ssau876.1	893000	893248	+	249	53175	40856.6	1.3015	0.3802	0.28909	0.44294	-3
317	Teg151	1630107	1630242	+	136	1456.06	1119.95	1.3001	0.3786	0.47109	0.64401	-1
318	JKD6008sRNA205	1171273	1171593	-	321	422.533	325.278	1.299	0.3774	0.58236	0.72267	-2
319	Teg62	1326183	1326243	+	61	75374.3	58095.5	1.2974	0.3756	0.29984	0.45345	-1
320	JKD6008sRNA171	891652	891714	-	63	2799.16	2200.28	1.2722	0.3473	0.44025	0.61449	-2
321	JKD6008sRNA220	1326158	1326243	+	86	107579	85410.1	1.2596	0.3329	0.35905	0.52314	-2
322	JKD6008sRNA129	617975	618820	-	846	1363.17	1082.48	1.2593	0.3326	0.50408	0.66736	-2
323	JKD6008sRNA130	613560	614168	-	609	625.96	501.272	1.2487	0.3205	0.58365	0.72267	-2
324	Teg24	2430692	2430802	-	111	3538.8	2840.16	1.246	0.3173	0.45392	0.62813	-1
325	Ssau2368.3	2430692	2430802	-	111	3538.8	2840.16	1.246	0.3173	0.45392	0.62813	-3
326	Teg139	2071727	2072030	+	304	38129.6	30602.4	1.246	0.3173	0.36835	0.53377	-1
327	JKD6008sRNA171	1469807	1469866	-	60	2807.4	2263.41	1.2403	0.3107	0.46463	0.63847	-2
328	JKD6008sRNA329	2250565	2250714	+	150	391.289	315.587	1.2399	0.3102	0.67299	0.77473	-2
329	Ssau1007.2	1036442	1036558	-	117	147088	118912	1.237	0.3068	0.53506	0.6968	-3
330	JKD6008sRNA58	381423	381540	-	118	147.973	120.197	1.2311	0.2999	0.7631	0.84828	-2
331	Teg102	1036455	1036555	-	101	126794	103375	1.2265	0.2946	0.54455	0.70435	-1
332	JKD6008sRNA153	1380563	1380624	-	62	3164.61	2584.67	1.2244	0.292	0.54922	0.70435	-2
333	Teg137	2071881	2072044	+	164	22061.5	18030.7	1.2236	0.2911	0.41347	0.58845	-1
334	JKD6008sRNA404	2801864	2801900	+	37	204.327	167	1.2235	0.291	0.74277	0.83614	-2
335	Teg28as	2801864	2801900	+	37	204.327	167	1.2235	0.291	0.74277	0.83614	-1
336	Teg144	96885	97092	-	208	2002.14	1644.66	1.2174	0.2838	0.57767	0.71937	-1
337	JKD6008sRNA141	740108	741116	+	1009	97343.7	80015.4	1.2166	0.2828	0.56392	0.70982	-2
338	Teg20as	740108	741116	+	1009	97343.7	80015.4	1.2166	0.2828	0.56392	0.70982	-1
339	JKD6008sRNA288	1978447	1978653	-	207	4773.28	3928.05	1.2152	0.2812	0.49007	0.65978	-2
340	Teg17	2290693	2290797	-	105	11021.3	9157.41	1.2035	0.2673	0.47741	0.65042	-1
341	JKD6008sRNA245	1610574	1610733	+	160	191.426	159.611	1.1993	0.2622	0.83462	0.9075	-2
342	JKD6008sRNA172	893035	893182	+	148	41546	34704.2	1.1971	0.2596	0.47031	0.64401	-2
343	JKD6008sRNA194	1063231	1063404	+	174	376.167	316.057	1.1902	0.2512	0.76739	0.84828	-2
344	Teg115	1910681	1910726	-	46	202.965	171.41	1.1841	0.2438	0.81807	0.89315	-1
345	JKD6008sRNA153	848570	848631	+	62	6189.05	5262.02	1.1762	0.2341	0.55005	0.70435	-2
346	JKD6008sRNA190	1036476	1036556	-	81	89460	76107.6	1.1754	0.2332	0.61191	0.74912	-2
347	JKD6008sRNA87	451608	451829	-	222	26.8375	22.8908	1.1724	0.2295	0.92412	0.96404	-2
348	Teg36as	2415418	2415869	-	452	16817.4	14410.5	1.167	0.2228	0.55037	0.70435	-1
349	JKD6008sRNA351	2415417	2415870	-	454	16829.8	14425	1.1667	0.2224	0.551	0.70435	-2
350	JKD6008sRNA25	210331	210645	-	315	396.948	340.269	1.1666	0.2223	0.74139	0.83614	-2
351	JKD6008sRNA226	891659	891724	-	66	3125.73	2686.24	1.1636	0.2186	0.61798	0.75426	-2
352	JKD6008sRNA399	2765920	2766143	-	224	184.971	159.263	1.1614	0.2159	0.79282	0.87276	-2
353	JKD6008sRNA153	848510	848573	+	64	6977.1	6069.74	1.1495	0.201	0.59546	0.73125	-2
354	JKD6008sRNA354	2424261	2424506	+	246	119.332	104.275	1.1444	0.1946	0.8596	0.92707	-2
355	JKD6008sRNA154	815701	816294	-	594	10888.9	9594.97	1.1349	0.1825	0.61977	0.75452	-2
356	JKD6008sRNA212	1207175	1207492	+	318	29911.5	26372.6	1.1342	0.1817	0.62519	0.75726	-2
357	JKD6008sRNA290	1989996	1990244	+	249	830.885	734.348	1.1315	0.1782	0.74974	0.83925	-2
358	Teg59	2290699	2290798	-	100	10331	9190.89	1.1241	0.1687	0.65427	0.77473	-1
359	JKD6008sRNA226	1469811	1469876	-	66	3052.98	2728.33	1.119	0.1622	0.68561	0.78398	-2
360	Teg14as	61789	61932	+	144	25805.7	23088	1.1177	0.1605	0.65641	0.77473	-1
361	JKD6008sRNA85	444336	444391	+	56	100216	89907.4	1.1147	0.1566	0.64166	0.76733	-2
362	Teg147	444336	444391	+	56	100216	89907.4	1.1147	0.1566	0.64166	0.76733	-1
363	JKD6008sRNA198	1122625	1122749	+	125	1509.9	1370.97	1.1013	0.1393	0.7658	0.84828	-2
364	Teg55	1122625	1122749	+	125	1509.9	1370.97	1.1013	0.1393	0.7658	0.84828	-1
365	JKD6008sRNA328	2247176	2247343	-	168	89.7027	82.0137	1.0938	0.1293	0.87482	0.93732	-2
366	JKD6008sRNA97	506551	506605	-	55	53.3263	48.8727	1.0911	0.1258	0.90298	0.95335	-2
367	Teg30	2290704	2290800	-	97	10294.7	9494.62	1.0843	0.1167	0.75653	0.84566	-1
368	JKD6008sRNA277	1891909	1892152	-	244	32170.7	29691.6	1.0835	0.1157	0.76062	0.84828	-2
369	JKD6008sRNA143	747152	747357	+	206	3695.12	3422.67	1.0796	0.1105	0.81363	0.89075	-2
370	JKD6008sRNA270	1847708	1847786	-	79	1163.85	1088.76	1.069	0.0962	0.82128	0.89543	-2
371	JKD6008sRNA380	2605199	2605376	-	178	573.773	538.049	1.0664	0.0927	0.85124	0.92179	-2
372	JKD6008sRNA93	472095	472311	-	217	437.774	410.834	1.0656	0.0916	0.87499	0.93732	-2
373	JKD6008sRNA251	800897	800933	+	37	91.3555	85.8711	1.0639	0.0893	0.93053	0.96945	-2
374	JKD6008sRNA90	462924	462975	+	52	115.42	109.103	1.0579	0.0812	0.93466	0.97121	-2
375	JKD6008sRNA367	2537519	2537780	+	262	28046.3	26511.5	1.0579	0.0812	0.79429	0.87317	-2
376	Teg25	2444905	2445025	-	121	9335.2	8908.04	1.048	0.0676	0.86231	0.92874	-1
377	JKD6008sRNA45	848535	848599	+	65	7179.69	6865.32	1.0458	0.0646	0.86372	0.92899	-2
378	JKD6008sRNA353	2420221	2420320	-	100	622.604	596.339	1.044	0.0622	0.89345	0.95071	-2
379	JKD6008sRNA376	2577979	2578260	+	282	313.352	300.74	1.0419	0.0593	0.90311	0.95335	-2
380	JKD6008sRNA359	2444904	2445026	-	123	9352.52	8999.81	1.0392	0.0555	0.88746	0.9475	-2
381	Teg17	1994267	1994371	-	105	9869.31	9563.5	1.032	0.0454	0.90515	0.95424	-1
382	Teg142	2290760	2290811	-	52	11000.3	10662.2	1.0317	0.045	0.90811	0.95466	-1
383	Teg52	893050	893166	+	117	26466.7	25805.7	1.0256	0.0365	0.91154	0.95466	-1
384	Teg101	2290755	2290810	-	56	11062.8	10841.5	1.0204	0.0292	0.94105	0.97531	-1
385	JKD6008sRNA291	2290754	2290810	-	57	11089.8	10903.5	1.0171	0.0244	0.95085	0.97992	-2
386	JKD6008sRNA337	2290754	2290810	-	57	11089.8	10903.5	1.0171	0.0244	0.95085	0.97992	-2
387	Ssau857.1	881407	881901	+	495	3492.34	3446.09	1.0134	0.0192	0.95164	0.97992	-3
388	JKD6008sRNA188	1019436	1019685	-	250	778.991	771.236	1.0101	0.0144	0.95564	0.98156	-2
389	Teg119	2290745	2290808	-	64	10988.7	10885	1.0095	0.0137	0.97252	0.9894	-1
390	JKD6008sRNA119	575479	575820	-	342	4698.85	4656.54	1.0091	0.0131	0.9557	0.98156	-2
391	Ssau71.1	61781	61878	+	98	16194.2	16082.1	1.007	0.01	0.98451	0.99425	-3
392	JKD6008sRNA249	1653332	1653454	-	123	7822.33	7787.93	1.0044	0.0064	0.96915	0.9894	-2
393	Teg141	2825654	2826032	-	379	935.739	931.937	1.0041	0.0059	1	1	-1
394	JKD6008sRNA406	2825653	2826033	-	381	935.739	933.014	1.0029	0.0042	1	1	-2
395	JKD6008sRNA377	2580501	2580707	-	207	1255.82	1260.84	0.996	-0.0058	0.99171	0.9975	-2
396	Teg98	2290752	2290816	-	65	11474.5	11555.8	0.993	-0.0102	0.97637	0.99129	-1
397	Teg145	2290749	2290813	-	65	11432.4	11539.3	0.9907	-0.0134	0.97003	0.9894	-1
398	JKD6008sRNA60	400411	400445	-	35	21.2722	21.5559	0.9868	-0.0191	0.97091	0.9894	-2
399	JKD6008sRNA244	1556007	1556141	-	135	7181.07	7307.47	0.9827	-0.0252	1	1	-2
400	Teg66	1556017	1556155	-	139	7177.95	7350.35	0.9765	-0.0342	0.98261	0.99383	-1
401	JKD6008sRNA6	33892	34198	-	307	1045.99	1072.95	0.9749	-0.0367	0.99249	0.9975	-2
402	JKD6008sRNA2	12519	12744	+	226	46992.3	48265.9	0.9736	-0.0386	0.91137	0.95466	-2
403	Teg35	12519	12744	+	226	46992.3	48265.9	0.9736	-0.0386	0.91137	0.95466	-1
404	Teg56	1145616	1145840	+	225	9503.62	9775.35	0.9722	-0.0407	0.95053	0.97992	-1
405	JKD6008sRNA129	613547	614349	-	803	844.261	869.353	0.9711	-0.0423	0.9921	0.9975	-2
406	JKD6008sRNA37	285710	285849	+	140	342.954	354.185	0.9683	-0.0465	0.98552	0.99425	-2
407	Teg139	1804708	1805011	+	304	12940.6	13376.6	0.9674	-0.0478	0.91073	0.95466	-1
408	JKD6008sRNA136	714533	714814	-	282	558.407	579.186	0.9641	-0.0527	0.96827	0.9894	-2
409	Ssau2617.1	2679138	2679190	+	53	2829.65	2935.33	0.964	-0.0529	0.917	0.95912	-3
410	Teg59	1994273	1994372	-	100	9181.41	9528.86	0.9635	-0.0536	0.88806	0.9475	-1
411	Teg31	2665262	2665376	-	115	2743.91	2853.87	0.9615	-0.0567	0.92294	0.96404	-3
412	JKD6008sRNA203	1145608	1145840	+	233	9575.87	10018.5	0.9558	-0.0652	0.89846	0.95335	-2
413	JKD6008sRNA128	597877	597923	-	47	1638.81	1741.2	0.9412	-0.0874	0.88988	0.94817	-2
414	JKD6008sRNA24	207500	207770	-	271	478.854	514.04	0.9315	-0.1023	0.96066	0.98412	-2
415	JKD6008sRNA317	2146870	2147194	-	325	157.046	168.701	0.9309	-0.1033	0.95721	0.98185	-2
416	JKD6008sRNA355	2428101	2428421	-	321	19102.8	20560	0.9291	-0.1061	0.89968	0.95335	-2
417	Teg30	1994278	1994374	-	97	9124.27	9844.16	0.9269	-0.1096	0.77306	0.85337	-1
418	JKD6008sRNA23	203306	203384	+	79	657.177	715.303	0.9187	-0.1223	0.85398	0.92225	-2
419	Teg140	203306	203384	+	79	657.177	715.303	0.9187	-0.1223	0.85398	0.92225	-1
420	JKD6008sRNA405	2814676	2814964	+	289	300.494	328.247	0.9155	-0.1274	0.89818	0.95335	-2
421	Teg8pl	5767	5830	-	64	41358.3	45355.3	0.9119	-0.1331	0.74586	0.83733	-1
422	JKD6008sRNA251	891661	891697	+	37	102.844	113.51	0.906	-0.1424	0.93364	0.97121	-2
423	JKD6008sRNA179	938630	938813	-	184	395.569	438.41	0.9023	-0.1484	0.8397	0.91177	-2
424	Teg15as	115578	115650	-	73	116.455	130.03	0.8956	-0.1591	0.99893	1	-1
425	Teg132	2614848	2614884	-	37	592.837	664.577	0.8921	-0.1648	0.84331	0.91444	-1
426	JKD6008sRNA71	425159	425249	-	91	26192.8	29401.2	0.8909	-0.1667	0.62845	0.76005	-2
427	JKD6008sRNA171	169990	170052	+	63	27763.1	31205.7	0.8897	-0.1686	0.62148	0.75452	-2
428	JKD6008sRNA226	169980	170045	+	66	28186.8	31685.4	0.8896	-0.1688	0.6212	0.75452	-2
429	JKD6008sRNA43	303853	304156	-	304	545.449	614.375	0.8878	-0.1717	0.80756	0.88653	-2
430	JKD6008sRNA34	263741	263914	-	174	50.9629	57.4518	0.8871	-0.1729	0.97327	0.9894	-2
431	JKD6008sRNA221	1328725	1328806	+	82	3.08888e+06	3.48662e+06	0.8859	-0.1747	0.6712	0.77473	-2
432	Teg104	1328725	1328806	+	82	3.08888e+06	3.48662e+06	0.8859	-0.1747	0.6712	0.77473	-1
433	JKD6008sRNA211	1200809	1200967	+	159	33647.2	38125.9	0.8825	-0.1803	0.63166	0.76163	-2
434	Teg80	1200809	1200967	+	159	33647.2	38125.9	0.8825	-0.1803	0.63166	0.76163	-1
435	JKD6008sRNA315	2125955	2126076	+	122	172.046	196.423	0.8759	-0.1912	0.90155	0.95335	-2
436	Teg71	1785258	1785446	-	189	46876.1	53890.3	0.8698	-0.2012	0.56338	0.70982	-1
437	JKD6008sRNA265	1785257	1785447	-	191	47701.9	54878.9	0.8692	-0.2022	0.56133	0.70982	-2
438	Teg119	1994319	1994382	-	64	9902.07	11410.1	0.8678	-0.2045	0.58631	0.72447	-1
439	JKD6008sRNA264	1782828	1783110	-	283	4232.73	4877.45	0.8678	-0.2045	0.64217	0.76733	-2
440	Teg101	1994329	1994384	-	56	9835.03	11434.5	0.8601	-0.2174	0.56245	0.70982	-1
441	Ssau2612.1	2674489	2674788	+	300	323.909	376.779	0.8597	-0.2181	0.78377	0.86399	-3
442	JKD6008sRNA291	1994328	1994384	-	57	9877.96	11490.9	0.8596	-0.2182	0.561	0.70982	-2
443	JKD6008sRNA337	1994328	1994384	-	57	9877.96	11490.9	0.8596	-0.2182	0.561	0.70982	-2
444	Teg142	1994334	1994385	-	52	9680.56	11305.5	0.8563	-0.2239	0.55037	0.70435	-1
445	Teg135	318709	318771	-	63	780.082	917.981	0.8498	-0.2348	0.72227	0.81769	-1
446	Ssae1890.3	1929969	1930044	-	76	4464.48	5258.17	0.8491	-0.2361	0.57233	0.71685	-3
447	Teg145	1994323	1994387	-	65	10291.5	12169.8	0.8457	-0.2419	0.51856	0.68088	-1
448	JKD6008sRNA300	2087033	2087135	-	103	32978.1	39037.1	0.8448	-0.2433	0.5018	0.66634	-2
449	Teg14	2087033	2087135	-	103	32978.1	39037.1	0.8448	-0.2433	0.5018	0.66634	-1
450	JKD6008sRNA352	2416247	2416553	-	307	11224.2	13325.1	0.8423	-0.2475	0.51052	0.67391	-2
451	JKD6008sRNA396	2742606	2742915	+	310	2163.55	2572.85	0.8409	-0.25	0.69865	0.79432	-2
452	Teg98	1994326	1994390	-	65	10261.6	12248.8	0.8378	-0.2554	0.49522	0.66334	-1
453	JKD6008sRNA301	2085606	2086140	+	535	21446.1	25871.1	0.829	-0.2706	0.45702	0.63127	-2
454	Teg115	2071986	2072031	+	46	543.283	657.879	0.8258	-0.2761	0.7055	0.79983	-1
455	Ssae1890.3	2551156	2551442	+	287	61513	74543.7	0.8252	-0.2772	0.67267	0.77473	-3
456	Teg96	2551314	2551445	+	132	62148.7	75473.1	0.8235	-0.2802	0.67043	0.77473	-1
457	JKD6008sRNA370	2551387	2551444	+	58	55688.3	67663.8	0.823	-0.281	0.67429	0.77473	-2
458	JKD6008sRNA222	1341949	1342051	-	103	71293.5	87031.6	0.8192	-0.2878	0.43886	0.61363	-2
459	JKD6008sRNA369	2551382	2551436	+	55	56847.4	69710.9	0.8155	-0.2943	0.65169	0.77473	-2
460	JKD6008sRNA266	1797826	1798071	+	246	184.486	226.783	0.8135	-0.2978	0.76259	0.84828	-2
461	Teg137	1443577	1443740	+	164	8082.04	9961.99	0.8113	-0.3017	0.43871	0.61363	-1
462	Teg24as	1995691	1995746	-	56	1073.27	1329.99	0.807	-0.3094	0.59414	0.73075	-1
463	JKD6008sRNA279	1901510	1901842	+	333	723.832	897.815	0.8062	-0.3108	0.61283	0.74912	-2
464	JKD6008sRNA110	544922	545105	-	184	1368.14	1700.22	0.8047	-0.3135	0.52226	0.68393	-2
465	Teg108	1341950	1342047	-	98	66549.7	83069	0.8011	-0.3199	0.38767	0.55671	-1
466	JKD6008sRNA286	1929989	1930045	-	57	3905.96	4889.43	0.7989	-0.324	0.43192	0.60927	-2
467	Teg14as	68477	68618	-	142	24097.3	30175.5	0.7986	-0.3245	0.37389	0.54082	-1
468	Teg33as	1995678	1995779	-	102	1294.33	1623.46	0.7973	-0.3269	0.54057	0.70168	-1
469	JKD6008sRNA156	825005	825063	+	59	5335.33	6700.37	0.7963	-0.3287	0.67391	0.77473	-2
470	Teg29as	1995687	1995745	-	59	1085.28	1365.63	0.7947	-0.3315	0.56374	0.70982	-1
471	JKD6008sRNA114	555871	555910	+	40	101940	128306	0.7945	-0.3319	0.35162	0.5161	-2
472	Ssaa992.2	1005527	1005645	+	119	1839.16	2315.2	0.7944	-0.3321	0.67558	0.77473	-3
473	Ssab943.2	1005527	1005645	+	119	1839.16	2315.2	0.7944	-0.3321	0.67558	0.77473	-3
474	Ssac1016.1	1005527	1005645	+	119	1839.16	2315.2	0.7944	-0.3321	0.67558	0.77473	-3
475	Ssae969.2	1005527	1005645	+	119	1839.16	2315.2	0.7944	-0.3321	0.67558	0.77473	-3
476	Ssah1055.2	1005527	1005645	+	119	1839.16	2315.2	0.7944	-0.3321	0.67558	0.77473	-3
477	Ssaj1055.2	1005527	1005645	+	119	1839.16	2315.2	0.7944	-0.3321	0.67558	0.77473	-3
478	Ssam976.2	1005527	1005645	+	119	1839.16	2315.2	0.7944	-0.3321	0.67558	0.77473	-3
479	Ssao912.2	1005527	1005645	+	119	1839.16	2315.2	0.7944	-0.3321	0.67558	0.77473	-3
480	Ssar1014.2	1005527	1005645	+	119	1839.16	2315.2	0.7944	-0.3321	0.67558	0.77473	-3
481	Ssas960.2	1005527	1005645	+	119	1839.16	2315.2	0.7944	-0.3321	0.67558	0.77473	-3
482	Ssav1052.2	1005527	1005645	+	119	1839.16	2315.2	0.7944	-0.3321	0.67558	0.77473	-3
483	Ssaw1054.2	1005527	1005645	+	119	1839.16	2315.2	0.7944	-0.3321	0.67558	0.77473	-3
484	Ssax1006.2	1005527	1005645	+	119	1839.16	2315.2	0.7944	-0.3321	0.67558	0.77473	-3
485	Teg35as	1995686	1995746	-	61	1090.6	1383.52	0.7883	-0.3432	0.54714	0.70435	-1
486	Teg152	1929990	1930044	-	55	3692.25	4695.94	0.7863	-0.3469	0.41667	0.59195	-1
487	JKD6008sRNA377	2664964	2665152	+	189	1304.92	1673.48	0.7798	-0.3589	0.45289	0.62813	-2
488	JKD6008sRNA269	1846462	1846699	+	238	208.484	269.429	0.7738	-0.37	0.74593	0.83733	-2
489	Teg31as	1995681	1995747	-	67	1112.38	1443.29	0.7707	-0.3757	0.50247	0.66634	-1
490	Teg34as	1995681	1995747	-	67	1112.38	1443.29	0.7707	-0.3757	0.50247	0.66634	-1
491	JKD6008sRNA401	2777876	2778445	+	570	2505.05	3252.99	0.7701	-0.3769	0.60087	0.73676	-2
492	JKD6008sRNA42	299916	300187	-	272	1284.52	1671.02	0.7687	-0.3795	0.45396	0.62813	-2
493	Teg135	1910690	1910752	-	63	430.989	563.073	0.7654	-0.3857	0.68402	0.78328	-1
494	JKD6008sRNA369	2555583	2555637	+	55	437539	577646	0.7575	-0.4008	0.57474	0.71685	-2
495	Teg32as	1995675	1995746	-	72	1124.39	1486.39	0.7565	-0.4027	0.4672	0.64089	-1
496	JKD6008sRNA370	2555588	2555645	+	58	433640	576907	0.7517	-0.4118	0.56465	0.70982	-2
497	JKD6008sRNA62	417360	417459	-	100	123.014	164.296	0.7487	-0.4175	0.74245	0.83614	-2
498	JKD6008sRNA256	1736407	1736624	-	218	1.01257e+06	1.35694e+06	0.7462	-0.4223	0.23377	0.37885	-2
499	Teg137	2431655	2431818	-	164	12370	16674.3	0.7419	-0.4308	0.24186	0.38475	-1
500	Teg136	1910685	1910739	-	55	234.012	320.955	0.7291	-0.4558	0.74762	0.83804	-1
501	Teg137	318687	318850	-	164	5740.62	7890.12	0.7276	-0.4588	0.2359	0.37982	-1
502	Teg136	2071973	2072027	+	55	720.71	996.388	0.7233	-0.4673	0.43869	0.61363	-1
503	JKD6008sRNA126	586723	587017	-	295	509.128	706.078	0.7211	-0.4718	0.48239	0.65364	-2
504	JKD6008sRNA153	1098118	1098179	+	62	2675.9	3716.53	0.72	-0.4739	0.26761	0.41739	-2
505	Teg137	1910668	1910831	-	164	5341.96	7434.05	0.7186	-0.4768	0.21853	0.36549	-1
506	Teg69	1739888	1740141	-	254	4769.75	6649.42	0.7173	-0.4793	0.22695	0.37604	-1
507	JKD6008sRNA392	2714630	2714713	-	84	6293.14	8801.76	0.715	-0.484	0.20453	0.34683	-2
508	Teg134	2714631	2714712	-	82	6141.29	8599.14	0.7142	-0.4857	0.20383	0.34683	-1
509	JKD6008sRNA251	2555304	2555337	+	34	38.5376	54.0073	0.7136	-0.4869	0.8807	0.94217	-2
510	Ssau71.1.ssau71.1	68531	68628	-	98	16553.7	23245.1	0.7121	-0.4898	0.1764	0.30899	-3
511	JKD6008sRNA321	2165203	2165364	+	162	10949.1	15400.6	0.711	-0.4922	0.19186	0.33103	-2
512	Teg115	318700	318745	-	46	323.268	455.552	0.7096	-0.4949	0.67382	0.77473	-1
513	JKD6008sRNA260	1759420	1759678	+	259	5471.42	7789.58	0.7024	-0.5096	0.19093	0.3308	-2
514	JKD6008sRNA257	1739871	1740143	-	273	6060.49	8712.82	0.6956	-0.5237	0.17482	0.30689	-2
515	Teg137	1804862	1805025	+	164	6167.05	8888.03	0.6939	-0.5273	0.16657	0.29633	-1
516	Teg138	2317509	2317545	+	37	89.571	133.619	0.6703	-0.577	0.70101	0.79588	-1
517	Teg111	1368620	1368737	+	118	5135.17	7678.35	0.6688	-0.5804	0.13973	0.2596	-3
518	JKD6008sRNA191	1036847	1036935	-	89	9423.87	14093	0.6687	-0.5806	0.18648	0.32451	-2
519	Teg54	1044681	1044828	-	148	3866.04	5841.42	0.6618	-0.5955	0.14908	0.27378	-3
520	Teg33as	2292105	2292205	-	101	1084.5	1661.1	0.6529	-0.6151	0.21207	0.35809	-1
521	JKD6008sRNA309	2090855	2090932	+	78	11631.3	17875.9	0.6507	-0.62	0.089309	0.18251	-2
522	JKD6008sRNA190	1036845	1036925	-	81	9139	14050.1	0.6505	-0.6205	0.16026	0.28704	-2
523	JKD6008sRNA384	2653406	2653556	-	151	3038.55	4683.6	0.6488	-0.6242	0.13216	0.25199	-2
524	Teg153	2653498	2653562	-	65	2966.9	4607	0.644	-0.6349	0.12471	0.24009	-1
525	Teg31as	2292108	2292174	-	67	999.628	1555.08	0.6428	-0.6375	0.20336	0.34683	-1
526	Teg34as	2292108	2292174	-	67	999.628	1555.08	0.6428	-0.6375	0.20336	0.34683	-1
527	Teg135	1804941	1805003	+	63	837.27	1303.22	0.6425	-0.6383	0.22525	0.37401	-1
528	Teg97	1736549	1736623	-	75	132621	207430	0.6394	-0.6453	0.07002	0.15042	-1
529	JKD6008sRNA130	621978	622580	-	603	735.825	1152.07	0.6387	-0.6468	0.23768	0.38058	-2
530	Teg136	318704	318758	-	55	400.71	637.734	0.6283	-0.6704	0.35629	0.52008	-1
531	Teg102	1036824	1036925	-	102	11250.2	17955.9	0.6265	-0.6745	0.13828	0.2575	-1
532	JKD6008sRNA200	1127384	1127663	-	280	17245.3	27611.1	0.6246	-0.679	0.26921	0.41907	-2
533	Teg136	2431672	2431726	-	55	680.36	1091.72	0.6232	-0.6822	0.31462	0.46957	-1
534	Teg32as	2292102	2292173	-	72	1055.79	1696.18	0.6225	-0.684	0.16368	0.29184	-1
535	Teg114	2317501	2317564	+	64	125.957	202.619	0.6216	-0.6858	0.57336	0.71685	-1
536	Teg49	679653	679815	-	163	1956.76	3150.74	0.621	-0.6872	0.11661	0.22755	-1
537	Ssau1007.2	1036811	1036926	-	116	12463.6	20155.1	0.6184	-0.6934	0.13451	0.25345	-3
538	Teg37as	1132303	1132411	-	109	990.715	1609.44	0.6156	-0.7	0.23387	0.37885	-1
539	JKD6008sRNA206	1171620	1171791	+	172	395.658	643.495	0.6149	-0.7017	0.39055	0.55984	-2
540	Teg7pl	37	109	-	73	129881	213091	0.6095	-0.7143	0.044156	0.1023	-1
541	JKD6008sRNA127	595506	595537	-	32	251.31	413.213	0.6082	-0.7174	0.44466	0.61957	-2
542	JKD6008sRNA216	1274607	1274716	+	110	1279.53	2107	0.6073	-0.7196	0.15271	0.27724	-2
543	Teg61	1274607	1274716	+	110	1279.53	2107	0.6073	-0.7196	0.15271	0.27724	-1
544	JKD6008sRNA233	1443666	1443760	-	95	1852.45	3076.79	0.6021	-0.732	0.093037	0.18772	-2
545	Teg154	2090853	2090990	+	138	16926	28164.1	0.601	-0.7346	0.040116	0.094594	-1
546	Ssau2011.1	2090767	2090977	+	211	16349.7	27268.2	0.5996	-0.738	0.039486	0.093661	-3
547	JKD6008sRNA9	21101	21131	+	31	1559.66	2601.87	0.5994	-0.7383	0.23061	0.37784	-2
548	Teg143	21101	21131	+	31	1559.66	2601.87	0.5994	-0.7383	0.23061	0.37784	-1
549	JKD6008sRNA237	170075	170167	-	93	128881	215022	0.5994	-0.7384	0.035658	0.086909	-2
550	Teg137	2317490	2317653	-	164	4980.51	8316.54	0.5989	-0.7397	0.058082	0.1304	-1
551	Teg146	442202	442292	-	91	921.191	1539.54	0.5984	-0.7409	0.14688	0.27036	-1
552	Teg47	633395	633707	-	313	9906.23	16556.9	0.5983	-0.741	0.06852	0.1484	-1
553	JKD6008sRNA83	442201	442293	-	93	926.389	1553.47	0.5963	-0.7458	0.1436	0.26617	-2
554	Teg58	1165013	1165175	+	163	638.918	1074.03	0.5949	-0.7493	0.20427	0.34683	-1
555	JKD6008sRNA131	633394	633654	-	261	9802.35	16516.3	0.5935	-0.7527	0.075238	0.15906	-2
556	Ssau844.1	868317	869154	+	838	88039.8	148547	0.5927	-0.7547	0.034501	0.084869	-3
557	Ssau437.1	442196	442293	-	98	929.854	1576.3	0.5899	-0.7615	0.13434	0.25345	-3
558	JKD6008sRNA178	170071	170169	-	99	131397	223930	0.5868	-0.7691	0.028609	0.073553	-2
559	Teg46	581462	581585	+	124	1178.76	2027.26	0.5815	-0.7823	0.10863	0.21538	-1
560	Teg23	2416342	2416552	-	211	4188.09	7241.62	0.5783	-0.79	0.043267	0.10054	-1
561	JKD6008sRNA273	170068	170174	-	107	134589	233204	0.5771	-0.793	0.023985	0.063933	-2
562	JKD6008sRNA56	377223	377510	-	288	1029.88	1784.91	0.577	-0.7934	0.10754	0.21427	-2
563	JKD6008sRNA227	1390549	1390773	+	225	72634.1	126627	0.5736	-0.8019	0.088602	0.18153	-2
564	Teg112	1390549	1390801	+	253	72674.8	126776	0.5733	-0.8028	0.087471	0.18014	-1
565	JKD6008sRNA235	1450041	1450280	+	240	150.854	266.13	0.5668	-0.819	0.49183	0.66103	-2
566	JKD6008sRNA276	1888295	1888514	-	220	35670.8	63070.9	0.5656	-0.8222	0.16079	0.28732	-2
567	JKD6008sRNA15	120293	120499	+	207	1326.32	2360.48	0.5619	-0.8316	0.25729	0.40526	-2
568	JKD6008sRNA331	2259609	2259678	-	70	505.863	904.2	0.5595	-0.8379	0.34636	0.5112	-2
569	Teg139	1443423	1443726	+	304	11598.7	20740.4	0.5592	-0.8385	0.022166	0.059887	-1
570	Teg16as	120406	120487	+	82	514.637	921.507	0.5585	-0.8404	0.32509	0.48338	-1
571	JKD6008sRNA122	581446	581561	+	116	1197.12	2151.78	0.5563	-0.846	0.078541	0.16516	-2
572	Teg135	2431677	2431739	-	63	978.877	1761.21	0.5558	-0.8474	0.095251	0.19026	-1
573	JKD6008sRNA140	737675	738133	+	459	5032.42	9062.17	0.5553	-0.8486	0.027868	0.07239	-2
574	JKD6008sRNA9	36582	36615	+	34	679.127	1227.61	0.5532	-0.8541	0.23828	0.38058	-2
575	Teg143	36582	36615	+	34	679.127	1227.61	0.5532	-0.8541	0.23828	0.38058	-1
576	Teg53	949611	949741	+	131	3935.86	7238.91	0.5437	-0.8791	0.2352	0.37947	-1
577	JKD6008sRNA166	868406	868760	+	355	71752.4	132014	0.5435	-0.8796	0.013509	0.040782	-2
578	Teg150	868406	868760	+	355	71752.4	132014	0.5435	-0.8796	0.013509	0.040782	-1
579	JKD6008sRNA63	417948	418032	-	85	205.377	378.144	0.5431	-0.8807	0.31109	0.46518	-2
580	Teg73	1888356	1888499	-	144	26444.4	48828	0.5416	-0.8847	0.14586	0.2691	-1
581	JKD6008sRNA412	341	539	+	199	5030.66	9325.05	0.5395	-0.8904	0.019281	0.053356	-2
582	JKD6008sRNA104	528603	528687	-	85	6.4316	12.3428	0.5211	-0.9404	0.94832	0.97992	-2
583	Ssau696.1	720540	720716	-	177	2415.92	4658.77	0.5186	-0.9474	0.022135	0.059887	-3
584	JKD6008sRNA348	2385433	2385511	+	79	4094.52	7977.26	0.5133	-0.9622	0.013636	0.041011	-2
585	JKD6008sRNA333	2265544	2265799	-	256	35278.2	68766.3	0.513	-0.9629	0.0066053	0.022213	-2
586	Teg19b	2265545	2265798	-	254	34483.3	67378.9	0.5118	-0.9664	0.0064297	0.021714	-1
587	Ssau2207.2	2265545	2265798	-	254	34483.3	67378.9	0.5118	-0.9664	0.0064297	0.021714	-3
588	Ssau2294.1	2356358	2356422	+	65	209.723	410.232	0.5112	-0.968	0.23467	0.37937	-3
589	JKD6008sRNA246	1613479	1613725	+	247	767.917	1527.31	0.5028	-0.992	0.057778	0.1304	-2
590	JKD6008sRNA138	720568	720692	-	125	2157.22	4316.31	0.4998	-1.0006	0.016891	0.047907	-2
591	JKD6008sRNA45	1168565	1168624	-	60	4345.97	8752.85	0.4965	-1.0101	0.094747	0.18973	-2
592	Teg91	720569	720680	-	112	2108.73	4249.27	0.4963	-1.0108	0.01611	0.046689	-1
593	Teg135	1443656	1443718	+	63	618.554	1253.4	0.4935	-1.0189	0.067889	0.14743	-1
594	JKD6008sRNA74	436063	436285	+	223	4916.29	9985.56	0.4923	-1.0223	0.0073285	0.024236	-2
595	Teg76	436063	436285	+	223	4916.29	9985.56	0.4923	-1.0223	0.0073285	0.024236	-1
596	Teg115	1893394	1893439	+	46	305.875	622.088	0.4917	-1.0242	0.42869	0.60627	-1
597	JKD6008sRNA98	508065	508317	+	253	114457	233474	0.4902	-1.0285	0.0038939	0.014502	-2
598	Teg42	508065	508317	+	253	114457	233474	0.4902	-1.0285	0.0038939	0.014502	-1
599	JKD6008sRNA61	414292	414714	-	423	49464.2	101228	0.4886	-1.0332	0.038581	0.092339	-2
600	Teg40	414293	414713	-	421	48972.5	100958	0.4851	-1.0437	0.036759	0.088779	-1
601	JKD6008sRNA121	581362	581392	-	31	26.9692	56.4866	0.4774	-1.0666	0.6939	0.79118	-2
602	Ssau2545.1	2608720	2608978	+	259	13841.2	29272	0.4728	-1.0806	0.0029546	0.012014	-3
603	Teg135	1893368	1893430	+	63	549.158	1171.83	0.4686	-1.0935	0.062293	0.13725	-1
604	JKD6008sRNA239	1512398	1512485	-	88	5178.23	11095.4	0.4667	-1.0994	0.0038892	0.014502	-2
605	JKD6008sRNA108	534312	534502	-	191	105.311	225.731	0.4665	-1.0999	0.54856	0.70435	-2
606	Teg2pl	7564	7867	+	304	1587.45	3409.45	0.4656	-1.1028	0.010173	0.031668	-1
607	Teg41as	974157	974297	+	141	6846.67	14747.3	0.4643	-1.107	0.0030201	0.012218	-1
608	JKD6008sRNA237	1918405	1918498	+	94	117653	254432	0.4624	-1.1127	0.0016483	0.0075499	-2
609	JKD6008sRNA237	1457037	1457130	-	94	118831	257753	0.461	-1.1171	0.0015908	0.0074145	-2
610	JKD6008sRNA178	1918403	1918502	+	100	122783	267657	0.4587	-1.1243	0.0014705	0.0068941	-2
611	JKD6008sRNA178	1457033	1457132	-	100	124256	271050	0.4584	-1.1252	0.0014681	0.0068941	-2
612	JKD6008sRNA120	576639	576929	+	291	26022.6	57053.7	0.4561	-1.1326	0.08485	0.17565	-2
613	Teg45	576639	576929	+	291	26022.6	57053.7	0.4561	-1.1326	0.08485	0.17565	-1
614	Teg64	1512399	1512484	-	86	4958.67	10889.8	0.4554	-1.1349	0.0029046	0.011902	-1
615	JKD6008sRNA273	1457023	1457137	-	115	136871	302623	0.4523	-1.1447	0.0012093	0.0058768	-2
616	JKD6008sRNA273	1918398	1918512	+	115	134899	299079	0.451	-1.1486	0.0011524	0.0057047	-2
617	Ssau414.1	419942	420037	-	96	43906.4	98016.2	0.448	-1.1586	0.0010199	0.0051446	-3
618	JKD6008sRNA33	258707	258917	+	211	105.504	238.35	0.4426	-1.1758	0.26745	0.41739	-2
619	Teg127	2528287	2528323	+	37	50.9535	115.263	0.4421	-1.1777	0.4585	0.63222	-1
620	JKD6008sRNA332	2265473	2265645	+	173	305545	695780	0.4391	-1.1872	0.00066366	0.0035982	-2
621	Teg19a	2265473	2265645	+	173	305545	695780	0.4391	-1.1872	0.00066366	0.0035982	-1
622	Teg68	1725426	1725576	-	151	12063	27645.9	0.4363	-1.1965	0.00093497	0.0047463	-1
623	Teg138	1804970	1805006	-	37	54.6398	125.304	0.4361	-1.1974	0.47857	0.65089	-1
624	Teg124	909241	909346	+	106	14055.6	32264.4	0.4356	-1.1988	0.00087405	0.0044943	-1
625	Teg136	1205396	1205451	+	56	159.771	367.54	0.4347	-1.2019	0.34861	0.51356	-1
626	Teg135	1205382	1205445	+	64	155.186	358.822	0.4325	-1.2093	0.29333	0.44689	-1
627	Teg130	2537717	2537780	+	64	413.955	958.536	0.4319	-1.2114	0.13783	0.2575	-1
628	JKD6008sRNA252	1725425	1725619	-	195	13005.5	30306.2	0.4291	-1.2205	0.00071206	0.0038345	-2
629	JKD6008sRNA251	1469813	1469849	+	37	126.131	294.05	0.4289	-1.2211	0.22438	0.37334	-2
630	JKD6008sRNA272	1868853	1868960	+	108	9605.28	22534.7	0.4262	-1.2303	0.00084841	0.0043908	-2
631	JKD6008sRNA152	807186	807391	+	206	1741.75	4098.27	0.425	-1.2345	0.0035153	0.013601	-2
632	JKD6008sRNA253	1726966	1727161	+	196	84.3304	198.768	0.4243	-1.237	0.3282	0.48711	-2
633	JKD6008sRNA232	1410829	1410973	+	145	1800.3	4342.1	0.4146	-1.2702	0.002655	0.011079	-2
634	Teg23as	2154635	2154671	+	37	104.026	252.309	0.4123	-1.2782	0.22409	0.37334	-1
635	JKD6008sRNA210	1182108	1182216	-	109	1182.16	2872.52	0.4115	-1.2809	0.0043569	0.016002	-2
636	Teg136	1893381	1893435	+	55	349.61	850.497	0.4111	-1.2826	0.17213	0.30419	-1
637	JKD6008sRNA251	1695047	1695083	+	37	185.188	453.761	0.4081	-1.2929	0.11276	0.22245	-2
638	JKD6008sRNA408	2847026	2847177	+	152	99.3734	243.813	0.4076	-1.2948	0.26071	0.40822	-2
639	Teg63	1410908	1410973	+	66	1523.19	3740.89	0.4072	-1.2963	0.0028131	0.011617	-1
640	Teg114	2431666	2431729	+	64	124.812	307.288	0.4062	-1.2998	0.67529	0.77473	-1
641	JKD6008sRNA387	2668707	2669011	+	305	1347.07	3331.59	0.4043	-1.3064	0.0030716	0.012302	-2
642	JKD6008sRNA40	292307	292466	-	160	599.792	1493.38	0.4016	-1.316	0.042147	0.098798	-2
643	Ssau1800.1	1868860	1868918	+	59	7472.2	18744.4	0.3986	-1.3269	0.00035721	0.0021246	-3
644	Ssau2295.2	2357399	2357462	-	64	2529.8	6365.34	0.3974	-1.3312	0.0007934	0.0041967	-3
645	Teg6pl	19	208	+	190	115119	290215	0.3967	-1.334	0.0037406	0.014197	-1
646	JKD6008sRNA251	2830324	2830360	+	37	136.701	345.806	0.3953	-1.3389	0.15044	0.27456	-2
647	JKD6008sRNA197	1120832	1120863	-	32	143.246	363.635	0.3939	-1.344	0.13313	0.25264	-2
648	Teg88	643605	643749	+	145	58520.1	148952	0.3929	-1.3478	0.00012064	0.00086318	-1
649	Teg120	1868845	1868926	+	82	8374.44	21333.6	0.3925	-1.3491	0.00025789	0.0016443	-1
650	JKD6008sRNA397	2746130	2746436	+	307	6505.49	16604.2	0.3918	-1.3518	0.00022389	0.0014507	-2
651	JKD6008sRNA132	643597	643717	+	121	58335.2	151472	0.3851	-1.3766	8.5565e-05	0.00064977	-2
652	Teg84	2353665	2353723	-	59	487.78	1282.88	0.3802	-1.3951	0.015021	0.044339	-1
653	JKD6008sRNA112	553603	553762	+	160	720.231	1906.62	0.3778	-1.4045	0.0046524	0.016931	-2
654	JKD6008sRNA153	1873590	1873650	-	61	1060.33	2813.68	0.3768	-1.408	0.0025119	0.010649	-2
655	JKD6008sRNA267	1811598	1811880	-	283	3330.54	8844.64	0.3766	-1.409	0.00026897	0.0016879	-2
656	Ssau637.1	643239	643900	+	662	64405.9	171123	0.3764	-1.4098	5.6987e-05	0.00046543	-3
657	Ssau638.1	643592	643731	+	140	61069.5	163147	0.3743	-1.4177	5.2171e-05	0.00043313	-3
658	JKD6008sRNA225	1366478	1366514	+	37	282.481	754.881	0.3742	-1.4181	0.072496	0.15449	-2
659	Teg110	1366478	1366514	+	37	282.481	754.881	0.3742	-1.4181	0.072496	0.15449	-1
660	JKD6008sRNA255	1735685	1735901	+	217	244.725	662.441	0.3694	-1.4366	0.062797	0.13788	-2
661	Teg115	1443682	1443727	+	46	218.221	591.946	0.3687	-1.4397	0.049902	0.11363	-1
662	JKD6008sRNA251	954687	954723	-	37	109.007	297.861	0.366	-1.4502	0.15547	0.28072	-2
663	JKD6008sRNA153	169913	169973	-	61	3710.53	10204.5	0.3636	-1.4595	0.0001213	0.00086318	-2
664	Teg115	2317503	2317548	-	46	214.021	590.961	0.3622	-1.4653	0.047778	0.10942	-1
665	Teg50	785875	785973	-	99	6037.8	16978.7	0.3556	-1.4916	0.00013257	0.00091573	-1
666	Ssau996.1	1025954	1026120	+	167	9196.28	25969.9	0.3541	-1.4977	3.6457e-05	0.0003193	-3
667	Teg38as	417991	418041	-	51	137.953	390.683	0.3531	-1.5018	0.09458	0.18973	-1
668	Teg138	1910687	1910723	+	37	30.3826	86.246	0.3523	-1.5052	0.57416	0.71685	-1
669	Teg44	547191	547416	+	226	5481.74	15629.1	0.3507	-1.5115	5.0722e-05	0.00042553	-1
670	JKD6008sRNA149	785854	785980	-	127	6661.59	19283.9	0.3454	-1.5335	5.0434e-05	0.00042553	-2
671	JKD6008sRNA155	823689	823891	+	203	648.655	1889.52	0.3433	-1.5425	0.0024078	0.010373	-2
672	Teg114	1804951	1805014	-	64	61.5704	180.074	0.3419	-1.5483	0.26058	0.40822	-1
673	JKD6008sRNA111	547169	547364	+	196	5409.46	15881.4	0.3406	-1.5538	7.3269e-05	0.0005725	-2
674	JKD6008sRNA299	2088630	2088764	-	135	40355.1	119515	0.3377	-1.5664	7.8692e-06	9.0895e-05	-2
675	JKD6008sRNA109	540550	540640	-	91	77.9414	230.961	0.3375	-1.5672	0.36488	0.53068	-2
676	Teg136	1804954	1805008	+	55	315.509	940.14	0.3356	-1.5752	0.011197	0.034324	-1
677	JKD6008sRNA303	2080706	2080751	+	46	5111.92	15268.7	0.3348	-1.5786	2.2566e-05	0.00021669	-2
678	JKD6008sRNA134	679418	680129	-	712	6603.88	19734.3	0.3346	-1.5793	2.0389e-05	0.00020312	-2
679	Teg115	1804967	1805012	+	46	235.689	704.5	0.3345	-1.5797	0.024322	0.064402	-1
680	JKD6008sRNA105	530161	530194	-	34	29.4458	88.849	0.3314	-1.5933	0.43349	0.6104	-2
681	JKD6008sRNA189	1025938	1026082	+	145	8265.59	25000	0.3306	-1.5967	1.1516e-05	0.00012403	-2
682	Teg78	1025938	1026082	+	145	8265.59	25000	0.3306	-1.5967	1.1516e-05	0.00012403	-1
683	Teg122	2080699	2080750	+	52	5312.09	16109.3	0.3298	-1.6005	1.6439e-05	0.00016798	-1
684	Teg135	2317512	2317574	-	63	392.508	1215.82	0.3228	-1.6311	0.0049338	0.017477	-1
685	Ssau2633.1	2696449	2696687	+	239	6635.43	20669.1	0.321	-1.6392	7.6167e-06	8.9272e-05	-3
686	JKD6008sRNA139	727804	728062	+	259	518.093	1619.97	0.3198	-1.6447	0.0026227	0.01106	-2
687	Teg90	704480	705084	-	605	9780.83	30773	0.3178	-1.6536	4.796e-06	6.0673e-05	-1
688	Teg138	318706	318742	+	37	87.5602	277.824	0.3152	-1.6658	0.13124	0.25145	-1
689	JKD6008sRNA146	766518	766814	-	297	1224.58	3896.44	0.3143	-1.6699	0.04845	0.11064	-2
690	JKD6008sRNA346	2353646	2353724	-	79	668.034	2133.94	0.3131	-1.6755	0.00079053	0.0041967	-2
691	Ssau1090.1	1120789	1121206	+	418	8766.03	28264.4	0.3101	-1.689	3.4321e-06	4.4842e-05	-3
692	JKD6008sRNA27	223350	223499	-	150	2915.83	9422.01	0.3095	-1.6921	1.1816e-05	0.00012556	-2
693	Teg51	807230	807371	+	142	700.71	2321.39	0.3018	-1.7281	0.00034481	0.0020663	-1
694	JKD6008sRNA304	20344	20458	+	115	8567.79	28715.7	0.2984	-1.7448	0.0032546	0.012778	-2
695	JKD6008sRNA137	719008	719105	+	98	10904	36888.3	0.2956	-1.7583	0.0048007	0.017184	-2
696	Teg27as	2560762	2560852	-	91	247.799	838.867	0.2954	-1.7593	0.0078853	0.025757	-1
697	Ssau976.1	1005364	1005823	+	460	3303.79	11236	0.294	-1.7659	0.007442	0.024472	-3
698	JKD6008sRNA373	2560761	2560853	-	93	247.799	844.178	0.2935	-1.7684	0.0074614	0.024472	-2
699	Teg41	477187	477391	+	205	13396.8	45654.3	0.2934	-1.7689	9.1973e-07	1.3328e-05	-1
700	JKD6008sRNA287	1960799	1960954	-	156	11244.3	38649.3	0.2909	-1.7813	0.00027901	0.0017238	-2
701	JKD6008sRNA169	883528	883818	-	291	317.698	1095.18	0.2901	-1.7854	0.0031481	0.012545	-2
702	Ssau1226.1	1255352	1255422	+	71	24488.9	84468.6	0.2899	-1.7863	5.3942e-07	8.1116e-06	-3
703	Teg99	719014	719095	+	82	9517.83	33111.9	0.2874	-1.7986	0.005582	0.019343	-1
704	JKD6008sRNA389	2678883	2679177	+	295	11582.9	40390.4	0.2868	-1.802	5.3181e-07	8.1116e-06	-2
705	JKD6008sRNA46	322264	322488	-	225	88.8364	314.389	0.2826	-1.8233	0.19442	0.33396	-2
706	JKD6008sRNA28	227588	227669	-	82	11.3235	40.558	0.2792	-1.8407	0.63677	0.76547	-2
707	Teg43	518308	518356	+	49	122.543	444.556	0.2757	-1.8591	0.032205	0.080971	-1
708	Teg136	2317507	2317561	-	55	233.815	852.54	0.2743	-1.8664	0.0046814	0.016959	-1
709	Teg116	1622473	1622527	-	55	601.28	2241.46	0.2683	-1.8983	0.014984	0.044339	-1
710	Teg38	223373	223490	-	118	1787.96	6670.04	0.2681	-1.8994	2.655e-06	3.5866e-05	-1
711	JKD6008sRNA103	518310	518347	+	38	113.635	424.865	0.2675	-1.9026	0.032193	0.080971	-2
712	JKD6008sRNA268	1843422	1843614	-	193	31191.6	117572	0.2653	-1.9143	7.0239e-08	1.3995e-06	-2
713	JKD6008sRNA400	2772636	2772831	-	196	13943.6	52631	0.2649	-1.9163	8.5241e-08	1.657e-06	-2
714	Teg33	2772666	2772824	-	159	12148.5	46226.6	0.2628	-1.9279	2.7999e-07	4.8512e-06
715	Teg114	2071970	2072033	-	64	122.374	466.832	0.2621	-1.9316	0.021349	0.058471	-1
716	Teg48	679419	679545	-	127	2286.49	8745.6	0.2614	-1.9354	8.014e-07	1.1828e-05	-1
717	Teg136	1443669	1443723	+	55	222.816	852.329	0.2614	-1.9356	0.0036176	0.013862	-1
718	JKD6008sRNA233	96861	96947	-	87	70.3707	270.246	0.2604	-1.9412	0.069552	0.14982	-2
719	JKD6008sRNA193	1061655	1061828	+	174	252.592	971.63	0.26	-1.9436	0.0019536	0.0086983	-2
720	JKD6008sRNA72	428081	428111	+	31	144.498	564.186	0.2561	-1.9651	0.0125	0.038169	-2
721	Teg114	318698	318761	+	64	92.7582	362.827	0.2557	-1.9677	0.045339	0.10474	-1
722	Teg7	1843423	1843605	-	183	25865.8	101267	0.2554	-1.969	3.1476e-08	6.6017e-07	-1
723	Teg89	1847740	1847785	-	46	113.461	452.189	0.2509	-1.9947	0.022496	0.060571	-1
724	JKD6008sRNA251	671683	671719	-	37	27.9673	112.28	0.2491	-2.0053	0.27034	0.41918	-2
725	JKD6008sRNA251	1380716	1380752	-	37	95.6965	386.981	0.2473	-2.0157	0.030357	0.077298	-2
726	JKD6008sRNA223	1345940	1346149	+	210	1.7939	7.3051	0.2456	-2.0258	0.93838	0.97382	-2
727	JKD6008sRNA196	1087765	1087868	-	104	49867.2	203465	0.2451	-2.0286	5.7814e-05	0.00046543	-2
728	Teg106	1341797	1341842	+	46	360.468	1482.57	0.2431	-2.0402	0.00030232	0.0018534	-1
729	Teg138	1443685	1443721	-	37	288.206	1190.68	0.2421	-2.0466	0.00047595	0.0026903	-1
730	Teg114	1443666	1443729	-	64	370.47	1537.56	0.2409	-2.0532	0.00014875	0.0010047	-1
731	JKD6008sRNA102	518315	518351	+	37	102.872	427.771	0.2405	-2.056	0.021535	0.058778	-2
732	JKD6008sRNA233	1205393	1205490	-	98	89.5896	384.236	0.2332	-2.1006	0.027405	0.071614	-2
733	Teg9as	13118	13163	-	46	18473	79624.3	0.232	-2.1078	2.6955e-09	7.161e-08	-1
734	JKD6008sRNA95	477187	477332	+	146	9320.1	40201	0.2318	-2.1088	6.4317e-09	1.5077e-07	-2
735	Ssau1284.1	1313109	1313199	+	91	5667.48	24466.5	0.2316	-2.11	7.4517e-09	1.6968e-07	-3
736	Teg9as	35895	35940	+	46	18566.5	80489.3	0.2307	-2.1161	2.3562e-09	6.5313e-08	-1
737	JKD6008sRNA274	1870518	1870884	-	367	9232.14	40162.6	0.2299	-2.1211	3.8612e-09	9.927e-08	-2
738	JKD6008sRNA304	35824	35941	+	118	20167.5	87856	0.2296	-2.1231	2.0663e-09	6.0994e-08	-2
739	Teg79	1087760	1087859	-	100	44158.7	193510	0.2282	-2.1316	2.8395e-05	0.00026315	-1
740	Teg10	1958548	1958630	-	83	6698.55	29386.6	0.2279	-2.1332	4.9483e-09	1.2324e-07	-1
741	Ssau1484.1	1515799	1516233	-	435	33442.8	147034	0.2274	-2.1364	2.3765e-09	6.5313e-08	-3
742	JKD6008sRNA304	13117	13234	-	118	19806.9	87277.9	0.2269	-2.1396	1.5737e-09	4.8241e-08	-2
743	Teg114	1910679	1910742	+	64	30.3826	134.382	0.2261	-2.145	0.27996	0.43158	-1
744	JKD6008sRNA345	2352664	2352750	-	87	19928.3	89086.6	0.2237	-2.1604	0.00036612	0.0021615	-2
745	JKD6008sRNA263	1781045	1781212	-	168	34250.8	154194	0.2221	-2.1705	3.5699e-06	4.589e-05	-2
746	JKD6008sRNA243	1554759	1554942	+	184	2443.61	11031.3	0.2215	-2.1745	1.5001e-08	3.321e-07	-2
747	Teg9as	76825	76870	-	46	18348.7	83664.1	0.2193	-2.1889	6.5592e-10	2.0911e-08	-1
748	JKD6008sRNA304	76824	76941	-	118	19890.7	90866.8	0.2189	-2.1917	6.2238e-10	2.0668e-08	-2
749	JKD6008sRNA195	1084545	1084743	-	199	885.231	4054.14	0.2184	-2.1953	3.7324e-07	6.1973e-06	-2
750	JKD6008sRNA298	76831	76955	-	125	19475.1	89279.6	0.2181	-2.1967	5.7183e-10	1.9815e-08	-2
751	Teg15	2088665	2088758	-	94	20612.2	94808.5	0.2174	-2.2015	3.6474e-08	7.4538e-07	-1
752	Teg138	1893397	1893433	-	37	231.578	1084	0.2136	-2.2268	0.00039692	0.0023091	-1
753	Teg9as	16405	16450	+	46	18826.7	90170.6	0.2088	-2.2599	2.0187e-10	7.6614e-09	-1
754	Teg138	2071989	2072025	-	37	72.287	348.101	0.2077	-2.2677	0.019766	0.05451	-1
755	JKD6008sRNA241	1515991	1516233	-	243	29025.7	141276	0.2055	-2.2831	1.9743e-10	7.6614e-09	-2
756	Teg65	1515991	1516233	-	243	29025.7	141276	0.2055	-2.2831	1.9743e-10	7.6614e-09	-1
757	JKD6008sRNA361	2478011	2478119	-	109	717.972	3501.94	0.205	-2.2862	3.6245e-07	6.1462e-06	-2
758	Teg114	1893378	1893441	-	64	279.339	1421.82	0.1965	-2.3476	4.8356e-05	0.00041891	-1
759	JKD6008sRNA304	16335	16451	+	117	24963.1	127655	0.1956	-2.3544	1.4183e-06	1.9957e-05	-2
760	Ssau1373.1	1403863	1404353	+	491	8206.04	43149.1	0.1902	-2.3946	0.00017505	0.0011626	-3
761	Teg81	1255372	1255414	+	43	11760.5	62723.9	0.1875	-2.4151	1.9217e-11	9.0092e-10	-1
762	Ssau976.2	1005464	1005563	+	100	1888.65	10139.2	0.1863	-2.4245	0.0016619	0.0075523	-3
763	JKD6008sRNA39	290140	290209	+	70	8.2867	45.0121	0.1841	-2.4415	0.46236	0.63644	-2
764	JKD6008sRNA183	1005465	1005548	+	84	1693.58	9841.06	0.1721	-2.5387	0.0013901	0.0065948	-2
765	Teg82	1403925	1404290	+	366	6559.08	38892.1	0.1686	-2.5679	0.00011298	0.00082613	-1
766	JKD6008sRNA259	1758579	1758818	-	240	3043.66	18120.5	0.168	-2.5737	0.068985	0.149	-2
767	JKD6008sRNA230	1403925	1404096	+	172	5979.84	36591.5	0.1634	-2.6133	0.000216	0.0014111	-2
768	Teg92	1005480	1005540	+	61	1053.17	6931.68	0.1519	-2.7185	0.0017009	0.0076587	-1
769	JKD6008sRNA340	2297728	2297893	-	166	69950.2	461793	0.1515	-2.7228	2.1909e-14	1.5874e-12	-2
770	JKD6008sRNA345	2347025	2347121	-	97	3638.75	26969.9	0.1349	-2.8898	2.6108e-05	0.0002448	-2
771	JKD6008sRNA157	827636	827887	-	252	61.8672	513.049	0.1206	-3.0519	0.037188	0.089544	-2
772	JKD6008sRNA209	1181602	1181905	-	304	29773.3	263263	0.1131	-3.1444	2.7505e-18	5.4804e-16	-2
773	JKD6008sRNA325	2211619	2211652	+	34	63.9391	585.945	0.1091	-3.196	0.000103	0.00076717	-2
774	JKD6008sRNA289	1981404	1981629	-	226	1565.89	16638.4	0.0941	-3.4095	3.8745e-07	6.302e-06	-2
775	JKD6008sRNA47	326395	326667	+	273	1.7939	19.5956	0.0915	-3.4494	0.64117	0.76733	-2
776	Teg43	562023	562069	+	47	56016.9	621183	0.0902	-3.4711	1.0741e-13	6.5849e-12	-1
777	JKD6008sRNA102	562031	562066	+	36	47596	544667	0.0874	-3.5165	4.5378e-13	2.5833e-11	-2
778	JKD6008sRNA102	1998280	1998317	-	38	45784	530712	0.0863	-3.535	7.2886e-13	3.6307e-11	-2
779	Teg43	2176443	2176489	-	47	51332.8	600480	0.0855	-3.5482	3.4545e-16	5.5064e-14	-1
780	Teg43	517772	517818	+	47	59950.8	702144	0.0854	-3.5499	1.0542e-14	8.402e-13	-1
781	JKD6008sRNA102	2176446	2176481	-	36	43600.7	528202	0.0825	-3.5987	2.0339e-15	1.8011e-13	-2
782	JKD6008sRNA102	517780	517815	+	36	51598.6	626155	0.0824	-3.6011	3.6445e-14	2.4205e-12	-2
783	Teg114	96861	96923	-	63	10.1417	140.511	0.0722	-3.7923	0.02857	0.073553	-1
784	Teg114	1205393	1205456	-	64	11.3235	157.192	0.072	-3.7951	0.022084	0.059887	-1
785	JKD6008sRNA102	518058	518096	+	39	15611.6	252243	0.0619	-4.0141	6.4266e-13	3.4146e-11	-2
786	Teg77	584033	584181	+	149	6820.47	114097	0.0598	-4.0643	4.9103e-25	3.9135e-22	-1
787	JKD6008sRNA125	584010	584148	+	139	7672.94	132891	0.0577	-4.1143	6.1754e-22	2.4609e-19	-2
788	JKD6008sRNA357	2440043	2440214	+	172	269.974	4975.22	0.0543	-4.2039	8.234e-20	2.1875e-17	-2
789	Ssau2716.1	2771985	2772088	-	104	8.7245	169.316	0.0515	-4.2785	0.045549	0.10492	-3
790	Teg138	2478270	2478306	+	37	1.7939	61.4753	0.0292	-5.0989	0.10797	0.2146	-1
791	Teg155	2628202	2628303	+	102	1.7939	69.2064	0.0259	-5.2698	0.27706	0.42877	-1
792	Teg138	96881	96915	-	35	1.7939	85.0807	0.0211	-5.5677	0.035861	0.087138	-1
793	Teg114	2478262	2478325	+	64	1.7939	87.187	0.0206	-5.603	0.032438	0.081298	-1
794	Teg138	1426535	1426571	+	37	1.7939	107.168	0.0167	-5.9007	0.06679	0.14584	-1
795	Teg114	1426527	1426590	+	64	1.7939	126.778	0.0141	-6.1431	0.030814	0.078212	-1
796	JKD6008sRNA358	2444205	2444302	+	98	1.7939	156.533	0.0115	-6.4472	0.0011393	0.0056753	-2
797	Teg121	2041580	2041625	+	46	1.7939	492.702	0.0036	-8.1015	1.417e-10	6.274e-09	-1
