# Supplementary material for: Global transcriptome responses including small RNAs during mixed‐species interactions with methicillin‐resistant Staphylococcus aureus and Pseudomonas aeruginosa
Source: Microbiologyopen. 2016 Nov 21;6(3):e00427. doi: 10.1002/mbo3.427 (PMC5458535; doi:10.1002/mbo3.427)
Supplement: Supplementary file 7 [file MBO3-6-na-s007.xlsx]

## Sheet: Categorized sRNAs Pa
sRNA ID	Classa	Startb	Endb	Size (nt)c	Strandd	RPKMe	DE =Log2f (MeanA/MeanB)	Mix Planktonic A1	Mix Planktonic A2	Planktonic B1	Planktonic B2	Flanking ORF_Leftg	Flanking ORF_Rightg	Known RNAsh
rna0001	V	892	1232	341	+	327	1.16	327	246	99	158	(+)PA0001(dnaA)	(+)PA0001(dnaA)
rna0002	V	1361	1840	480	+	312	0.26	312	292	269	236	(+)PA0001(dnaA)	(+)PA0001(dnaA)
rna0003	III	1674	1784	111	-	1088	-1.15	287	293	203	1088	(+)PA0001(dnaA)	(+)PA0001(dnaA)
rna0004	V	2135	2330	196	+	242	1.09	242	208	100	112	(+)PA0002(dnaN)	(+)PA0002(dnaN)
rna0005	V	2515	2627	113	+	605	1.72	605	423	141	172	(+)PA0002(dnaN)	(+)PA0002(dnaN)
rna0006	V	2654	2879	226	+	2760	1.94	2760	2566	225	1161	(+)PA0002(dnaN)	(+)PA0002(dnaN)
rna0007	V	3181	3238	58	+	5129	2.28	5129	4733	1262	765	(+)PA0003(recF)	(+)PA0003(recF)
rna0008	V	3378	3593	216	+	1684	1.83	1684	1410	459	411	(+)PA0003(recF)	(+)PA0003(recF)
rna0009	V	3649	3744	96	+	217	1.23	217	170	123	42	(+)PA0003(recF)	(+)PA0003(recF)
rna0010	V	3760	3900	141	+	600	-0.19	383	429	600	325	(+)PA0003(recF)	(+)PA0003(recF)
rna0011	V	4139	4370	232	+	617	1.09	560	617	275	277	(+)PA0003(recF)	(+)PA0004(gyrB)
rna0012	V	4469	4650	182	+	1822	1.67	1822	1529	440	613	(+)PA0004(gyrB)	(+)PA0004(gyrB)
rna0013	V	4820	4985	166	+	671	1.78	671	593	244	123	(+)PA0004(gyrB)	(+)PA0004(gyrB)
rna0014	V	5512	5624	113	+	209	0.83	209	184	177	44	(+)PA0004(gyrB)	(+)PA0004(gyrB)
rna0015	V	5890	6056	167	+	570	1.15	570	503	142	342	(+)PA0004(gyrB)	(+)PA0004(gyrB)
rna0016	V	6434	6577	144	+	352	1.47	352	261	133	88	(+)PA0004(gyrB)	(+)PA0004(gyrB)
rna0017	III	7805	7916	112	+	448	-0.15	428	335	398	448	(-)PA0006	(-)PA0006
rna0018	V	7822	8158	337	-	327	1.74	327	221	91	73	(-)PA0006	(-)PA0006
rna0019	V	12379	12530	152	-	263	0.13	225	197	122	263	(-)PA0008(glyS)	(-)PA0009(glyQ)
rna0020	V	17093	17209	117	-	352	0.08	352	200	274	247	(-)PA0015	(-)PA0015
rna0021	V	19672	19846	175	-	499	1.7	499	413	125	156	(-)PA0017	(-)PA0017
rna0022	III	21462	21910	449	+	462	0.18	415	409	462	267	(-)PA0019(def)	(+)PA0020
rna0023	III	21624	21690	67	-	1074	0.9	700	1074	522	427	(-)PA0019(def)	(+)PA0020
rna0024	V	22077	22350	274	+	288	1.88	259	288	91	58	(+)PA0020	(+)PA0020
rna0025	V	22422	22653	232	+	929	1.49	929	890	177	472	(+)PA0020	(+)PA0020
rna0026	V	24198	24299	102	+	453	0.12	453	372	328	430	(+)PA0022	(+)PA0022
rna0027	III	24399	24534	136	-	263	1.2	263	212	107	100	(+)PA0022	(+)PA0022
rna0028	V	24978	25115	138	-	943	1.84	810	943	324	167	(-)PA0023(qor)	(-)PA0023(qor)
rna0029	III	24979	25045	67	+	373	-5	10	11	373	300	(-)PA0023(qor)	(-)PA0023(qor)
rna0030	V	25315	25434	120	-	753	1.9	753	603	344	20	(-)PA0023(qor)	(-)PA0023(qor)
rna0031	V	25763	26224	462	+	774	2	774	758	229	155	(+)PA0024(hemF)	(+)PA0024(hemF)
rna0032	V	26255	26339	85	+	719	2.31	694	719	181	104	(+)PA0024(hemF)	(+)PA0024(hemF)
rna0033	V	26845	27039	195	+	234	1.26	234	209	124	61	(+)PA0025(aroE)	(+)PA0025(aroE)
rna0034	V	27118	27338	221	+	572	2.01	540	572	152	124	(+)PA0025(aroE)	(+)PA0025(aroE)
rna0035	V	27805	28009	205	+	271	0.75	271	232	215	84	(+)PA0026(plcB)	(+)PA0026(plcB)
rna0036	V	28587	28727	141	+	530	1.38	530	413	186	177	(+)PA0026(plcB)	(+)PA0027(plcB)
rna0037	V	30328	30456	129	+	404	1.38	404	359	135	158	(+)PA0028	(+)PA0028
rna0038	II5	39174	39224	51	+	429	0.41	429	407	316	313	(-)PA0036(trpB)	(+)PA0037(trpI)
rna0039	II5	40134	40199	66	+	1884	1.46	1884	1479	788	432	(+)PA0037(trpI)	(+)PA0038
rna0040	III	40826	40926	101	-	3157	-0.86	1051	1096	3157	752	(+)PA0039	(+)PA0040	(>41)pant3
rna0041	II3	40834	40937	104	+	3082	-5.12	57	51	3082	686	(+)PA0039	(+)PA0040	(>30)pant3
rna0042	II5	40977	41092	116	+	961	1.64	587	961	355	140	(+)PA0039	(+)PA0040	pant3(116/144)
rna0043	V	41338	41424	87	+	197	1.4	190	197	69	78	(+)PA0040	(+)PA0040
rna0044	V	50064	50322	259	+	208	1.76	208	188	80	37	(+)PA0041	(+)PA0041
rna0045	V	51177	51247	71	+	165	0.61	165	152	152	56	(+)PA0041	(+)PA0041
rna0046	I	53763	53869	107	+	1204	-0.48	487	630	349	1204	(+)PA0041	(+)PA0041a	pant4(107/345)
rna0047	I	54864	55018	155	+	1006	-0.73	524	514	713	1006	(+)PA0041a	(+)PA0042	pant5(<58);(>48)pant6
rna0048	I	56995	57051	57	-	431	-0.43	170	180	431	39	(+)PA0042	(-)PA0043
rna0049	V	59710	59795	86	+	848	2.79	848	241	103	54	(+)PA0044(exoT)	(+)PA0044(exoT)
rna0050	I	60349	60424	76	+	540	-0.29	277	434	540	332	(+)PA0044(exoT)	(+)PA0045	pant7(76/343)
rna0051	III	62373	62434	62	+	727	-0.93	173	269	727	115	(+)PA0047	(-)PA0048
rna0052	III	66190	66282	93	-	1807	1.05	1772	1807	746	980	(+)PA0050	(+)PA0051(phzH)	pant10(92/695)
rna0053	II5	66202	66280	79	+	1154	-6.02	22	5	597	1154	(+)PA0050	(+)PA0051(phzH)	pant10(79/695)
rna0054	I	68818	68997	180	+	405	1.06	405	287	206	126	(-)PA0052	(+)PA0053	pant11(151/151)
rna0055	III	69082	69259	178	-	1602	0.8	1602	1321	921	762	(+)PA0053	(+)PA0053
rna0056	V	69087	69283	197	+	911	-1.3	328	388	911	855	(+)PA0053	(+)PA0053
rna0057	III	69381	69595	215	+	167	0.59	163	167	109	110	(+)PA0053	(-)PA0054
rna0058	III	69932	70059	128	+	955	-2.34	103	114	144	955	(-)PA0054	(-)PA0054
rna0059	V	69936	70050	115	-	729	1.62	653	729	163	286	(-)PA0054	(-)PA0054
rna0060	V	79444	79573	130	+	404	-0.54	159	165	404	67	(+)PA0067(prlC)	(+)PA0067(prlC)
rna0061	V	79691	80033	343	+	482	1.14	482	435	245	171	(+)PA0067(prlC)	(+)PA0067(prlC)
rna0062	V	80111	80380	270	+	335	0.72	335	297	236	149	(+)PA0067(prlC)	(+)PA0067(prlC)
rna0063	V	80720	80899	180	+	610	0.25	610	493	539	391	(+)PA0067(prlC)	(+)PA0068(prlC)
rna0064	V	81196	81305	110	+	1422	-2.41	173	107	1422	64	(+)PA0069	(+)PA0069
rna0065	III	81244	81312	69	-	1968	-2.05	244	241	1968	44	(+)PA0069	(+)PA0069
rna0066	II3	82341	82404	64	-	698	0.84	698	499	493	177	(+)PA0069	(-)PA0070
rna0067	V	83596	83901	306	-	3180	2.03	3180	2332	801	548	(-)PA0071	(-)PA0071
rna0068	III	83658	83901	244	+	816	-1.77	216	204	621	816	(-)PA0071	(-)PA0071
rna0069	V	85007	85074	68	-	424	1.56	424	354	186	77	(-)PA0071	(-)PA0071
rna0070	V	85494	85581	88	-	240	-0.76	85	92	240	59	(-)PA0072	(-)PA0072
rna0071	V	85620	85821	202	-	176	-0.05	88	119	176	39	(-)PA0072	(-)PA0072
rna0072	V	86062	86246	185	-	816	-0.05	642	544	816	414	(-)PA0072	(-)PA0072
rna0073	V	86523	86682	160	-	1248	0.79	1248	1072	512	829	(-)PA0073	(-)PA0073
rna0074	III	86604	86680	77	+	1660	-7.01	6	11	537	1660	(-)PA0073	(-)PA0073
rna0075	V	86826	86904	79	-	585	1.59	463	585	128	221	(-)PA0073	(-)PA0073
rna0076	V	87026	87090	65	-	891	0.96	891	616	398	376	(-)PA0074(ppkA)	(-)PA0074(ppkA)
rna0077	V	87756	87962	207	-	389	2.23	328	389	84	69	(-)PA0074(ppkA)	(-)PA0074(ppkA)
rna0078	V	88962	89061	100	-	376	0.22	376	358	276	355	(-)PA0074(ppkA)	(-)PA0074(ppkA)
rna0079	V	89775	89881	107	-	203	2.53	203	189	44	24	(-)PA0074(ppkA)	(-)PA0074(ppkA)
rna0080	V	90244	90391	148	-	275	1.81	275	217	110	30	(-)PA0075(pppA)	(-)PA0075(pppA)
rna0081	V	90560	90758	199	-	159	0.29	159	135	145	95	(-)PA0075(pppA)	(-)PA0075(pppA)
rna0082	V	91369	91526	158	-	981	1.28	981	773	356	364	(-)PA0076	(-)PA0077(icmF1)
rna0083	V	94698	94756	59	-	2968	1.03	2968	2846	1762	1078	(-)PA0077(icmF1)	(-)PA0077(icmF1)
rna0084	V	95978	96135	158	-	1049	-0.37	392	480	1049	81	(-)PA0078	(-)PA0078
rna0085	V	97369	97454	86	-	204	0.38	177	180	204	70	(-)PA0079	(-)PA0079
rna0086	V	98701	98841	141	-	383	1.86	383	322	118	76	(-)PA0081(fha1)	(-)PA0081(fha1)
rna0087	III	99604	99709	106	+	2609	-5.82	40	27	1183	2609	(-)PA0081(fha1)	(-)PA0081(fha1)	(>38)SPA0128[I]
rna0088	V	100498	100890	393	+	307	0.73	258	307	255	85	(+)PA0082	(+)PA0082
rna0089	V	102225	102329	105	+	590	1.22	590	450	189	258	(+)PA0084	(+)PA0084
rna0090	V	102891	103165	275	+	304	0.44	304	297	247	197	(+)PA0084	(+)PA0084
rna0091	V	107134	107260	127	+	386	-0.4	251	239	386	262	(+)PA0088	(+)PA0089
rna0092	V	107726	107930	205	+	200	-0.37	161	136	200	185	(+)PA0089	(+)PA0089
rna0093	V	107997	108075	79	+	925	-1.21	322	214	925	318	(+)PA0089	(+)PA0089
rna0094	V	109709	109827	119	+	514	1.64	419	514	154	145	(+)PA0090(clpV1)	(+)PA0090(clpV1)
rna0095	V	114425	114571	147	-	224	1.61	209	224	69	73	(-)PA0093	(-)PA0093
rna0096	V	119084	119201	118	+	151	0.82	101	151	140	3	(+)PA0097	(+)PA0098
rna0097	V	121844	121920	77	+	446	0.05	264	253	446	52	(+)PA0100	(+)PA0100
rna0098	V	122343	122459	117	+	397	0.63	236	397	320	89	(+)PA0101	(+)PA0101
rna0099	V	123926	123986	61	+	857	-1.73	124	150	857	49	(+)PA0102	(+)PA0102	pant12(<87)
rna0100	V	124115	124364	250	+	314	1.78	314	246	78	85	(+)PA0102	(+)PA0102
rna0101	I	124657	124713	57	+	2597	0.01	2422	2182	2597	1976	(+)PA0102	(+)PA0103	pant13(57/139)
rna0102	III	127031	127104	74	+	1310	0.93	902	1310	1009	155	(-)PA0103a	(+)PA0105(coxB)	(>15)pant14
rna0103	V	135649	135731	83	+	1444	2.89	1201	1444	166	190	(+)PA0114(senC)	(+)PA0114(senC)
rna0104	III	135854	135911	58	-	531	0.32	337	405	531	62	(+)PA0114(senC)	(-)PA0115
rna0105	III	135895	136063	169	+	539	1.77	539	521	239	71	(+)PA0114(senC)	(-)PA0115
rna0106	V	136749	136809	61	+	1270	-1.85	235	283	1270	600	(+)PA0116	(+)PA0116
rna0107	II5	144931	144993	63	+	1152	1.24	1152	787	485	338	(-)PA0126	(+)PA0127
rna0108	III	146598	146722	125	+	426	0.7	426	395	270	235	(-)PA0129(gabP)	(-)PA0129(gabP)
rna0109	V	152224	152347	124	-	482	1.82	476	482	83	189	(-)PA0134	(-)PA0134
rna0110	V	152426	152556	131	-	2622	1.96	1708	2622	409	706	(-)PA0134	(-)PA0134
rna0111	III	152443	152551	109	+	848	-2.79	78	95	349	848	(-)PA0134	(-)PA0134
rna0112	II5	153292	153390	99	-	280	0.98	209	280	200	48	(-)PA0134	(+)PA0135	pant16(67/201)
rna0113	III	157953	158053	101	-	856	-1.24	199	206	856	100	(+)PA0138	(+)PA0139(ahpC)
rna0114	III	158784	158890	107	-	242	-0.38	168	179	242	211	(+)PA0139(ahpC)	(+)PA0140(ahpF)
rna0115	V	159895	159950	56	+	312	2.64	281	312	47	48	(+)PA0140(ahpF)	(+)PA0140(ahpF)
rna0116	III	160009	160142	134	-	1253	2.19	1253	954	315	168	(+)PA0140(ahpF)	(+)PA0140(ahpF)
rna0117	III	160404	160787	384	-	638	2.73	638	371	94	58	(+)PA0140(ahpF)	(-)PA0141
rna0118	V	160880	161113	234	-	447	3.03	447	386	30	72	(-)PA0141	(-)PA0141
rna0119	V	161166	161296	131	-	453	1.99	453	388	123	89	(-)PA0141	(-)PA0141
rna0120	I	161586	161706	121	-	951	1.5	951	841	392	243	(-)PA0141	(+)PA0142	pant17(121/132)
rna0121	I	161590	161668	79	+	1187	-2.78	85	144	1187	387	(-)PA0141	(+)PA0142	pant17(79/132)
rna0122	II5	161773	161912	140	+	4255	1.95	4255	3391	730	1255	(-)PA0141	(+)PA0142	pant17(<61)
rna0123	V	161930	162069	140	+	418	1.87	418	384	113	106	(+)PA0142	(+)PA0142
rna0124	II3	173428	173506	79	+	462	-1.29	187	137	462	328	(+)PA0151	(+)PA0152(pcaQ)
rna0125	V	178101	178218	118	+	389	0.94	389	299	168	190	(+)PA0156	(+)PA0156
rna0126	III	182588	182693	106	-	646	-0.11	466	617	646	521	(+)PA0158	(+)PA0159	pant19(74/74); SPA0111[III](106/201)
rna0127	I	184203	184446	244	+	934	0.05	830	934	900	806	(+)PA0160	(+)PA0162(opdC)
rna0128	III	191699	191765	67	-	314	0.67	314	293	237	145	(+)PA0167	(+)PA0167
rna0129	V	191885	192000	116	+	295	1.72	193	295	114	34	(+)PA0167	(+)PA0167
rna0130	V	192602	192706	105	+	306	1.36	306	301	173	63	(+)PA0168	(+)PA0168
rna0131	V	202112	202274	163	-	813	1.89	813	799	250	185	(-)PA0177	(-)PA0178
rna0132	III	205840	205899	60	+	484	-0.6	299	337	483	484	(-)PA0180(cttP)	(-)PA0181
rna0133	III	209541	209618	78	+	1884	-1.42	389	440	1884	328	(-)PA0183(atsA)	(-)PA0184
rna0134	I	213461	213626	166	-	726	0.51	726	711	599	408	(+)PA0186	(+)PA0187	pant24(166/187)
rna0135	I	213545	213606	62	+	1497	-6.85	7	14	1497	925	(+)PA0186	(+)PA0187	pant24(62/187)
rna0136	I	219017	219068	52	+	1109	-2.7	82	111	1109	141	(-)PA0191	(+)PA0192	pant25(<18)
rna0137	III	226830	226976	147	-	609	1.2	609	603	263	266	(+)PA0196(pntB)	(+)PA0196(pntB)
rna0138	III	228730	229034	305	-	291	1.6	291	285	125	65	(+)PA0198(exbB1)	(+)PA0199(exbD1)
rna0139	III	229190	229277	88	-	1971	3.37	1971	1390	118	208	(+)PA0199(exbD1)	(+)PA0199(exbD1)
rna0140	III	229608	229763	156	+	571	-4.19	32	23	436	571	(-)PA0200	(+)PA0201
rna0141	V	230067	230293	227	+	747	1	747	641	324	370	(+)PA0201	(+)PA0201
rna0142	III	238042	238099	58	-	154	0.57	115	134	154	14	(+)PA0208(mdcA)	(+)PA0208(mdcA)
rna0143	V	259885	260036	152	+	335	1.15	335	314	69	223	(+)PA0230(pcaB)	(+)PA0230(pcaB)
rna0144	III	276435	276488	54	-	1483	-1.38	259	349	1483	104	(+)PA0243	(-)PA0244
rna0145	V	282460	282602	143	-	147	0.58	131	147	140	46	(-)PA0250	(-)PA0250
rna0146	III	286511	286587	77	+	1378	-2.7	181	188	1013	1378	(-)PA0255	(-)PA0255
rna0147	V	286511	286588	78	-	1361	-2.69	179	186	1000	1361	(-)PA0255	(-)PA0255
rna0148	V	286741	286889	149	-	848	-0.4	570	474	533	848	(-)PA0255	(-)PA0255
rna0149	V	286929	287020	92	-	681	1.48	681	537	200	236	(-)PA0255	(-)PA0255
rna0150	II5	289387	289441	55	-	2728	-1.17	733	1032	1231	2728	(-)PA0258	(-)PA0259
rna0151	II3	289459	289535	77	-	414	1.91	414	321	99	97	(-)PA0258	(-)PA0259
rna0152	V	290299	290425	127	-	802	1.93	802	455	141	190	(-)PA0259	(-)PA0259
rna0153	V	290497	290637	141	-	318	1.43	318	230	113	90	(-)PA0259	(-)PA0259
rna0154	III	290527	290741	215	+	272	0.64	272	236	181	145	(-)PA0259	(-)PA0259
rna0155	III	291030	291136	107	+	338	0.99	338	265	247	56	(-)PA0259	(-)PA0260	pant32(107/135)
rna0156	III	292231	292342	112	+	324	-0.28	197	180	133	324	(-)PA0260	(-)PA0260
rna0157	I	297669	297814	146	+	167	-0.44	124	111	167	152	(-)PA0263(hcpC)	(-)PA0263.1	pant33(146/347)
rna0158	I	297720	297860	141	-	407	1.3	245	407	142	122	(-)PA0263(hcpC)	(-)PA0263.1	pant33(141/347)
rna0159	III	298816	298914	99	+	19485	-1.26	5404	9394	15903	19485	(-)PA0263(hcpC)	(+)PA0265(gabD)
rna0160	II5	299432	299540	109	+	396	1.5	396	369	154	116	(-)PA0263.1	(+)PA0265(gabD)
rna0161	V	301235	301286	52	+	283	1.93	283	175	89	31	(+)PA0266(gabT)	(+)PA0266(gabT)	gabT(<65)
rna0162	V	303447	303548	102	+	127	-0.25	48	127	121	87	(+)PA0267	(+)PA0267
rna0163	V	306690	306753	64	+	235	0.56	235	167	206	67	(+)PA0271	(+)PA0271
rna0164	V	310988	311043	56	+	1449	-1.72	269	193	1449	71	(+)PA0276	(+)PA0276
rna0165	V	319746	319846	101	-	1345	-1.26	341	456	1345	558	(-)PA0285	(-)PA0285
rna0166	V	320226	320344	119	-	278	1.06	251	278	150	103	(-)PA0285	(-)PA0285
rna0167	V	321078	321381	304	+	679	2.19	679	570	165	108	(+)PA0286(desA)	(+)PA0286(desA)
rna0168	V	321401	321520	120	+	1133	1.29	1133	1049	363	528	(+)PA0286(desA)	(+)PA0286(desA)
rna0169	V	324658	324933	276	+	368	0.37	308	344	368	135	(+)PA0289(gpuR)	(+)PA0289(gpuR)
rna0170	III	326563	326642	80	-	254	-0.33	132	141	254	88	(+)PA0290	(+)PA0290
rna0171	I	326764	326994	231	+	2067	1.49	2067	2007	911	544	(+)PA0290	(+)PA0291(oprE)	pant37(231/308)
rna0172	V	327432	327628	197	+	1263	2.95	1263	866	122	153	(+)PA0291(oprE)	(+)PA0291(oprE)
rna0173	V	328286	328429	144	+	512	2.31	448	512	120	73	(+)PA0291(oprE)	(+)PA0291(oprE)
rna0174	V	328439	328535	97	+	495	1.59	436	495	226	83	(+)PA0291(oprE)	(+)PA0291(oprE)
rna0175	V	331353	331452	100	-	397	1.01	397	358	138	237	(-)PA0294(aguR)	(-)PA0294(aguR)
rna0176	I	332959	333031	73	+	980	-3.42	84	90	980	879	(-)PA0295	(-)PA0296(spuI)	SPA0068[I](73/201)
rna0177	I	332965	333034	70	-	1591	0.58	1591	1091	893	902	(-)PA0295	(-)PA0296(spuI)	SPA0068[I](70/201)
rna0178	III	334304	334467	164	+	374	0.36	374	259	289	205	(-)PA0296(spuI)	(+)PA0297(spuA)
rna0179	III	334630	334954	325	-	546	0.83	546	410	312	224	(-)PA0296(spuI)	(+)PA0297(spuA)	SPA0156[III](280/301)
rna0180	V	335098	335195	98	+	1288	1.44	1288	1076	442	427	(+)PA0297(spuA)	(+)PA0297(spuA)
rna0181	V	335262	335345	84	+	660	-0.15	651	438	548	660	(+)PA0297(spuA)	(+)PA0297(spuA)
rna0182	V	336479	336604	126	+	606	-0.13	543	562	606	605	(+)PA0298(spuB)	(+)PA0298(spuB)
rna0183	V	338735	338789	55	+	299	0.76	299	279	244	97	(+)PA0300(spuD)	(+)PA0300(spuD)
rna0184	V	340372	340481	110	+	561	-1.36	136	111	74	561	(+)PA0301(spuE)	(+)PA0301(spuE)
rna0185	V	342019	342220	202	+	395	-0.86	141	118	76	395	(+)PA0302(spuF)	(+)PA0302(spuF)
rna0186	V	343388	343490	103	+	610	0.79	610	408	329	258	(+)PA0304(spuH)	(+)PA0304(spuH)
rna0187	V	343648	343769	122	+	600	0.18	600	454	455	473	(+)PA0304(spuH)	(+)PA0304(spuH)
rna0188	III	346206	346341	136	+	142	0.5	135	142	130	66	(-)PA0305	(-)PA0305
rna0189	V	348056	348116	61	-	728	1.14	690	728	341	302	(-)PA0306a	(-)PA0306a	pant40(55/180)
rna0190	III	350737	350967	231	-	669	1.89	669	628	170	180	(-)PA0309	(+)PA0310
rna0191	V	350946	351156	211	+	634	1.88	634	572	187	141	(+)PA0310	(+)PA0310
rna0192	III	352626	352966	341	+	298	1.32	256	298	109	113	(+)PA0312	(-)PA0313
rna0193	V	353143	353244	102	-	300	-0.17	141	155	300	33	(-)PA0313	(-)PA0313
rna0194	V	353991	354077	87	-	988	2.76	371	988	87	114	(-)PA0314	(-)PA0314
rna0195	I	354510	354590	81	-	609	-0.46	257	204	609	26	(-)PA0314	(+)PA0315	pant42(81/191)
rna0196	I	354512	354612	101	+	592	-0.13	448	425	592	361	(-)PA0314	(+)PA0315	pant42(101/191)
rna0197	V	355120	355173	54	+	895	0.83	895	682	527	358	(+)PA0315	(+)PA0315
rna0198	III	355190	355240	51	+	437	-0.92	152	179	437	190	(+)PA0315	(-)PA0316(serA)
rna0199	III	355194	355404	211	-	369	0.14	289	318	182	369	(+)PA0315	(-)PA0316(serA)
rna0200	V	355595	355796	202	-	313	1.87	313	259	59	98	(-)PA0316(serA)	(-)PA0316(serA)
rna0201	V	355879	356061	183	-	600	1.83	600	540	180	141	(-)PA0316(serA)	(-)PA0316(serA)
rna0202	I	356524	356648	125	-	518	-0.14	262	334	518	141	(-)PA0316(serA)	(+)PA0317	pant43(76/110),P2(92/138)
rna0203	I	356525	356594	70	+	378	-0.89	143	184	378	226	(-)PA0316(serA)	(+)PA0317	pant43(70/110),P2(70/138)
rna0204	V	356815	356978	164	+	640	0.46	606	622	254	640	(+)PA0317	(+)PA0317
rna0205	V	358224	358492	269	+	315	1.78	313	315	115	68	(+)PA0318	(+)PA0318
rna0206	V	359014	359314	301	+	240	0.7	187	240	168	95	(+)PA0319	(+)PA0319
rna0207	III	367319	367444	126	-	2475	-1.24	914	766	2475	1482	(-)PA0326	(+)PA0327	pant45(115/185)
rna0208	III	368387	368478	92	+	744	0.72	744	696	428	444	(+)PA0327	(-)PA0328
rna0209	III	368409	368485	77	-	335	1.11	335	315	195	107	(+)PA0327	(-)PA0328
rna0210	V	370857	370991	135	-	720	2.79	720	650	63	135	(-)PA0329	(-)PA0329
rna0211	V	371490	371592	103	-	864	1.27	864	846	345	366	(-)PA0330(rpiA)	(-)PA0330(rpiA)
rna0212	I	371882	371947	66	-	483	0.74	460	483	223	341	(-)PA0330(rpiA)	(+)PA0331(ilvA1)	pant46(66/106)
rna0213	V	372244	372325	82	+	208	0.22	172	122	208	44	(+)PA0331(ilvA1)	(+)PA0331(ilvA1)
rna0214	V	372516	372652	137	+	338	0.19	309	308	338	203	(+)PA0331(ilvA1)	(+)PA0331(ilvA1)
rna0215	V	372664	372774	111	+	514	-0.32	392	410	486	514	(+)PA0331(ilvA1)	(+)PA0331(ilvA1)
rna0216	V	373856	373987	132	+	323	0.5	235	323	206	189	(+)PA0332	(+)PA0332
rna0217	V	376236	376303	68	-	362	-0.13	274	263	362	225	(-)PA0334	(-)PA0334
rna0218	V	376888	377101	214	-	388	1.62	388	332	110	125	(-)PA0334	(-)PA0334
rna0219	III	376924	376999	76	+	539	-5.53	9	5	110	539	(-)PA0334	(-)PA0334
rna0220	III	379261	379354	94	-	670	0.46	670	457	413	405	(+)PA0337(ptsP)	(+)PA0337(ptsP)
rna0221	V	379465	379832	368	+	657	0.84	657	495	430	212	(+)PA0337(ptsP)	(+)PA0337(ptsP)
rna0222	V	380037	380446	410	+	567	1.65	567	553	188	168	(+)PA0337(ptsP)	(+)PA0337(ptsP)	SPA0157[III](292/301)
rna0223	V	380991	381161	171	+	206	0.58	206	158	131	112	(+)PA0338	(+)PA0338
rna0224	V	381176	381323	148	+	385	1.07	372	385	82	278	(+)PA0338	(+)PA0338
rna0225	V	382922	383033	112	+	397	1.02	397	387	240	146	(+)PA0340	(+)PA0340
rna0226	III	384614	384814	201	-	287	0.34	287	188	250	126	(+)PA0341(lgt)	(+)PA0342(thyA)
rna0227	III	385411	385575	165	+	4682	-1.29	952	1157	465	4682	(+)PA0342(thyA)	(-)PA0343
rna0228	III	392987	393123	137	-	423	1.89	423	203	92	77	(+)PA0349	(+)PA0349
rna0229	V	396393	396465	73	-	433	-0.73	283	201	433	370	(-)PA0353(ilvD)	(-)PA0353(ilvD)
rna0230	V	397149	397366	218	-	195	2.11	195	151	50	30	(-)PA0353(ilvD)	(-)PA0353(ilvD)
rna0231	I	397939	398070	132	+	1198	1.44	1198	647	450	232	(-)PA0353(ilvD)	(-)PA0354	pant47(129/131)
rna0232	III	398097	398220	124	+	193	-0.6	81	116	193	105	(-)PA0353(ilvD)	(-)PA0354	pant47(<30)
rna0233	V	400267	400405	139	+	610	0.29	354	568	610	144	(+)PA0356	(+)PA0356
rna0234	V	401406	401587	182	+	336	0.97	279	336	158	156	(+)PA0357(mutM)	(+)PA0357(mutM)
rna0235	V	401849	401909	61	+	524	-1.95	62	96	87	524	(+)PA0357(mutM)	(+)PA0357(mutM)
rna0236	V	402843	402992	150	+	607	-0.7	299	267	607	310	(+)PA0359	(+)PA0359
rna0237	V	404117	404211	95	+	732	2.17	555	732	164	122	(+)PA0360	(+)PA0360
rna0238	V	404992	405097	106	-	250	1.77	250	206	69	65	(-)PA0361	(-)PA0361
rna0239	II5	406125	406195	71	-	1379	0.75	1272	1379	795	784	(-)PA0361	(-)PA0362(fdx1)
rna0240	III	406127	406178	52	+	1241	-4.67	47	43	1241	1044	(-)PA0361	(-)PA0362(fdx1)
rna0241	III	406444	406546	103	+	329	-1.62	83	107	255	329	(-)PA0362(fdx1)	(-)PA0363(coaD)
rna0242	III	407068	407181	114	+	290	-0.82	151	142	290	226	(-)PA0363(coaD)	(-)PA0364
rna0243	V	412650	412741	92	-	1135	1.48	1135	932	356	385	(-)PA0368	(-)PA0368
rna0244	V	413382	413449	68	-	290	-1.14	128	97	207	290	(-)PA0369	(-)PA0369
rna0245	V	413462	413598	137	-	299	0.96	278	299	230	67	(-)PA0369	(-)PA0369	(>57)pant49
rna0246	III	413658	413759	102	+	365	-1.95	74	69	188	365	(-)PA0369	(-)PA0369	pant49(102/154)
rna0247	V	414395	414523	129	-	3388	3.71	3388	3018	280	211	(-)PA0370	(-)PA0370
rna0248	III	414408	414471	64	+	327	-1.67	82	90	221	327	(-)PA0370	(-)PA0370
rna0249	V	414591	414736	146	-	173	0.86	173	161	141	43	(-)PA0371	(-)PA0371
rna0250	V	415939	416050	112	-	164	0.51	137	164	156	55	(-)PA0371	(-)PA0372
rna0251	II5	417389	417457	69	-	189	0	146	155	189	111	(-)PA0372	(+)PA0373(ftsY)
rna0252	V	418056	418244	189	+	411	1.83	398	411	159	69	(+)PA0373(ftsY)	(+)PA0373(ftsY)
rna0253	V	418671	418981	311	+	3062	1.49	3062	2773	1053	1021	(+)PA0373(ftsY)	(+)PA0374(ftsE)
rna0254	V	419246	419388	143	+	338	-0.22	283	251	338	283	(+)PA0374(ftsE)	(+)PA0374(ftsE)
rna0255	V	419864	420143	280	+	555	1.45	555	469	177	199	(+)PA0375(ftsX)	(+)PA0375(ftsX)
rna0256	V	422646	422727	82	-	309	1.47	268	309	98	110	(-)PA0378	(-)PA0378
rna0257	V	423744	423876	133	+	266	0.51	266	196	208	116	(+)PA0381(thiG)	(+)PA0381(thiG)
rna0258	III	425908	426000	93	-	2052	0.06	1861	1583	2052	1248	(+)PA0383	(+)PA0383
rna0259	V	429052	429148	97	-	475	0.84	475	325	182	266	(-)PA0387	(-)PA0387
rna0260	III	429055	429129	75	+	330	-2.85	19	61	247	330	(-)PA0387	(-)PA0387
rna0261	V	429167	429287	121	-	561	-0.21	309	288	131	561	(-)PA0387	(-)PA0387
rna0262	V	430295	430566	272	-	364	0.54	301	364	258	198	(-)PA0389	(-)PA0389
rna0263	V	432858	432946	89	-	337	1.33	258	337	97	140	(-)PA0391	(-)PA0391
rna0264	I	433872	434023	152	-	219	-0.8	108	127	219	190	(-)PA0391	(-)PA0392
rna0265	V	434843	434922	80	-	575	2.4	575	445	88	105	(-)PA0393(proC)	(-)PA0393(proC)
rna0266	V	435568	435636	69	-	867	-0.32	664	621	867	740	(-)PA0393(proC)	(-)PA0393(proC)
rna0267	III	435579	435631	53	+	1086	-6.82	13	5	1086	945	(-)PA0393(proC)	(-)PA0393(proC)
rna0268	V	435906	436101	196	-	688	0.61	688	488	443	325	(-)PA0394	(-)PA0394
rna0269	III	436344	436569	226	+	1217	-0.14	1217	838	1148	1121	(-)PA0394	(+)PA0395(pilT)
rna0270	III	436361	436558	198	-	1643	1.72	1643	1203	404	462	(-)PA0394	(+)PA0395(pilT)
rna0271	III	436672	436870	199	-	392	0.84	324	392	255	146	(+)PA0395(pilT)	(+)PA0395(pilT)
rna0272	V	437087	437163	77	+	321	1.07	302	321	284	12	(+)PA0395(pilT)	(+)PA0395(pilT)
rna0273	V	437374	437553	180	+	421	1.37	421	398	182	135	(+)PA0395(pilT)	(+)PA0395(pilT)	(>11)SPA0143[II]
rna0274	II3	437575	437745	171	+	185	0.03	171	175	185	153	(+)PA0395(pilT)	(+)PA0396(pilU)	SPA0143[II](171/301)
rna0275	V	438221	438461	241	+	345	0.97	345	335	245	101	(+)PA0396(pilU)	(+)PA0396(pilU)
rna0276	V	438473	438663	191	+	248	1.14	248	209	112	96	(+)PA0396(pilU)	(+)PA0396(pilU)
rna0277	III	442024	442127	104	-	467	-0.92	197	170	226	467	(+)PA0400	(+)PA0400
rna0278	V	443575	443767	193	-	755	2.26	636	755	133	158	(-)PA0401	(-)PA0401
rna0279	V	444387	444724	338	-	454	1.31	454	416	187	163	(-)PA0401	(-)PA0402(pyrB)
rna0280	V	444735	444917	183	-	447	2.04	447	394	73	131	(-)PA0402(pyrB)	(-)PA0402(pyrB)
rna0281	V	444946	445214	269	-	575	0.33	477	575	373	464	(-)PA0402(pyrB)	(-)PA0402(pyrB)
rna0282	V	445355	445409	55	-	232	0.12	163	122	232	31	(-)PA0402(pyrB)	(-)PA0402(pyrB)
rna0283	V	445769	446204	436	-	1279	1.81	1279	1060	312	353	(-)PA0403(pyrR)	(-)PA0403(pyrR)
rna0284	III	446055	446172	118	+	702	-5.47	10	18	536	702	(-)PA0403(pyrR)	(-)PA0403(pyrR)
rna0285	V	446502	446778	277	-	757	1.74	649	757	275	147	(-)PA0404	(-)PA0405
rna0286	V	446871	447051	181	-	2028	2.17	2028	1597	336	467	(-)PA0405	(-)PA0405
rna0287	III	448917	449097	181	+	2059	1.71	2059	1646	539	592	(-)PA0407(gshB)	(-)PA0407(gshB)	SPA0113[III](98/401)
rna0288	III	449199	449504	306	+	876	0.69	876	611	563	358	(-)PA0407(gshB)	(+)PA0408(pilG)	pant50(95/95) SPA0113[III](202/401)
rna0289	V	450696	450831	136	+	423	1.27	423	279	168	124	(+)PA0410(pilI)	(+)PA0410(pilI)
rna0290	V	451147	451242	96	+	454	1.36	454	277	133	152	(+)PA0411(pilJ)	(+)PA0411(pilJ)
rna0291	V	451385	451516	132	+	2493	2.23	2425	2493	368	683	(+)PA0411(pilJ)	(+)PA0411(pilJ)
rna0292	V	452591	452938	348	+	208	0.85	208	191	128	93	(+)PA0411(pilJ)	(+)PA0411(pilJ)
rna0293	V	453682	453820	139	+	400	1.77	400	378	124	104	(+)PA0412(pilK)	(+)PA0412(pilK)
rna0294	V	453836	454087	252	+	568	1.89	332	568	126	116	(+)PA0412(pilK)	(+)PA0412(pilK)
rna0295	V	454571	454771	201	+	313	0.68	313	228	172	166	(+)PA0413(chpA)	(+)PA0413(chpA)
rna0296	V	454824	455119	296	+	1262	1.77	1262	1096	187	502	(+)PA0413(chpA)	(+)PA0413(chpA)
rna0297	V	455690	456131	442	+	929	1.91	929	571	250	150	(+)PA0413(chpA)	(+)PA0413(chpA)
rna0298	V	456993	457154	162	+	134	0.85	134	134	93	56	(+)PA0413(chpA)	(+)PA0413(chpA)
rna0299	V	458453	458882	430	+	355	1.87	355	292	96	81	(+)PA0413(chpA)	(+)PA0413(chpA)
rna0300	V	459146	459321	176	+	403	1.25	403	294	160	134	(+)PA0413(chpA)	(+)PA0413(chpA)
rna0301	V	459560	459758	199	+	331	0.91	331	283	197	129	(+)PA0413(chpA)	(+)PA0413(chpA)
rna0302	V	459991	460162	172	+	403	1.88	403	283	130	57	(+)PA0413(chpA)	(+)PA0413(chpA)
rna0303	V	461577	461922	346	+	381	1.52	381	286	120	113	(+)PA0414(chpB)	(+)PA0414(chpB)
rna0304	V	462100	462259	160	+	405	1.76	405	372	87	143	(+)PA0414(chpB)	(+)PA0414(chpB)
rna0305	V	462276	462395	120	+	1054	2	1054	922	240	255	(+)PA0414(chpB)	(+)PA0414(chpB)
rna0306	III	464250	464314	65	-	245	0.37	187	205	245	58	(+)PA0417(chpE)	(+)PA0417(chpE)
rna0307	V	467681	467731	51	-	447	-0.97	105	148	49	447	(-)PA0420(bioA)	(-)PA0420(bioA)
rna0308	V	469129	469198	70	+	277	0	228	185	277	137	(+)PA0421	(+)PA0421
rna0309	V	470212	470460	249	+	400	1.85	400	331	86	117	(+)PA0422	(+)PA0422
rna0310	II5	471756	471846	91	-	602	1.66	602	534	258	101	(-)PA0424(mexR)	(+)PA0425(mexA)
rna0311	I	471815	471940	126	+	394	0.74	394	335	293	142	(-)PA0424(mexR)	(+)PA0425(mexA)
rna0312	V	472273	472356	84	+	287	0.1	256	176	116	287	(+)PA0425(mexA)	(+)PA0425(mexA)
rna0313	V	472609	472715	107	+	335	-0.39	90	198	335	42	(+)PA0425(mexA)	(+)PA0425(mexA)
rna0314	V	474272	474347	76	+	249	-0.21	159	117	249	70	(+)PA0426(mexB)	(+)PA0426(mexB)
rna0315	V	475161	475249	89	+	356	0.61	293	356	306	120	(+)PA0426(mexB)	(+)PA0426(mexB)
rna0316	V	476340	476500	161	+	349	-0.67	125	173	349	126	(+)PA0427(oprM)	(+)PA0427(oprM)
rna0317	V	476533	476761	229	+	463	1.43	463	438	181	154	(+)PA0427(oprM)	(+)PA0427(oprM)
rna0318	V	478244	478324	81	-	227	0.96	227	227	194	40	(-)PA0428	(-)PA0428
rna0319	V	478758	478831	74	-	1243	0.84	1091	1243	723	577	(-)PA0428	(-)PA0428
rna0320	V	478975	479100	126	-	364	1.26	364	275	90	176	(-)PA0428	(-)PA0428
rna0321	V	479362	479469	108	-	189	1.28	165	189	81	65	(-)PA0428	(-)PA0428
rna0322	V	480077	480251	175	-	331	1.68	331	324	139	66	(-)PA0429	(-)PA0429
rna0323	III	480387	480544	158	+	1486	-3.74	129	86	1387	1486	(-)PA0429	(-)PA0429
rna0324	V	480421	480689	269	-	2056	1.13	2056	2032	871	992	(-)PA0429	(-)PA0429
rna0325	V	480992	481058	67	-	373	0.48	373	372	307	228	(-)PA0429	(-)PA0429
rna0326	V	483089	483241	153	-	217	1.49	217	167	85	52	(-)PA0432(sahH)	(-)PA0432(sahH)
rna0327	V	483671	483845	175	-	275	0.78	158	275	205	47	(-)PA0432(sahH)	(-)PA0432(sahH)
rna0328	V	484535	484643	109	+	233	0.19	176	180	233	78	(+)PA0433	(+)PA0433
rna0329	III	489289	489421	133	+	3570	0.5	3354	2799	3570	789	(+)PA0436	(-)PA0437(codA)
rna0330	III	501104	501312	209	+	904	-0.19	460	530	904	224	(-)PA0445	(-)PA0446	pant52(190/195); SPA0004[III](197/201)
rna0331	II3	502651	502725	75	-	481	-1.19	91	173	481	120	(-)PA0446	(-)PA0447(gcdH)
rna0332	I	507337	507413	77	+	1775	-3.68	124	116	1300	1775	(-)PA0450	(+)PA0451	(>39)pant53
rna0333	I	507346	507417	72	-	4714	1.26	4714	3569	1587	1881	(-)PA0450	(+)PA0451	(>35)pant53
rna0334	I	507478	507584	107	+	299	0.75	299	253	224	104	(-)PA0450	(+)PA0451	pant53(107/138)
rna0335	V	512165	512250	86	-	476	1.39	476	365	174	147	(-)PA0454	(-)PA0454
rna0336	II3	512972	513065	94	-	972	-1.84	165	121	55	972	(-)PA0454	(-)PA0455(dbpA)
rna0337	V	513350	513487	138	-	487	1.48	487	403	151	168	(-)PA0455(dbpA)	(-)PA0455(dbpA)
rna0338	I	514615	514708	94	+	4827	0.38	4674	4827	4226	3058	(-)PA0455(dbpA)	(+)PA0456	pant54(6/85),cspA(74/396)
rna0339	V	516636	516696	61	-	562	0.46	562	551	319	490	(-)PA0458	(-)PA0458
rna0340	I	517649	517743	95	+	1625	2.79	1625	1203	176	232	(-)PA0458	(+)PA0459	pant55(89/89); SPA0129[I](56/401)
rna0341	V	519053	519108	56	+	1611	-2.66	163	106	1611	91	(+)PA0459	(+)PA0459
rna0342	V	522743	522869	127	+	373	-0.14	229	177	373	75	(+)PA0462	(+)PA0462	pant58(127/556),pant59(116/116);(>31)pant60
rna0343	V	522927	523033	107	+	375	1.42	375	278	178	66	(+)PA0462	(+)PA0462	pant59(<59);pant58(107/556),pant60(107/138)
rna0344	V	528445	528533	89	-	468	1.26	468	438	61	318	(-)PA0468	(-)PA0468
rna0345	V	534443	534492	50	+	5033	4.54	2808	5033	226	112	(+)PA0473	(+)PA0473
rna0346	V	536369	536440	72	-	3182	-2.33	332	391	453	3182	(-)PA0476	(-)PA0476
rna0347	V	542762	542944	183	-	373	2.67	358	373	60	55	(-)PA0482(glcB)	(-)PA0482(glcB)
rna0348	V	543427	543540	114	-	283	1.42	283	240	125	71	(-)PA0482(glcB)	(-)PA0482(glcB)
rna0349	V	543659	543776	118	-	365	1.49	365	329	144	103	(-)PA0482(glcB)	(-)PA0482(glcB)
rna0350	II5	544377	544546	170	-	1318	3.38	1064	1318	122	107	(-)PA0482(glcB)	(+)PA0483
rna0351	III	544980	545062	83	-	980	1.52	846	980	384	254	(+)PA0483	(+)PA0483
rna0352	V	546912	547138	227	-	372	1.7	372	237	118	69	(-)PA0485	(-)PA0485
rna0353	V	548605	548813	209	-	247	1.43	247	205	106	62	(-)PA0487	(-)PA0487
rna0354	V	551360	551432	73	-	291	1.26	238	291	124	97	(-)PA0491	(-)PA0491
rna0355	V	552263	552385	123	+	241	1.23	233	241	107	95	(+)PA0492	(+)PA0492
rna0356	III	555247	555349	103	-	537	0.64	537	439	241	386	(+)PA0495	(+)PA0496
rna0357	V	557910	557985	76	-	211	0.12	126	156	211	48	(-)PA0498	(-)PA0498
rna0358	V	559774	560077	304	+	462	1.21	462	378	167	196	(+)PA0500(bioB)	(+)PA0500(bioB)
rna0359	V	561113	561190	78	+	374	-0.73	131	138	374	72	(+)PA0501(bioF)	(+)PA0501(bioF)
rna0360	V	562166	562279	114	+	213	0.43	177	192	213	60	(+)PA0502(bioF)	(+)PA0502(bioF)
rna0361	V	564350	564543	194	+	2197	2.04	2197	1597	359	565	(+)PA0505	(+)PA0505
rna0362	II3	564571	564666	96	+	1051	1.65	1051	738	350	222	(+)PA0505	(+)PA0506	(>34)SPA0099[II]
rna0363	V	566134	566577	444	+	609	2.51	609	551	116	87	(+)PA0506	(+)PA0506
rna0364	V	571741	572059	319	-	447	4.18	403	447	41	6	(-)PA0509(nirN)	(-)PA0509(nirN)
rna0365	V	572275	572439	165	-	710	3.9	697	710	40	54	(-)PA0509(nirN)	(-)PA0509(nirN)
rna0366	V	572986	573222	237	-	580	4.06	580	485	44	20	(-)PA0510(nirN)	(-)PA0510(nirN)
rna0367	V	573642	573732	91	-	912	4.82	912	870	0	63	(-)PA0511(nirJ)	(-)PA0511(nirJ)
rna0368	V	573742	573836	95	-	1048	3.81	724	1048	67	59	(-)PA0511(nirJ)	(-)PA0511(nirJ)
rna0369	V	574092	574446	355	-	307	2.49	271	307	81	22	(-)PA0511(nirJ)	(-)PA0511(nirJ)
rna0370	V	574482	574757	276	-	852	4.17	852	734	57	31	(-)PA0511(nirJ)	(-)PA0512(nirJ)
rna0371	V	574780	574898	119	-	557	3.36	557	355	60	29	(-)PA0512(nirJ)	(-)PA0512(nirJ)
rna0372	V	575091	575293	203	-	1107	4.76	1107	959	53	23	(-)PA0512(nirJ),(-)PA0513	(-)PA0513
rna0373	V	575855	575936	82	-	415	2.71	381	415	94	28	(-)PA0514(nirL)	(-)PA0514(nirL)
rna0374	V	577118	577478	361	-	569	3.28	569	525	71	42	(-)PA0516(nirF)	(-)PA0516(nirF)
rna0375	V	577489	577646	158	-	554	3.82	554	531	47	30	(-)PA0516(nirF)	(-)PA0516(nirF)
rna0376	III	577911	577961	51	+	884	-2.66	118	136	884	719	(-)PA0517(nirC)	(-)PA0517(nirC)
rna0377	V	579730	579903	174	-	2012	2.43	2012	1405	267	368	(-)PA0519(nirS)	(-)PA0519(nirS)
rna0378	V	581488	581592	105	+	551	2.86	413	551	122	11	(+)PA0521	(+)PA0521
rna0379	V	581685	581859	175	+	997	-1.99	120	135	997	19	(+)PA0522	(+)PA0522
rna0380	V	582520	582744	225	+	3104	4.97	3104	1912	141	19	(+)PA0524(norB)	(+)PA0524(norB)
rna0381	V	584066	584444	379	+	417	3.31	384	417	51	30	(+)PA0525	(+)PA0525
rna0382	III	586854	587009	156	+	92336	2.69	31729	92336	7445	11749	(-)PA0527(dnr)	(-)PA0528	FR179576(121/121),rsmY(124/124),RsmY(122/122); SPA0069[I](147/201)
rna0383	V	588256	588373	118	+	592	1.45	563	592	144	278	(+)PA0529	(+)PA0529
rna0384	V	589835	589967	133	+	156	0.72	156	95	103	49	(+)PA0530	(+)PA0530
rna0385	V	590594	590685	92	+	1816	5.52	1123	1816	51	13	(+)PA0531	(+)PA0531
rna0386	III	590776	590890	115	-	740	1.33	435	740	317	149	(+)PA0531	(-)PA0532
rna0387	V	595413	595603	191	-	247	0.73	247	172	91	161	(-)PA0536	(-)PA0536
rna0388	V	595876	595948	73	-	496	-0.36	333	365	496	401	(-)PA0536	(-)PA0536
rna0389	V	597037	597141	105	-	461	0.68	461	293	334	136	(-)PA0538(dsbB)	(-)PA0538(dsbB)
rna0390	III	599549	599759	211	+	337	1.03	317	337	213	108	(+)PA0541	(-)PA0542
rna0391	V	599928	600014	87	-	231	0.36	225	136	231	50	(-)PA0542	(-)PA0542
rna0392	V	602350	602430	81	+	408	0.43	408	306	331	199	(+)PA0545	(+)PA0545
rna0393	V	602699	602793	95	+	535	0.51	535	323	266	335	(+)PA0545	(+)PA0545
rna0394	V	602809	603069	261	+	514	1.53	514	440	187	143	(+)PA0545	(+)PA0545
rna0395	V	603162	603311	150	+	404	1.26	404	354	137	180	(+)PA0545	(+)PA0545
rna0396	V	603925	604269	345	-	509	0.93	509	446	260	241	(-)PA0546(metK)	(-)PA0546(metK)
rna0397	III	604101	604266	166	+	461	-2.76	54	71	385	461	(-)PA0546(metK)	(-)PA0546(metK)
rna0398	V	604474	604679	206	-	357	0.38	357	225	166	280	(-)PA0546(metK)	(-)PA0546(metK)
rna0399	V	604995	605341	347	-	886	-0.63	507	533	886	721	(-)PA0547	(-)PA0547
rna0400	III	604999	605291	293	+	907	-5.01	26	29	907	862	(-)PA0547	(-)PA0547
rna0401	V	605358	605492	135	-	428	0.17	373	428	345	368	(-)PA0547	(-)PA0547
rna0402	V	605504	605821	318	-	739	-0.29	443	588	739	521	(-)PA0547	(-)PA0547
rna0403	III	605697	605801	105	+	1330	-6.88	5	11	553	1330	(-)PA0547	(-)PA0547
rna0404	V	605828	605913	86	-	586	-0.8	378	286	586	570	(-)PA0547	(+)PA0548(tktA)
rna0405	V	607315	607464	150	+	347	-0.56	135	141	347	61	(+)PA0548(tktA)	(+)PA0548(tktA)
rna0406	V	607545	607703	159	+	290	0.98	290	236	136	130	(+)PA0548(tktA)	(+)PA0548(tktA)
rna0407	V	607901	608259	359	+	367	1.07	367	315	159	165	(+)PA0548(tktA)	(+)PA0549(tktA)
rna0408	V	610724	610925	202	+	1044	0.89	650	1044	592	319	(+)PA0551(epd)	(+)PA0551(epd)
rna0409	V	611861	612051	191	+	421	0.79	421	353	198	251	(+)PA0552(pgk)	(+)PA0552(pgk)
rna0410	V	612537	612642	106	+	521	-0.85	328	224	521	471	(+)PA0553	(+)PA0553
rna0411	III	615564	615613	50	-	604	-0.87	358	227	604	466	(-)PA0557	(+)PA0558
rna0412	V	618316	618395	80	+	18370	-6.48	116	92	18370	241	(+)PA0561	(+)PA0561
rna0413	III	621907	621987	81	-	725	2.56	568	725	157	63	(+)PA0565	(+)PA0565
rna0414	V	622084	622398	315	-	510	0.34	510	335	258	408	(-)PA0566	(-)PA0566
rna0415	III	622087	622156	70	+	1305	-5.68	12	23	494	1305	(-)PA0566	(-)PA0566
rna0416	III	622910	622963	54	+	539	-2.16	105	69	236	539	(-)PA0568	(-)PA0568
rna0417	V	623561	623633	73	-	209	0.51	126	209	171	64	(-)PA0569	(-)PA0569
rna0418	II3	624902	625003	102	-	1698	-0.31	574	901	1698	130	(-)PA0571	(-)PA0572
rna0419	I	630166	630242	77	-	443	0.65	443	417	282	266	(-)PA0574	(-)PA0574.1
rna0420	III	630325	630519	195	+	369	-1.66	94	115	369	290	(-)PA0574	(-)PA0575
rna0421	III	632054	632103	50	+	764	0.11	505	586	764	246	(-)PA0575	(-)PA0575
rna0422	V	633964	634076	113	-	214	0.27	214	201	144	200	(-)PA0575	(-)PA0575
rna0423	V	635436	635608	173	-	340	1.36	340	286	104	140	(-)PA0576(rpoD)	(-)PA0576(rpoD)
rna0424	V	635718	635778	61	-	480	0.92	420	480	220	256	(-)PA0576(rpoD)	(-)PA0576(rpoD)
rna0425	III	636126	636390	265	+	709	-2.81	87	86	709	507	(-)PA0576(rpoD)	(-)PA0577(dnaG)
rna0426	V	636325	636456	132	-	857	0.63	656	857	629	347	(-)PA0577(dnaG)	(-)PA0577(dnaG)
rna0427	V	636480	636591	112	-	261	1.13	261	196	112	97	(-)PA0577(dnaG)	(-)PA0577(dnaG)
rna0428	V	637289	637421	133	-	779	0.06	765	685	610	779	(-)PA0577(dnaG)	(-)PA0577(dnaG)
rna0429	III	637315	637375	61	+	1278	-6.17	26	9	1278	1240	(-)PA0577(dnaG)	(-)PA0577(dnaG)
rna0430	III	638829	639032	204	+	686	-0.36	511	431	686	527	(-)PA0578	(-)PA0579(rpsU)
rna0431	III	639080	639264	185	+	478	-1.26	201	196	473	478	(-)PA0579(rpsU)	(+)PA0580(gcp)
rna0432	I	639204	639264	61	-	749	1.21	749	728	262	377	(-)PA0579(rpsU)	(+)PA0580(gcp)
rna0433	III	640177	640375	199	-	420	1.16	420	311	152	176	(+)PA0580(gcp)	(-)PA0581
rna0434	V	640599	640888	290	-	270	1.16	270	170	105	92	(-)PA0581	(-)PA0581
rna0435	V	641083	641236	154	+	255	0.31	255	212	180	198	(+)PA0582(folB)	(+)PA0582(folB)
rna0436	III	641773	642027	255	+	457	-1.21	157	164	457	285	(+)PA0583(folB)	(-)PA0584(cca)
rna0437	III	641870	642028	159	-	741	0.55	741	633	610	329	(+)PA0583(folB)	(-)PA0584(cca)
rna0438	V	645002	645147	146	-	299	0.35	206	193	299	13	(-)PA0586	(-)PA0586
rna0439	V	645975	646060	86	-	413	2.23	384	413	86	84	(-)PA0587	(-)PA0587
rna0440	V	646476	646542	67	-	318	2.21	318	298	96	37	(-)PA0587	(-)PA0587
rna0441	III	646632	646722	91	+	2215	-5.42	36	25	390	2215	(-)PA0587	(-)PA0588
rna0442	V	646836	647064	229	-	402	2.5	383	402	117	22	(-)PA0588	(-)PA0588
rna0443	V	647413	647522	110	-	484	2.9	484	414	66	54	(-)PA0588	(-)PA0588
rna0444	V	647585	647781	197	-	269	3.22	269	226	24	29	(-)PA0588	(-)PA0588
rna0445	V	647893	648003	111	-	225	1.5	225	158	127	8	(-)PA0588	(-)PA0588
rna0446	V	648359	648425	67	-	844	3.23	844	727	94	73	(-)PA0588	(-)PA0588
rna0447	II5	648655	648846	192	-	1526	1.85	1259	1526	485	288	(-)PA0588	(-)PA0589	pant66(149/150); SPA0100[II](192/401)
rna0448	III	648683	648903	221	+	841	0.5	685	841	798	280	(-)PA0588	(-)PA0589	pant66(150/150); SPA0100[II](221/401)
rna0449	V	649308	649484	177	-	655	2.56	655	533	74	128	(-)PA0590(apaH)	(-)PA0590(apaH)
rna0450	V	650821	650900	80	-	437	1.25	437	303	168	143	(-)PA0592(ksgA)	(-)PA0592(ksgA)
rna0451	V	651177	651275	99	-	134	0.17	134	103	117	94	(-)PA0592(ksgA)	(-)PA0592(ksgA)
rna0452	V	652147	652393	247	-	563	1.76	563	425	118	173	(-)PA0593(pdxA)	(-)PA0593(pdxA)
rna0453	V	652494	652551	58	-	295	0.7	295	230	218	105	(-)PA0594(surA)	(-)PA0594(surA)
rna0454	V	652605	652838	234	-	384	1.38	384	258	155	92	(-)PA0594(surA)	(-)PA0594(surA)
rna0455	III	652691	652817	127	+	602	1.6	602	507	196	171	(-)PA0594(surA)	(-)PA0594(surA)
rna0456	V	652983	653145	163	-	854	2.25	854	764	185	154	(-)PA0594(surA)	(-)PA0594(surA)
rna0457	III	653429	653558	130	+	1215	-5.14	34	31	1215	1079	(-)PA0594(surA)	(-)PA0594(surA)
rna0458	III	653707	653966	260	+	1156	-4.07	63	72	1156	1108	(-)PA0594(surA)	(-)PA0595(ostA)
rna0459	V	654122	654284	163	-	286	1.09	280	286	110	155	(-)PA0595(ostA)	(-)PA0595(ostA)
rna0460	III	654156	654318	163	+	255	-1.13	106	93	255	182	(-)PA0595(ostA)	(-)PA0595(ostA)
rna0461	III	654335	654495	161	+	486	-2.25	79	53	486	144	(-)PA0595(ostA)	(-)PA0595(ostA)
rna0462	V	654866	654992	127	-	273	0.52	273	230	253	97	(-)PA0595(ostA)	(-)PA0595(ostA)
rna0463	V	655094	655442	349	-	680	1.12	680	434	253	258	(-)PA0595(ostA)	(-)PA0595(ostA)
rna0464	III	655136	655226	91	+	500	-4.18	33	20	500	458	(-)PA0595(ostA)	(-)PA0595(ostA)
rna0465	V	656209	656485	277	-	315	1.06	315	311	126	174	(-)PA0595(ostA)	(-)PA0595(ostA)
rna0466	II5	656523	656598	76	-	719	1.32	641	719	334	212	(-)PA0595(ostA)	(+)PA0596
rna0467	V	657349	657448	100	+	374	1.13	374	278	114	183	(+)PA0596	(+)PA0596
rna0468	V	657766	657912	147	+	121	-0.09	118	89	100	121	(+)PA0597	(+)PA0597
rna0469	III	659113	659270	158	+	667	2.36	532	667	163	70	(-)PA0599	(-)PA0599
rna0470	V	661146	661247	102	+	533	-2.05	38	100	533	37	(+)PA0600	(+)PA0600
rna0471	V	662482	662591	110	+	758	0.58	601	758	272	640	(+)PA0600	(+)PA0600
rna0472	III	667040	667098	59	-	278	-0.61	98	139	278	83	(+)PA0604	(+)PA0605
rna0473	V	670425	670497	73	+	793	-0.93	461	322	793	694	(+)PA0608(rpe)	(+)PA0608(rpe)
rna0474	V	673717	673841	125	-	831	1.27	661	831	281	338	(-)PA0611(prtR)	(-)PA0611(prtR)
rna0475	V	673861	673961	101	-	425	1.79	425	280	119	85	(-)PA0611(prtR)	(+)PA0612(ptrB)	(>82)pant67
rna0476	I	674096	674234	139	+	5912	2.25	3051	5912	1385	496	(-)PA0611(prtR)	(+)PA0612(ptrB)	pant67(139/327) SPA0130[I](101/101)
rna0477	I	674143	674238	96	-	321	1.33	288	321	102	141	(-)PA0611(prtR)	(+)PA0612(ptrB)	pant67(96/327) SPA0130[I](68/101)
rna0478	V	675435	675570	136	+	334	0.42	295	230	334	59	(+)PA0614	(+)PA0614
rna0479	V	678430	678525	96	+	164	0.69	164	132	142	41	(+)PA0619	(+)PA0619
rna0480	V	678545	678620	76	+	276	0.21	181	168	276	26	(+)PA0619	(+)PA0619
rna0481	V	681231	681307	77	+	1227	0.43	1038	1227	952	725	(+)PA0621	(+)PA0621
rna0482	V	686336	686450	115	+	483	1.12	425	483	188	230	(+)PA0626	(+)PA0626
rna0483	V	690448	690558	111	+	126	0.59	126	122	110	55	(+)PA0635	(+)PA0635
rna0484	III	696676	696801	126	-	578	1.74	578	523	260	70	(+)PA0641	(+)PA0641
rna0485	II3	698718	698831	114	+	196	0.81	196	164	134	71	(+)PA0641	(+)PA0643	pant68(114/188)
rna0486	I	699632	699698	67	+	900	-5.29	21	25	898	900	(+)PA0641	(+)PA0643
rna0487	I	699637	699698	62	-	1242	0.42	1229	1242	907	934	(+)PA0641	(+)PA0643
rna0488	V	700420	700501	82	+	144	0.19	88	121	144	39	(+)PA0643	(+)PA0643
rna0489	III	701527	701654	128	-	352	1.39	352	309	103	149	(+)PA0646	(+)PA0646
rna0490	II3	703045	703125	81	+	483	0.75	444	483	339	212	(+)PA0648	(+)PA0649(trpG)	(>91)pant69
rna0491	V	703900	704010	111	+	341	1.36	341	281	142	101	(+)PA0649(trpG)	(+)PA0649(trpG)
rna0492	V	704800	705296	497	+	398	0.07	222	264	398	65	(+)PA0650(trpD)	(+)PA0651(trpC)
rna0493	V	705314	705419	106	+	409	1.67	409	375	111	136	(+)PA0651(trpC)	(+)PA0651(trpC)
rna0494	V	705435	705691	257	+	491	1.6	491	388	129	161	(+)PA0651(trpC)	(+)PA0651(trpC)
rna0495	III	705979	706284	306	-	749	0.66	749	572	305	532	(+)PA0651(trpC)	(-)PA0652(vfr)
rna0496	II5	706644	706823	180	-	1804	1.35	1451	1804	638	639	(-)PA0652(vfr)	(+)PA0653	pant70(125/125) SPA0070[I](124/201)
rna0497	I	706722	706822	101	+	1100	-2.16	268	223	1099	1100	(-)PA0652(vfr)	(+)PA0653	pant70(94/125) SPA0070[I](101/201)
rna0498	V	707066	707180	115	+	653	-0.55	281	224	653	86	(+)PA0653	(+)PA0653
rna0499	III	707902	708031	130	-	2321	5.5	2321	2157	83	16	(+)PA0654(speD)	(+)PA0654(speD)
rna0500	V	708852	708925	74	-	485	2.47	409	485	139	22	(-)PA0655	(-)PA0655
rna0501	V	710296	710468	173	+	189	0.5	187	153	189	51	(+)PA0657	(+)PA0657
rna0502	V	711071	711170	100	+	161	0.28	161	100	84	131	(+)PA0657	(+)PA0657
rna0503	V	712698	712809	112	-	772	0.35	772	749	718	473	(-)PA0659	(-)PA0659
rna0504	V	712905	713067	163	-	258	0.88	247	258	138	136	(-)PA0659	(-)PA0659
rna0505	V	715947	716075	129	+	992	-0.95	544	357	992	746	(+)PA0662(argC)	(+)PA0663(argC)
rna0506	V	716646	716878	233	+	481	1.75	481	278	119	107	(+)PA0663(argC)	(+)PA0664
rna0507	V	718813	719025	213	-	445	1.48	445	426	136	177	(-)PA0667	(-)PA0667
rna0508	III	720143	720329	187	-	567	0.87	567	367	310	200	(-)PA0667	(+)PA0668(tyrZ)	SPA0055[III](58/301)
rna0509	V	721175	721481	307	+	799	0.55	695	799	601	421	(+)PA0668(tyrZ)	(+)PA0668(tyrZ)
rna0510	III	722101	722177	77	-	963	0.59	963	629	577	480	(+)PA0668.1	(+)PA0668.1	SSU_rRNA_archaea(57/-1507),SSU_rRNA_bacteria(77/-1534)
rna0511	V	722277	722479	203	+	593	-1.52	168	188	593	429	(+)PA0668.1	(+)PA0668.1	SSU_rRNA_archaea(203/-1507),SSU_rRNA_bacteria(203/-1534)
rna0512	V	722498	722552	55	+	1508	-1.98	235	241	1508	369	(+)PA0668.1	(+)PA0668.1	SSU_rRNA_archaea(55/-1507),SSU_rRNA_bacteria(55/-1534)
rna0513	V	722616	722670	55	+	742	-0.94	362	330	742	587	(+)PA0668.1	(+)PA0668.1	SSU_rRNA_archaea(55/-1507),SSU_rRNA_bacteria(55/-1534)
rna0514	V	722777	723030	254	+	677	-1.14	294	288	606	677	(+)PA0668.1	(+)PA0668.1	SSU_rRNA_archaea(254/-1507),SSU_rRNA_bacteria(254/-1534)
rna0515	V	723042	723188	147	+	1703	0.39	1703	1324	1016	1300	(+)PA0668.1	(+)PA0668.1	SSU_rRNA_archaea(147/-1507),SSU_rRNA_bacteria(147/-1534)
rna0516	V	723207	723501	295	+	596	-1.48	197	215	552	596	(+)PA0668.1	(+)PA0668.1	SSU_rRNA_archaea(295/-1507),SSU_rRNA_bacteria(295/-1534)
rna0517	V	723564	723625	62	+	3161	-1.38	1031	961	2013	3161	(+)PA0668.1	(+)PA0668.1	SSU_rRNA_archaea(62/-1507),SSU_rRNA_bacteria(62/-1534);(>71)tRNA
rna0518	III	723987	724075	89	-	624	0.67	624	382	144	489	(+)PA0668.3	(+)PA0668.4	(>40)FR016793
rna0519	V	724276	724341	66	+	1382	-0.78	630	623	769	1382	(+)PA0668.4	(+)PA0668.4	FR016793(<8)
rna0520	V	724354	724633	280	+	37950	-1.34	11633	8836	13870	37950	(+)PA0668.4	(+)PA0668.4	FR016793(<86)
rna0521	V	724715	724771	57	+	1859	-2.74	157	166	1859	304	(+)PA0668.4	(+)PA0668.4
rna0522	V	724848	724909	62	+	555	-1.63	149	176	555	448	(+)PA0668.4	(+)PA0668.4
rna0523	V	724978	725099	122	+	1977	-1.24	473	632	1977	641	(+)PA0668.4	(+)PA0668.4
rna0524	V	725108	725239	132	+	544	-0.92	267	240	417	544	(+)PA0668.4	(+)PA0668.4
rna0525	V	725321	725454	134	+	1189	-1.63	380	311	948	1189	(+)PA0668.4	(+)PA0668.4
rna0526	V	725510	725652	143	+	811	-1.82	140	147	811	200	(+)PA0668.4	(+)PA0668.4
rna0527	V	725718	725925	208	+	1114	-2	272	277	1082	1114	(+)PA0668.4	(+)PA0668.4
rna0528	V	725932	726238	307	+	1355	-1.99	326	351	1355	1335	(+)PA0668.4	(+)PA0668.4
rna0529	V	726326	726771	446	+	1786	-1.95	472	444	1757	1786	(+)PA0668.4	(+)PA0668.4	PK-G12rRNA(108/-106)
rna0530	V	726799	726929	131	+	4394	-2.41	498	665	4394	1793	(+)PA0668.4	(+)PA0668.4
rna0531	V	778352	778471	120	-	1136	2.88	1136	1053	164	134	(-)PA0705(migA)	(-)PA0705(migA)
rna0532	V	783629	783708	80	-	538	1.9	505	538	151	128	(-)PA0712	(-)PA0712	SPA0057[III](<29)
rna0533	I	783905	784005	101	+	234	0.4	171	225	234	67	(-)PA0712	(+)PA0713	pant75(101/170) SPA0123[V](6/501)
rna0534	I	783908	784033	126	-	536	2.65	400	536	87	62	(-)PA0712	(+)PA0713	pant75(121/170) SPA0123[V](34/501)
rna0535	II3	785159	785234	76	+	769	3.14	769	552	123	27	(+)PA0714	(+)PA0715
rna0536	I	785445	785837	393	-	1923	0.37	1346	1402	1923	199	(+)PA0714	(+)PA0715	phrD(73/73),pant76(102/102) SPA0001[I](156/201)
rna0537	I	785446	785635	190	+	260606	3.5	260606	83485	16971	13451	(+)PA0714	(+)PA0715	phrD(73/73);(>96)pant76 SPA0001[I](155/201)
rna0538	I	785764	785837	74	+	9369	-6.53	55	54	9369	708	(+)PA0714	(+)PA0715	pant76(69/102)
rna0539	V	786257	786421	165	+	476	0.79	304	476	291	159	(+)PA0715	(+)PA0715
rna0540	V	786612	786688	77	+	5883	-2.14	696	651	5883	73	(+)PA0715	(+)PA0715
rna0541	V	786977	787069	93	+	585	-0.1	395	366	585	231	(+)PA0716	(+)PA0716
rna0542	V	787270	787501	232	+	356	1.16	267	356	169	109	(+)PA0716	(+)PA0716
rna0543	I	788830	788958	129	-	193	0.15	185	193	183	157	(+)PA0716	(+)PA0718	pant77(129/662)
rna0544	III	790845	791331	487	-	540	4.21	540	364	36	13	(+)PA0722	(+)PA0724	pant78(92/92)
rna0545	I	796859	796965	107	+	342	0.66	342	250	180	195	(+)PA0728	(+)PA0729	pant79(107/374)
rna0546	III	797654	797821	168	+	83869	-7.96	297	335	83869	74021	(+)PA0729	(-)PA0730
rna0547	III	798695	798788	94	+	302	-0.68	150	108	110	302	(-)PA0730	(-)PA0730
rna0548	II5	800007	800061	55	-	729	0.06	537	689	729	448	(-)PA0731	(-)PA0732
rna0549	V	800847	800919	73	-	383	0.66	383	244	336	61	(-)PA0732	(-)PA0732
rna0550	III	800851	800904	54	+	464	-2.31	48	63	464	87	(-)PA0732	(-)PA0732
rna0551	III	802387	802484	98	+	381	-1.44	102	123	228	381	(-)PA0735	(-)PA0735
rna0552	V	802396	802484	89	-	558	1.01	558	469	156	354	(-)PA0735	(-)PA0735
rna0553	V	815722	815781	60	-	441	0.73	441	346	380	93	(-)PA0747	(-)PA0747
rna0554	III	818645	818824	180	+	293	1.4	268	293	117	96	(+)PA0750(ung)	(-)PA0751
rna0555	III	822856	822957	102	+	415	-3.3	39	27	415	235	(-)PA0754	(-)PA0755(opdH)
rna0556	V	826487	826587	101	-	236	0.64	236	176	201	63	(-)PA0758	(-)PA0758
rna0557	II3	828876	829032	157	+	355	-0.26	181	309	355	232	(+)PA0760	(-)PA0761(nadB)
rna0558	V	830169	830251	83	-	1231	0.71	1157	1231	594	864	(-)PA0761(nadB)	(-)PA0761(nadB)
rna0559	III	830177	830246	70	+	1033	-4.6	37	32	641	1033	(-)PA0761(nadB)	(-)PA0761(nadB)
rna0560	V	830578	830875	298	-	273	0.88	273	209	174	87	(-)PA0761(nadB)	(-)PA0761(nadB)
rna0561	III	831229	831294	66	-	358	1.13	254	358	163	117	(-)PA0761(nadB)	(+)PA0762(algU)
rna0562	V	832573	832914	342	+	387	2.12	387	350	80	89	(+)PA0764(mucB)	(+)PA0764(mucB)
rna0563	V	832940	833184	245	+	784	1.67	784	768	245	243	(+)PA0764(mucB)	(+)PA0764(mucB)
rna0564	V	833198	833632	435	+	613	2.05	613	575	116	170	(+)PA0764(mucB)	(+)PA0765(mucC)
rna0565	V	834331	834633	303	+	265	1.65	265	224	93	63	(+)PA0766(mucD)	(+)PA0766(mucD)
rna0566	V	835021	835273	253	+	386	1.94	386	347	107	84	(+)PA0766(mucD)	(+)PA0766(mucD)
rna0567	II5	835473	835551	79	+	894	0.23	894	744	543	855	(+)PA0766(mucD)	(+)PA0767(lepA)
rna0568	V	836129	836564	436	+	524	1.17	497	524	233	221	(+)PA0767(lepA)	(+)PA0767(lepA)
rna0569	V	837076	837163	88	+	782	-2.21	122	67	91	782	(+)PA0767(lepA)	(+)PA0767(lepA)
rna0570	V	837836	837921	86	+	389	1.13	348	389	168	169	(+)PA0768(lepB)	(+)PA0768(lepB)
rna0571	V	838707	838850	144	+	778	-0.22	605	526	778	543	(+)PA0769	(+)PA0770(rnc)
rna0572	V	838860	838961	102	+	421	0.95	421	292	163	206	(+)PA0770(rnc)	(+)PA0770(rnc)
rna0573	V	839569	839643	75	+	560	0.41	336	560	274	399	(+)PA0771(era)	(+)PA0771(era)
rna0574	V	839884	839934	51	+	168	-0.49	98	77	168	78	(+)PA0771(era)	(+)PA0771(era)
rna0575	V	846474	846578	105	-	142	0.71	123	142	115	47	(-)PA0779	(-)PA0779
rna0576	V	847929	848089	161	-	2986	0.96	2850	2986	1690	1318	(-)PA0779	(-)PA0779
rna0577	III	847968	848089	122	+	1749	-4.15	65	65	557	1749	(-)PA0779	(-)PA0779
rna0578	V	852463	852583	121	+	1240	1.03	1240	821	341	667	(+)PA0782(putA)	(+)PA0782(putA)
rna0579	V	852662	852790	129	+	338	-0.24	223	234	338	202	(+)PA0782(putA)	(+)PA0782(putA)
rna0580	V	853038	853105	68	+	1116	-0.97	519	493	860	1116	(+)PA0782(putA)	(+)PA0782(putA)
rna0581	V	853402	853542	141	+	313	0.77	313	308	219	144	(+)PA0782(putA)	(+)PA0782(putA)
rna0582	V	854262	854646	385	+	1305	0.94	1267	1305	867	475	(+)PA0782(putA)	(+)PA0782(putA)
rna0583	V	854786	854948	163	+	382	0.35	382	371	271	319	(+)PA0782(putA)	(+)PA0782(putA)
rna0584	I	855074	855160	87	+	256	-0.08	225	179	256	172	(+)PA0782(putA)	(+)PA0783(putP)	pant86(87/164)
rna0585	V	859429	859485	57	+	536	-1.58	149	76	135	536	(+)PA0787	(+)PA0787
rna0586	V	880603	880723	121	+	2588	-1.1	760	866	2588	898	(+)PA0801	(+)PA0801
rna0587	I	883491	883598	108	-	383	1.3	187	383	158	73	(-)PA0805	(+)PA0806	pant89(104/162) SPA0071[I](108/201)
rna0588	I	883516	883598	83	+	807	-2.84	67	76	217	807	(-)PA0805	(+)PA0806	pant89(79/162) SPA0071[I](83/201)
rna0589	III	886115	886281	167	-	270	0.37	159	270	193	140	(+)PA0808	(-)PA0809
rna0590	V	888727	888815	89	-	669	0.77	669	452	322	337	(-)PA0811	(-)PA0811
rna0591	V	896742	896893	152	+	404	0.88	404	390	303	127	(+)PA0820	(+)PA0820
rna0592	I	898637	898793	157	+	656	1.92	656	388	140	135	(-)PA0821	(-)PA0823
rna0593	III	898828	898960	133	+	1451	-1.3	473	585	1451	1149	(-)PA0821	(-)PA0823
rna0594	III	901473	901889	417	+	7173	-2.12	1019	1459	7173	3628	(-)PA0826	(-)PA0827	ssrA(353/353) SPA0072[I](390/401)
rna0595	III	903483	903572	90	-	457	1.03	403	457	297	124	(+)PA0828	(+)PA0828
rna0596	V	907686	907892	207	+	425	2.24	425	373	104	65	(+)PA0833	(+)PA0833
rna0597	V	908455	908609	155	-	427	2.18	427	355	70	103	(-)PA0834	(-)PA0834
rna0598	V	910403	910675	273	-	893	2.86	893	846	105	135	(-)PA0835(pta)	(-)PA0835(pta)
rna0599	V	910739	910954	216	-	859	2.3	859	796	153	183	(-)PA0835(pta)	(-)PA0835(pta)
rna0600	V	911422	911509	88	-	2220	2.12	2220	1540	423	440	(-)PA0835(pta)	(-)PA0835(pta)
rna0601	V	911664	911986	323	-	359	1.98	359	224	82	66	(-)PA0836(ackA)	(-)PA0836(ackA)
rna0602	V	912402	912604	203	-	422	1.25	422	341	170	150	(-)PA0836(ackA)	(-)PA0836(ackA)	(>96)SPA0028[I]
rna0603	II5	912785	912971	187	-	443	1.87	328	443	133	78	(-)PA0836(ackA)	(+)PA0837(slyD)	P5(71/71) SPA0028[I](116/201)
rna0604	V	913202	913293	92	+	401	1.24	401	330	159	150	(+)PA0837(slyD)	(+)PA0837(slyD)
rna0605	III	921517	921840	324	+	2536	1.48	2445	2536	790	995	(-)PA0844(plcH)	(-)PA0845
rna0606	V	926828	926928	101	-	921	-0.98	259	232	921	45	(-)PA0847	(-)PA0847
rna0607	III	928988	929054	67	-	444	-0.59	182	139	444	38	(+)PA0849(trxB2)	(+)PA0850
rna0608	V	929610	929662	53	-	349	3.31	276	349	40	23	(-)PA0851	(-)PA0851
rna0609	V	935761	935845	85	+	1163	2.21	1163	1040	235	241	(+)PA0856	(+)PA0856
rna0610	V	936063	936171	109	+	779	1.58	779	537	146	294	(+)PA0857(bolA)	(+)PA0857(bolA)
rna0611	II5	936377	936450	74	+	382	-0.16	243	259	382	177	(+)PA0857(bolA)	(+)PA0858	pant97(74/101)
rna0612	V	936708	936911	204	+	1109	1.9	932	1109	248	298	(+)PA0858	(+)PA0858
rna0613	V	940666	940752	87	+	519	0.18	517	479	358	519	(+)PA0861	(+)PA0861
rna0614	V	940944	941071	128	+	304	0.85	304	198	229	50	(+)PA0861	(+)PA0861
rna0615	V	941806	941911	106	+	426	1.59	426	395	212	60	(+)PA0861	(+)PA0861
rna0616	V	942283	942565	283	+	250	1.71	230	250	110	37	(+)PA0861	(+)PA0861
rna0617	III	943696	943764	69	+	229	1.11	200	229	141	58	(-)PA0863	(-)PA0863
rna0618	V	946260	946326	67	+	672	1.68	672	566	144	243	(+)PA0865(hpd)	(+)PA0865(hpd)
rna0619	V	947208	947261	54	+	664	-0.38	540	448	664	626	(+)PA0866(aroP2)	(+)PA0866(aroP2)
rna0620	V	947358	947446	89	+	272	-0.16	129	198	94	272	(+)PA0866(aroP2)	(+)PA0866(aroP2)
rna0621	II3	948623	948682	60	+	726	-0.22	291	438	726	121	(+)PA0866(aroP2)	(+)PA0867(mliC)
rna0622	III	949583	949772	190	-	356	1.74	324	356	68	135	(+)PA0868	(-)PA0869(pbpG)
rna0623	I	950736	950898	163	+	478	0.42	406	478	361	300	(-)PA0869(pbpG)	(-)PA0870(phhC)	pant99(163/186)
rna0624	V	951335	951520	186	-	541	1.96	541	513	83	187	(-)PA0870(phhC)	(-)PA0870(phhC)
rna0625	V	952643	952715	73	-	1024	1.59	1024	990	219	451	(-)PA0872(phhA)	(-)PA0872(phhA)
rna0626	V	952878	953095	218	-	320	1.78	320	257	90	78	(-)PA0872(phhA)	(-)PA0872(phhA)
rna0627	V	953830	954162	333	+	376	1.05	376	280	173	144	(+)PA0873(phhR)	(+)PA0873(phhR)
rna0628	V	954691	954752	62	+	211	0.35	161	211	171	121	(+)PA0873(phhR)	(+)PA0873(phhR)
rna0629	III	955355	955463	109	+	774	0.51	697	774	563	470	(+)PA0873(phhR)	(-)PA0874
rna0630	III	958023	958170	148	+	3390	-1.33	785	791	572	3390	(-)PA0875	(-)PA0875
rna0631	III	959394	959504	111	+	5470	-4.32	140	154	5470	422	(+)PA0876	(-)PA0877
rna0632	II3	959402	959505	104	-	5761	-0.73	1968	1810	5761	513	(+)PA0876	(-)PA0877
rna0633	II5	960381	960444	64	-	4211	1.92	4211	4095	1139	1051	(-)PA0877	(+)PA0878
rna0634	III	960384	960442	59	+	1238	-7.05	7	11	1238	1139	(-)PA0877	(+)PA0878
rna0635	V	970807	971089	283	+	768	0.91	396	768	430	191	(+)PA0887(acsA)	(+)PA0887(acsA)
rna0636	V	972493	972608	116	+	2071	2.03	1361	2071	359	484	(+)PA0888(aotJ)	(+)PA0888(aotJ)
rna0637	V	974787	974929	143	+	409	0.59	409	268	140	311	(+)PA0891	(+)PA0891
rna0638	V	976514	976728	215	+	968	-1.69	218	225	460	968	(+)PA0893(argR)	(+)PA0893(argR)
rna0639	V	976841	976904	64	+	728	0.95	728	440	255	351	(+)PA0893(argR)	(+)PA0893(argR)
rna0640	V	978422	978545	124	+	490	-1.1	246	150	490	357	(+)PA0895(aruC)	(+)PA0895(aruC)
rna0641	V	978689	978814	126	+	3709	2.29	3709	2436	542	714	(+)PA0895(aruC)	(+)PA0895(aruC)
rna0642	V	979852	979947	96	+	295	-0.26	283	163	295	240	(+)PA0896(aruF)	(+)PA0896(aruF)
rna0643	III	979893	979968	76	-	195	0.41	194	172	195	80	(+)PA0896(aruF)	(+)PA0896(aruF)
rna0644	V	980502	980651	150	+	340	1.66	340	316	96	112	(+)PA0897(aruG)	(+)PA0897(aruG)
rna0645	V	980988	981196	209	+	584	0.28	584	524	516	396	(+)PA0897(aruG)	(+)PA0897(aruG)
rna0646	V	981653	981807	155	+	415	1.59	415	191	71	130	(+)PA0898(aruD)	(+)PA0898(aruD)
rna0647	V	982229	982357	129	+	1910	0.19	1588	1499	1910	790	(+)PA0898(aruD)	(+)PA0898(aruD)
rna0648	V	983112	983197	86	+	487	-0.59	286	132	144	487	(+)PA0899(aruB)	(+)PA0899(aruB)
rna0649	V	983367	983625	259	+	281	-0.44	198	178	281	229	(+)PA0899(aruB)	(+)PA0899(aruB)
rna0650	V	983854	983927	74	+	239	1.19	239	149	131	39	(+)PA0899(aruB)	(+)PA0899(aruB)
rna0651	V	985102	985321	220	+	618	1.98	618	484	154	126	(+)PA0901(aruE)	(+)PA0901(aruE)
rna0652	II3	985555	985605	51	+	1045	-2.42	152	95	1045	275	(+)PA0901(aruE)	(+)PA0902
rna0653	V	987199	987599	401	+	233	0.48	233	213	164	156	(+)PA0903(alaS)	(+)PA0903(alaS)
rna0654	V	987875	987979	105	+	263	0.28	263	224	218	183	(+)PA0903(alaS)	(+)PA0903(alaS)
rna0655	V	988146	988337	192	+	593	-0.9	266	247	593	365	(+)PA0903(alaS)	(+)PA0903(alaS)
rna0656	V	988595	988750	156	+	251	-0.55	153	123	251	154	(+)PA0903(alaS)	(+)PA0903(alaS)
rna0657	V	989114	989170	57	+	684	0.87	666	684	514	225	(+)PA0903(alaS)	(+)PA0903(alaS)
rna0658	V	989673	989841	169	+	374	-0.23	187	179	374	56	(+)PA0904(lysC)	(+)PA0904(lysC)
rna0659	V	989909	990016	108	+	335	0.5	335	318	277	185	(+)PA0904(lysC)	(+)PA0904(lysC)
rna0660	III	990408	990464	57	-	450	1.84	450	387	137	97	(+)PA0904(lysC)	(+)PA0904(lysC)
rna0661	V	990534	990695	162	+	1204	0.8	1204	939	705	524	(+)PA0904(lysC)	(+)PA0904(lysC)
rna0662	III	991254	991350	97	-	171	0.61	158	171	159	56	(+)PA0905(rsmA)	(+)PA0905.2	FR272319(88/88),tRNA(88/-72)
rna0663	V	1000037	1000103	67	+	348	-1.45	97	109	216	348	(+)PA0917(kup)	(+)PA0917(kup)
rna0664	V	1001730	1001802	73	+	439	-0.62	126	200	439	61	(+)PA0917(kup)	(+)PA0917(kup)
rna0665	III	1002160	1002211	52	+	846	-2.43	68	110	113	846	(-)PA0918	(-)PA0918
rna0666	V	1002946	1003025	80	-	421	0.94	329	421	284	107	(-)PA0919	(-)PA0919
rna0667	V	1004407	1004573	167	-	306	0.61	303	306	293	105	(-)PA0920	(-)PA0920
rna0668	V	1005049	1005174	126	-	466	0.83	466	365	290	178	(-)PA0920	(-)PA0920
rna0669	III	1006821	1007259	439	+	321	0.45	321	252	237	183	(-)PA0920	(-)PA0922
rna0670	III	1007682	1007848	167	+	70613	-7.23	295	582	61022	70613	(-)PA0922	(+)PA0923(dinB)
rna0671	III	1008127	1008190	64	-	187	0.5	173	132	187	29	(+)PA0923(dinB)	(+)PA0923(dinB)
rna0672	III	1011011	1011063	53	+	1892	-6.1	6	42	1892	1391	(-)PA0924	(-)PA0925
rna0673	V	1012003	1012107	105	-	215	0.38	168	192	215	62	(-)PA0927(ldhA)	(-)PA0927(ldhA)
rna0674	V	1013367	1013465	99	-	311	-0.97	115	83	78	311	(-)PA0928(gacS)	(-)PA0928(gacS)
rna0675	V	1021223	1021513	291	+	506	1.01	506	465	333	149	(+)PA0932(cysM)	(+)PA0932(cysM)
rna0676	V	1021700	1021923	224	+	334	0.87	334	304	131	218	(+)PA0933(ygcA)	(+)PA0933(ygcA)
rna0677	V	1021975	1022170	196	+	383	1.27	383	321	165	127	(+)PA0933(ygcA)	(+)PA0933(ygcA)
rna0678	V	1023370	1023447	78	+	1170	-0.02	1056	1080	989	1170	(+)PA0934(relA)	(+)PA0934(relA)
rna0679	V	1023847	1023990	144	+	464	1.21	464	388	171	197	(+)PA0934(relA)	(+)PA0934(relA)
rna0680	V	1024469	1024730	262	+	146	0.71	121	146	96	67	(+)PA0934(relA)	(+)PA0934(relA)
rna0681	V	1024762	1024958	197	+	971	1.44	971	767	153	487	(+)PA0934(relA)	(+)PA0934(relA)
rna0682	III	1026161	1026384	224	+	944	-0.56	350	379	944	132	(+)PA0935	(-)PA0936(lpxO2)
rna0683	V	1026859	1027031	173	-	350	1.32	350	227	141	90	(-)PA0936(lpxO2)	(-)PA0936(lpxO2)
rna0684	III	1027868	1028105	238	-	11491	1.77	8241	11491	2290	3503	(+)PA0937	(+)PA0938	SPA0029[I](6/101),SPA0058[III](133/201)
rna0685	III	1028450	1028552	103	-	285	0.7	285	271	226	116	(+)PA0938	(+)PA0938
rna0686	V	1028777	1028986	210	+	484	1.14	484	398	230	169	(+)PA0938	(+)PA0938
rna0687	V	1031387	1031512	126	-	351	0.8	351	309	223	157	(-)PA0943	(-)PA0943
rna0688	V	1031712	1031887	176	-	437	1.47	437	328	204	73	(-)PA0943	(-)PA0943
rna0689	V	1032145	1032296	152	-	3699	0.4	3699	3481	2035	3419	(-)PA0944(purN)	(-)PA0944(purN)
rna0690	III	1032163	1032282	120	+	4325	-7.04	19	25	1475	4325	(-)PA0944(purN)	(-)PA0944(purN)
rna0691	V	1034286	1034416	131	+	1625	0.55	1625	1580	1548	648	(+)PA0946	(+)PA0946
rna0692	V	1035578	1035739	162	+	388	1.38	388	272	165	88	(+)PA0947	(+)PA0947
rna0693	V	1035755	1035853	99	+	501	-0.63	190	184	501	79	(+)PA0947	(+)PA0947
rna0694	V	1036925	1037038	114	-	599	0.98	599	453	340	195	(-)PA0949(wrbA)	(-)PA0949(wrbA)
rna0695	V	1037286	1037380	95	-	189	0.14	122	119	189	29	(-)PA0950(wrbA)	(-)PA0950(wrbA)
rna0696	V	1037461	1037513	53	-	1494	1.57	1494	990	451	386	(-)PA0950(wrbA)	(-)PA0950(wrbA)
rna0697	V	1038460	1038556	97	+	540	-1.68	70	116	540	58	(+)PA0951	(+)PA0951
rna0698	II3	1038893	1038975	83	+	544	1.52	544	304	187	108	(+)PA0951	(+)PA0951a	pant102(78/78)
rna0699	III	1038983	1039060	78	-	180	0.25	139	180	107	162	(+)PA0951	(+)PA0951a	pant102(<12)
rna0700	III	1038994	1039274	281	+	3322	3.16	3054	3322	398	313	(+)PA0951	(-)PA0952	pant102(<23)
rna0701	III	1039285	1039583	299	+	571	2.08	571	444	138	102	(-)PA0952	(-)PA0952
rna0702	III	1039602	1039680	79	+	223	0.22	157	165	223	53	(-)PA0952	(+)PA0953
rna0703	V	1040109	1040198	90	+	628	-0.8	235	165	628	68	(+)PA0953	(+)PA0953
rna0704	V	1040574	1040633	60	+	659	-1	169	178	659	36	(+)PA0954	(+)PA0954
rna0705	V	1041188	1041330	143	-	483	1.07	483	429	223	210	(-)PA0955	(-)PA0955
rna0706	V	1041717	1041991	275	-	190	1.49	190	181	94	38	(-)PA0956(proS)	(-)PA0956(proS)
rna0707	V	1042174	1042320	147	-	429	2.01	429	351	106	87	(-)PA0956(proS)	(-)PA0956(proS)
rna0708	V	1043109	1043333	225	-	813	1.21	813	672	368	273	(-)PA0956(proS)	(-)PA0956(proS)
rna0709	V	1044126	1044247	122	-	412	1.02	412	360	192	188	(-)PA0958(oprD)	(-)PA0958(oprD)
rna0710	III	1044411	1044523	113	+	226	0.57	226	192	182	99	(-)PA0958(oprD)	(-)PA0958(oprD)
rna0711	V	1044548	1044644	97	-	636	1.1	273	636	199	224	(-)PA0958(oprD)	(-)PA0958(oprD)
rna0712	V	1044708	1044808	101	-	592	1.55	592	364	202	124	(-)PA0958(oprD)	(-)PA0958(oprD)
rna0713	V	1044868	1045171	304	-	900	2.6	900	694	136	127	(-)PA0958(oprD)	(-)PA0958(oprD)
rna0714	III	1045238	1045393	156	+	1688	-5.39	31	47	1590	1688	(-)PA0958(oprD)	(+)PA0959
rna0715	I	1045545	1045662	118	-	18519	-1.02	4783	4875	18519	1005	(-)PA0958(oprD)	(+)PA0959	pant103(112/135)
rna0716	V	1045924	1046069	146	+	477	-0.21	270	236	477	107	(+)PA0959	(+)PA0959
rna0717	V	1047096	1047173	78	-	984	3.18	808	984	63	135	(-)PA0961	(-)PA0961	pant104(78/129);(>25)pant105
rna0718	II3	1047493	1047569	77	-	2174	1.2	1052	2174	632	774	(-)PA0961	(-)PA0962	pant105(<54)
rna0719	III	1047494	1047563	70	+	798	-0.73	247	717	798	796	(-)PA0961	(-)PA0962	pant105(<55)
rna0720	V	1047775	1047910	136	-	416	2.11	329	416	88	84	(-)PA0962	(-)PA0962
rna0721	III	1047954	1048069	116	+	2511	-5.21	48	74	2511	2005	(-)PA0962	(+)PA0963(aspS)
rna0722	III	1048369	1048439	71	-	474	0.88	474	375	277	184	(-)PA0962	(+)PA0963(aspS)
rna0723	V	1048640	1048845	206	+	359	1.03	353	359	166	182	(+)PA0963(aspS)	(+)PA0963(aspS)
rna0724	V	1049929	1050058	130	+	364	0.18	316	301	364	180	(+)PA0963(aspS)	(+)PA0963(aspS)
rna0725	V	1050373	1050481	109	+	545	1.28	545	408	220	172	(+)PA0964(pmpR)	(+)PA0964(pmpR)
rna0726	V	1050700	1050890	191	+	1373	-0.71	486	517	265	1373	(+)PA0964(pmpR)	(+)PA0964(pmpR)
rna0727	V	1051222	1051272	51	+	4522	-4.62	82	107	118	4522	(+)PA0965(ruvC)	(+)PA0965(ruvC)
rna0728	V	1053009	1053325	317	+	1051	1.4	1051	712	347	319	(+)PA0967(ruvB)	(+)PA0967(ruvB)
rna0729	V	1053502	1053745	244	+	581	1.16	581	541	280	223	(+)PA0968	(+)PA0968
rna0730	V	1055829	1056141	313	+	982	1.33	982	671	269	390	(+)PA0971(tolA)	(+)PA0972(tolB)
rna0731	V	1056723	1056851	129	+	367	0.52	367	341	345	149	(+)PA0972(tolB)	(+)PA0972(tolB)
rna0732	III	1057223	1057367	145	-	369	0.41	292	315	369	89	(+)PA0972(tolB)	(+)PA0973(oprL)
rna0733	III	1057593	1057729	137	-	250	-0.01	214	233	250	201	(+)PA0973(oprL)	(+)PA0973(oprL)
rna0734	V	1058566	1058702	137	+	428	1.26	428	337	185	135	(+)PA0974	(+)PA0974
rna0735	V	1058858	1058957	100	+	1264	-1.21	532	488	1264	1091	(+)PA0975	(+)PA0975
rna0736	V	1058987	1059070	84	+	989	-1.19	303	233	238	989	(+)PA0975	(+)PA0975
rna0737	V	1059402	1059464	63	+	1641	-0.16	684	856	1641	84	(+)PA0975	(+)PA0975
rna0738	III	1059425	1059612	188	-	592	2.56	592	527	91	99	(+)PA0975	(+)PA0976
rna0739	III	1060406	1060500	95	-	8697	1.66	8697	5609	2211	2303	(+)PA0976.1	(-)PA0978	tRNA(23/-72),FR064866(23/73)
rna0740	V	1064883	1065013	131	-	576	0.98	576	535	304	258	(-)PA0982	(-)PA0982
rna0741	II5	1065916	1065987	72	+	561	0.61	561	510	325	377	(+)PA0983	(+)PA0984
rna0742	I	1067948	1068010	63	+	567	-0.06	507	465	567	443	(-)PA0985(pyoS5)	(+)PA0986
rna0743	V	1070046	1070118	73	+	2453	-4.02	73	88	2453	156	(+)PA0988	(+)PA0988	(>69)pant108
rna0744	III	1070063	1070173	111	-	1790	-0.65	555	676	1790	148	(+)PA0988	(-)PA0989	(>14)pant108
rna0745	III	1070187	1070289	103	+	374	1.02	374	267	189	128	(+)PA0988	(-)PA0989	pant108(103/103)
rna0746	III	1070842	1070918	77	+	188	-0.77	75	103	188	115	(-)PA0989	(-)PA0990
rna0747	V	1071320	1071382	63	-	1212	0.69	1212	831	545	717	(-)PA0990	(-)PA0990
rna0748	V	1075045	1075132	88	+	380	2.11	380	373	131	43	(+)PA0994(cupC3)	(+)PA0994(cupC3)
rna0749	III	1075124	1075226	103	-	354	1.13	246	354	243	32	(+)PA0994(cupC3)	(+)PA0994(cupC3)
rna0750	III	1077237	1077306	70	-	344	1.22	344	184	202	24	(+)PA0994(cupC3)	(-)PA0995(ogt)
rna0751	II3	1077350	1077412	63	-	1010	2.59	542	1010	129	128	(+)PA0994(cupC3)	(-)PA0995(ogt)
rna0752	V	1077444	1077606	163	-	443	1	443	324	179	205	(-)PA0995(ogt)	(-)PA0995(ogt)
rna0753	III	1077525	1077625	101	+	333	-0.16	268	236	333	232	(-)PA0995(ogt)	(-)PA0995(ogt)
rna0754	V	1077833	1077889	57	-	401	0.07	336	323	401	227	(-)PA0995(ogt)	(-)PA0995(ogt)
rna0755	V	1078522	1078586	65	+	1945	2.15	1945	1601	398	401	(+)PA0996(pqsA)	(+)PA0996(pqsA)
rna0756	V	1079248	1079540	293	+	537	2.36	537	375	118	60	(+)PA0996(pqsA)	(+)PA0996(pqsA)
rna0757	V	1079973	1080173	201	+	297	1.27	297	292	178	67	(+)PA0996(pqsA)	(+)PA0997(pqsB)
rna0758	V	1080558	1080767	210	+	823	2.05	823	701	225	144	(+)PA0997(pqsB)	(+)PA0997(pqsB)
rna0759	V	1082921	1083080	160	+	358	-1.09	93	178	219	358	(+)PA0999(pqsD)	(+)PA1000(pqsE)
rna0760	V	1083530	1083655	126	+	210	0.13	210	124	185	120	(+)PA1000(pqsE)	(+)PA1000(pqsE)
rna0761	V	1084003	1084096	94	+	509	2.01	433	509	104	130	(+)PA1001(phnA)	(+)PA1001(phnA)
rna0762	V	1088214	1088444	231	+	274	0.9	274	171	142	96	(+)PA1004(nadA)	(+)PA1004(nadA)
rna0763	V	1088753	1088855	103	+	289	0.85	289	282	195	121	(+)PA1004(nadA)	(+)PA1004(nadA)
rna0764	V	1091522	1091581	60	+	2081	1.16	1902	2081	1013	773	(+)PA1007	(+)PA1007
rna0765	V	1092653	1092736	84	-	558	1.76	558	466	156	146	(-)PA1009	(-)PA1009
rna0766	V	1093365	1093569	205	+	276	1.32	276	252	112	99	(+)PA1010(dapA)	(+)PA1010(dapA)
rna0767	V	1093648	1093941	294	+	1378	1.81	1378	1287	261	498	(+)PA1010(dapA)	(+)PA1010(dapA)
rna0768	V	1094147	1094280	134	+	574	0.54	574	537	563	201	(+)PA1010(dapA)	(+)PA1011
rna0769	V	1095282	1095641	360	+	457	0.82	457	453	254	261	(+)PA1011,(+)PA1012	(+)PA1012
rna0770	I	1097069	1097155	87	-	497	0.06	282	269	497	33	(+)PA1013.1	(+)PA1014	SPA0030[I](87/301)
rna0771	III	1098347	1098576	230	+	225	0.62	225	220	164	126	(-)PA1015	(-)PA1015
rna0772	III	1119406	1119752	347	+	678	0.03	503	515	678	320	(+)PA1031	(-)PA1032(quiP)
rna0773	III	1119940	1120015	76	+	187	0.43	187	179	111	160	(-)PA1032(quiP)	(-)PA1032(quiP)
rna0774	V	1123401	1123542	142	-	294	1.2	294	265	129	114	(-)PA1035	(-)PA1035
rna0775	I	1124000	1124070	71	+	205	0.53	205	152	156	91	(-)PA1035	(+)PA1036
rna0776	V	1124531	1124615	85	+	1029	0.02	973	892	1029	810	(+)PA1036	(+)PA1036
rna0777	V	1126097	1126211	115	-	373	2.43	373	357	62	73	(-)PA1039	(-)PA1039
rna0778	II5	1129365	1129457	93	+	2368	0.51	1584	2368	1301	1475	(-)PA1044	(+)PA1045
rna0779	V	1131888	1131969	82	+	432	-0.87	189	198	432	273	(+)PA1046	(+)PA1046
rna0780	V	1134294	1134423	130	+	448	0.41	434	448	343	323	(+)PA1047	(+)PA1047
rna0781	II5	1135276	1135383	108	+	953	0.65	941	953	558	652	(+)PA1047	(+)PA1048	pant116(108/182) SPA0031[I](108/201)
rna0782	V	1135505	1135809	305	+	188	0.92	179	188	110	84	(+)PA1048	(+)PA1048	pant116(<99)
rna0783	III	1135825	1135876	52	-	338	1.25	338	332	131	150	(+)PA1048	(+)PA1048
rna0784	III	1140692	1140766	75	-	1903	-3.8	55	85	42	1903	(+)PA1052	(+)PA1052
rna0785	III	1141242	1141379	138	-	11686	-0.3	6381	8100	11686	6092	(-)PA1052a	(+)PA1053
rna0786	V	1142481	1142683	203	+	492	1.57	454	492	238	80	(+)PA1054	(+)PA1054
rna0787	V	1145111	1145234	124	+	545	-0.94	197	175	168	545	(+)PA1055	(+)PA1056
rna0788	V	1145584	1145667	84	+	484	-0.75	203	117	55	484	(+)PA1056	(+)PA1056
rna0789	V	1145674	1145791	118	+	414	1.48	414	346	142	131	(+)PA1056	(+)PA1056
rna0790	V	1146140	1146540	401	+	703	0.88	635	703	234	491	(+)PA1056	(+)PA1056
rna0791	V	1146858	1147063	206	+	185	0.98	185	173	139	42	(+)PA1057	(+)PA1057
rna0792	III	1151373	1151484	112	+	307	0.52	307	210	237	124	(-)PA1064	(+)PA1065
rna0793	V	1155087	1155288	202	+	492	1.91	492	478	168	91	(+)PA1068	(+)PA1068
rna0794	V	1155449	1155517	69	+	185	0.2	173	151	185	97	(+)PA1068	(+)PA1068
rna0795	V	1156611	1156718	108	+	563	0.29	563	486	466	392	(+)PA1069	(+)PA1069
rna0796	V	1156950	1157384	435	+	189	0.85	189	167	136	61	(+)PA1069	(+)PA1069
rna0797	III	1158339	1158417	79	+	267	-1.11	83	90	267	107	(-)PA1070(braG)	(-)PA1070(braG)
rna0798	V	1158486	1158645	160	-	265	1.78	265	264	62	92	(-)PA1070(braG)	(-)PA1070(braG)
rna0799	V	1159841	1159926	86	-	618	2.17	618	586	48	220	(-)PA1072(braE)	(-)PA1072(braE)
rna0800	V	1162056	1162490	435	-	617	1.08	617	458	252	256	(-)PA1074(braC)	(-)PA1074(braC)
rna0801	V	1162837	1162921	85	-	805	1.8	805	511	175	204	(-)PA1074(braC)	(-)PA1074(braC)	(>92)pant118
rna0802	I	1163054	1163161	108	-	875	-1.11	393	352	737	875	(-)PA1074(braC)	(+)PA1075	pant118(107/148) SPA0138[I](108/301)
rna0803	V	1164833	1164967	135	+	753	2.99	753	473	82	72	(+)PA1078(flgC)	(+)PA1078(flgC)
rna0804	V	1165360	1165555	196	+	405	-0.87	216	189	335	405	(+)PA1079(flgD)	(+)PA1079(flgD)
rna0805	III	1165435	1165555	121	-	561	-0.1	531	443	483	561	(+)PA1079(flgD)	(+)PA1079(flgD)
rna0806	V	1165597	1165741	145	+	373	1.71	373	193	136	37	(+)PA1079(flgD)	(+)PA1079(flgD)
rna0807	V	1166201	1166336	136	+	627	2.44	627	398	65	124	(+)PA1080(flgE)	(+)PA1080(flgE)
rna0808	V	1166984	1167127	144	+	320	1.85	320	316	92	84	(+)PA1080(flgE)	(+)PA1080(flgE)
rna0809	V	1167789	1168011	223	+	972	-0.29	580	466	308	972	(+)PA1081(flgF)	(+)PA1081(flgF)
rna0810	V	1169379	1169480	102	+	152	0.34	133	152	99	126	(+)PA1083(flgH)	(+)PA1083(flgH)
rna0811	V	1169546	1169687	142	+	514	2.28	514	411	101	90	(+)PA1083(flgH)	(+)PA1083(flgH)
rna0812	V	1172759	1172867	109	+	847	0.86	847	619	161	646	(+)PA1086(flgK)	(+)PA1086(flgK)
rna0813	V	1173361	1173815	455	+	986	2.55	900	986	158	163	(+)PA1086(flgK)	(+)PA1086(flgK)
rna0814	V	1173830	1174031	202	+	4449	4.53	4449	3438	116	226	(+)PA1086(flgK)	(+)PA1086(flgK)
rna0815	V	1174294	1174642	349	+	649	1.76	649	554	189	166	(+)PA1087(flgL)	(+)PA1087(flgL)
rna0816	V	1174781	1174868	88	+	664	1.84	664	647	220	146	(+)PA1087(flgL)	(+)PA1087(flgL)
rna0817	III	1174824	1174880	57	-	313	-0.73	112	120	313	71	(+)PA1087(flgL)	(+)PA1087(flgL)
rna0818	III	1174938	1175021	84	-	357	-0.15	264	273	357	238	(+)PA1087(flgL)	(+)PA1087(flgL)
rna0819	V	1175049	1175481	433	+	340	1.94	340	222	88	58	(+)PA1087(flgL)	(+)PA1087(flgL)
rna0820	V	1175720	1175996	277	+	988	1.64	822	988	312	267	(+)PA1088	(+)PA1088
rna0821	V	1176063	1176324	262	+	1266	1.49	1266	1165	561	306	(+)PA1088	(+)PA1088
rna0822	V	1177488	1177720	233	+	316	1.46	316	154	119	52	(+)PA1090	(+)PA1091(fgtA)
rna0823	V	1177731	1177875	145	+	906	2.54	891	906	207	101	(+)PA1091(fgtA)	(+)PA1091(fgtA)
rna0824	V	1179545	1179741	197	+	489	0.94	489	415	249	223	(+)PA1091(fgtA)	(+)PA1091(fgtA)
rna0825	V	1180560	1180771	212	+	611	-0.87	190	213	611	123	(+)PA1091(fgtA)	(+)PA1091(fgtA)
rna0826	V	1180896	1181079	184	+	3380	0.5	2752	2447	3380	285	(+)PA1091(fgtA)	(+)PA1091(fgtA)
rna0827	V	1181133	1181254	122	+	503	1.16	503	429	217	200	(+)PA1091(fgtA)	(+)PA1091(fgtA)
rna0828	V	1181904	1182196	293	+	221	0.96	221	207	147	73	(+)PA1091(fgtA)	(+)PA1091(fgtA)
rna0829	V	1182280	1182356	77	+	269	0.92	269	205	107	144	(+)PA1091(fgtA)	(+)PA1091(fgtA)
rna0830	I	1182811	1182882	72	-	385	0.47	385	240	201	250	(+)PA1091(fgtA)	(+)PA1092(fliC)	pant119(72/143) SPA0049[II](72/301)
rna0831	III	1182977	1183046	70	-	754	2.38	365	754	108	107	(+)PA1091(fgtA)	(+)PA1092(fliC)	pant119(<56) SPA0049[II](70/301)
rna0832	V	1183122	1183308	187	+	2090	2.73	1649	2090	299	265	(+)PA1092(fliC)	(+)PA1092(fliC)	SPA0049[II](<22)
rna0833	III	1184880	1184955	76	-	406	-1.29	122	168	302	406	(+)PA1093	(+)PA1093
rna0834	V	1185411	1185552	142	+	342	1.57	342	338	102	127	(+)PA1094(fliD)	(+)PA1094(fliD)
rna0835	V	1185561	1185723	163	+	2362	2.06	2362	2038	538	520	(+)PA1094(fliD)	(+)PA1094(fliD)
rna0836	V	1187100	1187259	160	+	453	2.41	453	349	74	77	(+)PA1096	(+)PA1096
rna0837	II3	1187285	1187367	83	+	769	1.48	769	666	138	378	(+)PA1096	(+)PA1097(fleQ)
rna0838	V	1188155	1188492	338	+	479	1.39	479	425	180	165	(+)PA1097(fleQ)	(+)PA1097(fleQ)
rna0839	II5	1189105	1189175	71	+	392	1.37	336	392	178	104	(+)PA1097(fleQ)	(+)PA1098(fleS)
rna0840	V	1189271	1189386	116	+	911	-0.46	351	345	911	46	(+)PA1098(fleS)	(+)PA1098(fleS)
rna0841	V	1190522	1190594	73	+	383	-0.44	289	247	383	344	(+)PA1099(fleR)	(+)PA1099(fleR)
rna0842	I	1191907	1191977	71	+	918	2.29	918	802	239	113	(+)PA1099(fleR)	(+)PA1100(fliE)
rna0843	II5	1192004	1192056	53	+	761	1.16	761	371	317	191	(+)PA1099(fleR)	(+)PA1100(fliE)
rna0844	V	1192682	1192837	156	+	246	1.34	246	246	117	78	(+)PA1101(fliF)	(+)PA1101(fliF)
rna0845	V	1193240	1193304	65	+	262	-0.82	81	96	50	262	(+)PA1101(fliF)	(+)PA1101(fliF)
rna0846	V	1193315	1193434	120	+	467	0.8	467	402	228	271	(+)PA1101(fliF)	(+)PA1101(fliF)
rna0847	V	1193849	1193903	55	+	198	-0.12	124	68	198	11	(+)PA1101(fliF)	(+)PA1101(fliF)
rna0848	V	1193918	1194007	90	+	978	-0.01	978	771	926	831	(+)PA1101(fliF)	(+)PA1101(fliF)
rna0849	V	1194213	1194322	110	+	5970	2.31	5970	4352	945	1132	(+)PA1102(fliG)	(+)PA1102(fliG)
rna0850	V	1194606	1195021	416	+	428	1.47	428	365	175	112	(+)PA1102(fliG)	(+)PA1102(fliG)
rna0851	V	1195374	1195558	185	+	630	1.23	388	630	344	90	(+)PA1103	(+)PA1103
rna0852	V	1195982	1196439	458	+	922	1.05	922	743	419	385	(+)PA1103	(+)PA1104(fliI)
rna0853	V	1201838	1201932	95	+	241	-0.5	76	150	241	78	(+)PA1109	(+)PA1109
rna0854	V	1203817	1203919	103	+	333	0.48	270	264	333	49	(+)PA1112	(+)PA1112
rna0855	V	1204256	1204382	127	+	410	-0.2	151	245	410	45	(+)PA1112	(+)PA1112
rna0856	V	1207719	1207803	85	-	852	0.93	852	644	383	402	(-)PA1114	(-)PA1114
rna0857	V	1208336	1208472	137	-	571	2.4	422	571	90	98	(-)PA1115	(-)PA1115
rna0858	V	1209310	1209472	163	-	344	2.32	344	298	65	64	(-)PA1115	(-)PA1115
rna0859	II5	1210304	1210394	91	-	792	0.67	557	792	399	449	(-)PA1115	(+)PA1116
rna0860	III	1211834	1211892	59	+	393	-0.87	144	139	393	123	(-)PA1117	(-)PA1118
rna0861	I	1216476	1216529	54	-	368	1.75	254	368	134	51	(-)PA1123	(+)PA1124(dgt)
rna0862	V	1218019	1218141	123	+	257	1.08	257	211	154	68	(+)PA1124(dgt)	(+)PA1124(dgt)
rna0863	III	1225618	1225674	57	+	174	0.53	117	174	161	41	(-)PA1133	(-)PA1133
rna0864	V	1230680	1230756	77	+	739	-1.97	117	82	739	38	(+)PA1139	(+)PA1139
rna0865	V	1243790	1243846	57	+	565	0.3	565	500	462	402	(+)PA1150(pys2)	(+)PA1150(pys2)
rna0866	V	1245388	1245570	183	+	493	0.01	388	410	493	298	(+)PA1150(pys2)	(+)PA1150(pys2)
rna0867	I	1246985	1247054	70	+	583	-0.34	190	318	583	60	(+)PA1151(imm2)	(-)PA1153
rna0868	III	1249725	1249897	173	+	493	-1.01	191	201	493	297	(-)PA1154	(-)PA1155(nrdB)
rna0869	II3	1249808	1249905	98	-	1223	0.66	1223	833	763	539	(-)PA1154	(-)PA1155(nrdB)
rna0870	V	1249943	1250233	291	-	504	1.58	504	433	202	111	(-)PA1155(nrdB)	(-)PA1155(nrdB)
rna0871	V	1250710	1250787	78	-	298	1.54	298	221	94	85	(-)PA1155(nrdB)	(-)PA1155(nrdB)
rna0872	I	1251207	1251286	80	-	503	1.63	359	503	253	25	(-)PA1155(nrdB)	(-)PA1156(nrdA)	SPA0032[I](80/101)
rna0873	II3	1251306	1251436	131	-	562	0.71	496	562	312	336	(-)PA1155(nrdB)	(-)PA1156(nrdA)	SPA0032[I](<6)
rna0874	V	1252179	1252283	105	-	919	-0.39	503	385	244	919	(-)PA1156(nrdA)	(-)PA1156(nrdA)
rna0875	V	1257219	1257349	131	+	133	-0.51	81	75	133	89	(+)PA1158	(+)PA1158
rna0876	V	1259472	1259636	165	-	427	0.93	427	361	226	187	(-)PA1162(dapE)	(-)PA1162(dapE)
rna0877	III	1269714	1269786	73	+	237	0.74	221	237	206	68	(+)PA1169	(-)PA1170
rna0878	V	1280929	1281014	86	+	181	0.18	113	171	181	70	(+)PA1181	(+)PA1181
rna0879	V	1281898	1281967	70	+	339	0.91	332	339	193	163	(+)PA1181	(+)PA1181
rna0880	V	1292712	1292778	67	-	307	1.31	307	229	132	84	(-)PA1191	(-)PA1191
rna0881	V	1293719	1293844	126	+	280	0.74	273	280	188	144	(+)PA1192	(+)PA1192
rna0882	V	1294156	1294236	81	+	640	0.55	616	584	179	640	(+)PA1193	(+)PA1193
rna0883	V	1294475	1294631	157	+	447	1.89	388	447	107	118	(+)PA1193	(+)PA1193
rna0884	V	1298142	1298212	71	+	341	-0.23	216	186	341	130	(+)PA1196	(+)PA1196
rna0885	V	1298406	1298676	271	+	1066	2.54	663	1066	162	136	(+)PA1196	(+)PA1196
rna0886	V	1299047	1299236	190	+	360	0.26	360	253	337	176	(+)PA1197	(+)PA1197
rna0887	V	1300943	1301061	119	+	480	0.66	480	373	243	298	(+)PA1200	(+)PA1200
rna0888	III	1303327	1303387	61	-	207	0.48	207	148	186	69	(+)PA1202	(+)PA1203
rna0889	V	1305594	1305854	261	+	230	0.4	216	166	230	59	(+)PA1206	(+)PA1206
rna0890	I	1324468	1324520	53	+	8747	-0.57	3062	2844	8747	21	(-)PA1221	(-)PA1222	pant132(<42)
rna0891	III	1325476	1325639	164	+	362	1.7	362	273	121	74	(-)PA1222	(-)PA1222
rna0892	III	1348409	1348517	109	+	1658	-5.4	46	27	1416	1658	(-)PA1244	(+)PA1245	pant133(89/190) SPA0101[II](109/201)
rna0893	II5	1348425	1348519	95	-	4631	1.48	4305	4631	1521	1688	(-)PA1244	(+)PA1245	pant133(91/190) SPA0101[II](95/201)
rna0894	I	1349147	1349217	71	+	348	0.25	312	348	345	211	(-)PA1244	(+)PA1245	pant134(<73);(>30)pant135
rna0895	V	1349617	1349834	218	+	143	0.88	133	143	81	69	(+)PA1245	(+)PA1245
rna0896	V	1354383	1354451	69	+	181	1.35	171	181	133	5	(+)PA1248(aprF)	(+)PA1248(aprF)
rna0897	V	1372120	1372176	57	+	1429	0.64	1429	929	649	869	(+)PA1263	(+)PA1263
rna0898	I	1372728	1372801	74	+	1252	0.99	1252	933	673	424	(+)PA1263	(-)PA1264	pant138(74/112)
rna0899	V	1385347	1385469	123	+	399	-1.97	90	73	399	241	(+)PA1273(cobB)	(+)PA1273(cobB)
rna0900	V	1385885	1385949	65	+	527	0.35	417	527	445	294	(+)PA1274	(+)PA1274
rna0901	V	1391494	1391580	87	+	196	-0.11	146	133	196	105	(+)PA1280(cobU)	(+)PA1280(cobU)
rna0902	V	1392239	1392313	75	+	812	0.72	812	663	371	524	(+)PA1281(cobV)	(+)PA1281(cobV)
rna0903	III	1392581	1392674	94	+	259	-0.67	119	93	78	259	(+)PA1281(cobV),(-)PA1282(cobV)	(-)PA1282(cobV)
rna0904	III	1392892	1392981	90	+	271	-0.16	140	152	55	271	(-)PA1282(cobV)	(-)PA1282(cobV)
rna0905	II5	1398590	1398641	52	+	596	1.53	596	585	290	118	(+)PA1286	(+)PA1287
rna0906	V	1399068	1399123	56	+	1381	0.08	1381	1040	1147	1144	(+)PA1287	(+)PA1287
rna0907	V	1399458	1399920	463	-	2040	1.05	2040	1885	927	973	(-)PA1288	(-)PA1288
rna0908	III	1399581	1399692	112	+	3765	-6.2	37	48	2477	3765	(-)PA1288	(-)PA1288
rna0909	V	1400969	1401034	66	-	393	1.95	323	393	104	81	(-)PA1289	(-)PA1289
rna0910	I	1401224	1401278	55	+	519	2.17	415	519	157	50	(-)PA1289	(-)PA1290
rna0911	II3	1403976	1404163	188	-	726	0.64	726	684	413	493	(-)PA1292	(-)PA1293
rna0912	I	1404028	1404091	64	+	1326	-5.91	13	25	960	1326	(-)PA1292	(-)PA1293
rna0913	V	1404856	1404976	121	-	416	1.1	323	416	165	180	(-)PA1293	(-)PA1293
rna0914	V	1405524	1405590	67	+	971	-0.25	523	472	209	971	(+)PA1294(rnd)	(+)PA1294(rnd)
rna0915	I	1406850	1406955	106	+	892	1.55	892	729	269	286	(+)PA1295(rnd)	(+)PA1296	pant142(106/140)
rna0916	V	1407339	1407474	136	+	194	0.61	109	194	145	53	(+)PA1296	(+)PA1296
rna0917	V	1415747	1415905	159	-	331	1.7	248	331	108	70	(-)PA1304	(-)PA1304
rna0918	V	1417821	1417934	114	+	671	1.16	646	671	390	201	(+)PA1306	(+)PA1306
rna0919	V	1425267	1425381	115	-	520	-0.49	253	372	520	356	(-)PA1315	(-)PA1315
rna0920	III	1426685	1426768	84	-	315	-0.32	151	152	315	63	(+)PA1316	(+)PA1316
rna0921	I	1427522	1427607	86	-	1077	1.15	1077	1041	444	510	(+)PA1316	(+)PA1317(cyoA)	pant143(86/576)
rna0922	I	1427525	1427602	78	+	729	-0.15	700	518	627	729	(+)PA1316	(+)PA1317(cyoA)	pant143(78/576)
rna0923	I	1427756	1427813	58	+	1269	-0.71	439	403	1269	111	(+)PA1316	(+)PA1317(cyoA)	pant143(58/576)
rna0924	V	1432080	1432137	58	+	3100	-1.09	1419	1146	3100	2366	(+)PA1321(cyoE)	(+)PA1321(cyoE)
rna0925	III	1445760	1445976	217	+	141	0.42	141	123	85	113	(-)PA1333	(-)PA1334
rna0926	V	1448348	1448483	136	-	252	0.78	157	252	151	87	(-)PA1335	(-)PA1335
rna0927	V	1451763	1451835	73	-	239	-0.39	167	98	239	109	(-)PA1338(ggt)	(-)PA1338(ggt)
rna0928	V	1453471	1453583	113	-	399	1.74	399	180	141	32	(-)PA1339	(-)PA1339
rna0929	V	1455470	1455608	139	-	1858	-0.56	922	800	1858	679	(-)PA1341	(-)PA1341
rna0930	III	1472514	1472584	71	+	601	0.97	601	535	371	208	(+)PA1360	(-)PA1361
rna0931	V	1479280	1479381	102	-	423	2.29	423	384	95	70	(-)PA1366	(-)PA1366
rna0932	III	1479581	1479685	105	+	1780	-0.21	964	1169	1780	682	(-)PA1366	(-)PA1366
rna0933	V	1479629	1479732	104	-	1023	-0.7	401	419	306	1023	(-)PA1366	(-)PA1366
rna0934	I	1479917	1480066	150	+	25833	-0.47	9129	9812	25833	456	(-)PA1366	(-)PA1367	pant146(150/215)
rna0935	I	1479924	1480066	143	-	816	0.87	782	816	274	600	(-)PA1366	(-)PA1367	pant146(143/215)
rna0936	I	1485810	1485954	145	+	1527	-1.39	334	294	1527	116	(+)PA1370	(-)PA1371	pant148(56/102);(>58)pant149
rna0937	II3	1486038	1486292	255	-	651	0.86	651	593	376	309	(+)PA1370	(-)PA1371	pant149(228/254)
rna0938	I	1486127	1486181	55	+	1417	-5.7	20	29	1417	1139	(+)PA1370	(-)PA1371	pant149(55/254)
rna0939	V	1486938	1487035	98	-	398	1.3	323	398	232	61	(-)PA1371	(-)PA1372
rna0940	V	1488650	1488724	75	-	589	1.41	589	583	303	138	(-)PA1372	(-)PA1372
rna0941	I	1489165	1489265	101	-	1698	1.87	864	1698	426	275	(-)PA1372	(-)PA1373(fabF2)	pant150(101/199)
rna0942	I	1489217	1489317	101	+	666	-0.68	347	416	666	556	(-)PA1372	(-)PA1373(fabF2)	pant150(101/199)
rna0943	V	1495310	1495417	108	+	528	0.52	422	388	528	35	(+)PA1377	(+)PA1377
rna0944	III	1499595	1499748	154	-	613	1.82	613	580	207	131	(+)PA1382	(+)PA1382
rna0945	III	1500450	1500668	219	-	540	1.55	540	433	149	183	(+)PA1382	(+)PA1382
rna0946	III	1506274	1506384	111	-	544	1.62	455	544	270	55	(+)PA1386	(+)PA1386
rna0947	V	1506357	1506518	162	+	239	0.15	137	191	239	56	(+)PA1386	(+)PA1386
rna0948	III	1508055	1508135	81	-	202	-0.19	156	101	92	202	(+)PA1387	(+)PA1387
rna0949	V	1527395	1527479	85	+	1433	-1.89	263	158	1433	130	(+)PA1405	(+)PA1405
rna0950	V	1530261	1530422	162	-	525	0.93	525	502	282	258	(-)PA1407	(-)PA1407
rna0951	III	1538668	1539017	350	+	8258	1.32	7292	8258	2841	3405	(+)PA1413	(-)PA1415	SPA0124[V](333/401)
rna0952	III	1548183	1548261	79	-	196	0.31	127	149	196	27	(+)PA1422(gbuR)	(+)PA1422(gbuR)
rna0953	V	1556929	1557143	215	+	459	0.67	459	294	399	73	(+)PA1429	(+)PA1429
rna0954	V	1557223	1557421	199	+	206	0.56	206	125	113	112	(+)PA1429	(+)PA1429
rna0955	III	1558809	1559036	228	-	2070	2.61	1952	2070	341	316	(+)PA1430(lasR)	(-)PA1431(rsaL)	SPA0166[III](121/301)
rna0956	III	1559046	1559171	126	+	5979	-4.96	185	166	5979	4969	(-)PA1431(rsaL)	(+)PA1432(lasI)
rna0957	III	1559838	1559977	140	+	483	0.29	400	456	483	216	(+)PA1432(lasI)	(-)PA1433
rna0958	V	1562269	1562359	91	-	489	0.08	489	369	453	361	(-)PA1434	(-)PA1434
rna0959	V	1569853	1569953	101	-	188	1.47	165	188	97	30	(-)PA1440	(-)PA1440
rna0960	V	1570986	1571220	235	+	228	1.61	228	184	69	66	(+)PA1441	(+)PA1441
rna0961	V	1571352	1571478	127	+	682	1.88	623	682	226	128	(+)PA1441	(+)PA1441
rna0962	I	1571874	1571964	91	+	848	0.58	848	828	632	487	(+)PA1441	(+)PA1442
rna0963	V	1574974	1575044	71	+	256	1.03	256	173	172	38	(+)PA1446(fliP)	(+)PA1446(fliP)
rna0964	V	1576356	1576507	152	+	3125	-0.33	1278	1273	3125	91	(+)PA1449(flhB)	(+)PA1449(flhB)
rna0965	II5	1577512	1577567	56	+	391	0.54	367	391	301	219	(+)PA1449(flhB)	(+)PA1450
rna0966	II5	1580270	1580338	69	+	405	0.74	405	399	285	195	(+)PA1451	(+)PA1452(flhA)
rna0967	V	1581212	1581389	178	+	343	0.22	315	323	343	203	(+)PA1452(flhA)	(+)PA1452(flhA)
rna0968	V	1582112	1582365	254	+	1182	2.45	1182	646	184	150	(+)PA1452(flhA)	(+)PA1452(flhA)
rna0969	V	1583965	1584210	246	+	1018	0.32	1018	929	949	613	(+)PA1454(fleN)	(+)PA1454(fleN)
rna0970	V	1584582	1584825	244	+	826	0.62	708	826	616	383	(+)PA1454(fleN)	(+)PA1455(fliA)
rna0971	V	1586144	1586200	57	+	493	1.16	493	261	228	110	(+)PA1457(cheZ)	(+)PA1457(cheZ)
rna0972	V	1586539	1586722	184	+	295	1.24	295	259	92	142	(+)PA1457(cheZ)	(+)PA1457(cheZ)
rna0973	V	1587513	1587613	101	+	900	2.39	900	604	136	151	(+)PA1458	(+)PA1458
rna0974	V	1588160	1588625	466	+	709	0.89	709	643	366	363	(+)PA1458	(+)PA1458
rna0975	V	1588947	1589250	304	+	327	1.36	327	292	120	121	(+)PA1458	(+)PA1458
rna0976	V	1590040	1590288	249	+	361	1.29	361	295	173	96	(+)PA1459	(+)PA1459
rna0977	V	1591407	1591589	183	+	199	1.51	135	199	73	44	(+)PA1461(motD)	(+)PA1461(motD)
rna0978	V	1591936	1592027	92	+	618	1.44	618	373	182	184	(+)PA1461(motD)	(+)PA1461(motD)
rna0979	V	1592410	1592505	96	+	680	1.39	552	680	296	175	(+)PA1462	(+)PA1462
rna0980	V	1592775	1592995	221	+	3542	1.91	2176	3542	1005	520	(+)PA1462	(+)PA1462
rna0981	V	1593174	1593646	473	+	515	1.38	484	515	178	205	(+)PA1463	(+)PA1463
rna0982	V	1593661	1593762	102	+	758	2.32	758	706	136	158	(+)PA1463	(+)PA1463
rna0983	V	1593819	1593939	121	+	978	2.51	978	722	168	131	(+)PA1463	(+)PA1463
rna0984	V	1593956	1594035	80	+	2098	1.21	2098	1586	883	704	(+)PA1463	(+)PA1463
rna0985	V	1595860	1595931	72	+	436	1.04	436	426	193	225	(+)PA1467	(+)PA1467
rna0986	V	1599778	1599861	84	-	191	1.29	146	191	110	28	(-)PA1472	(-)PA1472
rna0987	V	1600487	1600592	106	-	632	2.2	621	632	107	166	(-)PA1474	(-)PA1474
rna0988	V	1600756	1600928	173	-	1005	2.21	997	1005	229	205	(-)PA1474	(-)PA1474
rna0989	V	1601163	1601280	118	-	1782	3.05	1617	1782	370	41	(-)PA1474	(-)PA1474
rna0990	V	1602463	1602571	109	+	952	-1.1	186	310	111	952	(+)PA1475(ccmA)	(+)PA1475(ccmA)
rna0991	V	1602588	1602658	71	+	1449	-3.11	137	80	420	1449	(+)PA1475(ccmA)	(+)PA1475(ccmA)
rna0992	V	1603182	1603445	264	+	990	2.23	893	990	216	185	(+)PA1476(ccmB)	(+)PA1476(ccmB)
rna0993	V	1603677	1603822	146	+	536	1.28	513	536	218	214	(+)PA1477(ccmC)	(+)PA1477(ccmC)
rna0994	V	1603847	1604055	209	+	843	1.58	796	843	368	180	(+)PA1477(ccmC)	(+)PA1477(ccmC)
rna0995	V	1604400	1604598	199	+	959	-0.56	369	444	959	240	(+)PA1477(ccmC)	(+)PA1478(ccmC),(+)PA1479(ccmE)
rna0996	V	1605654	1605945	292	+	275	0.71	275	153	196	66	(+)PA1480(ccmF)	(+)PA1480(ccmF)
rna0997	V	1606214	1606386	173	+	605	-0.42	241	318	142	605	(+)PA1480(ccmF)	(+)PA1480(ccmF)
rna0998	V	1620618	1620740	123	-	594	2.03	594	548	174	106	(-)PA1493(cysP)	(-)PA1493(cysP)
rna0999	V	1620748	1620838	91	-	378	1.41	368	378	112	168	(-)PA1493(cysP)	(-)PA1493(cysP)
rna1000	V	1620910	1621100	191	-	486	1.89	486	379	133	101	(-)PA1493(cysP)	(-)PA1493(cysP)
rna1001	II5	1634654	1634724	71	+	780	1.45	423	780	251	189	(-)PA1504	(+)PA1505(moaA2)
rna1002	V	1634860	1635199	340	+	330	1.08	330	285	132	159	(+)PA1505(moaA2)	(+)PA1505(moaA2)
rna1003	V	1635291	1635468	178	+	498	1.79	498	480	119	163	(+)PA1505(moaA2)	(+)PA1505(moaA2)
rna1004	V	1635945	1636045	101	+	392	1.03	223	392	210	91	(+)PA1506	(+)PA1506
rna1005	III	1636252	1636333	82	+	701	-1	207	179	701	70	(+)PA1506	(-)PA1507
rna1006	III	1640773	1640938	166	+	859	2	859	681	177	207	(-)PA1510	(-)PA1510
rna1007	I	1644850	1644940	91	+	147	0.32	126	147	109	110	(-)PA1512(hcpA)	(-)PA1513	pant157(91/321)
rna1008	II5	1649902	1649953	52	+	504	-0.74	130	192	504	34	(-)PA1517	(+)PA1518
rna1009	III	1654791	1654926	136	+	483	2.08	361	483	146	54	(-)PA1522	(-)PA1522
rna1010	V	1660886	1660953	68	+	477	1.36	477	365	220	107	(+)PA1526	(+)PA1526
rna1011	V	1661425	1661601	177	+	293	1.45	293	255	147	54	(+)PA1527	(+)PA1527
rna1012	V	1662071	1662213	143	+	440	1.84	361	440	106	117	(+)PA1527	(+)PA1527
rna1013	V	1662631	1662693	63	+	261	0.57	261	248	171	172	(+)PA1527	(+)PA1527
rna1014	V	1662706	1662989	284	+	506	1.67	433	506	113	183	(+)PA1527	(+)PA1527
rna1015	V	1663171	1663353	183	+	305	1.09	305	166	144	78	(+)PA1527	(+)PA1527
rna1016	V	1664435	1664686	252	+	368	1.29	312	368	121	157	(+)PA1527	(+)PA1527
rna1017	V	1666703	1666805	103	+	409	-0.63	213	232	279	409	(+)PA1529(lig)	(+)PA1529(lig)
rna1018	V	1667409	1667514	106	+	440	0.38	440	432	345	326	(+)PA1529(lig)	(+)PA1529(lig)
rna1019	V	1668234	1668323	90	+	664	-0.35	375	342	664	252	(+)PA1529(lig)	(+)PA1529(lig)
rna1020	V	1668653	1668817	165	+	305	0.9	305	224	166	118	(+)PA1530	(+)PA1530	(>28)Bacteria_large_SRP SPA0075[I](18/401)
rna1021	III	1668919	1669071	153	+	12718	1.49	7313	12718	4166	2959	(+)PA1530.1(ffs)	(+)PA1530.1(ffs)	Bacteria_small_SRP(97/97),ffs(114/114),FR000344(98/98),Bacteria_large_SRP(147/221) SPA0075[I](153/401)
rna1022	III	1668946	1669143	198	-	307	-0.09	219	262	205	307	(+)PA1530.1(ffs)	(+)PA1530.1(ffs),(-)PA1531(ffs)	ffs(103/114),Bacteria_small_SRP(94/97),FR000344(95/98),Bacteria_large_SRP(120/221) SPA0075[I](198/401)
rna1023	V	1671292	1671540	249	+	313	-0.07	205	185	313	95	(+)PA1532(dnaX)	(+)PA1532(dnaX)
rna1024	V	1671757	1671979	223	+	501	1.09	501	254	180	175	(+)PA1532(dnaX)	(+)PA1532(dnaX)
rna1025	V	1672132	1672225	94	+	2488	2.65	2064	2488	643	84	(+)PA1533	(+)PA1533
rna1026	V	1672793	1672856	64	+	182	0.43	149	163	182	50	(+)PA1534(recR)	(+)PA1534(recR)
rna1027	V	1677566	1677653	88	+	412	1.64	310	412	91	140	(+)PA1539	(+)PA1539
rna1028	III	1678071	1678128	58	-	394	-1.07	90	137	81	394	(+)PA1539	(+)PA1539
rna1029	I	1680233	1680284	52	-	278	1.76	278	269	102	59	(-)PA1542	(-)PA1543(apt)
rna1030	I	1680329	1680388	60	-	724	2.76	724	661	82	123	(-)PA1542	(-)PA1543(apt)
rna1031	V	1681463	1681580	118	-	623	0.76	590	623	339	377	(-)PA1544(anr)	(-)PA1544(anr)
rna1032	III	1682303	1682583	281	+	222	0.35	222	177	210	102	(+)PA1545	(-)PA1546(hemN)
rna1033	V	1682660	1682903	244	-	437	1.94	437	386	120	94	(-)PA1546(hemN)	(-)PA1546(hemN)
rna1034	V	1683231	1683544	314	-	677	1.78	677	436	169	155	(-)PA1546(hemN)	(-)PA1546(hemN)
rna1035	III	1683615	1683749	135	+	922	-3.48	70	81	922	768	(-)PA1546(hemN)	(-)PA1546(hemN)
rna1036	V	1684218	1684382	165	-	259	2.26	259	233	66	37	(-)PA1547	(-)PA1547
rna1037	V	1684635	1684842	208	-	471	2.39	471	328	114	38	(-)PA1547	(-)PA1548
rna1038	V	1684963	1685160	198	-	1153	2.49	1143	1153	139	271	(-)PA1548,(-)PA1549	(-)PA1549
rna1039	V	1685235	1685353	119	-	269	3.14	269	226	47	9	(-)PA1549	(-)PA1549
rna1040	V	1685511	1685726	216	-	206	1.38	206	195	117	37	(-)PA1549	(-)PA1549
rna1041	V	1686108	1686265	158	-	394	2.75	355	394	69	42	(-)PA1549	(-)PA1549
rna1042	V	1686518	1686690	173	-	317	2.81	260	317	37	45	(-)PA1549	(-)PA1549
rna1043	V	1687447	1687609	163	-	655	3.1	627	655	74	76	(-)PA1550	(-)PA1550
rna1044	V	1687944	1688222	279	-	398	2.21	398	265	83	60	(-)PA1551	(-)PA1551
rna1045	V	1688326	1688561	236	-	471	0.26	321	278	471	30	(-)PA1551	(-)PA1551
rna1046	III	1688811	1688907	97	+	676	-3.76	25	35	136	676	(-)PA1551	(-)PA1551
rna1047	II5	1689360	1689431	72	-	1047	1.52	832	1047	359	296	(-)PA1551	(-)PA1552(ccoP1)
rna1048	V	1690258	1690480	223	-	460	1.09	457	460	287	145	(-)PA1552(ccoP1)	(-)PA1552(ccoP1)
rna1049	V	1690910	1691087	178	-	390	-0.31	280	279	390	305	(-)PA1553(ccoO1)	(-)PA1553(ccoO1)
rna1050	V	1692410	1692483	74	-	597	1.09	597	515	255	269	(-)PA1554(ccoN1)	(-)PA1554(ccoN1)
rna1051	V	1693269	1693578	310	-	559	3.47	559	338	51	30	(-)PA1555(ccoP2)	(-)PA1555(ccoP2)
rna1052	V	1695197	1695291	95	-	525	2.76	525	309	51	72	(-)PA1557(ccoN2)	(-)PA1557(ccoN2)
rna1053	V	1696005	1696240	236	-	943	1.72	943	788	263	261	(-)PA1557(ccoN2)	(-)PA1557(ccoN2)
rna1054	II5	1696307	1696366	60	-	247	0.35	247	176	237	95	(-)PA1557(ccoN2)	(+)PA1558
rna1055	V	1697514	1697678	165	+	313	0.24	211	211	313	44	(+)PA1559	(+)PA1559
rna1056	V	1697881	1697987	107	+	980	1.3	980	733	406	288	(+)PA1559	(+)PA1559
rna1057	III	1698209	1698553	345	+	300	0.45	271	300	282	137	(+)PA1559	(-)PA1561(aer)
rna1058	V	1698427	1698603	177	-	311	1.51	311	288	176	35	(-)PA1561(aer)	(-)PA1561(aer)
rna1059	III	1698672	1698829	158	+	366	1.41	342	366	177	89	(-)PA1561(aer)	(-)PA1561(aer)
rna1060	V	1698797	1699151	355	-	584	2.75	584	378	92	51	(-)PA1561(aer)	(-)PA1561(aer)
rna1061	V	1699492	1699743	252	-	746	1.8	746	517	185	178	(-)PA1561(aer)	(-)PA1561(aer)
rna1062	V	1699783	1699840	58	-	376	1.4	376	374	175	109	(-)PA1561(aer)	(-)PA1561(aer)
rna1063	V	1701922	1702022	101	-	185	0.29	91	185	97	128	(-)PA1562(acnA)	(-)PA1562(acnA)
rna1064	V	1702300	1702404	105	-	436	2.34	429	436	111	60	(-)PA1562(acnA)	(-)PA1562(acnA)
rna1065	II5	1703071	1703301	231	-	1755	3.53	1431	1755	177	99	(-)PA1562(acnA)	(+)PA1563	pant159(178/178) SPA0150[II](153/201)
rna1066	V	1703978	1704044	67	+	585	1.93	294	585	139	91	(+)PA1563	(+)PA1563
rna1067	III	1717029	1717082	54	+	287	-0.38	166	131	287	99	(-)PA1577	(+)PA1578
rna1068	III	1719048	1719103	56	+	3071	-4.65	83	150	3071	2773	(+)PA1579	(-)PA1580(gltA)
rna1069	II3	1719058	1719126	69	-	2251	-0.22	1999	1860	2248	2251	(+)PA1579	(-)PA1580(gltA)
rna1070	V	1719570	1719648	79	-	162	0.59	130	162	144	50	(-)PA1580(gltA)	(-)PA1580(gltA)
rna1071	V	1719784	1719855	72	-	1783	-0.61	928	1058	1783	1248	(-)PA1580(gltA)	(-)PA1580(gltA)
rna1072	III	1719789	1719855	67	+	1895	-5.32	25	57	1895	1372	(-)PA1580(gltA)	(-)PA1580(gltA)
rna1073	I	1720476	1720541	66	+	186	0.31	142	148	186	48	(-)PA1580(gltA)	(+)PA1581(sdhC)	(>68)SPA0137[I]
rna1074	V	1721639	1721805	167	+	677	1.48	556	677	225	217	(+)PA1583(sdhA)	(+)PA1583(sdhA)
rna1075	V	1721835	1722274	440	+	719	0.22	510	696	719	316	(+)PA1583(sdhA)	(+)PA1583(sdhA)
rna1076	V	1722317	1722501	185	+	362	0.7	362	296	259	145	(+)PA1583(sdhA)	(+)PA1583(sdhA)
rna1077	V	1722508	1722824	317	+	1067	0.65	1067	1038	799	541	(+)PA1583(sdhA)	(+)PA1583(sdhA)
rna1078	V	1722888	1722950	63	+	1176	2.73	1176	821	53	247	(+)PA1583(sdhA)	(+)PA1583(sdhA)
rna1079	V	1722987	1723119	133	+	259	0.84	258	259	165	123	(+)PA1583(sdhA)	(+)PA1583(sdhA)
rna1080	V	1723329	1723600	272	+	700	1.01	700	534	301	313	(+)PA1584(sdhB)	(+)PA1584(sdhB)
rna1081	V	1725998	1726347	350	+	382	0.47	382	346	204	323	(+)PA1585(sucA)	(+)PA1585(sucA)
rna1082	V	1727738	1728036	299	+	451	1.01	451	378	226	187	(+)PA1586(sucB)	(+)PA1586(sucB)
rna1083	III	1727923	1728026	104	-	599	2.51	565	599	127	78	(+)PA1586(sucB)	(+)PA1586(sucB)
rna1084	V	1728175	1728341	167	+	633	0.68	633	567	355	392	(+)PA1586(sucB)	(+)PA1586(sucB)
rna1085	III	1728576	1728679	104	-	898	1.99	898	807	193	235	(+)PA1587(lpdG)	(+)PA1587(lpdG)
rna1086	II3	1729854	1730148	295	+	744	0.62	521	744	424	400	(+)PA1587(lpdG)	(+)PA1588(sucC)	pant161(247/248),sucC(40/71)
rna1087	V	1730849	1731041	193	+	248	0.68	244	248	160	148	(+)PA1588(sucC)	(+)PA1588(sucC)
rna1088	V	1731103	1731349	247	+	240	0.62	231	240	128	178	(+)PA1588(sucC)	(+)PA1589(sucD)
rna1089	V	1732077	1732194	118	+	524	1.59	524	281	113	155	(+)PA1589(sucD)	(+)PA1589(sucD)	(>97)pant162
rna1090	III	1732228	1732311	84	-	1765	2.53	1765	1434	202	352	(+)PA1589(sucD)	(+)PA1590(braB)	pant162(21/100)
rna1091	II3	1732236	1732311	76	+	462	-1.11	225	145	337	462	(+)PA1589(sucD)	(+)PA1590(braB)	pant162(21/100)
rna1092	V	1733221	1733539	319	+	393	1.28	266	393	181	91	(+)PA1590(braB)	(+)PA1590(braB)
rna1093	V	1734274	1734363	90	+	352	-0.04	325	333	352	324	(+)PA1591	(+)PA1591
rna1094	III	1735026	1735096	71	+	4354	-7.15	33	23	4354	3572	(-)PA1592	(+)PA1593
rna1095	V	1737856	1738131	276	+	1161	-0.56	687	527	625	1161	(+)PA1596(htpG)	(+)PA1596(htpG)
rna1096	V	1738626	1739125	500	+	847	0.56	847	729	473	595	(+)PA1596(htpG)	(+)PA1596(htpG)
rna1097	V	1739213	1739402	190	+	705	-0.39	350	263	705	99	(+)PA1596(htpG)	(+)PA1596(htpG)
rna1098	V	1746288	1746482	195	-	278	1.07	217	278	141	94	(-)PA1603	(-)PA1603
rna1099	V	1746825	1746903	79	-	150	1.02	150	139	101	42	(-)PA1604	(-)PA1604
rna1100	V	1746915	1747029	115	-	467	-0.83	210	226	467	309	(-)PA1604	(-)PA1604
rna1101	V	1747317	1747436	120	-	958	1.22	958	938	345	467	(-)PA1604	(-)PA1604
rna1102	III	1747633	1747695	63	-	205	-0.22	138	114	205	89	(+)PA1605	(+)PA1605
rna1103	V	1749462	1749537	76	-	915	-0.44	565	467	915	489	(-)PA1607	(-)PA1607
rna1104	III	1749466	1749525	60	+	1047	-6.05	15	10	1047	610	(-)PA1607	(-)PA1607
rna1105	III	1751874	1751953	80	+	1318	-6.09	14	23	1318	1199	(-)PA1609(fabB)	(-)PA1609(fabB)
rna1106	V	1752543	1752758	216	-	388	1.34	388	204	126	108	(-)PA1609(fabB)	(-)PA1609(fabB)
rna1107	V	1753083	1753324	242	-	983	1.4	983	799	356	320	(-)PA1610(fabA)	(-)PA1610(fabA)
rna1108	III	1753137	1753243	107	+	730	-2.17	158	155	730	682	(-)PA1610(fabA)	(-)PA1610(fabA)
rna1109	III	1753412	1753596	185	+	2027	-3.75	114	114	1046	2027	(-)PA1610(fabA)	(-)PA1611
rna1110	V	1753818	1753969	152	-	638	2.25	638	631	78	189	(-)PA1611	(-)PA1611
rna1111	V	1755111	1755200	90	-	268	0.81	213	268	108	167	(-)PA1611	(-)PA1611
rna1112	V	1755673	1755781	109	-	618	2.76	618	485	83	80	(-)PA1612	(-)PA1612
rna1113	V	1759414	1759562	149	+	651	2.05	578	651	185	112	(+)PA1614(gpsA)	(+)PA1614(gpsA)
rna1114	V	1760128	1760339	212	+	170	0.6	159	170	102	115	(+)PA1616	(+)PA1616
rna1115	V	1763291	1763538	248	+	239	0.52	188	239	224	74	(+)PA1619	(+)PA1619
rna1116	V	1765630	1765723	94	+	134	0.63	134	126	116	52	(+)PA1622	(+)PA1622
rna1117	V	1766779	1766908	130	+	645	1.26	645	609	375	149	(+)PA1623	(+)PA1623
rna1118	III	1777589	1777737	149	-	488	1.41	488	374	161	164	(+)PA1633(kdpA)	(+)PA1633(kdpA)
rna1119	V	1785310	1785433	124	+	404	1.94	404	369	124	78	(+)PA1639	(+)PA1639
rna1120	II5	1786814	1786871	58	+	2234	-4.21	47	76	2234	47	(-)PA1640	(+)PA1641
rna1121	V	1788384	1788533	150	+	266	1.51	266	211	73	94	(+)PA1643(selD)	(+)PA1643(selD)
rna1122	V	1788817	1788957	141	+	613	-0.04	377	429	613	214	(+)PA1643(selD)	(+)PA1643(selD)
rna1123	V	1788990	1789130	141	+	199	-0.02	121	155	199	80	(+)PA1643(selD)	(+)PA1643(selD)
rna1124	V	1793942	1794106	165	-	235	0.77	235	175	187	53	(-)PA1647	(-)PA1647
rna1125	V	1797225	1797277	53	+	910	1.95	910	696	218	198	(+)PA1650	(+)PA1650
rna1126	V	1800997	1801079	83	+	344	0.18	344	252	235	291	(+)PA1654	(+)PA1654
rna1127	V	1801104	1801248	145	+	442	0.56	442	299	350	152	(+)PA1654	(+)PA1654
rna1128	III	1801786	1801835	50	-	204	0.64	146	204	158	66	(+)PA1654	(+)PA1655
rna1129	V	1801954	1802078	125	+	404	1.68	404	332	137	92	(+)PA1655	(+)PA1655
rna1130	I	1802495	1802680	186	+	351	0.95	351	261	170	146	(+)PA1655	(+)PA1656	pant165(186/259);(>70)pant166
rna1131	I	1802989	1803073	85	-	658	1.5	532	658	233	188	(+)PA1655	(+)PA1656	pant166(85/545)
rna1132	I	1803376	1803583	208	+	1270	0.22	1270	1155	1122	959	(+)PA1655	(+)PA1656	pant166(<82);pant167(204/225)
rna1133	V	1803835	1804232	398	+	680	2.28	680	660	132	144	(+)PA1656	(+)PA1656
rna1134	III	1811212	1811263	52	-	166	0.51	153	148	166	46	(+)PA1662	(+)PA1662
rna1135	V	1812153	1812264	112	+	428	0.51	272	350	428	8	(+)PA1662	(+)PA1662
rna1136	V	1823353	1823415	63	+	506	-0.34	241	279	506	153	(+)PA1671(stk1)	(+)PA1671(stk1)
rna1137	I	1824836	1824900	65	-	270	0.54	148	270	198	90	(-)PA1672	(+)PA1673	pant168(65/148)
rna1138	III	1825145	1825549	405	+	785	1.15	785	730	412	273	(+)PA1673	(-)PA1674(folE2)
rna1139	III	1825788	1826135	348	+	294	0.15	278	232	294	166	(-)PA1674(folE2)	(-)PA1675
rna1140	V	1828152	1828255	104	+	579	0.8	579	404	150	413	(+)PA1678	(+)PA1678
rna1141	V	1829317	1829569	253	-	298	1.02	280	298	83	203	(-)PA1679	(-)PA1679
rna1142	V	1831316	1831631	316	+	348	1.78	348	325	115	81	(+)PA1681(aroC)	(+)PA1681(aroC)
rna1143	V	1833735	1833825	91	+	620	-1.29	185	255	620	455	(+)PA1683	(+)PA1684
rna1144	V	1833880	1834118	239	+	400	1.51	400	313	113	137	(+)PA1684	(+)PA1684
rna1145	V	1834202	1834290	89	+	484	1.58	484	398	159	136	(+)PA1684	(+)PA1684
rna1146	III	1838101	1838246	146	-	1720	2.77	1242	1720	341	94	(+)PA1688	(+)PA1688
rna1147	V	1840082	1840163	82	+	180	1.27	137	180	85	46	(+)PA1689	(+)PA1689
rna1148	V	1851206	1851258	53	+	2705	-2.3	273	329	254	2705	(+)PA1703(pcrD)	(+)PA1703(pcrD)
rna1149	V	1857474	1857594	121	+	223	0.26	165	223	217	107	(+)PA1713(exsA)	(+)PA1713(exsA)
rna1150	II5	1858147	1858228	82	+	286	0.12	173	207	286	64	(+)PA1713(exsA)	(+)PA1714(exsD)
rna1151	V	1860001	1860064	64	+	342	0.63	342	221	261	102	(+)PA1716(pscC)	(+)PA1716(pscC)
rna1152	V	1861079	1861158	80	+	298	-0.37	151	140	78	298	(+)PA1716(pscC)	(+)PA1716(pscC)
rna1153	V	1872078	1872140	63	+	533	0.64	511	533	472	200	(+)PA1729	(+)PA1729
rna1154	I	1872305	1872369	65	+	3878	-2.68	391	525	1987	3878	(+)PA1729	(+)PA1730
rna1155	II5	1878932	1879007	76	+	497	1.59	497	416	198	106	(+)PA1735	(+)PA1736
rna1156	V	1880334	1880403	70	+	353	-0.68	123	117	353	32	(+)PA1737	(+)PA1737
rna1157	V	1882932	1883106	175	-	484	0.61	484	429	337	260	(-)PA1738	(-)PA1738
rna1158	V	1884198	1884257	60	+	392	0.34	317	283	392	83	(+)PA1739	(+)PA1739
rna1159	II5	1886041	1886113	73	-	454	1.72	454	365	139	110	(-)PA1741	(+)PA1742	pant170(72/73)
rna1160	V	1886557	1886758	202	+	1264	1.96	1264	1059	232	364	(+)PA1742	(+)PA1742
rna1161	III	1886850	1887060	211	+	439	1.61	439	435	108	179	(+)PA1742	(-)PA1743
rna1162	V	1887117	1887217	101	-	450	0.27	450	365	233	443	(-)PA1743	(-)PA1743
rna1163	V	1890204	1890391	188	+	1137	1.73	1137	1009	348	298	(+)PA1749	(+)PA1749
rna1164	V	1891488	1891545	58	-	478	-0.15	261	225	478	62	(-)PA1750	(-)PA1750
rna1165	I	1892050	1892099	50	+	844	0.63	844	663	629	345	(-)PA1750	(+)PA1751
rna1166	V	1892972	1893095	124	+	308	1.03	244	308	157	113	(+)PA1752	(+)PA1752
rna1167	V	1894320	1894479	160	+	443	1.61	443	325	176	76	(+)PA1754(cysB)	(+)PA1754(cysB)
rna1168	III	1896904	1896974	71	-	446	1.16	347	446	190	164	(+)PA1757(thrH)	(+)PA1757(thrH)
rna1169	V	1897358	1897451	94	-	199	0.33	140	172	199	50	(-)PA1758(pabB)	(-)PA1758(pabB)
rna1170	V	1898230	1898307	78	-	538	0.32	538	536	398	463	(-)PA1758(pabB)	(-)PA1758(pabB)
rna1171	III	1898805	1898973	169	-	977	1.41	977	567	367	216	(-)PA1758(pabB)	(+)PA1759
rna1172	V	1898886	1898936	51	+	1005	-4.36	35	45	1005	634	(+)PA1759	(+)PA1759
rna1173	V	1898955	1899068	114	+	487	0.09	452	405	487	320	(+)PA1759	(+)PA1759
rna1174	V	1899310	1899457	148	+	153	0.46	153	127	130	74	(+)PA1759	(+)PA1759
rna1175	III	1899716	1899786	71	-	369	-0.05	164	225	369	35	(+)PA1759	(+)PA1759
rna1176	V	1900136	1900225	90	+	422	0.8	301	422	264	152	(+)PA1759	(+)PA1759
rna1177	V	1901379	1901443	65	+	1096	1.11	1096	945	559	384	(+)PA1759	(+)PA1759
rna1178	II5	1904314	1904449	136	+	1760	2.32	1407	1760	362	273	(+)PA1760	(+)PA1761	pant171(105/105)
rna1179	V	1909883	1909956	74	-	535	1.94	535	346	94	136	(-)PA1766	(-)PA1766
rna1180	III	1911960	1912094	135	+	306	0.3	306	252	229	224	(-)PA1767	(-)PA1767
rna1181	III	1912124	1912207	84	+	349	0.11	314	349	298	317	(-)PA1767	(-)PA1767
rna1182	II5	1912737	1912901	165	-	784	2.5	784	639	75	176	(-)PA1768	(-)PA1769
rna1183	III	1912994	1913047	54	+	258	-0.56	100	130	258	81	(-)PA1768	(-)PA1769
rna1184	III	1913369	1913595	227	+	269	-0.49	200	170	269	251	(-)PA1769	(-)PA1769
rna1185	V	1913437	1913509	73	-	353	1.09	353	317	189	126	(-)PA1769	(-)PA1769
rna1186	III	1913723	1914060	338	+	736	0	545	736	688	593	(-)PA1769	(+)PA1770(ppsA)
rna1187	V	1914924	1915099	176	+	275	0.04	253	235	275	200	(+)PA1770(ppsA)	(+)PA1770(ppsA)
rna1188	V	1915125	1915290	166	+	1527	0.05	1115	1216	1527	722	(+)PA1770(ppsA)	(+)PA1770(ppsA)
rna1189	V	1915771	1915889	119	+	278	0.66	278	189	183	112	(+)PA1770(ppsA)	(+)PA1770(ppsA)
rna1190	III	1916065	1916172	108	-	1172	1.62	650	1172	376	216	(+)PA1770(ppsA)	(+)PA1770(ppsA)
rna1191	V	1916247	1916347	101	+	1978	0.73	1978	1810	1081	1197	(+)PA1770(ppsA)	(+)PA1770(ppsA)
rna1192	II3	1917490	1917546	57	+	511	0.06	511	399	486	387	(+)PA1771(estX)	(+)PA1772
rna1193	V	1919114	1919231	118	+	838	1.56	750	838	345	193	(+)PA1773(cmaX)	(+)PA1773(cmaX)
rna1194	V	1919724	1919846	123	+	540	1.47	540	491	265	107	(+)PA1775(cmpX)	(+)PA1775(cmpX)
rna1195	V	1920083	1920282	200	+	906	1.54	906	806	294	295	(+)PA1775(cmpX)	(+)PA1775(cmpX)
rna1196	I	1928658	1928763	106	-	549	2.28	518	549	182	38	(-)PA1781(nirB)	(-)PA1782
rna1197	V	1935770	1935964	195	-	325	0.65	325	245	181	182	(-)PA1787(acnB)	(-)PA1787(acnB)
rna1198	V	1936029	1936250	222	-	314	0.73	314	293	141	224	(-)PA1787(acnB)	(-)PA1787(acnB)
rna1199	V	1936433	1936683	251	-	855	0.27	796	741	855	421	(-)PA1787(acnB)	(-)PA1787(acnB)
rna1200	III	1936547	1936660	114	+	814	-5.3	19	14	487	814	(-)PA1787(acnB)	(-)PA1787(acnB)
rna1201	III	1937662	1937860	199	+	2697	-3.58	200	208	2187	2697	(-)PA1787(acnB)	(+)PA1788
rna1202	I	1937867	1937975	109	+	7061	-5.43	147	174	6821	7061	(-)PA1787(acnB)	(+)PA1788
rna1203	III	1938385	1938839	455	-	673	1.97	646	673	188	149	(+)PA1788	(-)PA1789
rna1204	V	1938971	1939097	127	-	409	1.47	401	409	159	133	(-)PA1789	(-)PA1789
rna1205	V	1941733	1941853	121	-	157	1.41	157	156	94	24	(-)PA1792	(-)PA1792
rna1206	V	1942044	1942147	104	-	171	0.58	171	131	169	33	(-)PA1792	(-)PA1792
rna1207	V	1942549	1942627	79	-	390	2.39	266	390	97	28	(-)PA1793(ppiB)	(-)PA1793(ppiB)
rna1208	V	1944966	1945112	147	+	567	0.68	388	567	338	257	(+)PA1795(cysS)	(+)PA1795(cysS)
rna1209	V	1945148	1945425	278	+	363	0.21	335	302	363	189	(+)PA1795(cysS)	(+)PA1795(cysS)
rna1210	V	1945623	1946034	412	+	1870	1.53	1870	1625	377	837	(+)PA1795(cysS)	(+)PA1795(cysS)
rna1211	V	1946436	1946595	160	-	432	1.53	319	432	140	120	(-)PA1796(folD)	(-)PA1796(folD)
rna1212	I	1948262	1948395	134	-	944	1.71	944	833	266	276	(+)PA1797a	(-)PA1797	pant173(134/157)
rna1213	V	1948681	1948778	98	-	306	1.01	306	244	185	89	(-)PA1797	(-)PA1797
rna1214	V	1952804	1953072	269	+	296	-1.35	97	79	154	296	(+)PA1800(tig)	(+)PA1800(tig)
rna1215	III	1952966	1953074	109	-	460	0.49	460	337	301	267	(+)PA1800(tig)	(+)PA1800(tig)
rna1216	V	1953114	1953501	388	+	624	0.53	624	561	326	492	(+)PA1800(tig)	(+)PA1800(tig)
rna1217	V	1953533	1953725	193	+	281	0.36	281	216	174	212	(+)PA1800(tig)	(+)PA1800(tig)
rna1218	V	1953749	1953841	93	+	514	1.49	514	233	126	140	(+)PA1800(tig)	(+)PA1800(tig)
rna1219	III	1956093	1956164	72	-	996	1.54	996	567	356	181	(+)PA1802(clpX)	(+)PA1803(lon)
rna1220	V	1956638	1956821	184	+	1002	1.92	912	1002	197	308	(+)PA1803(lon)	(+)PA1803(lon)
rna1221	V	1957236	1957308	73	+	209	0.23	163	166	209	72	(+)PA1803(lon)	(+)PA1803(lon)
rna1222	V	1957319	1957556	238	+	598	1.02	598	442	284	228	(+)PA1803(lon)	(+)PA1803(lon)
rna1223	V	1957576	1957889	314	+	357	1.71	357	296	104	95	(+)PA1803(lon)	(+)PA1803(lon)
rna1224	V	1957942	1958369	428	+	384	1.81	384	275	102	86	(+)PA1803(lon)	(+)PA1803(lon)
rna1225	III	1958640	1958834	195	-	284	-0.38	153	167	284	132	(+)PA1803(lon)	(+)PA1804(hupB)
rna1226	V	1960059	1960271	213	+	369	0.23	306	319	369	164	(+)PA1805(ppiD)	(+)PA1805(ppiD)
rna1227	V	1960337	1960494	158	+	666	0.71	504	666	497	218	(+)PA1805(ppiD)	(+)PA1805(ppiD)
rna1228	V	1960631	1960721	91	+	191	0.37	191	115	134	102	(+)PA1805(ppiD)	(+)PA1805(ppiD)
rna1229	V	1961758	1961812	55	-	322	1.97	322	254	115	32	(-)PA1806(fabI)	(-)PA1806(fabI)
rna1230	V	1965243	1965467	225	-	456	2.6	456	273	78	42	(-)PA1809	(-)PA1809
rna1231	III	1965297	1965348	52	+	3403	-5.23	45	47	53	3403	(-)PA1809	(-)PA1809
rna1232	III	1965709	1965779	71	+	2481	-4.13	87	66	190	2481	(-)PA1809	(-)PA1810
rna1233	III	1966296	1966380	85	+	133	0.63	105	133	111	43	(-)PA1810	(-)PA1810
rna1234	V	1966680	1966851	172	-	526	2.45	526	476	106	78	(-)PA1810	(-)PA1810
rna1235	V	1967115	1967195	81	-	539	-0.67	223	140	539	40	(-)PA1810	(-)PA1810
rna1236	V	1968112	1968308	197	-	271	-0.08	125	171	271	41	(-)PA1811	(-)PA1811
rna1237	V	1969019	1969177	159	-	395	1.92	395	205	89	70	(-)PA1811	(-)PA1811
rna1238	V	1969815	1969941	127	-	1635	1.96	1635	1148	188	527	(-)PA1812(mltD)	(-)PA1812(mltD)
rna1239	V	1972334	1972446	113	+	666	0.43	666	531	578	308	(+)PA1814	(+)PA1814
rna1240	V	1972588	1972934	347	+	1034	1.51	1015	1034	315	404	(+)PA1814	(+)PA1814
rna1241	V	1973967	1974050	84	+	857	3.81	279	857	40	41	(+)PA1816(dnaQ)	(+)PA1816(dnaQ)
rna1242	V	1974473	1974577	105	-	282	1.07	282	163	172	40	(-)PA1817	(-)PA1817
rna1243	V	1975918	1975969	52	+	323	0.61	274	271	323	34	(+)PA1818(ldcA)	(+)PA1818(ldcA)
rna1244	V	1976145	1976384	240	+	246	-0.45	113	106	246	53	(+)PA1818(ldcA)	(+)PA1818(ldcA)
rna1245	V	1977345	1977580	236	+	353	1.51	353	291	129	97	(+)PA1819	(+)PA1819
rna1246	III	1978196	1978291	96	-	1484	1.06	1484	1016	692	504	(+)PA1819	(+)PA1819
rna1247	V	1978196	1978363	168	+	848	1.06	848	580	395	288	(+)PA1819	(+)PA1819
rna1248	V	1978933	1979061	129	-	526	1.41	505	526	208	179	(-)PA1820(nhaB)	(-)PA1820(nhaB)
rna1249	V	1981073	1981289	217	+	564	1.01	564	428	209	282	(+)PA1822(fimL)	(+)PA1822(fimL)
rna1250	V	1982050	1982192	143	+	416	0.47	395	416	229	358	(+)PA1822(fimL)	(+)PA1822(fimL)
rna1251	V	1982214	1982539	326	+	414	0.36	414	392	291	335	(+)PA1822(fimL)	(+)PA1822(fimL)
rna1252	V	1982594	1982774	181	+	504	0.43	504	462	399	319	(+)PA1822(fimL)	(+)PA1823(fimL)
rna1253	III	1985130	1985212	83	+	352	0.23	287	275	352	128	(-)PA1826	(-)PA1826
rna1254	III	1988989	1989089	101	+	360	0.58	331	360	335	128	(-)PA1829	(-)PA1830	pant174(99/135)
rna1255	V	1989150	1989348	199	-	791	2.37	791	643	156	122	(-)PA1830	(-)PA1830	pant174(<63)
rna1256	III	1989466	1989559	94	+	6217	1.71	5746	6217	1794	1852	(-)PA1830	(-)PA1831
rna1257	V	1990445	1990544	100	+	1345	0.91	1237	1345	520	852	(+)PA1832	(+)PA1832
rna1258	V	1991064	1991325	262	+	13918	1.56	13918	11858	3653	5106	(+)PA1832	(+)PA1832
rna1259	V	1991334	1991439	106	+	1874	0.98	1874	1707	884	926	(+)PA1832	(+)PA1832
rna1260	V	1991710	1991802	93	+	450	1.01	450	378	176	234	(+)PA1833	(+)PA1833
rna1261	V	1992201	1992337	137	+	274	1.11	274	267	143	108	(+)PA1833	(+)PA1833
rna1262	V	1994946	1995064	119	-	685	-0.69	367	418	685	580	(-)PA1837	(-)PA1837
rna1263	III	1994947	1995002	56	+	1378	-8.48	3	4	1378	1128	(-)PA1837	(-)PA1837
rna1264	V	1995596	1995681	86	-	761	-0.69	499	436	750	761	(-)PA1838(cysI)	(-)PA1838(cysI)
rna1265	III	1995620	1995681	62	+	1021	-6.79	10	8	973	1021	(-)PA1838(cysI)	(-)PA1838(cysI)
rna1266	V	2002750	2002929	180	-	1856	1.48	1856	1620	275	967	(-)PA1843(metH)	(-)PA1843(metH)
rna1267	III	2002754	2002902	149	+	1164	-4.39	35	33	257	1164	(-)PA1843(metH)	(-)PA1843(metH)
rna1268	V	2002950	2003117	168	-	209	1.69	209	169	60	57	(-)PA1843(metH)	(-)PA1843(metH)
rna1269	V	2004202	2004316	115	-	171	0.68	171	118	128	53	(-)PA1844	(-)PA1844
rna1270	I	2005041	2005107	67	-	511	2.44	511	371	85	77	(-)PA1845	(+)PA1846(cti)	pant175(67/101)
rna1271	V	2006381	2006503	123	+	829	0.58	829	768	802	268	(+)PA1846(cti)	(+)PA1846(cti)
rna1272	V	2007025	2007132	108	+	154	0.98	154	145	71	81	(+)PA1846(cti)	(+)PA1846(cti)
rna1273	V	2007266	2007391	126	+	486	-0.3	359	405	486	455	(+)PA1846(cti)	(+)PA1846(cti)
rna1274	V	2007779	2007994	216	+	641	2.05	641	593	183	114	(+)PA1847	(+)PA1847
rna1275	V	2008007	2008138	132	+	1628	4.45	1628	1522	53	91	(+)PA1847	(+)PA1847
rna1276	III	2012206	2012605	400	-	1783	2.93	1738	1783	217	245	(+)PA1851	(+)PA1853	(>46)pant176
rna1277	III	2012208	2012506	299	+	825	0.02	825	494	680	625	(+)PA1851	(-)PA1852
rna1278	I	2012679	2012765	87	+	965	0.73	764	965	537	506	(-)PA1852	(+)PA1853	pant176(87/120)
rna1279	V	2013341	2013424	84	+	590	0.69	590	479	188	476	(+)PA1853	(+)PA1853
rna1280	III	2016822	2016926	105	+	215	-0.46	114	97	215	75	(-)PA1856	(-)PA1857	pant177(103/112)
rna1281	V	2022210	2022320	111	-	331	-1.2	50	118	55	331	(-)PA1862(modB)	(-)PA1862(modB)
rna1282	V	2024402	2024494	93	+	358	0.9	358	203	214	86	(+)PA1865	(+)PA1865
rna1283	V	2026093	2026162	70	+	333	0.31	272	312	333	139	(+)PA1866	(+)PA1866
rna1284	III	2053556	2053662	107	+	318	-0.57	139	128	318	79	(+)PA1883	(+)PA1883
rna1285	V	2054938	2055101	164	+	782	-0.67	335	270	782	183	(+)PA1886(polB)	(+)PA1886(polB)
rna1286	III	2060546	2060610	65	+	168	-0.29	135	124	148	168	(+)PA1889	(-)PA1890
rna1287	III	2066021	2066084	64	+	591	-0.15	493	454	591	461	(-)PA1895	(-)PA1895
rna1288	V	2071914	2072029	116	+	334	0.74	334	287	144	228	(+)PA1901(phzC2)	(+)PA1901(phzC2)
rna1289	V	2089218	2089305	88	-	2937	4.68	2921	2937	156	73	(-)PA1915	(-)PA1915
rna1290	V	2104866	2104944	79	+	278	-0.08	150	256	278	152	(+)PA1926	(+)PA1926
rna1291	V	2120530	2120596	67	-	857	0.04	857	727	792	744	(-)PA1939	(-)PA1939
rna1292	III	2120534	2120594	61	+	927	-4.54	50	25	927	814	(-)PA1939	(-)PA1939
rna1293	III	2120606	2120787	182	+	505	0.43	482	505	369	363	(-)PA1939	(-)PA1939
rna1294	V	2120618	2120737	120	-	540	1.16	540	345	226	171	(-)PA1939	(-)PA1939
rna1295	V	2120763	2120879	117	-	186	0.49	148	186	185	53	(-)PA1939	(-)PA1939
rna1296	V	2120910	2121055	146	-	597	1.41	597	557	338	97	(-)PA1939	(-)PA1939
rna1297	III	2120961	2121294	334	+	405	0.96	405	381	207	196	(-)PA1939	(-)PA1939
rna1298	V	2121094	2121164	71	-	314	1.59	314	305	84	122	(-)PA1939	(-)PA1939
rna1299	V	2121447	2121555	109	-	752	1.23	752	558	267	290	(-)PA1939	(-)PA1939
rna1300	V	2121872	2121964	93	-	277	1.19	277	201	142	67	(-)PA1939	(-)PA1939
rna1301	V	2122022	2122162	141	-	421	1.61	421	304	123	115	(-)PA1939	(-)PA1939
rna1302	III	2122153	2122329	177	+	415	0.42	375	312	415	100	(-)PA1939	(-)PA1940
rna1303	II5	2122212	2122261	50	-	1091	-0.86	339	298	1091	64	(-)PA1939	(-)PA1940
rna1304	V	2126166	2126284	119	-	2989	1.55	2107	2989	963	773	(-)PA1942	(-)PA1942
rna1305	III	2126208	2126287	80	+	1455	-4.47	46	71	1455	1144	(-)PA1942	(-)PA1942
rna1306	III	2126345	2126398	54	+	566	-0.68	247	303	566	314	(-)PA1942	(-)PA1943
rna1307	III	2128726	2128916	191	-	308	0.5	308	288	189	232	(+)PA1944	(+)PA1944
rna1308	V	2131268	2131343	76	+	620	-0.46	266	235	620	69	(+)PA1946(rbsB)	(+)PA1946(rbsB)
rna1309	V	2131922	2132057	136	+	411	1.4	305	411	187	84	(+)PA1947(rbsA)	(+)PA1947(rbsA)
rna1310	V	2135494	2135545	52	+	1035	0.85	1035	706	498	466	(+)PA1950(rbsK)	(+)PA1950(rbsK)
rna1311	V	2135889	2136014	126	+	563	1.38	563	552	194	235	(+)PA1950(rbsK)	(+)PA1950(rbsK)
rna1312	II5	2143045	2143171	127	+	407	-0.63	137	158	407	49	(-)PA1958	(+)PA1959(bacA)
rna1313	III	2149846	2149950	105	-	528	-0.09	239	277	528	21	(+)PA1966	(-)PA1967
rna1314	V	2150850	2150906	57	+	476	0.08	271	476	452	254	(+)PA1969	(+)PA1969
rna1315	III	2151379	2151541	163	+	538	-1.36	160	116	538	172	(-)PA1970	(-)PA1971(braZ)
rna1316	V	2173060	2173116	57	+	319	1.37	212	319	180	25	(+)PA1987(pqqC)	(+)PA1987(pqqC)
rna1317	V	2178359	2178422	64	+	211	-0.54	125	113	135	211	(+)PA1992(ercS)	(+)PA1992(ercS)
rna1318	V	2181625	2181729	105	-	253	1.23	253	189	104	84	(-)PA1994	(-)PA1994
rna1319	II3	2186928	2187028	101	+	4420	-2.9	707	450	4420	4199	(+)PA2000(dhcB)	(+)PA2001(atoB)
rna1320	V	2195517	2195632	116	-	1251	0.94	1037	1251	741	452	(-)PA2007(maiA)	(-)PA2007(maiA)
rna1321	III	2197185	2197282	98	+	240	-1.8	49	57	129	240	(-)PA2008(fahA)	(-)PA2008(fahA)
rna1322	II5	2198718	2198822	105	-	756	1.94	756	641	138	226	(-)PA2009(hmgA)	(+)PA2010
rna1323	III	2198734	2198818	85	+	575	-2.71	65	79	368	575	(-)PA2009(hmgA)	(+)PA2010
rna1324	V	2201853	2201937	85	-	613	0.84	516	613	287	342	(-)PA2012(liuD)	(-)PA2012(liuD)
rna1325	III	2201857	2201931	75	+	9696	-6.99	44	35	346	9696	(-)PA2012(liuD)	(-)PA2012(liuD)
rna1326	V	2202255	2202385	131	-	257	0.29	257	203	200	176	(-)PA2012(liuD)	(-)PA2012(liuD)
rna1327	V	2204719	2204830	112	-	240	0.89	170	240	195	26	(-)PA2014(liuB)	(-)PA2014(liuB)
rna1328	V	2206084	2206305	222	-	303	0.3	303	248	194	253	(-)PA2015(liuA)	(-)PA2015(liuA)
rna1329	III	2206438	2206723	286	+	383	-1.44	160	85	383	280	(-)PA2016(liuR)	(-)PA2016(liuR)
rna1330	V	2206441	2206711	271	-	595	1.08	595	414	242	236	(-)PA2016(liuR)	(-)PA2016(liuR)
rna1331	V	2208466	2208547	82	-	555	2.01	555	353	100	126	(-)PA2018	(-)PA2018
rna1332	V	2209596	2209682	87	-	266	-0.38	189	146	169	266	(-)PA2018	(-)PA2018
rna1333	V	2217719	2217816	98	+	371	1.41	371	364	185	91	(+)PA2025(gor)	(+)PA2025(gor)
rna1334	I	2226295	2226372	78	+	429	0.25	368	290	429	126	(-)PA2035	(+)PA2036
rna1335	V	2228009	2228096	88	+	305	-0.3	142	217	305	137	(+)PA2037	(+)PA2037
rna1336	III	2229907	2229966	60	+	3617	0.39	2970	2726	3617	724	(-)PA2039	(-)PA2039
rna1337	III	2230680	2230840	161	-	275	0.87	275	177	152	96	(-)PA2039	(+)PA2040	pant191(<80)
rna1338	I	2233655	2233752	98	+	9176	-0.46	4526	3170	1385	9176	(+)PA2041	(+)PA2042	pant193(98/170)
rna1339	II5	2233883	2234092	210	+	464	-1.09	186	154	261	464	(+)PA2041	(+)PA2042	pant193(<78)
rna1340	V	2236954	2237062	109	-	594	-1	315	267	594	568	(-)PA2044	(-)PA2044
rna1341	V	2237566	2237656	91	-	236	0.5	203	236	114	196	(-)PA2044	(-)PA2044
rna1342	III	2238387	2238454	68	+	508	-0.54	243	217	508	162	(-)PA2044	(-)PA2045
rna1343	III	2238735	2238795	61	+	2528	-5.39	38	30	317	2528	(-)PA2045	(-)PA2045
rna1344	III	2243317	2243381	65	+	562	1.76	444	562	84	212	(-)PA2049	(-)PA2049
rna1345	III	2243556	2243620	65	+	562	2.03	435	562	40	204	(-)PA2049	(-)PA2049
rna1346	V	2243972	2244055	84	-	597	0.92	597	488	289	285	(-)PA2049	(-)PA2049
rna1347	V	2255361	2255412	52	+	209	1.6	209	208	80	58	(+)PA2058	(+)PA2058
rna1348	II5	2259412	2259472	61	+	247	-0.47	120	129	247	97	(+)PA2061	(+)PA2062
rna1349	I	2282232	2282297	66	+	686	0.42	686	501	468	417	(-)PA2075	(+)PA2076	pant194(65/147)
rna1350	V	2289854	2289941	88	-	348	3.09	326	348	5	74	(-)PA2080(kynU)	(-)PA2080(kynU)
rna1351	I	2291015	2291068	54	+	1887	-1.27	541	654	1887	994	(-)PA2081(kynB)	(+)PA2082
rna1352	V	2291140	2291210	71	+	884	-3.17	44	69	884	131	(+)PA2082	(+)PA2082
rna1353	V	2316923	2316988	66	+	1021	-2.84	68	81	1021	49	(+)PA2105	(+)PA2105
rna1354	V	2320687	2320769	83	-	12043	-6.96	56	42	130	12043	(-)PA2109	(-)PA2109
rna1355	V	2321480	2321540	61	-	6352	-2.55	1155	869	6352	5523	(-)PA2110	(-)PA2110
rna1356	III	2321480	2321540	61	+	6352	-2.55	1155	869	6352	5523	(-)PA2110	(-)PA2110
rna1357	III	2324464	2324526	63	+	728	-1.79	208	180	728	612	(-)PA2113(opdO)	(-)PA2113(opdO)
rna1358	V	2324467	2324560	94	-	497	-0.64	339	261	497	440	(-)PA2113(opdO)	(-)PA2113(opdO)
rna1359	III	2328382	2328523	142	+	222	-0.28	157	175	222	181	(-)PA2117	(-)PA2117
rna1360	III	2328597	2328738	142	+	1360	-1.38	434	338	1360	644	(-)PA2117	(-)PA2117
rna1361	III	2330441	2330594	154	-	23656	2.09	23656	19343	4759	5325	(+)PA2118(ada)	(-)PA2118a	pant197(154/248) SPA0035[I](154/201)
rna1362	II3	2330445	2330546	102	+	7950	-4.88	254	251	6890	7950	(+)PA2118(ada)	(-)PA2118a	pant197(102/248) SPA0035[I](102/201)
rna1363	V	2331051	2331272	222	-	591	1.86	591	457	124	165	(-)PA2119	(-)PA2119
rna1364	V	2331343	2331408	66	-	382	0.72	382	278	113	287	(-)PA2119	(-)PA2119
rna1365	V	2331607	2331775	169	-	1543	2.56	1543	1349	156	335	(-)PA2119	(-)PA2119
rna1366	V	2331789	2331923	135	-	480	0.96	480	406	235	222	(-)PA2119	(-)PA2119
rna1367	V	2335269	2335341	73	+	491	0.93	431	491	277	207	(+)PA2123	(+)PA2123
rna1368	V	2340538	2340587	50	-	566	0.77	566	340	298	234	(-)PA2127	(-)PA2127
rna1369	V	2341039	2341218	180	-	246	1.18	246	235	84	129	(-)PA2127	(-)PA2127
rna1370	I	2341677	2341865	189	-	3159	-0.16	2432	2184	3159	2010	(-)PA2127	(+)PA2128(cupA1)	pant199(189/336);(>10)pant200 SPA0136[I](120/201)
rna1371	I	2341738	2341864	127	+	2949	-4.85	91	96	2427	2949	(-)PA2127	(+)PA2128(cupA1)	pant199(127/336);(>11)pant200 SPA0136[I](59/201)
rna1372	III	2351840	2351896	57	+	1501	-0.79	818	612	1501	974	(+)PA2135	(-)PA2136
rna1373	III	2368507	2368612	106	-	331	0.21	262	290	331	145	(+)PA2152	(+)PA2152
rna1374	V	2370036	2370144	109	+	680	1.01	680	517	327	266	(+)PA2152	(+)PA2152
rna1375	I	2396360	2396476	117	+	460	1.09	460	340	101	275	(-)PA2174	(-)PA2175	pant202(94/106)
rna1376	V	2417834	2417908	75	+	242	0.09	242	124	188	156	(+)PA2199	(+)PA2199
rna1377	V	2418723	2418827	105	+	748	3.64	477	748	57	41	(+)PA2199	(+)PA2200
rna1378	V	2419133	2419192	60	+	468	-0.05	390	325	468	273	(+)PA2200	(+)PA2200
rna1379	II5	2420361	2420425	65	+	430	1.34	430	375	162	157	(+)PA2200	(+)PA2201
rna1380	III	2423880	2423929	50	+	495	-0.85	157	129	495	19	(-)PA2204	(-)PA2205
rna1381	V	2442222	2442293	72	+	1288	2	1288	1111	339	259	(+)PA2220	(+)PA2220
rna1382	II3	2442665	2442720	56	+	268	1.58	258	268	164	12	(+)PA2220	(+)PA2221	(>1)pant203
rna1383	I	2442864	2442922	59	+	1355	1.56	1355	1079	489	338	(+)PA2220	(+)PA2221	pant203(59/340)
rna1384	I	2444424	2444582	159	-	875	3.12	875	697	84	97	(+)PA2221	(-)PA2222	pant204(159/258)
rna1385	V	2452348	2452410	63	+	370	-0.18	232	214	370	136	(+)PA2229	(+)PA2229
rna1386	V	2452905	2452977	73	+	364	0.5	351	364	336	169	(+)PA2230	(+)PA2230
rna1387	I	2453516	2453581	66	+	897	0.55	758	897	597	533	(+)PA2230	(+)PA2231(pslA)	pant208(<11)
rna1388	V	2454100	2454358	259	+	2822	1.56	2822	2637	1040	810	(+)PA2231(pslA)	(+)PA2231(pslA)
rna1389	V	2454514	2454568	55	+	1238	-2.77	161	101	549	1238	(+)PA2231(pslA)	(+)PA2231(pslA)
rna1390	V	2459127	2459224	98	+	373	-0.03	287	181	373	105	(+)PA2235(pslE)	(+)PA2235(pslE)
rna1391	V	2459960	2460070	111	+	359	-0.01	242	180	359	65	(+)PA2235(pslE)	(+)PA2235(pslE)
rna1392	V	2460422	2460530	109	+	1146	-0.79	535	510	1146	667	(+)PA2236(pslF)	(+)PA2236(pslF)
rna1393	V	2460876	2460925	50	+	330	0.23	330	225	277	196	(+)PA2236(pslF)	(+)PA2236(pslF)
rna1394	V	2461457	2461516	60	+	285	0.64	206	285	237	79	(+)PA2236(pslF)	(+)PA2237(pslG)
rna1395	V	2461641	2461750	110	+	257	-0.45	181	126	163	257	(+)PA2237(pslG)	(+)PA2237(pslG)
rna1396	V	2463736	2463859	124	+	287	-0.24	201	183	287	168	(+)PA2238(pslH)	(+)PA2238(pslH)
rna1397	II5	2472892	2472957	66	-	427	-0.87	205	178	427	273	(-)PA2246(bkdR)	(+)PA2247(bkdA1)	(>43)SPA0077[I]
rna1398	I	2473010	2473069	60	+	524	0.39	495	524	502	278	(-)PA2246(bkdR)	(+)PA2247(bkdA1)	SPA0077[I](60/101)
rna1399	II5	2473158	2473216	59	+	880	0.07	825	872	880	738	(-)PA2246(bkdR)	(+)PA2247(bkdA1)	SPA0077[I](<58)
rna1400	V	2474186	2474284	99	+	383	0.44	342	368	383	142	(+)PA2247(bkdA1)	(+)PA2247(bkdA1)
rna1401	V	2474305	2474551	247	+	339	0.87	339	291	187	158	(+)PA2247(bkdA1)	(+)PA2248(bkdA2)
rna1402	V	2475157	2475317	161	+	563	1.84	555	563	129	183	(+)PA2248(bkdA2)	(+)PA2248(bkdA2)
rna1403	V	2476578	2476754	177	+	326	0.37	326	326	294	210	(+)PA2249(bkdB)	(+)PA2249(bkdB)
rna1404	V	2477054	2477358	305	+	381	0.81	332	381	142	266	(+)PA2250(lpdV)	(+)PA2250(lpdV)
rna1405	V	2477416	2477544	129	+	344	0.71	329	344	251	159	(+)PA2250(lpdV)	(+)PA2250(lpdV)
rna1406	V	2477880	2477937	58	+	239	1.02	218	239	128	98	(+)PA2250(lpdV)	(+)PA2250(lpdV)
rna1407	V	2477963	2478078	116	+	491	1.15	475	491	292	143	(+)PA2250(lpdV)	(+)PA2250(lpdV)
rna1408	III	2478189	2478311	123	+	206	-0.19	172	164	206	176	(+)PA2250(lpdV)	(-)PA2251
rna1409	V	2478453	2478502	50	-	293	0.17	266	278	293	192	(-)PA2251	(-)PA2251
rna1410	V	2489422	2489568	147	+	1168	3.62	1168	1088	63	121	(+)PA2260	(+)PA2260
rna1411	V	2500676	2500746	71	+	542	1.22	542	411	113	297	(+)PA2270	(+)PA2270
rna1412	V	2507199	2507259	61	+	277	-0.88	115	67	59	277	(+)PA2278(arsB)	(+)PA2278(arsB)
rna1413	III	2515984	2516049	66	-	811	-2.27	83	90	22	811	(+)PA2287	(-)PA2288
rna1414	II5	2516306	2516390	85	-	626	0.68	626	576	394	354	(-)PA2288	(-)PA2289
rna1415	V	2520597	2520681	85	-	861	-0.84	521	342	861	683	(-)PA2290(gcd)	(-)PA2290(gcd)
rna1416	V	2521729	2521806	78	-	5857	0.34	4496	4335	1142	5857	(-)PA2291	(-)PA2291
rna1417	III	2521737	2521804	68	+	6728	-6.69	51	23	893	6728	(-)PA2291	(-)PA2291
rna1418	V	2521850	2522024	175	-	358	1	358	272	218	96	(-)PA2291	(-)PA2291
rna1419	V	2522174	2522377	204	-	852	-0.77	476	410	654	852	(-)PA2291	(-)PA2291
rna1420	III	2522202	2522269	68	+	1887	-10.07	0	3	1345	1887	(-)PA2291	(-)PA2291
rna1421	V	2538691	2538754	64	-	404	-0.59	110	199	404	60	(-)PA2302(ambE)	(-)PA2302(ambE)
rna1422	III	2540967	2541037	71	+	427	1.31	427	359	272	46	(-)PA2304(ambC)	(-)PA2304(ambC)
rna1423	V	2543821	2543875	55	-	535	-1.23	224	197	535	452	(-)PA2305(ambB)	(-)PA2305(ambB)
rna1424	V	2545300	2545409	110	-	234	0.34	170	186	234	48	(-)PA2306(ambA)	(-)PA2306(ambA)
rna1425	III	2556874	2556945	72	-	1346	-0.56	489	515	1346	132	(+)PA2318	(+)PA2319	SPA0005[III](72/201)
rna1426	II5	2560713	2560765	53	+	2198	-0.1	2190	1664	1923	2198	(+)PA2321	(+)PA2322
rna1427	V	2561159	2561284	126	+	386	-1.01	166	87	386	123	(+)PA2322	(+)PA2322
rna1428	V	2563288	2563389	102	+	551	1.87	551	538	250	48	(+)PA2323	(+)PA2323
rna1429	V	2605513	2605575	63	-	260	-0.8	118	107	131	260	(-)PA2358	(-)PA2358
rna1430	III	2605809	2605858	50	+	2116	-6.17	23	33	2116	1910	(-)PA2358	(-)PA2359
rna1431	I	2614743	2614850	108	+	350	0.1	342	235	350	188	(-)PA2364	(+)PA2365	pant215(108/111) SPA0037[I](51/101)
rna1432	III	2616943	2617020	78	-	925	-0.16	476	587	925	266	(+)PA2366	(+)PA2367
rna1433	I	2623326	2623406	81	-	1192	1.3	1192	1131	368	575	(+)PA2371	(+)PA2373
rna1434	I	2623332	2623410	79	+	619	-1.33	166	145	163	619	(+)PA2371	(+)PA2373
rna1435	I	2623722	2623864	143	+	335	0.59	271	335	218	185	(+)PA2371	(+)PA2373
rna1436	II5	2627304	2627451	148	+	1782	2.24	1782	1189	455	173	(-)PA2375	(+)PA2376	pant217(148/149)
rna1437	V	2632053	2632178	126	-	409	1.12	224	409	177	115	(-)PA2378	(-)PA2378
rna1438	I	2632732	2632811	80	+	2216	-0.75	695	838	2216	359	(-)PA2379	(-)PA2380
rna1439	III	2633203	2633315	113	+	731	-2.6	116	106	617	731	(-)PA2380	(+)PA2381
rna1440	II5	2633216	2633317	102	-	2042	1.44	1960	2042	675	797	(-)PA2380	(+)PA2381
rna1441	III	2633667	2633791	125	+	499	2.19	499	348	166	20	(+)PA2381	(-)PA2382(lldA)
rna1442	V	2640616	2640741	126	-	266	0.14	217	240	148	266	(-)PA2387(fpvI)	(-)PA2387(fpvI)
rna1443	V	2641183	2641253	71	+	2509	0.57	1213	2509	1189	1313	(+)PA2388(fpvR)	(+)PA2388(fpvR)
rna1444	V	2641734	2641808	75	+	1011	1.46	935	1011	360	347	(+)PA2388(fpvR)	(+)PA2388(fpvR)
rna1445	V	2660698	2660749	52	-	12040	-5.82	101	118	351	12040	(-)PA2399(pvdD)	(-)PA2399(pvdD)
rna1446	V	2680154	2680237	84	-	322	0.74	261	322	112	236	(-)PA2402	(-)PA2402
rna1447	V	2687563	2687677	115	+	914	-0.78	420	416	914	518	(+)PA2403	(+)PA2403	pant219(<89)
rna1448	III	2687763	2687815	53	-	719	-1.24	180	160	719	84	(+)PA2403	(+)PA2403
rna1449	V	2706597	2706648	52	+	2457	-3.98	74	93	2457	179	(+)PA2423	(+)PA2423
rna1450	I	2707403	2707482	80	+	415	0.74	415	348	288	168	(+)PA2423	(-)PA2424(pvdL)	pant221(80/335)
rna1451	I	2707554	2707620	67	+	967	-0.53	553	497	549	967	(+)PA2423	(-)PA2424(pvdL)	pant221(42/335)
rna1452	II5	2728126	2728194	69	-	395	-0.55	133	144	395	11	(-)PA2431	(+)PA2432(bexR)
rna1453	V	2728943	2729073	131	+	261	1	87	261	167	7	(+)PA2432(bexR)	(+)PA2432(bexR)
rna1454	V	2729195	2729345	151	+	441	1.94	58	441	103	27	(+)PA2432(bexR)	(+)PA2432(bexR)
rna1455	II5	2740889	2740938	50	-	1089	-0.87	304	391	1089	181	(-)PA2442(gcvT2)	(-)PA2443(sdaA)
rna1456	V	2744720	2744781	62	-	642	0.8	642	437	273	348	(-)PA2445(gcvP2)	(-)PA2445(gcvP2)
rna1457	V	2745738	2745791	54	-	369	0.65	289	369	328	92	(-)PA2445(gcvP2)	(-)PA2445(gcvP2)
rna1458	V	2745824	2746015	192	-	1986	-1.2	578	540	590	1986	(-)PA2445(gcvP2)	(-)PA2445(gcvP2)
rna1459	III	2745908	2746014	107	+	3453	-7.26	10	17	698	3453	(-)PA2445(gcvP2)	(-)PA2445(gcvP2)
rna1460	V	2746311	2746366	56	-	264	0.19	164	264	188	186	(-)PA2445(gcvP2)	(-)PA2445(gcvP2)
rna1461	V	2751132	2751291	160	-	514	1.56	501	514	61	283	(-)PA2449	(-)PA2449
rna1462	II5	2752645	2752709	65	-	2449	0.26	1827	2449	1560	2001	(-)PA2450	(-)PA2451
rna1463	III	2752648	2752698	51	+	2574	-5.11	64	65	1883	2574	(-)PA2450	(-)PA2451
rna1464	V	2755527	2755603	77	+	370	0.51	370	326	364	125	(+)PA2454	(+)PA2454
rna1465	I	2756285	2756572	288	+	187	-0.06	171	171	187	170	(+)PA2455	(+)PA2457
rna1466	I	2756372	2756575	204	-	345	1.6	345	306	111	104	(+)PA2455	(+)PA2457
rna1467	I	2756590	2756815	226	-	494	0.68	494	342	325	198	(+)PA2455	(+)PA2457
rna1468	I	2756612	2756709	98	+	1181	-0.92	515	386	520	1181	(+)PA2455	(+)PA2457
rna1469	I	2756717	2756817	101	+	541	-1.73	149	138	541	408	(+)PA2455	(+)PA2457
rna1470	V	2759522	2759583	62	-	281	-0.21	124	173	281	63	(-)PA2459	(-)PA2459
rna1471	I	2761545	2761648	104	-	826	-0.89	236	347	252	826	(-)PA2461	(-)PA2462	pant225(104/266);(>23)pant226
rna1472	V	2763929	2764057	129	-	497	-0.75	157	167	497	49	(-)PA2462	(-)PA2462
rna1473	V	2765042	2765507	466	-	467	0.86	374	467	356	108	(-)PA2462	(-)PA2462
rna1474	V	2766721	2766827	107	-	1519	-0.25	831	863	1519	493	(-)PA2462	(-)PA2462
rna1475	V	2767154	2767203	50	-	253	1.04	244	253	192	49	(-)PA2462	(-)PA2462
rna1476	V	2767631	2767909	279	-	1028	1.5	1028	770	111	524	(-)PA2462	(-)PA2462
rna1477	V	2770521	2770614	94	-	246	1.04	218	246	160	65	(-)PA2462	(-)PA2462
rna1478	V	2770775	2770862	88	-	403	1.01	403	252	275	51	(-)PA2462	(-)PA2462
rna1479	V	2771583	2771715	133	-	212	0.66	143	212	156	68	(-)PA2462	(-)PA2462
rna1480	V	2773964	2774082	119	-	290	0.71	290	241	221	104	(-)PA2462	(-)PA2462
rna1481	V	2775277	2775506	230	-	237	-0.06	221	208	237	209	(-)PA2462	(-)PA2462
rna1482	V	2776007	2776080	74	-	342	0.79	342	304	288	85	(-)PA2462	(-)PA2462
rna1483	V	2776593	2776747	155	-	303	0.45	303	224	276	109	(-)PA2462	(-)PA2462
rna1484	V	2776900	2777007	108	-	825	-1.89	203	174	573	825	(-)PA2462	(-)PA2462
rna1485	III	2776904	2777004	101	+	1692	-3.48	79	111	427	1692	(-)PA2462	(-)PA2462
rna1486	V	2777494	2777642	149	-	201	0.52	201	169	159	99	(-)PA2462	(-)PA2462
rna1487	III	2778847	2778942	96	+	2705	-2.34	423	366	1278	2705	(-)PA2462	(-)PA2463
rna1488	III	2787179	2787285	107	+	724	1.75	509	724	141	226	(-)PA2469	(-)PA2469
rna1489	III	2795047	2795099	53	+	2550	-3.54	139	252	2550	2010	(-)PA2477(dsbG)	(-)PA2477(dsbG)
rna1490	V	2795051	2795100	50	-	2619	-0.04	2619	1917	2541	2124	(-)PA2477(dsbG)	(-)PA2477(dsbG)
rna1491	III	2800947	2801001	55	+	527	-1.9	97	92	527	179	(-)PA2482	(-)PA2482
rna1492	III	2802562	2802621	60	+	207	-0.18	110	177	207	119	(-)PA2483	(-)PA2484
rna1493	III	2803021	2803322	302	-	727	1.77	727	689	206	210	(-)PA2484	(+)PA2485
rna1494	III	2806290	2806558	269	-	1733	1.54	1733	1521	484	633	(+)PA2490	(-)PA2491
rna1495	III	2806441	2806555	115	+	1358	-5.84	23	19	1043	1358	(-)PA2491	(-)PA2491
rna1496	V	2806588	2806707	120	-	544	2.61	544	375	94	57	(-)PA2491	(-)PA2491
rna1497	III	2807096	2807233	138	+	821	-2.78	80	102	433	821	(-)PA2491	(-)PA2491
rna1498	III	2807337	2807415	79	+	1627	-3.75	105	113	1627	1307	(-)PA2491	(+)PA2492(mexT)
rna1499	V	2807567	2807689	123	+	368	1.27	368	339	171	122	(+)PA2492(mexT)	(+)PA2492(mexT)
rna1500	V	2808014	2808076	63	+	308	-0.09	150	160	308	22	(+)PA2492(mexT)	(+)PA2492(mexT)
rna1501	V	2808835	2809012	178	+	542	1.3	542	451	203	201	(+)PA2493(mexE)	(+)PA2493(mexE)
rna1502	V	2811767	2811868	102	+	335	0.61	335	296	295	118	(+)PA2494(mexF)	(+)PA2494(mexF)
rna1503	V	2812050	2812177	128	+	784	-0.53	460	284	288	784	(+)PA2494(mexF)	(+)PA2494(mexF)
rna1504	V	2812456	2812607	152	+	907	1.13	907	778	384	387	(+)PA2494(mexF)	(+)PA2494(mexF)
rna1505	V	2812812	2813059	248	+	706	1.4	706	533	146	324	(+)PA2494(mexF)	(+)PA2494(mexF)
rna1506	V	2813166	2813322	157	+	408	0.15	408	360	343	351	(+)PA2494(mexF)	(+)PA2495(oprN)
rna1507	V	2813969	2814128	160	+	293	0.74	293	232	148	167	(+)PA2495(oprN)	(+)PA2495(oprN)
rna1508	V	2815068	2815141	74	-	657	2.27	657	561	149	103	(-)PA2496	(-)PA2496
rna1509	V	2823834	2823901	68	-	204	2	169	204	65	28	(-)PA2505(opdT)	(-)PA2505(opdT)
rna1510	V	2839611	2839721	111	-	968	0.72	968	736	692	341	(-)PA2520(czcA)	(-)PA2520(czcA)
rna1511	I	2843575	2843747	173	-	426	1.68	426	316	157	74	(-)PA2522(czcC)	(+)PA2523	pant228(166/217)
rna1512	V	2850628	2850707	80	-	117	-0.65	69	75	117	109	(-)PA2526	(-)PA2526
rna1513	V	2850832	2850982	151	-	301	1.4	268	301	148	68	(-)PA2526	(-)PA2527
rna1514	V	2856107	2856226	120	+	608	-0.34	262	421	608	256	(+)PA2529	(+)PA2529
rna1515	V	2856955	2857077	123	+	475	-0.05	368	432	475	353	(+)PA2529	(+)PA2530
rna1516	V	2865780	2865982	203	-	404	1.08	404	304	189	146	(-)PA2538	(-)PA2538
rna1517	V	2867632	2867750	119	-	663	1.09	663	379	297	191	(-)PA2540	(-)PA2540
rna1518	V	2867887	2867965	79	-	153	0.53	153	132	126	71	(-)PA2540	(-)PA2540
rna1519	III	2870006	2870144	139	+	35909	-4.73	1328	1319	35909	34210	(-)PA2541	(-)PA2542
rna1520	V	2873420	2873492	73	-	600	-0.01	600	352	390	569	(-)PA2542	(-)PA2542
rna1521	V	2875468	2875563	96	-	1330	0.47	946	1330	846	793	(-)PA2543	(-)PA2544
rna1522	III	2875479	2875563	85	+	1194	-4.92	42	27	1194	891	(-)PA2543	(-)PA2544
rna1523	V	2877112	2877198	87	+	418	1.11	418	396	153	223	(+)PA2545(xthA)	(+)PA2545(xthA)
rna1524	II5	2889013	2889062	50	-	379	1.8	286	379	131	60	(-)PA2555	(-)PA2556
rna1525	I	2893048	2893098	51	+	280	-1.07	170	75	280	236	(+)PA2558	(-)PA2559
rna1526	V	2893622	2893704	83	-	314	-0.44	136	123	314	38	(-)PA2559	(-)PA2559	(>87)SPA0135[I]
rna1527	I	2893864	2893925	62	-	530	0.88	530	392	328	174	(-)PA2559	(+)PA2559a	pant229(62/268) SPA0135[I](62/301)
rna1528	III	2894226	2894319	94	-	477	-1.7	92	90	116	477	(+)PA2559a	(+)PA2559a	pant229(<96)
rna1529	III	2897207	2897286	80	+	395	-2.32	56	79	280	395	(-)PA2562	(+)PA2563
rna1530	V	2899264	2899371	108	-	209	0.11	110	149	209	31	(-)PA2564	(-)PA2564
rna1531	V	2902232	2902354	123	+	697	0.89	624	697	435	276	(+)PA2567	(+)PA2567
rna1532	III	2902310	2902361	52	-	384	0.11	301	175	384	56	(+)PA2567	(+)PA2567
rna1533	V	2902547	2902706	160	+	342	1.52	342	330	163	71	(+)PA2567	(+)PA2567
rna1534	V	2902715	2902798	84	+	347	1.49	321	347	169	68	(+)PA2567	(+)PA2567
rna1535	V	2903483	2903559	77	+	1054	2.11	1054	709	246	162	(+)PA2567	(+)PA2567
rna1536	V	2903600	2903720	121	+	1066	-1.06	373	196	118	1066	(+)PA2567	(+)PA2567
rna1537	V	2903755	2903881	127	+	610	2.19	579	610	117	143	(+)PA2567	(+)PA2567
rna1538	III	2903902	2904126	225	+	619	0.32	462	521	170	619	(+)PA2567	(-)PA2568
rna1539	III	2905924	2906128	205	+	11012	-6.63	94	96	7791	11012	(-)PA2570(lecA)	(-)PA2571
rna1540	III	2906281	2906400	120	+	323	-0.37	154	151	323	72	(-)PA2571	(-)PA2571
rna1541	V	2912700	2912785	86	+	445	-0.61	171	152	445	47	(+)PA2575	(+)PA2575
rna1542	III	2914886	2915050	165	+	178	0.19	142	145	178	74	(+)PA2578	(-)PA2579(kynA)
rna1543	III	2917037	2917154	118	-	1084	1.9	1084	1078	231	347	(-)PA2580	(+)PA2581	pant230(118/217)
rna1544	V	2917455	2917555	101	+	913	-0.2	588	487	321	913	(+)PA2581	(+)PA2581
rna1545	V	2918062	2918133	72	+	475	0.57	475	329	170	372	(+)PA2581	(+)PA2581
rna1546	II3	2918209	2918353	145	+	224	0.38	203	224	105	222	(+)PA2581	(-)PA2581.1
rna1547	III	2918591	2918734	144	+	139572	-9.36	146	231	108456	139572	(+)PA2581	(-)PA2582
rna1548	V	2919117	2919229	113	-	329	1.47	329	284	146	75	(-)PA2582	(-)PA2582
rna1549	III	2919432	2919531	100	+	1776	-6.64	9	25	1604	1776	(-)PA2582	(-)PA2583
rna1550	V	2920139	2920260	122	-	1240	0.64	1240	1140	893	635	(-)PA2583	(-)PA2583
rna1551	III	2920184	2920259	76	+	1037	-6.35	12	9	673	1037	(-)PA2583	(-)PA2583
rna1552	V	2920393	2920517	125	-	737	1.95	737	666	128	236	(-)PA2583	(-)PA2583
rna1553	V	2920577	2920668	92	-	749	-0.71	273	205	749	33	(-)PA2583	(-)PA2583
rna1554	V	2920828	2920940	113	-	137	0.27	137	124	103	113	(-)PA2583	(-)PA2583
rna1555	V	2921354	2921465	112	-	372	0.34	346	372	349	217	(-)PA2583	(-)PA2583
rna1556	V	2922314	2922561	248	-	475	0.83	475	391	238	249	(-)PA2583	(-)PA2583
rna1557	III	2923137	2923321	185	+	11412	-6.42	100	89	4799	11412	(-)PA2583	(-)PA2584(pgsA)
rna1558	V	2924452	2924537	86	-	320	0.6	320	241	311	58	(-)PA2585(uvrC)	(-)PA2585(uvrC)
rna1559	V	2924720	2924946	227	-	391	1.43	365	391	152	128	(-)PA2585(uvrC)	(-)PA2585(uvrC)
rna1560	V	2925122	2925298	177	-	222	0.85	204	222	193	44	(-)PA2585(uvrC)	(-)PA2585(uvrC)
rna1561	V	2926102	2926209	108	-	494	2.27	402	494	146	40	(-)PA2586(gacA)	(-)PA2586(gacA)	(>27)SPA0148[II]
rna1562	V	2926222	2926429	208	-	802	0.63	802	633	670	258	(-)PA2586(gacA)	(-)PA2586(gacA)	SPA0148[II](194/401)
rna1563	V	2927476	2927610	135	-	387	0	387	312	328	371	(-)PA2587(pqsH)	(-)PA2587(pqsH)
rna1564	III	2927922	2927995	74	+	1388	-6.01	13	18	605	1388	(-)PA2587(pqsH)	(+)PA2588
rna1565	V	2928679	2928779	101	+	396	-0.37	224	294	396	273	(+)PA2588	(+)PA2588
rna1566	V	2933885	2934038	154	-	496	1.4	496	478	249	121	(-)PA2591	(-)PA2591
rna1567	V	2934083	2934230	148	-	437	0.4	429	369	437	169	(-)PA2591	(-)PA2591
rna1568	III	2934145	2934370	226	+	264	-0.9	99	81	264	72	(-)PA2591	(-)PA2591
rna1569	III	2947579	2947685	107	+	3350	-6.46	28	35	3350	2191	(+)PA2603	(+)PA2604
rna1570	II5	2947758	2947826	69	+	1598	2.54	1598	1553	274	267	(-)PA2603.1	(+)PA2604
rna1571	V	2949138	2949301	164	+	694	1.24	694	613	101	454	(+)PA2606	(+)PA2606
rna1572	V	2949488	2949596	109	+	324	1.73	324	308	138	53	(+)PA2607	(+)PA2607
rna1573	V	2950172	2950234	63	+	848	0.4	848	545	349	706	(+)PA2609	(+)PA2609
rna1574	V	2950601	2950831	231	+	435	1.32	435	373	194	130	(+)PA2609	(+)PA2609
rna1575	III	2951991	2952045	55	+	400	-1.31	101	90	400	74	(+)PA2610	(-)PA2611(cysG)
rna1576	V	2952681	2952869	189	-	198	1.1	198	184	118	60	(-)PA2611(cysG)	(-)PA2611(cysG)
rna1577	V	2954007	2954162	156	-	833	1.61	833	784	282	246	(-)PA2612(serS)	(-)PA2612(serS)
rna1578	V	2954415	2954536	122	-	593	0.94	593	516	232	345	(-)PA2612(serS)	(-)PA2612(serS)
rna1579	V	2954926	2955032	107	-	669	2.18	669	355	132	94	(-)PA2613	(-)PA2613
rna1580	V	2955470	2955614	145	-	672	2.11	545	672	198	83	(-)PA2613	(-)PA2613
rna1581	V	2957314	2957487	174	-	572	1.45	572	438	181	188	(-)PA2615(ftsK)	(-)PA2615(ftsK)
rna1582	V	2958108	2958432	325	-	428	1.81	378	428	127	103	(-)PA2615(ftsK)	(-)PA2615(ftsK)
rna1583	V	2958494	2958653	160	-	790	1.65	790	757	139	355	(-)PA2615(ftsK)	(-)PA2615(ftsK)
rna1584	V	2958720	2958967	248	-	549	1.93	549	519	148	132	(-)PA2615(ftsK)	(-)PA2615(ftsK)
rna1585	III	2959265	2959463	199	+	1367	1.2	1367	1261	567	579	(-)PA2615(ftsK)	(+)PA2616(trxB1)	pant232(173/173)
rna1586	III	2959310	2959446	137	-	809	0.77	689	809	433	448	(-)PA2615(ftsK)	(+)PA2616(trxB1)	pant232(137/173)
rna1587	III	2959480	2959767	288	-	292	1.06	292	222	165	81	(+)PA2616(trxB1)	(+)PA2616(trxB1)	pant232(<19)
rna1588	V	2960862	2960926	65	+	614	-2.17	101	49	61	614	(+)PA2617(aat)	(+)PA2617(aat)
rna1589	V	2961704	2961796	93	+	212	1.17	212	175	107	65	(+)PA2618	(+)PA2618
rna1590	V	2962707	2962767	61	-	768	1.63	768	473	230	170	(-)PA2620(clpA)	(-)PA2620(clpA)
rna1591	V	2963655	2963767	113	-	632	1.72	632	563	209	154	(-)PA2620(clpA)	(-)PA2620(clpA)
rna1592	V	2963795	2963942	148	-	558	1.06	558	495	203	302	(-)PA2620(clpA)	(-)PA2620(clpA)
rna1593	V	2964668	2964948	281	-	1002	1.14	1002	792	434	382	(-)PA2621	(-)PA2621	(>18)pant233
rna1594	III	2964770	2964941	172	+	567	-3.54	60	33	513	567	(-)PA2621	(-)PA2621	(>25)pant233
rna1595	II5	2964986	2965156	171	-	500	1.68	500	414	145	141	(-)PA2621	(+)PA2622(cspD)	pant233(171/210)
rna1596	I	2965103	2965157	55	+	598	0.2	598	351	480	349	(-)PA2621	(+)PA2622(cspD)	pant233(55/210)
rna1597	V	2965347	2965405	59	+	382	0.19	274	222	382	53	(+)PA2622(cspD)	(+)PA2622(cspD)
rna1598	III	2965496	2965700	205	-	425	0.73	380	425	348	139	(+)PA2622(cspD)	(-)PA2623(icd)
rna1599	III	2965526	2965661	136	+	1220	-4.63	26	45	544	1220	(+)PA2622(cspD)	(-)PA2623(icd)
rna1600	V	2965739	2966235	497	-	776	2.5	723	776	149	116	(-)PA2623(icd)	(-)PA2623(icd)
rna1601	III	2966633	2966815	183	+	323	0.25	323	223	261	197	(-)PA2623(icd)	(+)PA2624(idh)	SPA0134[I](6/301)
rna1602	I	2966937	2966991	55	+	589	-0.89	204	200	589	161	(-)PA2623(icd)	(+)PA2624(idh)	(>77)pant234 SPA0134[I](55/301)
rna1603	II5	2967067	2967180	114	+	225	0.34	225	218	200	151	(-)PA2623(icd)	(+)PA2624(idh)	pant234(93/93) SPA0134[I](44/301)
rna1604	V	2967417	2967495	79	+	944	1.83	944	793	222	267	(+)PA2624(idh)	(+)PA2624(idh)
rna1605	V	2967718	2968044	327	+	211	0.49	211	155	171	89	(+)PA2624(idh)	(+)PA2624(idh)
rna1606	III	2967908	2967967	60	-	308	1.07	282	308	227	55	(+)PA2624(idh)	(+)PA2624(idh)
rna1607	V	2968508	2968589	82	+	525	2.17	522	525	99	134	(+)PA2624(idh)	(+)PA2624(idh)
rna1608	V	2969141	2969322	182	+	488	1.06	463	488	179	277	(+)PA2624(idh)	(+)PA2624(idh)
rna1609	V	2970005	2970201	197	+	559	1.14	559	536	319	178	(+)PA2626(trmU)	(+)PA2626(trmU)
rna1610	V	2970321	2970559	239	+	576	1.8	576	459	132	165	(+)PA2626(trmU)	(+)PA2626(trmU)
rna1611	V	2971039	2971230	192	+	338	0.92	338	281	216	112	(+)PA2626(trmU)	(+)PA2627(trmU)
rna1612	V	2973511	2973595	85	+	320	-0.49	147	103	320	31	(+)PA2629(purB)	(+)PA2629(purB)
rna1613	V	2973782	2973841	60	+	172	1.09	146	172	106	43	(+)PA2629(purB)	(+)PA2629(purB)
rna1614	V	2974351	2974532	182	+	197	-0.25	144	118	197	115	(+)PA2630	(+)PA2630
rna1615	V	2976599	2976730	132	+	414	1.85	414	399	149	76	(+)PA2633	(+)PA2633
rna1616	I	2977441	2977504	64	+	447	0.03	316	403	258	447	(+)PA2633	(+)PA2634(aceA)	pant235(64/178)
rna1617	V	2979566	2979673	108	+	466	2.62	466	425	68	77	(+)PA2635	(+)PA2635
rna1618	III	2982612	2982860	249	-	1473	2.77	1473	1411	225	197	(+)PA2636	(+)PA2637(nuoA)	pant237(43/72) SPA0114[III](161/201)
rna1619	III	2982935	2982998	64	-	159	0.65	148	159	150	46	(+)PA2637(nuoA)	(+)PA2637(nuoA)	SPA0114[III](<35)
rna1620	V	2982968	2983085	118	+	658	0.53	632	658	494	398	(+)PA2637(nuoA)	(+)PA2637(nuoA)	SPA0114[III](<68)
rna1621	V	2984525	2984961	437	+	374	0.5	374	323	290	202	(+)PA2639(nuoD)	(+)PA2639(nuoD)
rna1622	V	2985026	2985168	143	+	188	0.12	166	107	188	64	(+)PA2639(nuoD)	(+)PA2639(nuoD)
rna1623	V	2985826	2985969	144	+	503	1.46	503	362	166	149	(+)PA2640(nuoE)	(+)PA2640(nuoE)
rna1624	V	2986869	2987263	395	+	662	0.82	662	493	320	333	(+)PA2641(nuoF)	(+)PA2641(nuoF)
rna1625	V	2987958	2988124	167	+	263	0.43	210	263	141	211	(+)PA2642(nuoG)	(+)PA2642(nuoG)
rna1626	V	2988199	2988303	105	+	523	1.79	523	490	169	123	(+)PA2642(nuoG)	(+)PA2642(nuoG)
rna1627	V	2988799	2988940	142	+	308	0.98	280	308	175	124	(+)PA2642(nuoG)	(+)PA2642(nuoG)
rna1628	V	2989831	2990305	475	+	599	0.77	539	599	304	363	(+)PA2642(nuoG)	(+)PA2642(nuoG)
rna1629	V	2990329	2990466	138	+	449	0.66	449	362	238	276	(+)PA2642(nuoG)	(+)PA2643(nuoH)
rna1630	V	2990593	2990675	83	+	193	0.92	193	177	163	33	(+)PA2643(nuoH)	(+)PA2643(nuoH)
rna1631	V	2990855	2990999	145	+	1309	2.73	1309	527	127	149	(+)PA2643(nuoH)	(+)PA2643(nuoH)
rna1632	V	2992195	2992324	130	+	494	1.85	494	330	118	111	(+)PA2645(nuoJ)	(+)PA2645(nuoJ)
rna1633	V	2992894	2993157	264	+	5696	1.32	5696	5481	1558	2904	(+)PA2647(nuoL)	(+)PA2647(nuoL)
rna1634	V	2993343	2993606	264	+	682	1.27	682	632	335	208	(+)PA2647(nuoL)	(+)PA2647(nuoL)
rna1635	V	2993894	2994033	140	+	852	0.12	580	579	852	214	(+)PA2647(nuoL)	(+)PA2647(nuoL)
rna1636	V	2995199	2995312	114	+	339	1.94	339	264	109	48	(+)PA2648(nuoM)	(+)PA2648(nuoM)
rna1637	V	2995941	2996028	88	+	379	1.15	379	299	190	115	(+)PA2648(nuoM)	(+)PA2648(nuoM)
rna1638	III	2996230	2996280	51	-	4994	-1.79	739	820	4994	382	(+)PA2648(nuoM)	(+)PA2649(nuoN)
rna1639	V	2996794	2996983	190	+	230	-0.03	148	140	230	65	(+)PA2649(nuoN)	(+)PA2649(nuoN)
rna1640	V	2997311	2997557	247	+	334	1.22	319	334	163	118	(+)PA2649(nuoN)	(+)PA2649(nuoN)
rna1641	II5	2999942	3000003	62	-	1159	1.26	1159	1056	459	465	(-)PA2651	(-)PA2652
rna1642	V	3000978	3001029	52	-	264	2.2	264	260	72	42	(-)PA2652	(-)PA2652
rna1643	III	3001818	3001881	64	+	525	-2.73	78	64	525	415	(-)PA2652	(-)PA2653
rna1644	I	3003352	3003402	51	+	1244	-1.12	333	315	1244	165	(-)PA2653	(+)PA2654
rna1645	V	3004195	3004378	184	+	1010	1.13	902	1010	445	429	(+)PA2654	(+)PA2654
rna1646	III	3005373	3005670	298	+	575	1.63	575	469	197	141	(+)PA2654	(-)PA2655
rna1647	III	3006981	3007030	50	+	11741	-1.98	1740	1348	11741	434	(-)PA2656	(-)PA2656
rna1648	V	3006981	3007031	51	-	11511	-1.98	1706	1321	11511	426	(-)PA2656	(-)PA2656
rna1649	V	3007194	3007528	335	-	200	0.73	197	200	138	101	(-)PA2656	(-)PA2657
rna1650	V	3012651	3012817	167	-	704	5.34	704	514	26	4	(-)PA2664(fhp)	(-)PA2664(fhp)
rna1651	V	3012914	3013079	166	-	981	6.04	981	928	20	9	(-)PA2664(fhp)	(-)PA2664(fhp)
rna1652	V	3013135	3013520	386	-	1360	4.91	1360	1130	55	28	(-)PA2664(fhp)	(-)PA2664(fhp)
rna1653	V	3013528	3013683	156	-	192	2.14	192	165	10	71	(-)PA2664(fhp)	(-)PA2664(fhp)
rna1654	II5	3013754	3013812	59	-	1885	4.81	1765	1885	72	58	(-)PA2664(fhp)	(+)PA2665
rna1655	III	3015716	3015789	74	-	410	1.2	410	348	183	146	(+)PA2666	(+)PA2666
rna1656	III	3015841	3016054	214	-	1004	-0.08	473	578	1004	110	(+)PA2666	(+)PA2667
rna1657	V	3016702	3016781	80	-	307	0.38	307	300	263	204	(-)PA2668	(-)PA2668
rna1658	II3	3026035	3026098	64	-	258	1.01	126	258	149	42	(-)PA2678	(-)PA2679
rna1659	V	3026516	3026622	107	-	427	0.91	427	328	204	198	(-)PA2679	(-)PA2679
rna1660	II5	3026831	3026907	77	-	1507	-0.17	630	755	1507	48	(-)PA2679	(+)PA2680
rna1661	V	3031760	3031842	83	-	843	0.9	703	843	753	74	(-)PA2684	(-)PA2684
rna1662	V	3035963	3036137	175	-	314	1.27	290	314	140	110	(-)PA2685	(-)PA2685	pant240(175/608)
rna1663	V	3036470	3036560	91	-	512	2.16	512	336	83	107	(-)PA2685	(-)PA2685
rna1664	V	3040060	3040136	77	+	321	-1.16	86	81	53	321	(+)PA2687(pfeS)	(+)PA2687(pfeS)
rna1665	III	3044769	3044840	72	+	1051	-1.28	368	324	1051	629	(-)PA2690	(-)PA2691	pant244(71/71) SPA0006[III](72/201)
rna1666	III	3047614	3047674	61	-	248	0.53	248	180	159	138	(+)PA2693	(-)PA2694
rna1667	V	3048246	3048358	113	-	202	1.18	202	168	136	27	(-)PA2695	(-)PA2695
rna1668	V	3049525	3049593	69	-	174	1.84	174	160	79	14	(-)PA2696	(-)PA2696
rna1669	V	3059526	3059666	141	-	358	1.97	358	318	102	70	(-)PA2705	(-)PA2705
rna1670	V	3059737	3059894	158	-	333	2.65	213	333	63	24	(-)PA2705	(-)PA2705
rna1671	III	3060082	3060193	112	+	2118	1.25	2118	1299	739	701	(-)PA2705	(-)PA2705
rna1672	V	3060354	3060451	98	-	239	1.65	219	239	88	58	(-)PA2706	(-)PA2706
rna1673	V	3061238	3061290	53	-	832	0.94	832	547	543	178	(-)PA2707	(-)PA2707
rna1674	II5	3061548	3061637	90	-	1236	1.97	1236	999	327	242	(-)PA2707	(-)PA2708
rna1675	III	3061551	3061707	157	+	395	-0.73	217	122	395	168	(-)PA2707	(-)PA2708
rna1676	V	3065261	3065353	93	+	550	2.07	550	379	81	141	(+)PA2711	(+)PA2711
rna1677	I	3065997	3066100	104	+	1183	1.75	1183	699	322	239	(+)PA2711	(+)PA2712	pant246(94/212)
rna1678	V	3073245	3073327	83	+	467	0.41	339	317	467	27	(+)PA2718	(+)PA2718
rna1679	V	3074031	3074091	61	+	438	2.02	438	258	151	21	(+)PA2719	(+)PA2719
rna1680	V	3077340	3077429	90	+	1507	0.04	1214	1301	1507	934	(+)PA2725	(+)PA2725
rna1681	V	3078327	3078382	56	+	2568	-4.23	104	38	94	2568	(+)PA2725	(+)PA2725
rna1682	II3	3087480	3087561	82	+	2822	-4.71	24	89	136	2822	(+)PA2729	(-)PA2730	pant248(33/627) SPA0003[I](62/301)
rna1683	I	3087681	3087807	127	+	341	0.61	279	341	204	201	(+)PA2729	(-)PA2730	sRNA-Xcc1(88/88),pant248(127/627) SPA0003[I](120/301)
rna1684	V	3089057	3089190	134	-	1692	2.74	1692	1077	216	198	(-)PA2730	(-)PA2730
rna1685	V	3089279	3089379	101	-	530	2.53	524	530	42	141	(-)PA2730	(-)PA2730
rna1686	II3	3090020	3090249	230	-	903	0.61	901	903	598	581	(-)PA2730	(-)PA2732
rna1687	I	3090092	3090145	54	+	2238	-7.27	13	16	2225	2238	(-)PA2730	(-)PA2732
rna1688	V	3090264	3090529	266	-	284	1.1	232	284	135	105	(-)PA2732	(-)PA2732
rna1689	V	3092200	3092315	116	-	717	1.3	717	676	276	289	(-)PA2732	(-)PA2732
rna1690	V	3093064	3093209	146	-	723	2.28	723	430	101	137	(-)PA2732	(-)PA2732
rna1691	V	3093820	3093899	80	-	641	-0.76	234	179	641	60	(-)PA2733	(-)PA2733
rna1692	I	3094462	3094534	73	-	888	-0.09	684	685	573	888	(-)PA2733	(-)PA2734	pant251(73/302)
rna1693	III	3094919	3094994	76	+	1128	-4.73	45	37	1042	1128	(-)PA2734	(-)PA2734
rna1694	V	3098674	3098794	121	-	1261	1.5	1261	1054	343	477	(-)PA2736	(-)PA2736
rna1695	III	3098981	3099090	110	+	735	-1.01	189	240	735	128	(-)PA2736	(-)PA2736.1	pant252(92/92)
rna1696	III	3099222	3099422	201	+	26703	-2.83	3951	2965	26703	22399	(-)PA2736	(-)PA2737
rna1697	V	3099545	3099688	144	-	808	1.29	808	594	289	285	(-)PA2737	(-)PA2737
rna1698	III	3100036	3100195	160	+	3012	-6.03	40	48	3012	2751	(-)PA2738(himA)	(-)PA2739(pheT)
rna1699	V	3100209	3100331	123	-	254	0.82	254	210	136	126	(-)PA2739(pheT)	(-)PA2739(pheT)
rna1700	III	3100499	3100584	86	+	288	-0.16	156	180	288	88	(-)PA2739(pheT)	(-)PA2739(pheT)
rna1701	V	3100831	3100945	115	-	368	1.87	368	221	73	88	(-)PA2739(pheT)	(-)PA2739(pheT)
rna1702	V	3103400	3103455	56	-	450	1.22	450	283	156	159	(-)PA2740(pheS)	(-)PA2740(pheS)
rna1703	III	3103585	3103700	116	+	2317	-6.28	21	30	1648	2317	(-)PA2740(pheS)	(-)PA2741(rplT)
rna1704	V	3103716	3103836	121	-	767	1.59	608	767	215	241	(-)PA2741(rplT)	(-)PA2741(rplT)
rna1705	V	3104035	3104121	87	-	576	2.29	576	431	69	137	(-)PA2742(rpmI)	(-)PA2742(rpmI)
rna1706	V	3104341	3104533	193	-	651	0.6	651	587	374	441	(-)PA2743(infC)	(-)PA2743(infC)
rna1707	V	3104543	3104709	167	-	390	0.65	390	269	245	174	(-)PA2743(infC)	(-)PA2743(infC)
rna1708	V	3104721	3105009	289	-	1128	1.61	1126	1128	373	367	(-)PA2743(infC)	(-)PA2744(thrS)
rna1709	V	3105182	3105504	323	-	932	-0.55	388	443	281	932	(-)PA2744(thrS)	(-)PA2744(thrS)
rna1710	V	3106192	3106284	93	-	1148	1.79	973	1148	279	336	(-)PA2744(thrS)	(-)PA2744(thrS)
rna1711	V	3106449	3106679	231	-	1434	1.43	1434	1421	471	591	(-)PA2744(thrS)	(-)PA2744(thrS)
rna1712	III	3106530	3106718	189	+	772	-3.67	52	45	463	772	(-)PA2744(thrS)	(-)PA2744(thrS)
rna1713	I	3106800	3106942	143	-	748	1.71	397	748	166	185	(-)PA2744(thrS)	(-)PA2745	PA2744.1(24/76)
rna1714	V	3107306	3107385	80	-	177	0.26	130	136	177	45	(-)PA2745	(-)PA2745
rna1715	I	3108805	3108907	103	-	3019	-0.09	2846	2445	3019	2606	(+)PA2746a	(-)PA2747	pant254(103/210) SPA0181[V](<34);SPA0125[V](103/501)
rna1716	I	3108832	3108906	75	+	4069	-7.11	19	35	4069	3396	(+)PA2746a	(-)PA2747	pant254(75/210) SPA0181[V](<61);SPA0125[V](75/501)
rna1717	III	3115246	3115686	441	+	437	0.74	437	379	203	287	(+)PA2753	(-)PA2754a
rna1718	III	3115555	3115611	57	-	727	1.41	727	502	220	243	(+)PA2754	(+)PA2754
rna1719	V	3116097	3116163	67	+	381	-0.6	159	147	381	84	(+)PA2755a	(+)PA2755a	(>46)pant258
rna1720	I	3116437	3116518	82	+	356	-0.2	183	190	356	73	(+)PA2755a	(+)PA2755(eco)	pant258(<72) SPA0038[I](82/201)
rna1721	V	3117031	3117119	89	+	442	1.12	432	442	228	174	(+)PA2755(eco)	(+)PA2755(eco)
rna1722	V	3117481	3117567	87	-	176	0.95	176	176	149	33	(-)PA2756	(-)PA2756
rna1723	III	3118422	3118472	51	-	383	0.35	274	232	383	13	(+)PA2758	(+)PA2758
rna1724	V	3118553	3118643	91	+	643	-1.85	83	129	643	119	(+)PA2758	(+)PA2758
rna1725	III	3119290	3119526	237	+	8512	2.24	8512	8503	1848	1759	(+)PA2758	(-)PA2759	SPA0115[III](237/501)
rna1726	III	3119669	3119737	69	+	5800	-6.93	39	46	5800	4587	(-)PA2759	(+)PA2760	(>83)pant259 SPA0115[III](32/501)
rna1727	I	3119945	3120007	63	+	1533	-0.41	690	1334	1533	1162	(-)PA2759	(+)PA2760	pant259(<15)
rna1728	V	3120826	3121133	308	+	1319	0.74	1319	1276	820	739	(+)PA2760	(+)PA2760
rna1729	III	3121232	3121282	51	-	393	-0.46	105	196	393	20	(+)PA2760	(+)PA2760
rna1730	III	3121364	3121431	68	-	591	2.99	591	577	90	57	(+)PA2760	(+)PA2761
rna1731	I	3123327	3123437	111	-	2457	-0.41	1686	1983	2457	2407	(+)PA2763a	(+)PA2764	pant261(108/262) SPA0079[I](111/301)
rna1732	I	3123366	3123434	69	+	3855	-8.39	7	14	3199	3855	(+)PA2763a	(+)PA2764	pant261(69/262) SPA0079[I](69/301)
rna1733	III	3130847	3130926	80	+	285	-0.12	285	161	265	221	(-)PA2772	(-)PA2772
rna1734	V	3130850	3130979	130	-	300	0.84	300	249	178	129	(-)PA2772	(-)PA2772
rna1735	III	3132473	3132535	63	+	424	-3.9	19	33	424	353	(-)PA2774	(-)PA2774
rna1736	V	3132740	3132789	50	-	468	0.4	468	328	416	189	(-)PA2774	(-)PA2774
rna1737	III	3133200	3133286	87	+	711	-3.53	59	61	711	675	(-)PA2775	(-)PA2775.1
rna1738	III	3133437	3133539	103	+	51017	-7.05	291	415	42767	51017	(-)PA2775	(+)PA2776
rna1739	III	3144136	3144188	53	-	1166	3.51	1166	1022	101	91	(+)PA2787(cpg2)	(+)PA2787(cpg2)
rna1740	V	3144949	3145007	59	-	371	2.48	369	371	124	9	(-)PA2788	(-)PA2788
rna1741	II5	3146195	3146253	59	+	467	1.72	467	299	114	118	(-)PA2788	(+)PA2789
rna1742	II3	3147306	3147417	112	+	728	-0.69	283	242	728	118	(+)PA2789	(+)PA2790	(>83)SPA0080[I]
rna1743	III	3149949	3149999	51	+	303	0.36	238	229	303	62	(-)PA2793	(-)PA2793
rna1744	V	3152792	3152887	96	+	590	0.68	590	503	277	407	(+)PA2795	(+)PA2795
rna1745	V	3153298	3153399	102	+	567	0.29	498	564	567	301	(+)PA2795	(+)PA2795
rna1746	V	3153970	3154187	218	+	2258	2.88	2258	2174	220	383	(+)PA2796(tal)	(+)PA2796(tal)
rna1747	V	3154391	3154457	67	+	722	2.29	722	547	147	112	(+)PA2796(tal)	(+)PA2796(tal)
rna1748	III	3154486	3154565	80	+	6198	2.07	6198	4467	500	2044	(+)PA2796(tal)	(-)PA2797
rna1749	III	3154639	3154726	88	+	1433	-3.1	182	114	1433	1112	(-)PA2797	(-)PA2797
rna1750	V	3154652	3154737	86	-	1468	-0.85	812	629	1468	1132	(-)PA2797	(-)PA2797
rna1751	V	3154753	3154926	174	-	345	1.68	345	342	111	104	(-)PA2797	(-)PA2797
rna1752	V	3154983	3155216	234	-	493	1.71	419	493	139	140	(-)PA2797	(-)PA2798
rna1753	V	3155299	3155460	162	-	862	0.58	862	799	508	605	(-)PA2798	(-)PA2798
rna1754	III	3155307	3155419	113	+	846	-4.35	33	42	686	846	(-)PA2798	(-)PA2798
rna1755	V	3155716	3155832	117	-	435	1.48	419	435	182	125	(-)PA2798	(-)PA2798
rna1756	III	3156658	3156836	179	+	549	-1.67	124	82	107	549	(+)PA2799	(-)PA2800
rna1757	III	3157006	3157130	125	+	139	0.66	124	139	128	39	(-)PA2800	(-)PA2800
rna1758	III	3157969	3158131	163	-	404	1.25	404	283	126	163	(+)PA2801	(-)PA2802
rna1759	V	3158360	3158536	177	-	329	1.01	205	329	150	116	(-)PA2802	(-)PA2802
rna1760	V	3160424	3160514	91	+	156	1.01	150	156	121	31	(+)PA2805	(+)PA2805
rna1761	III	3161445	3161520	76	+	412	-1.17	113	91	412	48	(-)PA2806	(-)PA2807
rna1762	V	3165518	3165593	76	-	289	1.48	289	154	105	54	(-)PA2811	(-)PA2812
rna1763	III	3167177	3167265	89	+	673	-1.5	134	161	673	164	(-)PA2813	(-)PA2814
rna1764	V	3170039	3170259	221	+	338	0.47	338	247	330	93	(+)PA2815	(+)PA2815
rna1765	III	3173600	3173981	382	+	4736	-2.36	793	933	4108	4736	(-)PA2819.1	(+)PA2820
rna1766	III	3175527	3175763	237	-	183	1.22	182	183	100	57	(+)PA2821	(-)PA2822
rna1767	V	3176164	3176269	106	-	215	-0.19	140	134	215	98	(-)PA2823	(-)PA2823
rna1768	V	3176326	3176445	120	-	286	0.06	261	262	286	215	(-)PA2823	(-)PA2823
rna1769	V	3176658	3176777	120	-	534	0.53	263	534	402	149	(-)PA2823	(-)PA2823
rna1770	III	3176703	3176770	68	+	415	-2.88	34	47	415	182	(-)PA2823	(-)PA2823
rna1771	V	3177322	3177371	50	+	891	0.13	742	714	891	437	(+)PA2824	(+)PA2824
rna1772	V	3179155	3179303	149	+	298	1.52	298	268	146	51	(+)PA2824	(+)PA2824
rna1773	V	3181965	3182057	93	+	418	-0.72	174	330	418	414	(+)PA2828	(+)PA2828
rna1774	V	3182989	3183197	209	+	392	1.29	380	392	151	165	(+)PA2830(htpX)	(+)PA2830(htpX)
rna1775	V	3183219	3183299	81	+	333	0.87	333	327	211	149	(+)PA2830(htpX)	(+)PA2830(htpX)
rna1776	III	3185128	3185189	62	-	1188	0.87	1111	1188	811	447	(+)PA2831	(-)PA2832(tpm)
rna1777	V	3192159	3192239	81	+	150	0.44	86	122	150	3	(+)PA2838	(+)PA2838
rna1778	V	3195167	3195267	101	-	461	-0.13	326	335	461	264	(-)PA2840	(-)PA2840
rna1779	I	3195687	3195772	86	-	767	1.1	476	767	247	332	(-)PA2840	(+)PA2841	pant267(80/102)
rna1780	V	3200773	3200837	65	+	2540	-0.25	1074	1129	2540	83	(+)PA2846	(+)PA2846
rna1781	III	3205151	3205215	65	+	328	0.98	222	328	148	131	(-)PA2852	(-)PA2852
rna1782	V	3205295	3205380	86	-	303	0.47	196	275	303	36	(-)PA2852	(-)PA2852
rna1783	III	3206174	3206269	96	+	920	-5.88	5	14	920	200	(-)PA2852	(+)PA2852.1
rna1784	III	3206401	3206498	98	-	152	0.09	152	114	148	102	(-)PA2852	(+)PA2853(oprI)	FR174702(87/87),tRNA(87/-72)
rna1785	III	3206869	3207163	295	-	968	-1.79	176	172	968	234	(+)PA2852.1	(+)PA2853(oprI)	P14(9/145)
rna1786	II3	3207235	3207290	56	-	604	0.33	520	486	604	196	(+)PA2853(oprI)	(-)PA2854
rna1787	III	3208115	3208342	228	+	713	-0.26	490	379	713	331	(-)PA2854	(-)PA2855
rna1788	III	3209133	3209309	177	-	540	0.88	540	454	307	234	(-)PA2856(tesA)	(+)PA2857
rna1789	V	3212696	3212876	181	+	726	1.04	593	726	563	80	(+)PA2859(greB)	(+)PA2859(greB)
rna1790	III	3213204	3213316	113	+	249	0.27	234	249	218	182	(-)PA2860	(-)PA2860
rna1791	V	3213352	3213413	62	-	200	0.09	127	177	200	85	(-)PA2860	(-)PA2860
rna1792	II3	3215204	3215253	50	+	2560	-3.58	52	168	2560	79	(+)PA2862(lipA)	(+)PA2863(lipH)
rna1793	V	3217156	3217258	103	-	274	1.18	253	274	75	157	(-)PA2865	(-)PA2865
rna1794	V	3217337	3217435	99	-	237	1.88	224	237	72	53	(-)PA2865	(-)PA2865
rna1795	III	3218439	3218502	64	+	515	-2.8	47	42	515	104	(-)PA2865	(+)PA2866(mttC)	(>32)pant268
rna1796	V	3219777	3220071	295	+	472	0.68	472	461	281	302	(+)PA2867	(+)PA2867
rna1797	V	3220112	3220349	238	+	417	1.2	410	417	170	190	(+)PA2867	(+)PA2867
rna1798	V	3220397	3220743	347	+	275	0.91	275	210	133	126	(+)PA2867	(+)PA2867
rna1799	V	3221291	3221543	253	+	283	0.78	283	283	230	99	(+)PA2868	(+)PA2868
rna1800	V	3222169	3222287	119	+	330	2.09	330	315	103	49	(+)PA2870	(+)PA2870
rna1801	V	3222317	3222433	117	+	541	1.77	541	448	191	98	(+)PA2870	(+)PA2870
rna1802	III	3223603	3223737	135	+	452	1.39	358	452	210	99	(+)PA2870	(-)PA2871
rna1803	III	3229065	3229121	57	+	282	-1.44	82	47	69	282	(-)PA2875	(-)PA2875
rna1804	III	3231045	3231204	160	-	1089	0.74	1089	779	765	356	(-)PA2877	(+)PA2878
rna1805	V	3232242	3232462	221	-	205	0.83	205	196	111	115	(-)PA2879	(-)PA2879
rna1806	III	3236163	3236217	55	-	165	-0.26	143	100	165	126	(+)PA2883	(+)PA2884	SPA0179[V](55/701)
rna1807	III	3242224	3242283	60	-	1409	-0.69	370	554	1409	85	(+)PA2888(atuC)	(+)PA2889(atuD)
rna1808	II3	3242225	3242284	60	+	2064	-3.27	114	137	2064	354	(+)PA2888(atuC)	(+)PA2889(atuD)
rna1809	III	3249011	3249105	95	-	217	1.2	217	209	42	143	(+)PA2893(atuH)	(+)PA2893(atuH)
rna1810	I	3249706	3249824	119	-	831	1.02	744	831	329	449	(-)PA2894	(-)PA2895	pant269(116/188)
rna1811	I	3249757	3249821	65	+	818	-4.42	34	33	616	818	(-)PA2894	(-)PA2895	pant269(65/188)
rna1812	V	3250086	3250141	56	-	262	1.24	193	262	143	49	(-)PA2895	(-)PA2895
rna1813	V	3251992	3252137	146	-	1119	1.64	1119	936	330	331	(-)PA2897	(-)PA2897
rna1814	V	3255438	3255516	79	-	467	1.18	431	467	125	271	(-)PA2901	(-)PA2901
rna1815	III	3256952	3257024	73	+	1194	-4.81	23	46	744	1194	(-)PA2903(cobJ)	(-)PA2903(cobJ)
rna1816	V	3256959	3257037	79	-	1099	-0.52	656	761	926	1099	(-)PA2903(cobJ)	(-)PA2903(cobJ)
rna1817	V	3257352	3257470	119	-	335	-0.6	197	185	244	335	(-)PA2903(cobJ)	(-)PA2903(cobJ)
rna1818	V	3258065	3258191	127	-	241	-0.87	89	81	241	69	(-)PA2903(cobJ)	(-)PA2903(cobJ)
rna1819	III	3260813	3260882	70	+	223	-2.76	26	32	170	223	(-)PA2906(cobH)	(-)PA2906(cobH)
rna1820	V	3261081	3261157	77	-	193	-0.37	101	105	193	73	(-)PA2906(cobH)	(-)PA2906(cobH)	(>50)pant272
rna1821	I	3261316	3261429	114	-	1981	0.41	1969	1981	1440	1542	(-)PA2906(cobH)	(+)PA2907(cobL)	pant272(111/220) SPA0039[I](85/101)
rna1822	I	3261319	3261426	108	+	1588	-3.82	111	106	1588	1474	(-)PA2906(cobH)	(+)PA2907(cobL)	pant272(108/220) SPA0039[I](82/101)
rna1823	III	3270799	3270857	59	-	451	1.61	451	343	141	119	(+)PA2914	(-)PA2915
rna1824	III	3285638	3285757	120	+	3462	1.3	3134	3462	516	2163	(-)PA2929	(+)PA2930
rna1825	V	3285793	3286258	466	+	313	-0.29	169	158	88	313	(+)PA2930	(+)PA2930
rna1826	V	3286267	3286500	234	+	227	0.97	227	223	113	116	(+)PA2930	(+)PA2930
rna1827	V	3298263	3298380	118	-	176	0.06	115	156	176	84	(-)PA2942	(-)PA2942
rna1828	I	3299156	3299226	71	+	1021	0.75	1021	657	815	181	(-)PA2942	(+)PA2943	FR406371(71/242),P15(71/119)
rna1829	V	3301361	3301423	63	-	158	-0.31	121	125	158	148	(-)PA2944(cobN)	(-)PA2944(cobN)
rna1830	I	3305646	3305787	142	-	248	0.97	176	248	170	46	(-)PA2945	(+)PA2946	pant277(142/176);(>73)Cobalamin
rna1831	I	3306150	3306209	60	+	4182	0.41	3462	2690	4182	456	(-)PA2945	(+)PA2946
rna1832	V	3309941	3310129	189	-	283	0.3	283	242	253	172	(-)PA2950	(-)PA2950
rna1833	III	3310777	3310896	120	+	1082	-4.66	36	32	637	1082	(-)PA2950	(-)PA2951(etfA)
rna1834	V	3311399	3311524	126	-	763	1.71	763	382	203	148	(-)PA2951(etfA)	(-)PA2951(etfA)
rna1835	V	3311535	3311827	293	-	1214	1.32	1214	1147	389	557	(-)PA2951(etfA)	(-)PA2952(etfB)
rna1836	V	3311932	3312368	437	-	296	1.98	296	277	76	69	(-)PA2952(etfB)	(-)PA2952(etfB)
rna1837	III	3312398	3312649	252	+	478	-1.03	231	178	478	358	(-)PA2952(etfB)	(+)PA2953
rna1838	I	3312592	3312701	110	-	222	0.62	208	222	177	102	(-)PA2952(etfB)	(+)PA2953
rna1839	III	3312829	3312882	54	-	458	0.61	458	249	315	149	(+)PA2953	(+)PA2953
rna1840	III	3312937	3313118	182	-	2029	1.96	2029	1442	526	365	(+)PA2953	(+)PA2953
rna1841	V	3312939	3313126	188	+	740	-1.32	306	186	740	491	(+)PA2953	(+)PA2953
rna1842	V	3313345	3313580	236	+	470	1.64	470	397	132	146	(+)PA2953	(+)PA2953
rna1843	V	3313725	3313920	196	+	974	-1.37	369	361	907	974	(+)PA2953	(+)PA2953
rna1844	III	3313824	3313920	97	-	506	1.33	432	506	70	303	(+)PA2953	(+)PA2953
rna1845	III	3314327	3314479	153	+	498	1.62	498	467	177	138	(+)PA2953	(-)PA2954
rna1846	II3	3316742	3316799	58	-	191	0.23	154	128	191	49	(-)PA2956	(-)PA2957	pant278(<11)
rna1847	III	3317121	3317293	173	+	218	-0.58	119	101	110	218	(-)PA2957	(-)PA2957
rna1848	III	3317560	3317674	115	-	408	1.63	350	408	121	124	(+)PA2958	(+)PA2958
rna1849	I	3318742	3318829	88	+	858	-3.09	79	69	406	858	(+)PA2958	(-)PA2959	FR406601(88/197),rgsA(83/122),P16(88/197)
rna1850	II3	3318744	3318870	127	-	1641	1.54	888	1641	312	559	(+)PA2958	(-)PA2959	FR406601(116/197),rgsA(122/122),P16(116/197)
rna1851	V	3319043	3319198	156	-	1939	2.01	1939	1610	486	396	(-)PA2959	(-)PA2959
rna1852	V	3319524	3319639	116	-	466	1.54	466	372	168	121	(-)PA2959	(-)PA2959
rna1853	III	3319937	3320062	126	+	1140	-4.49	42	33	540	1140	(-)PA2960(pilZ)	(-)PA2961(holB)
rna1854	V	3320418	3320663	246	-	213	0.69	203	213	101	156	(-)PA2961(holB)	(-)PA2961(holB)
rna1855	V	3320876	3320954	79	-	490	0.06	339	281	103	490	(-)PA2961(holB)	(-)PA2961(holB)
rna1856	V	3321140	3321256	117	-	816	-0.67	286	275	816	76	(-)PA2962(tmk)	(-)PA2962(tmk)
rna1857	V	3322804	3322941	138	-	353	1.18	353	279	108	170	(-)PA2964(pabC)	(-)PA2964(pabC)
rna1858	V	3323412	3323663	252	-	574	0.05	479	426	299	574	(-)PA2964(pabC)	(-)PA2965(fabF1)
rna1859	III	3323478	3323575	98	+	1379	-6.14	14	12	457	1379	(-)PA2964(pabC)	(-)PA2965(fabF1)
rna1860	V	3324112	3324268	157	-	613	-0.87	214	249	613	235	(-)PA2965(fabF1)	(-)PA2965(fabF1)
rna1861	III	3324910	3325385	476	+	993	-4.42	41	43	806	993	(-)PA2965(fabF1)	(-)PA2967(fabG)
rna1862	V	3325413	3325717	305	-	3500	0.1	2795	2492	3500	1442	(-)PA2967(fabG)	(-)PA2967(fabG)
rna1863	III	3325601	3325714	114	+	3279	-5.71	44	27	444	3279	(-)PA2967(fabG)	(-)PA2967(fabG)
rna1864	V	3325747	3325828	82	-	6171	-1.8	1349	1670	6171	4345	(-)PA2967(fabG)	(-)PA2967(fabG)
rna1865	III	3325754	3325828	75	+	6765	-7.61	37	22	6765	4765	(-)PA2967(fabG)	(-)PA2967(fabG)
rna1866	III	3326123	3326203	81	+	790	-3.49	38	64	790	354	(-)PA2967(fabG)	(-)PA2968(fabD)
rna1867	V	3326503	3326601	99	-	268	0.06	260	268	256	250	(-)PA2968(fabD)	(-)PA2968(fabD)
rna1868	V	3326766	3327062	297	-	429	1.11	429	387	183	196	(-)PA2968(fabD)	(-)PA2968(fabD)
rna1869	II5	3327088	3327151	64	-	776	1.94	581	776	291	63	(-)PA2968(fabD)	(-)PA2969(plsX)
rna1870	III	3328129	3328252	124	+	448	-2.22	74	113	448	426	(-)PA2969(plsX)	(-)PA2970(rpmF)
rna1871	III	3328527	3328625	99	+	644	-2.09	85	125	247	644	(-)PA2971	(-)PA2971
rna1872	V	3328528	3328721	194	-	392	0.93	350	392	141	248	(-)PA2971	(-)PA2971
rna1873	V	3331570	3331703	134	-	2951	2.14	2951	2263	666	517	(-)PA2975(rluC)	(-)PA2975(rluC)
rna1874	V	3333113	3333239	127	+	1397	-0.58	486	543	1397	145	(+)PA2976(rne)	(+)PA2976(rne)
rna1875	V	3333269	3333493	225	+	221	-0.05	155	134	221	78	(+)PA2976(rne)	(+)PA2976(rne)
rna1876	V	3333926	3334005	80	+	246	1.88	246	156	71	38	(+)PA2976(rne)	(+)PA2976(rne)
rna1877	V	3334050	3334219	170	+	609	1.14	515	609	374	135	(+)PA2976(rne)	(+)PA2976(rne)
rna1878	V	3334497	3334611	115	+	157	-0.08	152	137	157	148	(+)PA2976(rne)	(+)PA2976(rne)
rna1879	V	3335010	3335276	267	+	874	0.7	874	710	474	502	(+)PA2976(rne)	(+)PA2976(rne)
rna1880	V	3335839	3335961	123	+	278	-0.62	159	151	198	278	(+)PA2976(rne)	(+)PA2976(rne)
rna1881	V	3337184	3337308	125	-	464	1.48	464	342	163	125	(-)PA2977(murB)	(-)PA2978(ptpA)
rna1882	V	3337777	3337860	84	-	243	1.01	243	115	119	59	(-)PA2979(kdsB)	(-)PA2979(kdsB)
rna1883	V	3337949	3338035	87	-	490	1.55	490	486	189	145	(-)PA2979(kdsB)	(-)PA2979(kdsB)
rna1884	V	3338731	3338890	160	-	971	1.2	971	921	548	276	(-)PA2981(lpxK)	(-)PA2981(lpxK)
rna1885	V	3339096	3339175	80	-	975	-1.1	276	323	975	305	(-)PA2981(lpxK)	(-)PA2981(lpxK)
rna1886	V	3339381	3339678	298	-	242	0.38	219	242	223	131	(-)PA2981(lpxK)	(-)PA2982(lpxK)
rna1887	V	3343470	3343618	149	+	248	-0.29	118	127	248	51	(+)PA2985	(+)PA2985
rna1888	V	3344583	3344685	103	-	7743	1.94	7743	6334	1889	1784	(-)PA2986	(-)PA2986
rna1889	III	3344614	3344671	58	+	3249	-5.67	85	41	3249	3147	(-)PA2986	(-)PA2986
rna1890	V	3344741	3344888	148	-	455	1.6	455	364	189	82	(-)PA2986	(-)PA2986
rna1891	V	3345517	3345849	333	-	467	1.56	467	370	144	140	(-)PA2987	(-)PA2988
rna1892	V	3346191	3346376	186	-	207	1.52	207	165	88	42	(-)PA2988	(-)PA2988	pant279(17/127)
rna1893	III	3347952	3348054	103	-	959	-3.36	69	47	231	959	(+)PA2989	(+)PA2990
rna1894	V	3348613	3348742	130	+	352	0.11	352	320	345	279	(+)PA2990	(+)PA2990	SPA0060[III](88/301)
rna1895	III	3348771	3348846	76	-	505	0.36	505	451	355	390	(+)PA2990	(-)PA2991(sth)	SPA0060[III](<71)
rna1896	III	3349122	3349301	180	+	545	0.91	229	545	213	199	(-)PA2991(sth)	(-)PA2991(sth)	SPA0061[III](102/201)
rna1897	V	3351556	3351684	129	-	445	0.99	386	445	155	263	(-)PA2993	(-)PA2994(nqrF)
rna1898	III	3351589	3351668	80	+	566	-5.57	5	12	242	566	(-)PA2993	(-)PA2994(nqrF)
rna1899	V	3352210	3352319	110	-	1198	3	615	1198	157	69	(-)PA2994(nqrF)	(-)PA2994(nqrF)
rna1900	V	3353032	3353112	81	-	731	1.88	731	454	101	222	(-)PA2995(nqrE)	(-)PA2995(nqrE)
rna1901	V	3353529	3353606	78	-	562	1.41	562	511	217	187	(-)PA2996(nqrD)	(-)PA2996(nqrD)
rna1902	V	3354066	3354117	52	-	594	1.07	594	450	246	250	(-)PA2996(nqrD)	(-)PA2996(nqrD)
rna1903	V	3354262	3354335	74	-	200	0.79	178	200	96	123	(-)PA2997(nqrC)	(-)PA2997(nqrC)
rna1904	V	3355033	3355178	146	-	479	1.02	440	479	120	332	(-)PA2998(nqrB)	(-)PA2998(nqrB)
rna1905	V	3355711	3356024	314	-	184	0.51	184	180	129	127	(-)PA2998(nqrB)	(-)PA2998(nqrB)
rna1906	V	3359050	3359163	114	-	588	1.82	588	362	88	181	(-)PA3000(aroP1)	(-)PA3000(aroP1)
rna1907	V	3359612	3359831	220	-	2806	1.08	2342	2806	619	1814	(-)PA3001	(-)PA3001
rna1908	III	3359626	3359753	128	+	3030	-5.08	34	71	531	3030	(-)PA3001	(-)PA3001
rna1909	V	3360088	3360420	333	-	564	0.2	455	529	564	293	(-)PA3001	(-)PA3001
rna1910	III	3360632	3360724	93	+	160	-0.58	73	98	95	160	(-)PA3001	(+)PA3002(mfd)
rna1911	V	3361778	3361946	169	+	183	-0.27	133	125	183	128	(+)PA3002(mfd)	(+)PA3002(mfd)
rna1912	III	3366842	3366971	130	+	939	-0.63	404	398	939	302	(-)PA3005(nagZ)	(-)PA3006(psrA)	pant281(76/76)
rna1913	III	3367430	3367541	112	+	1473	-5.67	31	17	972	1473	(-)PA3006(psrA)	(-)PA3006(psrA)
rna1914	III	3367605	3367699	95	+	6876	-7.08	48	48	6876	6157	(-)PA3006(psrA)	(+)PA3007(lexA)
rna1915	III	3368051	3368202	152	-	258	1.01	240	258	176	71	(+)PA3007(lexA)	(+)PA3007(lexA)
rna1916	III	3368740	3369077	338	+	228	0.51	228	208	168	138	(+)PA3008	(-)PA3009
rna1917	III	3368899	3369041	143	-	365	1.56	356	365	131	114	(+)PA3008	(-)PA3009
rna1918	V	3369647	3369758	112	-	494	1.81	494	322	44	189	(-)PA3010	(-)PA3010
rna1919	V	3371014	3371161	148	-	718	1.39	718	586	239	260	(-)PA3011(topA)	(-)PA3011(topA)
rna1920	V	3372886	3373082	197	-	355	1.3	355	328	177	100	(-)PA3012	(-)PA3012
rna1921	III	3373111	3373206	96	+	384	-2.52	33	67	190	384	(-)PA3012	(-)PA3013(foaB)
rna1922	V	3373632	3373906	275	-	378	2.6	378	287	75	35	(-)PA3013(foaB)	(-)PA3013(foaB)
rna1923	III	3373672	3373738	67	+	447	0.63	447	411	318	238	(-)PA3013(foaB)	(-)PA3013(foaB)
rna1924	III	3376636	3376737	102	+	347	0.5	347	235	252	159	(-)PA3014(faoA)	(+)PA3015	pant282(102/191)
rna1925	V	3377589	3377646	58	+	391	0.71	391	291	237	181	(+)PA3015	(+)PA3015
rna1926	III	3377785	3377920	136	+	367	0.47	367	300	251	230	(+)PA3015	(-)PA3016
rna1927	III	3378949	3379020	72	+	1633	0.32	1633	1242	1169	1132	(+)PA3017	(-)PA3018
rna1928	III	3378949	3379029	81	-	1451	0.32	1451	1104	1039	1006	(+)PA3017	(-)PA3018
rna1929	III	3379625	3379691	67	+	904	2.42	763	904	245	67	(-)PA3018	(-)PA3019
rna1930	II3	3379698	3379827	130	-	626	-0.49	386	431	519	626	(-)PA3018	(-)PA3019
rna1931	I	3379706	3379765	60	+	1288	-2.57	187	239	1288	1236	(-)PA3018	(-)PA3019
rna1932	V	3380125	3380179	55	-	182	0.88	182	99	105	48	(-)PA3019	(-)PA3019
rna1933	V	3382457	3382534	78	+	11320	-1.89	2621	1843	11320	5259	(+)PA3020	(+)PA3020
rna1934	V	3383767	3383880	114	+	579	3.1	433	579	61	57	(+)PA3020	(+)PA3020
rna1935	V	3384409	3384472	64	-	2915	0.34	1474	2337	2915	100	(-)PA3022	(-)PA3022
rna1936	V	3387617	3387704	88	-	586	0.56	586	565	451	329	(-)PA3024	(-)PA3024
rna1937	V	3389498	3389585	88	-	589	1.51	589	337	141	184	(-)PA3026	(-)PA3026
rna1938	V	3397261	3397319	59	-	1252	2.49	1252	1145	234	193	(-)PA3033	(-)PA3033
rna1939	III	3400483	3400533	51	-	689	3.98	688	689	47	40	(+)PA3037	(+)PA3038
rna1940	V	3404695	3404763	69	+	882	1.82	882	834	365	122	(+)PA3042	(+)PA3042
rna1941	III	3406279	3406331	53	+	1173	-1.54	273	192	1173	175	(+)PA3043	(-)PA3044
rna1942	I	3409354	3409405	52	+	728	1.8	706	728	253	160	(-)PA3045	(-)PA3046
rna1943	III	3409554	3409608	55	+	2435	-1.9	257	438	2435	153	(-)PA3045	(-)PA3046
rna1944	I	3409997	3410103	107	-	3853	0.17	2396	2434	455	3853	(-)PA3046	(+)PA3047	pant284(73/87)
rna1945	I	3410003	3410069	67	+	6118	-5.99	43	56	179	6118	(-)PA3046	(+)PA3047	pant284(67/87)
rna1946	III	3410151	3410260	110	-	447	0.65	446	447	340	231	(-)PA3046	(+)PA3047	pant284(<82)
rna1947	V	3411354	3411449	96	+	979	2.22	979	683	226	130	(+)PA3047	(+)PA3047
rna1948	III	3411749	3411810	62	+	2056	-0.02	1949	1706	2056	1643	(+)PA3047	(-)PA3048
rna1949	V	3412870	3412985	116	-	734	-0.25	265	561	734	250	(-)PA3048	(-)PA3048
rna1950	I	3414273	3414332	60	+	2455	1.81	2455	2256	759	584	(-)PA3048	(+)PA3049(rmf)	pant285(<9);rmf(60/128)
rna1951	V	3414506	3414568	63	+	136	-0.16	67	122	136	75	(+)PA3049(rmf)	(+)PA3049(rmf)	(>32)SPA0117[III]
rna1952	V	3414932	3415081	150	-	323	0.69	323	252	259	98	(-)PA3050(pyrD)	(-)PA3050(pyrD)
rna1953	V	3415433	3415679	247	-	219	0.69	186	219	123	128	(-)PA3050(pyrD)	(-)PA3050(pyrD)	(>79)pant286
rna1954	III	3415830	3416033	204	+	396	0.79	396	299	180	221	(-)PA3051	(-)PA3051	pant286(201/273)
rna1955	III	3416097	3416152	56	+	461	-0.06	262	265	461	89	(+)PA3052	(+)PA3052	pant286(<67)
rna1956	V	3419078	3419154	77	+	265	-0.39	212	177	243	265	(+)PA3054	(+)PA3054
rna1957	V	3419453	3419595	143	+	271	2.13	271	266	42	81	(+)PA3054	(+)PA3054
rna1958	III	3420186	3420304	119	+	678	-1.08	108	229	678	36	(+)PA3054	(-)PA3055
rna1959	V	3420872	3420977	106	-	201	0.82	201	172	160	51	(-)PA3056	(-)PA3056
rna1960	III	3421250	3421401	152	-	352	0.43	352	274	266	198	(-)PA3056	(+)PA3057
rna1961	V	3436614	3436905	292	-	719	2.49	719	703	143	110	(-)PA3068(gdhB)	(-)PA3068(gdhB)
rna1962	V	3436941	3437061	121	-	695	1.16	667	695	391	220	(-)PA3068(gdhB)	(-)PA3068(gdhB)
rna1963	V	3437108	3437182	75	-	878	1.32	878	725	344	296	(-)PA3068(gdhB)	(-)PA3068(gdhB)
rna1964	V	3437592	3437760	169	-	271	0.72	271	256	196	123	(-)PA3068(gdhB)	(-)PA3068(gdhB)
rna1965	V	3438983	3439055	73	-	504	0.6	504	384	341	245	(-)PA3068(gdhB)	(-)PA3068(gdhB)
rna1966	V	3439195	3439297	103	-	491	-0.04	488	429	450	491	(-)PA3068(gdhB)	(-)PA3068(gdhB)
rna1967	V	3441322	3441408	87	-	1006	1.58	860	1006	314	308	(-)PA3068(gdhB)	(-)PA3068(gdhB)	(>42)pant288
rna1968	I	3441582	3441637	56	+	1076	-4.78	40	26	742	1076	(-)PA3068(gdhB)	(-)PA3069	pant288(56/240)
rna1969	I	3442684	3442788	105	+	451	0.76	437	451	352	172	(-)PA3069	(+)PA3070	pant289(<23)
rna1970	V	3443353	3443531	179	+	400	1.19	400	331	197	123	(+)PA3070	(+)PA3070
rna1971	V	3444179	3444285	107	+	517	1.27	517	319	181	166	(+)PA3071	(+)PA3071
rna1972	V	3444296	3444460	165	+	333	0.55	328	333	242	208	(+)PA3071	(+)PA3071
rna1973	V	3450512	3450639	128	+	440	1.67	268	440	150	72	(+)PA3076	(+)PA3076
rna1974	V	3450846	3450953	108	+	529	2.01	529	457	153	91	(+)PA3077	(+)PA3077
rna1975	V	3451690	3451782	93	+	217	0.55	183	166	217	21	(+)PA3078	(+)PA3078
rna1976	V	3452147	3452278	132	+	493	1.65	493	334	120	143	(+)PA3078	(+)PA3078
rna1977	II5	3456337	3456405	69	-	353	1.08	220	353	173	98	(-)PA3080	(-)PA3081
rna1978	V	3458389	3458473	85	-	157	0.8	157	101	100	48	(-)PA3082(gbt)	(-)PA3082(gbt)
rna1979	I	3460176	3460266	91	-	212	0.69	212	190	145	104	(-)PA3082(gbt)	(-)PA3083(pepN)	pant290(91/314)
rna1980	V	3461386	3461449	64	-	577	1.47	577	418	103	256	(-)PA3083(pepN)	(-)PA3083(pepN)
rna1981	V	3462185	3462413	229	-	365	1.78	306	365	90	105	(-)PA3083(pepN)	(-)PA3083(pepN)
rna1982	V	3463202	3463278	77	-	814	1.22	814	531	99	477	(-)PA3084	(-)PA3084
rna1983	V	3464964	3465124	161	-	388	1.41	301	388	75	184	(-)PA3086	(-)PA3087
rna1984	III	3464999	3465074	76	+	277	-1.53	61	84	143	277	(-)PA3086	(-)PA3086
rna1985	V	3465373	3465426	54	-	482	0.53	469	482	343	314	(-)PA3087	(-)PA3087
rna1986	V	3465511	3465631	121	-	218	0.2	218	217	206	172	(-)PA3087	(-)PA3087
rna1987	V	3465704	3465835	132	-	451	1.86	451	278	86	115	(-)PA3087	(-)PA3087
rna1988	V	3466028	3466133	106	-	515	1.57	515	342	140	148	(-)PA3087	(-)PA3088
rna1989	V	3466581	3466687	107	-	1367	1.17	1150	1367	725	397	(-)PA3088	(-)PA3088
rna1990	V	3466737	3466880	144	-	438	1.62	438	427	181	100	(-)PA3088	(-)PA3088
rna1991	V	3467477	3467551	75	+	1226	-3.06	83	71	1226	55	(+)PA3089	(+)PA3089
rna1992	V	3473240	3473423	184	+	1038	1.47	1038	876	253	437	(+)PA3093	(+)PA3093
rna1993	III	3475141	3475203	63	-	826	-2.57	48	94	826	16	(+)PA3094	(-)PA3094.1	pant291(24/277)
rna1994	I	3475357	3475425	69	+	231	-0.01	121	138	231	29	(+)PA3094	(-)PA3094.1	pant291(69/277)
rna1995	III	3475458	3475573	116	+	28842	-4.81	605	604	28842	5107	(-)PA3094.1	(-)PA3094.2	pant291(<2)
rna1996	III	3475649	3475836	188	+	57342	-7.28	217	322	26217	57342	(-)PA3094.2	(-)PA3095(xcpZ)
rna1997	V	3478982	3479114	133	-	654	1.86	475	654	276	35	(-)PA3098(xcpW)	(-)PA3098(xcpW)
rna1998	V	3480059	3480188	130	-	423	0.51	354	423	287	259	(-)PA3100(xcpU)	(-)PA3100(xcpU)
rna1999	V	3482386	3482452	67	-	383	-1.25	85	112	383	86	(-)PA3103(xcpR)	(-)PA3103(xcpR)
[truncated: 4,656 more rows]
