# Supplementary material for: Global transcriptome responses including small RNAs during mixed‐species interactions with methicillin‐resistant Staphylococcus aureus and Pseudomonas aeruginosa
Source: Microbiologyopen. 2016 Nov 21;6(3):e00427. doi: 10.1002/mbo3.427 (PMC5458535; doi:10.1002/mbo3.427)
Supplement: Supplementary file 8 [file MBO3-6-na-s008.xlsx]

## Sheet: Categorized sRNAs Sa
sRNA ID	Classa	Startb	Endb	Size (nt)c	Strandd	RPKMe	DE =Log2f (MeanA/MeanB)	Mix Planktonic A1	Mix Planktonic A2	Planktonic B1	Planktonic B2	Flanking ORF_Leftg	Flanking ORF_Rightg	Known RNAsh
rna1474	I	12	115	104	-	1352260	-0.05	1093789	1239672	1352260	1070116		(+)USA300HOU_pUSA300HOUMR0001(repA)	Teg6pl(97/190)
rna1475	II5	15	229	215	+	781795	-0.64	553779	355087	630288	781795		(+)USA300HOU_pUSA300HOUMR0001(repA)	Teg6pl(190/190)
rna1476	V	595	1052	458	+	163571	1.6	122802	163571	51583	42611	(+)USA300HOU_pUSA300HOUMR0001(repA)	(+)USA300HOU_pUSA300HOUMR0001(repA)	JKD6008sRNA412(<56)
rna1477	V	1381	1501	121	+	513001	-1.11	218054	180538	513001	346332	(+)USA300HOU_pUSA300HOUMR0002(replication protein)	(+)USA300HOU_pUSA300HOUMR0002(replication protein)
rna1478	I	1957	2013	57	-	35464	1.03	24769	35464	18473	10972	(+)USA300HOU_pUSA300HOUMR0002(replication protein)	(+)USA300HOU_pUSA300HOUMR0003
rna1479	III	2206	2370	165	+	92216	-0.1	86875	79746	86649	92216	(+)USA300HOU_pUSA300HOUMR0003	(-)USA300HOU_pUSA300HOUMR0004
rna1480	III	3769	3896	128	-	31315	-0.48	20588	23448	30200	31315	(+)USA300HOU_pUSA300HOUMR0005	(+)USA300HOU_pUSA300HOUMR0006
rna1481	III	3978	4056	79	-	994731	2.13	994731	964174	281754	166941	(+)USA300HOU_pUSA300HOUMR0006	(+)USA300HOU_pUSA300HOUMR0007(cadR)
rna1482	I	4291	4426	136	+	118754	0	105645	111785	98813	118754	(+)USA300HOU_pUSA300HOUMR0006	(+)USA300HOU_pUSA300HOUMR0007(cadR)
rna1483	I	4314	4426	113	-	212019	-1.31	79780	80161	212019	184389	(+)USA300HOU_pUSA300HOUMR0006	(+)USA300HOU_pUSA300HOUMR0007(cadR)
rna1484	I	5526	5812	287	+	207666	1.22	191362	207666	91041	80310	(+)USA300HOU_pUSA300HOUMR0008(cadX)	(-)USA300HOU_pUSA300HOUMR0009(frameshift of alcohol dehydrogenase)	JKD6008sRNA305(212/202),BSRD_ssae1890.2(211/211),JKD6008sRNA285(210/210)
rna1485	I	5585	5832	248	-	218147	0.72	218147	196225	157215	95075	(+)USA300HOU_pUSA300HOUMR0008(cadX)	(-)USA300HOU_pUSA300HOUMR0009(frameshift of alcohol dehydrogenase)	JKD6008sRNA305(212/202),BSRD_ssae1890.2(211/211),JKD6008sRNA285(210/210)
rna1486	III	7003	7095	93	-	57108	0.89	51214	57108	29373	29047	(+)USA300HOU_pUSA300HOUMR0010	(+)USA300HOU_pUSA300HOUMR0010
rna1487	V	7098	7295	198	+	37781	-0.48	24508	21368	26267	37781	(+)USA300HOU_pUSA300HOUMR0010	(+)USA300HOU_pUSA300HOUMR0010
rna1488	III	7130	7218	89	-	85463	-1.77	6318	22574	12817	85463	(+)USA300HOU_pUSA300HOUMR0010	(+)USA300HOU_pUSA300HOUMR0010
rna1489	I	7458	7550	93	-	221051	-0.21	203746	155187	193025	221051	(+)USA300HOU_pUSA300HOUMR0010	(-)USA300HOU_pUSA300HOUMR0011(blaZ)	(>14)Teg2pl
rna1490	V	7968	8072	105	-	157997	0.01	157997	109395	150507	114509	(-)USA300HOU_pUSA300HOUMR0011(blaZ)	(-)USA300HOU_pUSA300HOUMR0011(blaZ)
rna1491	V	11377	11496	120	+	87862	2.39	86981	87862	19342	14092	(+)USA300HOU_pUSA300HOUMR0014	(+)USA300HOU_pUSA300HOUMR0014
rna1492	V	11624	11712	89	+	42143	0.81	42143	33706	24076	19128	(+)USA300HOU_pUSA300HOUMR0014	(+)USA300HOU_pUSA300HOUMR0014
rna1493	III	12094	12181	88	+	78593	-0.56	49236	49952	67514	78593	(-)USA300HOU_pUSA300HOUMR0015	(-)USA300HOU_pUSA300HOUMR0015
rna1494	III	12342	12482	141	-	23277	-0.85	12610	12697	23277	22439	(-)USA300HOU_pUSA300HOUMR0015	(+)USA300HOU_pUSA300HOUMR0016	(>37)JKD6008sRNA2
rna1495	III	12494	12693	200	-	217237	-0.86	106292	103108	163457	217237	(-)USA300HOU_pUSA300HOUMR0015	(+)USA300HOU_pUSA300HOUMR0016	JKD6008sRNA2(175/226),Teg35(175/226)
rna1496	V	12747	12832	86	+	122617	1.37	84735	122617	42078	38210	(+)USA300HOU_pUSA300HOUMR0016	(+)USA300HOU_pUSA300HOUMR0016	JKD6008sRNA2(<3)
rna1497	V	12891	13073	183	+	104053	-1.19	47029	35858	85606	104053	(+)USA300HOU_pUSA300HOUMR0016	(+)USA300HOU_pUSA300HOUMR0016
rna1498	III	13351	13498	148	+	34774	-0.48	25394	19832	28420	34774	(-)USA300HOU_pUSA300HOUMR0017(hypothetical protein)	(-)USA300HOU_pUSA300HOUMR0017(hypothetical protein)
rna1499	III	13687	13769	83	+	60034	0.64	57238	60034	36188	39286	(-)USA300HOU_pUSA300HOUMR0017(hypothetical protein)	(-)USA300HOU_pUSA300HOUMR0017(hypothetical protein)
rna1500	III	14595	14646	52	+	85335	2.02	59913	85335	20719	15028	(-)USA300HOU_pUSA300HOUMR0018	(-)USA300HOU_pUSA300HOUMR0018
rna1501	III	15291	15385	95	+	45315	0.04	34026	45315	44575	32643	(-)USA300HOU_pUSA300HOUMR0019	(-)USA300HOU_pUSA300HOUMR0019
rna1502	V	15744	15950	207	-	163582	1.6	122807	163582	56022	38683	(-)USA300HOU_pUSA300HOUMR0020(aminoglycoside adenyltransferase)	(-)USA300HOU_pUSA300HOUMR0020(aminoglycoside adenyltransferase)	JKD6008sRNA3(118/229),Teg1(118/229)
rna1503	V	16006	16238	233	-	219074	0.65	193609	219074	127915	134454	(-)USA300HOU_pUSA300HOUMR0020(aminoglycoside adenyltransferase)	(-)USA300HOU_pUSA300HOUMR0020(aminoglycoside adenyltransferase)	JKD6008sRNA3(56/229),Teg1(56/229);(>97)JKD6008sRNA304
rna1504	V	16505	16678	174	-	103149	-1.05	53427	36960	84217	103149	(-)USA300HOU_pUSA300HOUMR0021	(-)USA300HOU_pUSA300HOUMR0021	JKD6008sRNA304(<54)
rna1505	V	16736	16848	113	-	332166	1.21	209471	332166	115174	118681	(-)USA300HOU_pUSA300HOUMR0021	(-)USA300HOU_pUSA300HOUMR0021
rna1506	III	16878	17074	197	+	93003	-0.45	61870	66433	82165	93003	(-)USA300HOU_pUSA300HOUMR0021	(-)USA300HOU_pUSA300HOUMR0022(bacitracin resistance protein)
rna1507	III	17091	17280	190	+	51380	-0.39	38761	35948	46579	51380	(-)USA300HOU_pUSA300HOUMR0021	(-)USA300HOU_pUSA300HOUMR0022(bacitracin resistance protein)
rna1508	V	17403	17514	112	-	45631	-0.33	27830	31902	29613	45631	(-)USA300HOU_pUSA300HOUMR0023	(-)USA300HOU_pUSA300HOUMR0023
rna1509	III	17582	17670	89	+	34280	-0.38	20644	27041	27805	34280	(-)USA300HOU_pUSA300HOUMR0023	(-)USA300HOU_pUSA300HOUMR0023
rna1510	III	19898	20001	104	+	53890	-1.1	22124	18874	53890	34260	(-)USA300HOU_pUSA300HOUMR0025(sensor histidine kinase)	(+)USA300HOU_pUSA300HOUMR0026(response regulator)
rna1511	III	19938	20045	108	-	75228	-0.25	73708	45196	66558	75228	(-)USA300HOU_pUSA300HOUMR0025(sensor histidine kinase)	(+)USA300HOU_pUSA300HOUMR0026(response regulator)
rna1512	III	20058	20206	149	-	55617	-0.5	39248	36678	51450	55617	(+)USA300HOU_pUSA300HOUMR0026(response regulator)	(+)USA300HOU_pUSA300HOUMR0026(response regulator)
rna1513	V	20106	20161	56	+	47537	-0.5	34574	29990	43878	47537	(+)USA300HOU_pUSA300HOUMR0026(response regulator)	(+)USA300HOU_pUSA300HOUMR0026(response regulator)
rna1514	III	20331	20431	101	-	174893	-1.62	55238	40151	118405	174893	(+)USA300HOU_pUSA300HOUMR0026(response regulator)	(-)USA300HOU_pUSA300HOUMR0027	JKD6008sRNA304(88/-116)
rna1515	III	20341	20459	119	+	146635	-1.04	70036	52166	104808	146635	(+)USA300HOU_pUSA300HOUMR0026(response regulator)	(-)USA300HOU_pUSA300HOUMR0027	JKD6008sRNA304(115/-116)
rna1516	V	20446	20696	251	-	67014	-1.27	28415	22669	56209	67014	(-)USA300HOU_pUSA300HOUMR0027	(-)USA300HOU_pUSA300HOUMR0027	JKD6008sRNA304(13/-116)
rna1517	III	20660	20809	150	+	28102	-0.51	17740	17266	21623	28102	(-)USA300HOU_pUSA300HOUMR0027	(-)USA300HOU_pUSA300HOUMR0027
rna1518	V	20745	20857	113	-	154022	0.46	118406	154022	100572	97163	(-)USA300HOU_pUSA300HOUMR0027	(-)USA300HOU_pUSA300HOUMR0027
rna1519	III	20887	20975	89	+	184589	-0.39	136488	131017	165967	184589	(-)USA300HOU_pUSA300HOUMR0027	(-)USA300HOU_pUSA300HOUMR0027
rna1520	III	21100	21177	78	+	44682	0.16	30278	44682	43246	24030	(-)USA300HOU_pUSA300HOUMR0027	(+)USA300HOU_pUSA300HOUMR0028	JKD6008sRNA9(31/31),Teg143(31/31)
rna1521	I	21255	21394	140	+	211170	0.53	211170	201720	178020	108530	(-)USA300HOU_pUSA300HOUMR0027	(+)USA300HOU_pUSA300HOUMR0028
rna1522	II5	21417	21514	98	+	165737	-0.46	105421	94726	165737	110025	(-)USA300HOU_pUSA300HOUMR0027	(+)USA300HOU_pUSA300HOUMR0028
rna1523	III	21898	21967	70	-	93356	-0.83	56752	43802	93356	84926	(+)USA300HOU_pUSA300HOUMR0028	(+)USA300HOU_pUSA300HOUMR0028
rna1524	V	22247	22317	71	+	35633	0.7	25001	35633	21441	15974	(+)USA300HOU_pUSA300HOUMR0028	(+)USA300HOU_pUSA300HOUMR0028
rna1525	V	22687	22801	115	+	34218	0.4	28373	34218	25959	21366	(+)USA300HOU_pUSA300HOUMR0028	(+)USA300HOU_pUSA300HOUMR0028
rna1526	V	23780	23858	79	+	32512	1.07	22950	32512	14435	11956	(+)USA300HOU_pUSA300HOUMR0029	(+)USA300HOU_pUSA300HOUMR0029	(>92)Teg10aspl
rna1527	V	25356	25547	192	+	25888	-0.53	16891	18649	25319	25888	(+)USA300HOU_pUSA300HOUMR0031	(+)USA300HOU_pUSA300HOUMR0031
rna1528	V	26237	26314	78	-	43438	0.96	31272	43438	20512	17906	(-)USA300HOU_pUSA300HOUMR0033	(-)USA300HOU_pUSA300HOUMR0033
rna0001	I	340	476	137	+	666	-1.52	236	227	666	662		(+)USA300HOU_0001(dnaA)	JKD6008sRNA412(136/199)
rna0002	V	900	998	99	+	2237	0.67	1983	2237	1452	1207	(+)USA300HOU_0001(dnaA)	(+)USA300HOU_0001(dnaA)
rna0003	V	1332	1439	108	+	339	-1.01	149	146	254	339	(+)USA300HOU_0001(dnaA)	(+)USA300HOU_0001(dnaA)
rna0004	III	3765	4027	263	-	1647	-1.33	633	456	1090	1647	(+)USA300HOU_0003	(+)USA300HOU_0004(recF)
rna0005	III	4314	4379	66	-	1812	0.61	1353	1812	938	1134	(+)USA300HOU_0004(recF)	(+)USA300HOU_0004(recF)
rna0006	V	4635	4818	184	+	390	-1.24	143	156	316	390	(+)USA300HOU_0004(recF)	(+)USA300HOU_0004(recF)
rna0007	V	5717	5827	111	+	5232	1.53	4966	5232	2171	1360	(+)USA300HOU_0005(gyrB)	(+)USA300HOU_0005(gyrB)	BSRD_ssae1890.2(85/211),JKD6008sRNA285(85/210),JKD6008sRNA305(91/202)
rna0008	V	6359	6581	223	+	722	0.6	598	722	468	400	(+)USA300HOU_0005(gyrB)	(+)USA300HOU_0005(gyrB)
rna0009	V	7786	7918	133	+	251	-0.76	120	146	198	251	(+)USA300HOU_0006(gyrA)	(+)USA300HOU_0006(gyrA)	Teg2pl(82/304)
rna0010	V	8310	8378	69	+	489	-1.3	178	212	489	471	(+)USA300HOU_0006(gyrA)	(+)USA300HOU_0006(gyrA)
rna0011	V	8432	8600	169	+	800	-1.4	265	258	576	800	(+)USA300HOU_0006(gyrA)	(+)USA300HOU_0006(gyrA)
rna0012	I	12500	12636	137	+	5638	-0.47	3961	4004	5405	5638	(+)USA300HOU_0008(hutH)	(+)USA300HOU_0009(serS)	JKD6008sRNA2(118/226),Teg35(118/226)
rna0013	I	14139	14208	70	+	1060	-1.31	443	409	1060	1055	(+)USA300HOU_0009(serS)	(+)USA300HOU_0010
rna0014	II5	15975	16106	132	+	798	0.58	600	798	471	467	(+)USA300HOU_0011	(+)USA300HOU_0012(metX)	JKD6008sRNA3(87/229),Teg1(87/229)
rna0015	V	19774	20006	233	+	337	-1.96	85	60	228	337	(+)USA300HOU_0014	(+)USA300HOU_0014
rna0016	V	20383	20511	129	+	1012	0.67	1012	385	246	630	(+)USA300HOU_0015(rplI)	(+)USA300HOU_0015(rplI)	JKD6008sRNA304(76/-116)
rna0017	V	20994	21044	51	+	1271	1.21	633	1271	483	342	(+)USA300HOU_0016(dnaB1)	(+)USA300HOU_0016(dnaB1)	(>57)JKD6008sRNA9
rna0018	V	22486	22538	53	+	7093	1.65	4341	7093	2060	1582	(+)USA300HOU_0017(purA)	(+)USA300HOU_0017(purA)
rna0019	III	24166	24221	56	-	128282	0.48	128282	124625	99340	82125	(+)USA300HOU_0017(purA)	(+)USA300HOU_t0001
rna0020	V	25849	25899	51	+	1604	0.7	1604	1399	1003	846	(+)USA300HOU_0019	(+)USA300HOU_0019
rna0021	V	26858	26962	105	+	271	-0.51	157	178	205	271	(+)USA300HOU_0019	(+)USA300HOU_0019
rna0022	V	28750	28852	103	+	270	0.13	270	259	252	231	(+)USA300HOU_0020(yycH)	(+)USA300HOU_0021(yycI)
rna0023	V	35170	35241	72	+	323	0.5	239	323	173	224	(+)USA300HOU_0025	(+)USA300HOU_0025
rna0024	III	35847	35951	105	+	10083	-2.75	1582	993	7286	10083	(+)USA300HOU_0025	(-)USA300HOU_0026	JKD6008sRNA304(95/-116),Teg9as(46/-44)
rna0025	III	35972	36052	81	+	1714	-2.16	325	290	1043	1714	(-)USA300HOU_0026	(-)USA300HOU_0026	JKD6008sRNA304(<31)
rna0026	V	36003	36103	101	-	1512	-1.91	333	308	892	1512	(-)USA300HOU_0026	(-)USA300HOU_0026	JKD6008sRNA304(<62)
rna0027	III	36125	36294	170	+	2251	-2.7	310	261	1469	2251	(-)USA300HOU_0026	(-)USA300HOU_0026
rna0028	V	36229	36338	110	-	1531	0.63	1052	1531	750	915	(-)USA300HOU_0026	(-)USA300HOU_0026
rna0029	III	36380	36457	78	+	9863	-2.21	1831	1606	6036	9863	(-)USA300HOU_0026	(-)USA300HOU_0026
rna0030	III	36439	36573	135	-	1140	-1.88	283	230	747	1140	(-)USA300HOU_0026	(+)USA300HOU_0027	(>9)JKD6008sRNA9
rna0031	V	38129	38214	86	+	299	-0.12	240	284	272	299	(+)USA300HOU_0029(ugpQ1)	(+)USA300HOU_0029(ugpQ1)
rna0032	III	39044	39127	84	+	880	0.68	556	880	437	457	(+)USA300HOU_0030(maoC)	(-)USA300HOU_0031(mecA)
rna0033	III	39081	39185	105	-	667	-0.21	449	597	667	540	(+)USA300HOU_0030(maoC)	(-)USA300HOU_0031(mecA)
rna0034	II5	41215	41287	73	+	2024	-1.07	954	943	2024	1970	(-)USA300HOU_0031(mecA)	(+)USA300HOU_0032(mecR1)
rna0035	III	42472	42544	73	+	1428	-0.78	587	834	1428	1011	(-)USA300HOU_0034	(-)USA300HOU_0034
rna0036	I	45578	45669	92	+	942	-1	591	266	942	773	(-)USA300HOU_0038	(-)USA300HOU_0039(ccrB)
rna0037	I	48927	48983	57	+	901	-0.19	772	738	824	901	(-)USA300HOU_0040(ccrA)	(-)USA300HOU_0041
rna0038	V	53176	53225	50	+	323	0.25	225	323	232	228	(+)USA300HOU_0044	(+)USA300HOU_0044
rna0039	V	53882	53994	113	+	726	-2.76	86	120	672	726	(+)USA300HOU_0044	(+)USA300HOU_0044
rna0040	V	54165	54270	106	+	2526	1.61	2373	2526	871	737	(+)USA300HOU_0044	(+)USA300HOU_0044
rna0041	III	57556	57766	211	-	1628	-3.36	105	147	964	1628	(+)USA300HOU_0048	(-)USA300HOU_0049
rna0042	III	60647	60794	148	+	1623	-1.32	580	668	1623	1487	(+)USA300HOU_0052	(-)USA300HOU_0053
rna0043	III	61796	61918	123	+	2443	-0.47	1555	1253	1451	2443	(-)USA300HOU_0055	(-)USA300HOU_0055	BSRD_ssau71.1(83/-96),Teg14as(123/-140)
rna0044	V	61826	61891	66	-	328	0.18	262	328	195	327	(-)USA300HOU_0055	(-)USA300HOU_0055	BSRD_ssau71.1(53/-96),Teg14as(66/-140)
rna0045	V	63052	63170	119	-	239	-1.17	92	99	192	239	(-)USA300HOU_0057	(-)USA300HOU_0057
rna0046	III	68491	68613	123	-	3023	-0.94	1389	1239	2033	3023	(+)USA300HOU_0065	(+)USA300HOU_0065
rna0047	V	68517	68602	86	+	367	-0.63	178	230	266	367	(+)USA300HOU_0065	(+)USA300HOU_0065
rna0048	III	73454	73511	58	+	2720	-1.91	670	588	2000	2720	(-)USA300HOU_0070(arcA1)	(-)USA300HOU_0070(arcA1)
rna0049	V	73662	73794	133	-	1171	-1.51	286	299	494	1171	(-)USA300HOU_0070(arcA1)	(-)USA300HOU_0070(arcA1)
rna0050	III	76071	76185	115	-	13557	-1.13	6598	4949	13557	11706	(-)USA300HOU_0073	(+)USA300HOU_0074
rna0051	III	76193	76379	187	+	883	-2.23	176	143	611	883	(-)USA300HOU_0073	(+)USA300HOU_0074
rna0052	III	76302	76398	97	-	8061	-2.27	1478	1309	5336	8061	(+)USA300HOU_0074	(+)USA300HOU_0074
rna0053	V	76597	76754	158	+	2050	-2.66	274	232	1159	2050	(+)USA300HOU_0074	(+)USA300HOU_0074
rna0054	III	76814	76918	105	-	10491	-2.83	1588	943	7499	10491	(+)USA300HOU_0074	(+)USA300HOU_0075
rna0055	I	78009	78125	117	+	2078	0.84	1152	2078	773	1032	(+)USA300HOU_0075	(+)USA300HOU_0076
rna0056	III	79266	79405	140	-	537	-1.15	260	136	343	537	(+)USA300HOU_0076	(+)USA300HOU_0077
rna0057	V	80314	80368	55	+	390	0.28	239	390	237	282	(+)USA300HOU_0077	(+)USA300HOU_0078
rna0058	V	80995	81047	53	+	896	0.48	666	896	638	483	(+)USA300HOU_0078	(+)USA300HOU_0078
rna0059	V	87079	87175	97	+	571	-1.2	183	239	401	571	(+)USA300HOU_0084	(+)USA300HOU_0084
rna0060	V	98064	98122	59	-	612	1.04	387	612	279	208	(-)USA300HOU_0096	(-)USA300HOU_0096
rna0061	II3	104755	104807	53	+	1129	1.06	661	1129	472	389	(+)USA300HOU_0105	(+)USA300HOU_0106
rna0062	V	119384	119445	62	-	3476	1.45	2693	3476	1230	1024	(-)USA300HOU_0116	(-)USA300HOU_0116
rna0063	V	126919	127066	148	+	539	-0.16	441	504	516	539	(+)USA300HOU_0121(lctP)	(+)USA300HOU_0121(lctP)
rna0064	V	133705	134026	322	-	1485	-3.28	123	147	1139	1485	(-)USA300HOU_0126(sirA)	(-)USA300HOU_0126(sirA)
rna0065	II3	146828	146956	129	+	925	-3.19	88	100	925	789	(+)USA300HOU_0137	(+)USA300HOU_0138
rna0066	V	154439	154689	251	+	330	-2.01	54	109	330	325	(+)USA300HOU_0145(sodM)	(+)USA300HOU_0145(sodM)
rna0067	V	155184	155252	69	+	750	0.7	530	750	351	435	(+)USA300HOU_0146(sasD)	(+)USA300HOU_0146(sasD)
rna0068	II3	168020	168080	61	+	1017	-0.84	623	491	1017	978	(+)USA300HOU_0157	(+)USA300HOU_0158
rna0069	III	169900	170184	285	-	12204	-1.57	4024	3850	11151	12204	(+)USA300HOU_0160	(+)USA300HOU_0161	JKD6008sRNA171(63/-56),JKD6008sRNA226(66/-64)
rna0070	V	190935	190984	50	-	367	0.6	367	324	222	234	(-)USA300HOU_0179(isdG1)	(-)USA300HOU_0179(isdG1)
rna0071	I	191531	191606	76	-	1117	1.07	1117	924	396	576	(-)USA300HOU_0180	(+)USA300HOU_0181(aldH2)
rna0072	V	202289	202345	57	+	546	-0.61	322	351	484	546	(+)USA300HOU_0191	(+)USA300HOU_0191
rna0073	III	206903	206954	52	-	729	0.97	609	729	361	322	(+)USA300HOU_0192	(+)USA300HOU_0192
rna0074	V	221396	221510	115	-	342	-0.01	295	342	304	337	(-)USA300HOU_0203	(-)USA300HOU_0203
rna0075	V	222821	223077	257	-	558	-0.43	444	383	553	558	(-)USA300HOU_0203	(-)USA300HOU_0203
rna0076	I	223405	223507	103	-	946	-2.47	144	194	946	933	(-)USA300HOU_0203	(+)USA300HOU_0204	BSRD_ssau217.1(103/209)
rna0077	II5	223804	223871	68	+	469	1.21	466	469	221	182	(-)USA300HOU_0203	(+)USA300HOU_0204
rna0078	V	229601	229670	70	+	713	0.73	563	713	406	363	(+)USA300HOU_0208(hsdR2)	(+)USA300HOU_0208(hsdR2)
rna0079	V	231116	231183	68	+	232	-0.57	137	164	232	216	(+)USA300HOU_0208(hsdR2)	(+)USA300HOU_0208(hsdR2)
rna0080	II5	231796	231851	56	+	2425	0.89	1853	2425	1314	991	(+)USA300HOU_0208(hsdR2)	(+)USA300HOU_0209
rna0081	V	246430	246493	64	+	261	0.19	261	231	215	215	(+)USA300HOU_0220	(+)USA300HOU_0220
rna0082	V	246595	246721	127	+	2621	3.82	2621	1855	184	134	(+)USA300HOU_0220	(+)USA300HOU_0220
rna0083	III	254046	254145	100	+	511	-0.42	290	379	387	511	(+)USA300HOU_0227	(-)USA300HOU_0228
rna0084	V	254357	254694	338	-	2020	-3.29	210	194	1941	2020	(-)USA300HOU_0228	(-)USA300HOU_0228
rna0085	V	261063	261220	158	+	686	1.08	576	686	369	227	(+)USA300HOU_0233(pfl)	(+)USA300HOU_0233(pfl)
rna0086	V	262102	262342	241	+	4192	1.54	2411	4192	1449	820	(+)USA300HOU_0233(pfl)	(+)USA300HOU_0233(pfl)
rna0087	V	262752	262818	67	+	1417	1.8	914	1417	428	243	(+)USA300HOU_0234(pflA)	(+)USA300HOU_0234(pflA)
rna0088	II3	263497	263567	71	+	556	0.6	556	471	374	305	(+)USA300HOU_0234(pflA)	(+)USA300HOU_0235
rna0089	V	263810	263872	63	+	614	1.18	413	614	235	218	(+)USA300HOU_0236(glpQ1)	(+)USA300HOU_0236(glpQ1)
rna0090	V	264297	264379	83	+	317	0.3	317	258	218	249	(+)USA300HOU_0236(glpQ1)	(+)USA300HOU_0236(glpQ1)
rna0091	V	266536	266625	90	+	512	0.25	273	512	314	345	(+)USA300HOU_0238	(+)USA300HOU_0238
rna0092	V	266668	266872	205	+	880	-3.32	79	79	699	880	(+)USA300HOU_0238	(+)USA300HOU_0238
rna0093	V	267187	267306	120	+	1208	0.57	1097	1208	670	886	(+)USA300HOU_0238	(+)USA300HOU_0238
rna0094	III	268005	268057	53	-	552	-1.33	145	212	347	552	(+)USA300HOU_0238	(+)USA300HOU_0238
rna0095	V	268006	268055	50	+	350	-0.26	252	317	331	350	(+)USA300HOU_0238	(+)USA300HOU_0238
rna0096	V	283395	283467	73	+	400	0.43	373	400	318	254	(+)USA300HOU_0251(ldh)	(+)USA300HOU_0251(ldh)
rna0097	V	283504	283638	135	+	539	0.66	480	539	313	331	(+)USA300HOU_0251(ldh)	(+)USA300HOU_0251(ldh)
rna0098	II3	284035	284104	70	-	339	0.93	305	339	110	227	(+)USA300HOU_0251(ldh)	(-)USA300HOU_0252
rna0099	I	293925	294025	101	+	639	0.23	639	540	478	529	(+)USA300HOU_0261	(+)USA300HOU_0262(ispD2)
rna0100	V	302142	302200	59	+	874	1.02	840	874	422	426	(+)USA300HOU_0268(tagB2)	(+)USA300HOU_0268(tagB2)
rna0101	V	307549	307640	92	+	358	-0.65	155	257	358	290	(+)USA300HOU_0271(lytS)	(+)USA300HOU_0271(lytS)
rna0102	V	308788	308839	52	+	1158	2.72	1158	691	148	133	(+)USA300HOU_0273(lrgA)	(+)USA300HOU_0273(lrgA)
rna0103	III	318717	318846	130	-	633	-1.06	276	291	633	553	(+)USA300HOU_0285	(+)USA300HOU_0286	Teg138(26/-33),JKD6008sRNA233(45/-85),Teg114(45/-61)
rna0104	II5	320863	320939	77	+	1785	1.2	1215	1785	663	642	(-)USA300HOU_0287	(+)USA300HOU_0288
rna0105	V	343363	343473	111	+	344	-0.45	175	277	274	344	(+)USA300HOU_0307	(+)USA300HOU_0307
rna0106	V	344004	344070	67	+	2273	-0.85	1192	1220	2273	2071	(+)USA300HOU_0308	(+)USA300HOU_0308
rna0107	V	344153	344323	171	+	513	-1.57	121	176	367	513	(+)USA300HOU_0308	(+)USA300HOU_0308
rna0108	V	350057	350137	81	+	895	0.43	496	895	503	529	(+)USA300HOU_0317	(+)USA300HOU_0317
rna0109	II3	351065	351138	74	+	713	-0.02	573	654	713	527	(+)USA300HOU_0318	(+)USA300HOU_0319
rna0110	V	351662	351711	50	+	3265	-0.92	1528	1828	3265	3100	(+)USA300HOU_0319	(+)USA300HOU_0319
rna0111	V	352337	352404	68	+	613	0.76	566	613	338	360	(+)USA300HOU_0320	(+)USA300HOU_0320	(>39)JKD6008sRNA51
rna0112	III	356670	356787	118	-	868	-0.85	531	383	783	868	(+)USA300HOU_0326,(-)USA300HOU_0325(brnQ1)	(+)USA300HOU_0326
rna0113	V	357657	357845	189	+	584	0.71	584	259	211	303	(+)USA300HOU_0327	(+)USA300HOU_0327
rna0114	V	372647	372762	116	+	271	-0.42	100	271	236	260	(+)USA300HOU_0340(lip1)	(+)USA300HOU_0340(lip1)
rna0115	V	373739	373980	242	+	321	-1.1	100	163	242	321	(+)USA300HOU_0340(lip1)	(+)USA300HOU_0340(lip1)
rna0116	I	374475	374532	58	+	1123	0.93	878	1123	565	485	(+)USA300HOU_0340(lip1)	(-)USA300HOU_0341
rna0117	V	374663	374734	72	-	651	-1.78	182	153	497	651	(-)USA300HOU_0341	(-)USA300HOU_0341
rna0118	III	394561	394648	88	-	536	-1.67	169	145	536	464	(-)USA300HOU_0361	(+)USA300HOU_0362
rna0119	V	406680	406923	244	+	1213	-2.54	236	167	1129	1213	(+)USA300HOU_0375	(+)USA300HOU_0375
rna0120	I	414556	414718	163	-	6323	-2.56	1238	672	6323	4904	(-)USA300HOU_0380	(+)USA300HOU_0381
rna0121	V	416648	416741	94	+	278	-1.03	110	144	278	242	(+)USA300HOU_0382	(+)USA300HOU_0382
rna0122	V	417393	417527	135	+	318	-1.03	140	156	288	318	(+)USA300HOU_0384	(+)USA300HOU_0384
rna0123	V	417819	417902	84	+	376	0.06	361	360	314	376	(+)USA300HOU_0384	(+)USA300HOU_0384
rna0124	III	418067	418211	145	+	315	-0.37	229	250	315	305	(+)USA300HOU_0384	(-)USA300HOU_0385
rna0125	II3	419937	420042	106	-	9539	-1.75	2798	2778	9539	9216	(+)USA300HOU_0389(rpsR)	(-)USA300HOU_0390
rna0126	III	419938	420037	100	+	363	-1.31	125	166	363	359	(+)USA300HOU_0389(rpsR)	(-)USA300HOU_0390
rna0127	III	425080	425271	192	+	549	-0.95	246	204	323	549	(-)USA300HOU_0398	(+)USA300HOU_0399
rna0128	III	427251	427301	51	+	679	-1.32	325	210	659	679	(-)USA300HOU_0401	(-)USA300HOU_0401
rna0129	III	427841	428092	252	+	709	-2.44	107	93	376	709	(-)USA300HOU_0403(ahpF)	(-)USA300HOU_0403(ahpF)	JKD6008sRNA72(12/31)
rna0130	V	428178	428626	449	-	1644	-2.61	252	182	1010	1644	(-)USA300HOU_0403(ahpF)	(-)USA300HOU_0403(ahpF)	JKD6008sRNA72(<67)
rna0131	III	428216	428303	88	+	2914	-1.65	817	767	2044	2914	(-)USA300HOU_0403(ahpF)	(-)USA300HOU_0403(ahpF)
rna0132	III	428310	428623	314	+	975	-2.07	196	188	636	975	(-)USA300HOU_0403(ahpF)	(-)USA300HOU_0403(ahpF)
rna0133	V	428637	428876	240	-	1507	-2.55	260	217	1277	1507	(-)USA300HOU_0403(ahpF)	(-)USA300HOU_0403(ahpF)
rna0134	III	428684	428759	76	+	659	-2.3	174	62	500	659	(-)USA300HOU_0403(ahpF)	(-)USA300HOU_0403(ahpF)
rna0135	III	428777	428878	102	+	1734	0.52	1510	1734	1083	1184	(-)USA300HOU_0403(ahpF)	(-)USA300HOU_0403(ahpF)
rna0136	III	428975	429241	267	+	1124	-2.18	234	167	689	1124	(-)USA300HOU_0403(ahpF)	(-)USA300HOU_0403(ahpF)
rna0137	V	429379	429509	131	-	649	-2.33	107	127	531	649	(-)USA300HOU_0404(ahpC1)	(-)USA300HOU_0404(ahpC1)
rna0138	III	429707	429771	65	+	781	-1.92	151	163	411	781	(-)USA300HOU_0404(ahpC1)	(-)USA300HOU_0404(ahpC1)
rna0139	V	430323	430387	65	+	700	0.47	448	700	432	396	(+)USA300HOU_0405	(+)USA300HOU_0405
rna0140	V	431767	431863	97	-	567	-1.64	144	201	506	567	(-)USA300HOU_0406	(-)USA300HOU_0406
rna0141	V	432205	432310	106	-	558	0.75	311	558	233	282	(-)USA300HOU_0406	(-)USA300HOU_0406
rna0142	V	433791	433990	200	-	266	-0.99	133	115	225	266	(-)USA300HOU_0408	(-)USA300HOU_0408
rna0143	V	434105	434271	167	-	358	-0.51	182	224	219	358	(-)USA300HOU_0408	(-)USA300HOU_0408
rna0144	V	436910	436960	51	+	574	0.12	410	574	430	473	(+)USA300HOU_0411(xprT)	(+)USA300HOU_0412(pbuX)
rna0145	V	437117	437212	96	+	391	-0.46	187	268	235	391	(+)USA300HOU_0412(pbuX)	(+)USA300HOU_0412(pbuX)
rna0146	III	437538	437631	94	-	1137	-1.98	276	181	672	1137	(+)USA300HOU_0412(pbuX)	(+)USA300HOU_0412(pbuX)
rna0147	V	437777	437964	188	+	485	-1.44	163	108	251	485	(+)USA300HOU_0412(pbuX)	(+)USA300HOU_0412(pbuX)
rna0148	V	439288	439402	115	+	505	-1.84	126	143	457	505	(+)USA300HOU_0413(guaB)	(+)USA300HOU_0413(guaB)
rna0149	V	439461	439525	65	+	509	-0.04	436	490	441	509	(+)USA300HOU_0413(guaB)	(+)USA300HOU_0413(guaB)
rna0150	V	440115	440240	126	+	378	0.06	378	307	296	359	(+)USA300HOU_0414(guaA)	(+)USA300HOU_0414(guaA)
rna0151	V	440261	440504	244	+	616	-1.61	171	170	428	616	(+)USA300HOU_0414(guaA)	(+)USA300HOU_0414(guaA)
rna0152	V	440862	441034	173	+	613	-1.38	164	236	427	613	(+)USA300HOU_0414(guaA)	(+)USA300HOU_0414(guaA)
rna0153	I	444328	444392	65	+	17724	-0.46	10494	12406	13813	17724	(-)USA300HOU_0419	(-)USA300HOU_0420	Teg147(56/56),JKD6008sRNA85(56/56)
rna0154	II3	451728	451799	72	+	1573	1.59	1506	1573	642	380	(+)USA300HOU_0427(set20)	(+)USA300HOU_0428(set21)
rna0155	II5	453229	453282	54	+	601	0.86	584	601	332	321	(+)USA300HOU_0428(set21)	(+)USA300HOU_0429(set22)
rna0156	V	459639	459704	66	+	531	0.13	531	432	494	388	(+)USA300HOU_0434(hsdS1)	(+)USA300HOU_0434(hsdS1)
rna0157	V	460979	461112	134	+	500	-3.63	54	26	490	500	(+)USA300HOU_0435(set)	(+)USA300HOU_0435(set)
rna0158	V	461640	461763	124	+	1694	-2.49	298	226	1694	1247	(+)USA300HOU_0436	(+)USA300HOU_0436
rna0159	V	462251	462504	254	+	405	-0.54	247	254	323	405	(+)USA300HOU_0436	(+)USA300HOU_0436
rna0160	III	462564	462818	255	+	3275	-3.41	271	316	2973	3275	(+)USA300HOU_0436	(-)USA300HOU_0437
rna0161	V	473189	473238	50	+	1380	0.93	1236	1380	793	579	(+)USA300HOU_0448	(+)USA300HOU_0448
rna0162	III	476014	476077	64	+	2891	0.22	2473	2891	2567	2050	(-)USA300HOU_0453	(-)USA300HOU_0453	JKD6008sRNA94(32/32),Teg149(51/51)
rna0163	I	477192	477424	233	+	2080	-2.28	345	490	1979	2080	(+)USA300HOU_0454	(+)USA300HOU_0457	Teg41(200/205),JKD6008sRNA95(141/146)
rna0164	V	481242	481297	56	+	2065	1	1742	2065	1126	773	(+)USA300HOU_0458	(+)USA300HOU_0458
rna0165	III	482596	482687	92	+	1820	-2.09	408	346	1380	1820	(-)USA300HOU_0460	(-)USA300HOU_0460
rna0166	III	482772	482954	183	+	818	-2	164	207	670	818	(-)USA300HOU_0460	(+)USA300HOU_0461
rna0167	V	484184	484291	108	+	9273	1.46	6940	9273	3109	2787	(+)USA300HOU_0462	(+)USA300HOU_0462
rna0168	I	484744	484828	85	+	1581	-2.55	202	309	1417	1581	(+)USA300HOU_0463	(+)USA300HOU_0464
rna0169	II3	492601	492698	98	+	890	1.43	515	890	282	240	(+)USA300HOU_0465	(-)USA300HOU_0466
rna0170	V	492853	492928	76	-	812	-1.79	163	249	617	812	(-)USA300HOU_0466	(-)USA300HOU_0466
rna0171	V	494979	495030	52	-	1370	0.79	1370	1366	835	748	(-)USA300HOU_0469	(-)USA300HOU_0470
rna0172	V	495798	495911	114	-	3296	1.19	3296	2956	1192	1557	(-)USA300HOU_0470	(-)USA300HOU_0470
rna0173	III	499070	499120	51	-	599	-1.95	173	133	599	584	(+)USA300HOU_0472(gltB1)	(+)USA300HOU_0472(gltB1)
rna0174	V	500540	500593	54	+	602	0.89	402	602	361	181	(+)USA300HOU_0472(gltB1)	(+)USA300HOU_0472(gltB1)
rna0175	II3	503285	503373	89	+	3691	-1.46	1670	765	3691	3014	(+)USA300HOU_0473(gltD)	(+)USA300HOU_t0003
rna0176	III	503539	503638	100	-	732	0.66	621	732	479	377	(+)USA300HOU_0473(gltD)	(+)USA300HOU_0474(treP)
rna0177	V	504861	504910	50	+	326	0.23	326	322	237	314	(+)USA300HOU_0474(treP)	(+)USA300HOU_0474(treP)
rna0178	V	505896	505948	53	+	1166	3.06	1166	523	108	95	(+)USA300HOU_0475(amyA)	(+)USA300HOU_0475(amyA)
rna0179	V	506813	506870	58	+	649	2.13	608	649	158	129	(+)USA300HOU_0475(amyA)	(+)USA300HOU_0475(amyA)
rna0180	I	508048	508330	283	+	9148	-1.63	2326	3430	8664	9148	(+)USA300HOU_0475(amyA)	(+)USA300HOU_0476	Teg42(253/253),JKD6008sRNA98(253/253)
rna0181	I	508063	508323	261	-	2115	0.61	1871	2115	1044	1569	(+)USA300HOU_0475(amyA)	(+)USA300HOU_0476	Teg42(253/253),JKD6008sRNA98(253/253)
rna0182	V	510603	510671	69	+	236	0.17	189	236	171	208	(+)USA300HOU_0477(dnaZX)	(+)USA300HOU_0477(dnaZX)
rna0183	V	513667	514156	490	+	4165	1.32	3907	4165	1677	1559	(+)USA300HOU_r0001(rrs1)	(+)USA300HOU_r0001(rrs1)
rna0184	III	513842	513899	58	-	469	1.14	469	413	215	184	(+)USA300HOU_r0001(rrs1)	(+)USA300HOU_r0001(rrs1)
rna0185	III	514286	514343	58	-	13515	1.37	13515	11137	4842	4700	(+)USA300HOU_r0001(rrs1)	(+)USA300HOU_r0002(rrl1)
rna0186	III	515264	515323	60	-	553	1.3	553	282	211	129	(+)USA300HOU_r0002(rrl1)	(+)USA300HOU_r0002(rrl1)
rna0187	V	515764	515823	60	+	20940	2.04	15862	20940	4667	4284	(+)USA300HOU_r0002(rrl1)	(+)USA300HOU_r0002(rrl1)
rna0188	V	515878	516135	258	+	1669	0.56	1628	1669	1142	1087	(+)USA300HOU_r0002(rrl1)	(+)USA300HOU_r0002(rrl1)
rna0189	III	517184	517255	72	-	708	1.55	582	708	225	216	(+)USA300HOU_r0002(rrl1)	(+)USA300HOU_r0002(rrl1)
rna0190	III	517262	517357	96	-	4091	1.4	3293	4091	1492	1308	(+)USA300HOU_r0002(rrl1)	(+)USA300HOU_r0002(rrl1)
rna0191	V	519962	520073	112	+	582	0.62	380	582	319	306	(+)USA300HOU_0480	(+)USA300HOU_0481(tmk)
rna0192	I	521056	521183	128	+	761	-1.7	141	292	648	761	(+)USA300HOU_0482	(+)USA300HOU_0483(holB)
rna0193	V	521558	521669	112	+	619	-2.76	80	95	619	568	(+)USA300HOU_0483(holB)	(+)USA300HOU_0483(holB)
rna0194	V	522609	522667	59	+	244	-0.04	187	242	196	244	(+)USA300HOU_0484	(+)USA300HOU_0484
rna0195	V	523313	523403	91	+	7932	-0.06	7141	6016	7932	5778	(+)USA300HOU_0485,(+)USA300HOU_0486	(+)USA300HOU_0486
rna0196	V	524776	524911	136	+	973	-2.21	210	152	706	973	(+)USA300HOU_0489	(+)USA300HOU_0489
rna0197	V	526938	527182	245	+	483	-0.75	200	320	391	483	(+)USA300HOU_0490(metS)	(+)USA300HOU_0490(metS)
rna0198	V	528051	528137	87	+	742	0.8	591	742	387	378	(+)USA300HOU_0491	(+)USA300HOU_0491
rna0199	V	528298	528396	99	+	4369	1.41	4163	4369	1667	1549	(+)USA300HOU_0491	(+)USA300HOU_0491
rna0200	V	528634	528696	63	+	1458	1	946	1458	652	551	(+)USA300HOU_0492	(+)USA300HOU_0492
rna0201	I	530712	530773	62	+	1185	-0.43	791	794	1185	951	(+)USA300HOU_0494	(+)USA300HOU_0495(rplY)
rna0202	I	531092	531143	52	+	38028	2.61	18966	38028	6459	2862	(+)USA300HOU_0494	(+)USA300HOU_0495(rplY)
rna0203	I	531470	531699	230	+	521	0.4	521	397	371	326	(+)USA300HOU_0494	(+)USA300HOU_0495(rplY)
rna0204	I	532264	532503	240	+	695	-2.03	112	148	364	695	(+)USA300HOU_0494	(+)USA300HOU_0495(rplY)
rna0205	I	532879	533035	157	+	400	-0.4	221	307	295	400	(+)USA300HOU_0494	(+)USA300HOU_0495(rplY)
rna0206	I	534141	534266	126	+	313	0.16	309	313	278	278	(+)USA300HOU_0494	(+)USA300HOU_0495(rplY)
rna0207	I	534999	535146	148	+	1344	-1.98	249	386	1168	1344	(+)USA300HOU_0494	(+)USA300HOU_0495(rplY)
rna0208	I	535641	535734	94	+	428	0.49	333	428	285	257	(+)USA300HOU_0494	(+)USA300HOU_0495(rplY)
rna0209	I	535795	535923	129	+	309	-1.35	87	153	301	309	(+)USA300HOU_0494	(+)USA300HOU_0495(rplY)
rna0210	V	539807	539881	75	+	604	0.83	414	604	292	281	(+)USA300HOU_0497(mfd)	(+)USA300HOU_0497(mfd)
rna0211	V	542695	542764	70	+	532	0.92	411	532	224	275	(+)USA300HOU_0498	(+)USA300HOU_0499
rna0212	V	544879	545009	131	+	792	-1.64	216	144	329	792	(+)USA300HOU_0502	(+)USA300HOU_0502
rna0213	V	547465	547584	120	+	1059	-1.86	296	255	945	1059	(+)USA300HOU_0505(ftsH)	(+)USA300HOU_0505(ftsH)	Teg44(<49)
rna0214	V	548301	548623	323	+	400	-0.88	162	225	311	400	(+)USA300HOU_0505(ftsH)	(+)USA300HOU_0505(ftsH)
rna0215	V	549026	549394	369	+	574	-2.75	53	90	387	574	(+)USA300HOU_0505(ftsH)	(+)USA300HOU_0505(ftsH)
rna0216	V	549704	549830	127	+	1314	1.16	1135	1314	553	540	(+)USA300HOU_0506(hslO)	(+)USA300HOU_0506(hslO)
rna0217	V	550000	550082	83	+	389	0.8	389	373	254	184	(+)USA300HOU_0506(hslO)	(+)USA300HOU_0506(hslO)
rna0218	V	550893	551007	115	+	271	-0.07	250	227	271	230	(+)USA300HOU_0507(cysK)	(+)USA300HOU_0507(cysK)
rna0219	V	551295	551544	250	+	330	-0.56	159	252	330	275	(+)USA300HOU_0507(cysK)	(+)USA300HOU_0507(cysK)
rna0220	I	553282	553523	242	+	347	-1.57	72	104	174	347	(+)USA300HOU_0509(folB)	(+)USA300HOU_r0004(rrf2)	(>80)JKD6008sRNA112
rna0221	I	553997	554135	139	+	355	-0.84	196	167	295	355	(+)USA300HOU_0509(folB)	(+)USA300HOU_r0004(rrf2)
rna0222	I	554145	554355	211	+	1347	0.9	1020	1347	697	570	(+)USA300HOU_0509(folB)	(+)USA300HOU_r0004(rrf2)
rna0223	I	554617	554706	90	+	410	-0.96	242	178	405	410	(+)USA300HOU_0509(folB)	(+)USA300HOU_r0004(rrf2)
rna0224	I	554923	555079	157	+	632	-0.56	347	497	613	632	(+)USA300HOU_0509(folB)	(+)USA300HOU_r0004(rrf2)
rna0225	I	555130	555316	187	+	452	-1.7	112	126	323	452	(+)USA300HOU_0509(folB)	(+)USA300HOU_r0004(rrf2)
rna0226	I	555483	555594	112	+	850	-1.22	386	301	754	850	(+)USA300HOU_0509(folB)	(+)USA300HOU_r0004(rrf2)
rna0227	I	555865	556057	193	+	9094	-1.29	3385	3825	9094	8497	(+)USA300HOU_0509(folB)	(+)USA300HOU_r0004(rrf2)	JKD6008sRNA114(40/40)
rna0228	III	556217	556281	65	-	1418	-0.53	416	1003	627	1418	(+)USA300HOU_r0004(rrf2)	(+)USA300HOU_t0004
rna0229	III	556309	556384	76	-	1344	0.86	817	1344	471	723	(+)USA300HOU_t0004	(+)USA300HOU_t0006
rna0230	III	556604	556667	64	-	1756	1.29	1571	1756	739	617	(+)USA300HOU_t0008	(+)USA300HOU_t0009
rna0231	V	557626	557877	252	+	8162	1.48	7427	8162	3026	2551	(+)USA300HOU_r0005(rrs2)	(+)USA300HOU_r0005(rrs2)
rna0232	V	557944	558435	492	+	3942	1.33	3884	3942	1558	1561	(+)USA300HOU_r0005(rrs2)	(+)USA300HOU_r0005(rrs2)
rna0233	III	558120	558203	84	-	1093	1.52	811	1093	378	287	(+)USA300HOU_r0005(rrs2)	(+)USA300HOU_r0005(rrs2)
rna0234	III	558562	558622	61	-	12954	1.36	12954	11075	4962	4371	(+)USA300HOU_r0005(rrs2)	(+)USA300HOU_t0012
rna0235	V	560017	560075	59	+	9321	1.44	6380	9321	2782	2997	(+)USA300HOU_r0006(rrl2)	(+)USA300HOU_r0006(rrl2)
rna0236	V	560083	560386	304	+	1347	0.47	1277	1347	1008	891	(+)USA300HOU_r0006(rrl2)	(+)USA300HOU_r0006(rrl2)
rna0237	III	560900	560979	80	-	530	1.79	530	419	157	117	(+)USA300HOU_r0006(rrl2)	(+)USA300HOU_r0006(rrl2)
rna0238	III	561433	561608	176	-	1297	1.53	1036	1297	451	355	(+)USA300HOU_r0006(rrl2)	(+)USA300HOU_r0006(rrl2)
rna0239	V	565546	565621	76	+	1334	-1.3	447	559	1334	1145	(+)USA300HOU_0513	(+)USA300HOU_0513
rna0240	III	565806	565858	53	+	796	-2.21	178	68	343	796	(-)USA300HOU_0514(nupC1)	(-)USA300HOU_0514(nupC1)
rna0241	V	565863	566090	228	-	327	-1.44	79	125	225	327	(-)USA300HOU_0514(nupC1)	(-)USA300HOU_0514(nupC1)
rna0242	III	565975	566053	79	+	635	-1.57	129	153	202	635	(-)USA300HOU_0514(nupC1)	(-)USA300HOU_0514(nupC1)
rna0243	V	566121	566267	147	-	540	-1.46	169	149	333	540	(-)USA300HOU_0514(nupC1)	(-)USA300HOU_0514(nupC1)
rna0244	V	566468	566593	126	-	1122	-1.06	434	594	1015	1122	(-)USA300HOU_0514(nupC1)	(-)USA300HOU_0514(nupC1)
rna0245	V	567659	567751	93	+	978	0.73	594	978	414	533	(+)USA300HOU_0516	(+)USA300HOU_0516
rna0246	V	569242	569334	93	+	1144	0.63	1144	1042	709	707	(+)USA300HOU_0518	(+)USA300HOU_0518
rna0247	V	571054	571170	117	+	446	-0.7	224	251	328	446	(+)USA300HOU_0518	(+)USA300HOU_0518
rna0248	V	575215	575609	395	+	597	-0.56	335	422	518	597	(+)USA300HOU_0521(gltX)	(+)USA300HOU_0521(gltX)
rna0249	II3	576562	576820	259	+	1312	-2.02	336	301	1271	1312	(+)USA300HOU_0521(gltX)	(+)USA300HOU_0522(cysE)	Teg45(182/291),JKD6008sRNA120(182/291)
rna0250	II5	576874	576939	66	+	6736	-1.45	3087	787	6736	3878	(+)USA300HOU_0521(gltX)	(+)USA300HOU_0522(cysE)	Teg45(56/291),JKD6008sRNA120(56/291)
rna0251	III	584586	584737	152	-	305	1.17	305	304	129	141	(+)USA300HOU_0533(rplJ)	(+)USA300HOU_0534(rplL)
rna0252	V	585724	585845	122	+	970	-4.54	26	36	472	970	(+)USA300HOU_0535	(+)USA300HOU_0535
rna0253	I	585914	586030	117	+	1226	-4.08	65	74	1124	1226	(+)USA300HOU_0535	(+)USA300HOU_0536(rpoB)
rna0254	V	586538	586896	359	+	1535	-3.03	167	181	1307	1535	(+)USA300HOU_0536(rpoB)	(+)USA300HOU_0536(rpoB)
rna0255	V	586934	587252	319	+	605	-2.64	82	88	452	605	(+)USA300HOU_0536(rpoB)	(+)USA300HOU_0536(rpoB)
rna0256	V	587269	587419	151	+	905	-0.13	787	704	724	905	(+)USA300HOU_0536(rpoB)	(+)USA300HOU_0536(rpoB)
rna0257	V	588045	588238	194	+	588	-2.99	58	76	479	588	(+)USA300HOU_0536(rpoB)	(+)USA300HOU_0536(rpoB)
rna0258	V	588271	588677	407	+	1130	-2.11	205	274	934	1130	(+)USA300HOU_0536(rpoB)	(+)USA300HOU_0536(rpoB)
rna0259	V	588864	589316	453	+	449	-2.33	73	95	394	449	(+)USA300HOU_0536(rpoB)	(+)USA300HOU_0536(rpoB)
rna0260	V	590929	591275	347	+	643	-1.58	155	197	411	643	(+)USA300HOU_0537(rpoC)	(+)USA300HOU_0537(rpoC)
rna0261	V	591661	591987	327	+	2019	-3.48	110	207	1510	2019	(+)USA300HOU_0537(rpoC)	(+)USA300HOU_0537(rpoC)
rna0262	V	592116	592463	348	+	1072	-3.15	84	128	807	1072	(+)USA300HOU_0537(rpoC)	(+)USA300HOU_0537(rpoC)
rna0263	V	592666	593071	406	+	735	-2.51	98	136	597	735	(+)USA300HOU_0537(rpoC)	(+)USA300HOU_0537(rpoC)
rna0264	I	595099	595382	284	-	870	-1.13	296	291	418	870	(+)USA300HOU_0540(rpsG)	(+)USA300HOU_0541(tufA)
rna0265	I	595422	595608	187	-	400	-1.45	93	134	221	400	(+)USA300HOU_0540(rpsG)	(+)USA300HOU_0541(tufA)
rna0266	I	595694	595758	65	-	6591	0.78	6591	6458	3327	4249	(+)USA300HOU_0540(rpsG)	(+)USA300HOU_0541(tufA)
rna0267	I	595823	596041	219	-	575	-1.02	195	244	315	575	(+)USA300HOU_0540(rpsG)	(+)USA300HOU_0541(tufA)
rna0268	V	601852	601906	55	+	702	0.75	503	702	387	331	(+)USA300HOU_0544	(+)USA300HOU_0544
rna0269	V	602036	602183	148	+	448	0.18	258	448	288	335	(+)USA300HOU_0544	(+)USA300HOU_0544
rna0270	III	607731	607928	198	-	531	-0.95	256	294	530	531	(+)USA300HOU_0549	(-)USA300HOU_0550
rna0271	III	608975	609169	195	-	554	-3.33	49	48	420	554	(-)USA300HOU_0551	(+)USA300HOU_0552
rna0272	V	609307	609409	103	+	615	-1.64	168	156	398	615	(+)USA300HOU_0552	(+)USA300HOU_0552
rna0273	III	609416	609558	143	-	710	-1.31	254	222	467	710	(+)USA300HOU_0552	(+)USA300HOU_0552
rna0274	V	609441	609528	88	+	681	-1.92	200	87	402	681	(+)USA300HOU_0552	(+)USA300HOU_0552
rna0275	V	609897	610038	142	+	237	-0.22	180	206	213	237	(+)USA300HOU_0553	(+)USA300HOU_0553
rna0276	V	622391	622481	91	+	1266	0.89	723	1266	575	496	(+)USA300HOU_0557(sdrE)	(+)USA300HOU_0557(sdrE)
rna0277	V	627393	627497	105	-	519	-0.55	289	378	455	519	(-)USA300HOU_0561	(-)USA300HOU_0561
rna0278	V	627632	627693	62	-	1210	-1.46	470	318	963	1210	(-)USA300HOU_0561	(-)USA300HOU_0561
rna0279	V	629954	630058	105	+	225	-0.8	105	123	171	225	(+)USA300HOU_0564	(+)USA300HOU_0564
rna0280	II5	631850	631900	51	+	5811	-2.22	1021	1068	3919	5811	(+)USA300HOU_0566	(+)USA300HOU_0567(proP)
rna0281	I	633427	633630	204	+	11619	1.13	8814	11619	3959	5399	(+)USA300HOU_0567(proP)	(+)USA300HOU_0568(vraA)	BSRD_ssau627.1(184/334)
rna0282	I	633449	633649	201	-	931	-1.36	197	446	716	931	(+)USA300HOU_0567(proP)	(+)USA300HOU_0568(vraA)	BSRD_ssau627.1(162/334)
rna0283	II3	636945	637057	113	+	420	-0.11	243	420	304	411	(+)USA300HOU_0571	(-)USA300HOU_0572
rna0284	III	637115	637322	208	+	844	-1.01	424	253	520	844	(+)USA300HOU_0571	(-)USA300HOU_0573(thiD)
rna0285	V	638367	638469	103	-	779	0.94	427	779	249	381	(-)USA300HOU_0573(thiD)	(-)USA300HOU_0573(thiD)
rna0286	III	642083	642166	84	+	261	-1.46	77	99	261	223	(+)USA300HOU_0577	(-)USA300HOU_0578
rna0287	I	643593	643737	145	+	11905	-2.02	3103	2561	11130	11905	(-)USA300HOU_0579	(-)USA300HOU_0580	Teg88(133/145),JKD6008sRNA132(121/121),BSRD_ssau637.1(145/662),BSRD_ssau638.1(139/140)
rna0288	I	643615	643737	123	-	3026	-0.58	1599	1620	1782	3026	(-)USA300HOU_0579	(-)USA300HOU_0580	Teg88(123/145),JKD6008sRNA132(103/121),BSRD_ssau637.1(123/662),BSRD_ssau638.1(117/140)
rna0289	V	645020	645139	120	+	853	-1.67	212	287	733	853	(+)USA300HOU_0581(eutD)	(+)USA300HOU_0581(eutD)
rna0290	I	646947	647066	120	+	674	-1.61	157	220	474	674	(+)USA300HOU_0582(lplA2)	(+)USA300HOU_0583(mvaK1)
rna0291	II5	647096	647223	128	+	713	-2.3	138	139	648	713	(+)USA300HOU_0582(lplA2)	(+)USA300HOU_0583(mvaK1)
rna0292	V	649004	649056	53	+	5253	1.46	4023	5253	2076	1291	(+)USA300HOU_0584(mvaD)	(+)USA300HOU_0584(mvaD)
rna0293	V	650111	650209	99	+	611	0.36	518	611	398	480	(+)USA300HOU_0585(mvaK2)	(+)USA300HOU_0585(mvaK2)
rna0294	V	650436	650561	126	+	481	-1.99	97	105	323	481	(+)USA300HOU_0586	(+)USA300HOU_0586
rna0295	III	650630	650794	165	+	4701	-3.67	298	226	1950	4701	(+)USA300HOU_0586	(-)USA300HOU_0587
rna0296	I	653012	653061	50	+	1042	-0.21	667	921	1042	801	(+)USA300HOU_0590	(+)USA300HOU_0591
rna0297	III	655431	655484	54	-	1172	0.47	939	1172	770	750	(+)USA300HOU_0593	(+)USA300HOU_0593
rna0298	V	656229	656307	79	+	4143	1.38	3320	4143	1692	1166	(+)USA300HOU_0594	(+)USA300HOU_0594
rna0299	I	667213	667454	242	+	526	-1.88	154	112	455	526	(+)USA300HOU_0609	(+)USA300HOU_0610(adh)
rna0300	V	669698	669983	286	+	394	0.08	270	394	296	332	(+)USA300HOU_0612	(+)USA300HOU_0613(argS)
rna0301	V	673410	673477	68	+	760	0.91	760	741	409	389	(+)USA300HOU_0615	(+)USA300HOU_0615
rna0302	II3	681060	681109	50	-	2032	1.33	1824	2032	762	767	(-)USA300HOU_0624	(-)USA300HOU_0625
rna0303	III	682198	682271	74	+	133361	-1.08	56796	52984	133361	98551	(-)USA300HOU_0625	(-)USA300HOU_0626
rna0304	II3	704222	704300	79	+	580	0.22	463	580	486	408	(+)USA300HOU_0650	(-)USA300HOU_0651
rna0305	I	704467	704965	499	+	1706	1.08	1404	1706	707	761	(+)USA300HOU_0650	(-)USA300HOU_0651	BSRD_ssau680.1(499/544)
rna0306	I	704514	704816	303	-	933	-2.3	169	187	818	933	(+)USA300HOU_0650	(-)USA300HOU_0651	BSRD_ssau680.1(303/544)
rna0307	I	705169	705230	62	+	822	-1.04	297	273	348	822	(+)USA300HOU_0650	(-)USA300HOU_0651
rna0308	I	705239	705308	70	+	637	0.91	433	637	279	290	(+)USA300HOU_0650	(-)USA300HOU_0651
rna0309	III	706409	706488	80	+	697	-1.38	279	198	547	697	(-)USA300HOU_0652	(-)USA300HOU_0652
rna0310	III	706649	706800	152	+	559	-0.82	164	289	243	559	(-)USA300HOU_0652	(-)USA300HOU_0652
rna0311	V	706816	707046	231	-	1301	0.54	1301	977	779	789	(-)USA300HOU_0652	(-)USA300HOU_0652
rna0312	III	707729	707851	123	+	476	-0.73	254	228	324	476	(-)USA300HOU_0653	(-)USA300HOU_0653
rna0313	V	709964	710022	59	+	998	-0.29	526	998	990	873	(+)USA300HOU_0656(tagA)	(+)USA300HOU_0656(tagA)
rna0314	III	710487	710566	80	+	821	-2.41	126	145	616	821	(+)USA300HOU_0656(tagA)	(-)USA300HOU_0657(tagH)
rna0315	III	710520	710649	130	-	1256	-4.12	30	65	398	1256	(+)USA300HOU_0656(tagA)	(-)USA300HOU_0657(tagH)
rna0316	V	710668	710784	117	-	546	-0.5	289	377	394	546	(-)USA300HOU_0657(tagH)	(-)USA300HOU_0657(tagH)
rna0317	I	711403	711504	102	-	824	-3.32	52	92	613	824	(-)USA300HOU_0657(tagH)	(+)USA300HOU_0658(tagG)
rna0318	V	715995	716089	95	-	635	-2.25	39	207	539	635	(-)USA300HOU_0662(pbp4)	(-)USA300HOU_0662(pbp4)
rna0319	I	716835	716885	51	-	1982	-1.78	405	448	949	1982	(-)USA300HOU_0662(pbp4)	(+)USA300HOU_0663
rna0320	I	716841	716908	68	+	916	-1.13	347	269	428	916	(-)USA300HOU_0662(pbp4)	(+)USA300HOU_0663
rna0321	II5	719004	719140	137	+	3241	-2.33	657	473	3241	2450	(+)USA300HOU_0663	(+)USA300HOU_0665(nupC2)	Teg99(82/82),JKD6008sRNA137(98/98)
rna0322	V	719661	719775	115	+	279	0.4	279	244	221	176	(+)USA300HOU_0665(nupC2)	(+)USA300HOU_0665(nupC2)
rna0323	II5	720560	720652	93	+	430	-1.46	217	90	416	430	(+)USA300HOU_0665(nupC2)	(+)USA300HOU_0666
rna0324	III	720604	720666	63	-	657	-1.64	198	199	657	583	(+)USA300HOU_0665(nupC2)	(+)USA300HOU_0666
rna0325	II3	729174	729300	127	+	470	-0.6	259	285	352	470	(+)USA300HOU_0675	(+)USA300HOU_0676
rna0326	II5	730643	730729	87	+	468	0.19	377	468	313	428	(+)USA300HOU_0676	(+)USA300HOU_0677
rna0327	III	731426	731488	63	+	583	-0.63	365	349	525	583	(-)USA300HOU_0678	(-)USA300HOU_0678
rna0328	III	731619	731718	100	+	842	1.16	546	842	248	374	(-)USA300HOU_0678	(-)USA300HOU_0678
rna0329	III	731729	731813	85	+	1269	-0.03	895	959	628	1269	(-)USA300HOU_0678	(-)USA300HOU_0678
rna0330	V	739659	739724	66	+	360	0.67	260	360	200	191	(+)USA300HOU_0685	(+)USA300HOU_0685
rna0331	III	740347	740668	322	+	2221	-0.57	1460	895	1275	2221	(+)USA300HOU_0685	(-)USA300HOU_0686	JKD6008sRNA141(322/1009),Teg20as(322/1009)
rna0332	III	740713	740774	62	+	1945	0.33	1945	1293	987	1582	(-)USA300HOU_0686	(-)USA300HOU_0686	JKD6008sRNA141(62/1009),Teg20as(62/1009)
rna0333	V	740846	740933	88	-	1055	-0.48	761	576	814	1055	(-)USA300HOU_0686	(-)USA300HOU_0686	JKD6008sRNA141(88/1009),Teg20as(88/1009)
rna0334	V	741009	741080	72	-	535	-0.58	280	337	389	535	(-)USA300HOU_0686	(-)USA300HOU_0686	JKD6008sRNA141(72/1009),Teg20as(72/1009)
rna0335	III	741033	741140	108	+	932	-0.4	643	458	521	932	(-)USA300HOU_0686	(-)USA300HOU_0686	JKD6008sRNA141(84/1009),Teg20as(84/1009)
rna0336	V	746302	746377	76	+	348	-1.01	115	202	292	348	(+)USA300HOU_0690	(+)USA300HOU_0690
rna0337	V	746420	746535	116	+	345	-0.94	125	143	169	345	(+)USA300HOU_0690	(+)USA300HOU_0691
rna0338	III	750745	750876	132	+	957	-4.58	25	44	957	696	(+)USA300HOU_0697	(-)USA300HOU_0698
rna0339	V	754188	754253	66	-	239	-0.58	122	118	119	239	(-)USA300HOU_0703	(-)USA300HOU_0703
rna0340	V	762118	762266	149	+	1246	-2.66	244	149	1230	1246	(+)USA300HOU_0711	(+)USA300HOU_0711
rna0341	III	766915	767001	87	+	846	-0.91	304	378	434	846	(-)USA300HOU_0716	(-)USA300HOU_0716
rna0342	V	777005	777195	191	+	1017	-1.61	267	268	611	1017	(+)USA300HOU_0725	(+)USA300HOU_0725
rna0343	III	779949	780318	370	-	953	-1.54	324	328	937	953	(+)USA300HOU_0727	(-)USA300HOU_0728(saeS)
rna0344	V	780558	780770	213	-	599	-1.19	276	226	550	599	(-)USA300HOU_0728(saeS)	(-)USA300HOU_0728(saeS)
rna0345	V	780895	781237	343	-	555	-0.41	418	378	504	555	(-)USA300HOU_0728(saeS)	(-)USA300HOU_0729(saeR)
rna0346	V	781268	781575	308	-	1206	-1.5	313	349	670	1206	(-)USA300HOU_0729(saeR)	(-)USA300HOU_0729(saeR)
rna0347	V	781641	781823	183	-	1303	-1.6	344	374	877	1303	(-)USA300HOU_0729(saeR)	(-)USA300HOU_0730	JKD6008sRNA148(29/29)
rna0348	V	781905	782043	139	-	546	-0.17	476	483	534	546	(-)USA300HOU_0730	(-)USA300HOU_0730
rna0349	I	782261	782391	131	-	2743	-1.74	682	751	2743	2057	(-)USA300HOU_0730	(-)USA300HOU_0731
rna0350	V	782616	782713	98	-	318	-0.38	201	268	292	318	(-)USA300HOU_0731	(-)USA300HOU_0731
rna0351	III	782713	782771	59	+	650	-0.5	420	377	474	650	(-)USA300HOU_0731	(-)USA300HOU_0731
rna0352	I	785835	785987	153	-	1740	-2.16	348	282	1068	1740	(-)USA300HOU_0735(exsB)	(+)USA300HOU_0736(pabA)
rna0353	V	787286	787341	56	+	841	0.41	570	841	562	501	(+)USA300HOU_0737(pabB)	(+)USA300HOU_0737(pabB)
rna0354	V	789276	789361	86	+	299	-0.31	226	236	272	299	(+)USA300HOU_0740	(+)USA300HOU_0740
rna0355	V	789512	789596	85	+	328	0.01	245	328	294	276	(+)USA300HOU_0740,(+)USA300HOU_0741	(+)USA300HOU_0741
rna0356	V	789635	789704	70	+	563	-0.98	236	202	298	563	(+)USA300HOU_0741	(+)USA300HOU_0741
rna0357	III	790505	790559	55	-	1283	-1.12	514	491	895	1283	(+)USA300HOU_0741	(+)USA300HOU_0742
rna0358	I	790762	790902	141	+	2883	-2.71	500	332	2548	2883	(+)USA300HOU_0741	(+)USA300HOU_0742
rna0359	V	791184	791361	178	+	389	-1.97	109	75	330	389	(+)USA300HOU_0742	(+)USA300HOU_0742
rna0360	V	791421	791634	214	+	405	-1.23	164	141	312	405	(+)USA300HOU_0742	(+)USA300HOU_0742
rna0361	V	791846	792174	329	+	1324	-2.44	167	258	989	1324	(+)USA300HOU_0742	(+)USA300HOU_0742
rna0362	V	798810	798883	74	+	297	0.08	297	281	283	265	(+)USA300HOU_0746	(+)USA300HOU_0746
rna0363	I	800933	801084	152	+	421	-1.78	106	107	310	421	(+)USA300HOU_0747(hisC1)	(+)USA300HOU_0748	JKD6008sRNA251(1/34)
rna0364	III	801496	801583	88	-	839	-1.27	336	264	606	839	(+)USA300HOU_0748	(+)USA300HOU_0748
rna0365	II3	801772	801943	172	+	872	-1.07	464	298	725	872	(+)USA300HOU_0748	(-)USA300HOU_0749(dgkA1)
rna0366	I	801838	801951	114	-	718	-1.6	224	186	521	718	(+)USA300HOU_0748	(-)USA300HOU_0749(dgkA1)
rna0367	I	802029	802119	91	-	1276	-0.06	904	1276	1172	1105	(+)USA300HOU_0748	(-)USA300HOU_0749(dgkA1)
rna0368	V	804711	804858	148	-	493	-1.52	168	119	328	493	(-)USA300HOU_0751	(-)USA300HOU_0751
rna0369	III	804890	804960	71	+	622	0.21	622	514	489	495	(-)USA300HOU_0751	(-)USA300HOU_0751
rna0370	V	804928	805057	130	-	2059	-0.25	1518	1660	1733	2059	(-)USA300HOU_0751	(-)USA300HOU_0751
rna0371	V	805547	805663	117	-	475	-1.79	115	118	333	475	(-)USA300HOU_0752	(-)USA300HOU_0752
rna0372	V	808169	808257	89	+	252	-1.2	108	109	252	245	(+)USA300HOU_0755(nrdE)	(+)USA300HOU_0755(nrdE)
rna0373	V	809159	809322	164	+	357	-0.9	131	195	251	357	(+)USA300HOU_0755(nrdE)	(+)USA300HOU_0755(nrdE)
rna0374	V	817239	817293	55	-	1082	-0.59	550	723	1082	831	(-)USA300HOU_0764(murB)	(-)USA300HOU_0765
rna0375	III	817528	817619	92	+	1272	-2.38	200	180	706	1272	(-)USA300HOU_0766	(-)USA300HOU_0766
rna0376	III	817675	817845	171	+	1080	-2.41	191	115	551	1080	(-)USA300HOU_0766	(-)USA300HOU_0766
rna0377	V	821499	821616	118	-	1607	0.8	1268	1607	794	852	(-)USA300HOU_0770(pepT)	(-)USA300HOU_0770(pepT)
rna0378	III	821958	822024	67	+	770	-2.95	91	96	674	770	(-)USA300HOU_0770(pepT)	(-)USA300HOU_0770(pepT)
rna0379	V	822099	822151	53	-	875	-1.8	216	208	599	875	(-)USA300HOU_0770(pepT)	(-)USA300HOU_0770(pepT)
rna0380	V	822185	822246	62	-	965	-1.94	170	260	684	965	(-)USA300HOU_0770(pepT)	(-)USA300HOU_0770(pepT)
rna0381	III	822592	822645	54	+	647	0.12	382	647	472	475	(-)USA300HOU_0771	(-)USA300HOU_0771
rna0382	I	825026	825108	83	+	1841	-1	826	474	757	1841	(-)USA300HOU_0773	(+)USA300HOU_0774	JKD6008sRNA156(38/59)
rna0383	V	825833	825885	53	+	214	-0.26	186	168	211	214	(+)USA300HOU_0774	(+)USA300HOU_0774
rna0384	III	830606	830758	153	-	423	-0.5	202	210	160	423	(+)USA300HOU_0779	(+)USA300HOU_0779
rna0385	V	831668	831801	134	+	353	-0.79	151	193	241	353	(+)USA300HOU_0780(secA1)	(+)USA300HOU_0780(secA1)
rna0386	V	832215	832265	51	+	374	0.08	260	374	311	287	(+)USA300HOU_0780(secA1)	(+)USA300HOU_0780(secA1)
rna0387	V	832789	832874	86	+	252	0.13	207	252	206	214	(+)USA300HOU_0780(secA1)	(+)USA300HOU_0780(secA1)
rna0388	V	833188	833445	258	+	302	-1.05	118	158	302	270	(+)USA300HOU_0780(secA1)	(+)USA300HOU_0780(secA1)
rna0389	II3	835183	835246	64	+	584	-1.05	269	195	584	379	(+)USA300HOU_0782(prfB)	(+)USA300HOU_0783
rna0390	V	837141	837284	144	+	1605	1.62	1605	1183	401	506	(+)USA300HOU_0784	(+)USA300HOU_0785
rna0391	I	837572	837648	77	+	1515	0.71	1515	965	867	650	(+)USA300HOU_0785	(+)USA300HOU_0786(uvrB)	Teg109(55/55),JKD6008sRNA159(41/41)
rna0392	V	838568	838650	83	+	389	0.67	351	389	221	243	(+)USA300HOU_0786(uvrB)	(+)USA300HOU_0786(uvrB)
rna0393	I	842727	842817	91	+	12064	1.55	7730	12064	4191	2591	(+)USA300HOU_0787(uvrA)	(+)USA300HOU_0788(hprK)	(>92)JKD6008sRNA153
rna0394	II5	843226	843295	70	+	432	-0.06	403	409	432	415	(+)USA300HOU_0787(uvrA)	(+)USA300HOU_0788(hprK)
rna0395	V	845880	845973	94	+	278	0.09	242	268	200	278	(+)USA300HOU_0791	(+)USA300HOU_0791
rna0396	V	846433	846525	93	+	289	-0.31	192	232	289	238	(+)USA300HOU_0791	(+)USA300HOU_0791
rna0397	I	848178	848257	80	+	2030	0.49	1966	2030	1543	1293	(+)USA300HOU_0792(trxB1)	(-)USA300HOU_0793
rna0398	III	848441	848639	199	+	747	-0.1	651	694	694	747	(-)USA300HOU_0793	(-)USA300HOU_0793	JKD6008sRNA45(65/-58),JKD6008sRNA153(126/62)
rna0399	I	852276	852325	50	+	753	-0.9	346	396	753	634	(-)USA300HOU_t0013	(+)USA300HOU_0797(clpP)
rna0400	III	852375	852448	74	-	950	-1.32	372	217	523	950	(-)USA300HOU_t0013	(+)USA300HOU_0797(clpP)
rna0401	V	852474	852718	245	+	407	-1.55	152	104	342	407	(+)USA300HOU_0797(clpP)	(+)USA300HOU_0797(clpP)
rna0402	I	853122	853186	65	-	465	0.38	253	465	334	216	(+)USA300HOU_0797(clpP)	(-)USA300HOU_0798
rna0403	I	854281	854407	127	+	2806	2.68	2697	2806	528	328	(-)USA300HOU_0798	(+)USA300HOU_0799	Teg94(103/103),JKD6008sRNA162(112/112),BSRD_ssau830.1(121/124)
rna0404	I	854359	854421	63	-	1311	-0.89	743	539	1311	1063	(-)USA300HOU_0798	(+)USA300HOU_0799	Teg94(43/103),BSRD_ssau830.1(52/124),JKD6008sRNA162(43/112)
rna0405	V	858881	859171	291	+	549	-2.2	83	126	411	549	(+)USA300HOU_0803(pgk)	(+)USA300HOU_0803(pgk)
rna0406	V	859194	859454	261	+	1699	-1.96	353	434	1370	1699	(+)USA300HOU_0803(pgk)	(+)USA300HOU_0803(pgk)
rna0407	III	862592	862809	218	-	837	-1.34	207	221	243	837	(+)USA300HOU_0806(eno)	(+)USA300HOU_0806(eno)
rna0408	II3	863477	863616	140	+	747	-1.09	280	305	500	747	(+)USA300HOU_0806(eno)	(+)USA300HOU_0807
rna0409	I	863505	863625	121	-	980	-2.05	172	130	273	980	(+)USA300HOU_0806(eno)	(+)USA300HOU_0807
rna0410	V	866996	867122	127	+	299	-0.08	191	256	174	299	(+)USA300HOU_0810(vacB)	(+)USA300HOU_0810(vacB)
rna0411	III	868420	868739	320	-	1303	0.64	1303	1299	732	933	(+)USA300HOU_0811(smpB)	(+)USA300HOU_0812	JKD6008sRNA166(320/355),BSRD_ssau844.1(320/838),Teg150(320/355)
rna0412	V	876368	876443	76	+	360	0.23	360	315	317	258	(+)USA300HOU_0820(vwb)	(+)USA300HOU_0820(vwb)
rna0413	I	881567	881707	141	-	12578	0.28	5175	12578	5065	9569	(+)USA300HOU_0824(csp)	(-)USA300HOU_0825	BSRD_ssau857.1(141/495)
rna0414	III	884161	884314	154	+	1059	1.62	902	1059	359	278	(+)USA300HOU_0829	(+)USA300HOU_0829
rna0415	V	884429	884490	62	-	1005	0.48	1005	770	688	583	(-)USA300HOU_0830	(-)USA300HOU_0830
rna0416	III	901217	901288	72	-	574	-1.09	198	294	471	574	(+)USA300HOU_0860	(+)USA300HOU_0861
rna0417	I	906306	906356	51	+	2567	0.79	2265	2567	1529	1259	(+)USA300HOU_0864	(+)USA300HOU_0865
rna0418	V	907821	908137	317	+	1495	-0.74	864	655	1046	1495	(+)USA300HOU_0866	(+)USA300HOU_0866
rna0419	V	908574	908633	60	-	460	0.9	432	460	244	233	(-)USA300HOU_0867(ear)	(-)USA300HOU_0867(ear)
rna0420	I	909236	909366	131	+	3184	-1.76	862	793	2405	3184	(-)USA300HOU_0867(ear)	(+)USA300HOU_0868	Teg124(106/106)
rna0421	I	909383	909477	95	+	2865	-1.03	1487	1244	2710	2865	(-)USA300HOU_0867(ear)	(+)USA300HOU_0868	Teg124(<37)
rna0422	I	909396	909473	78	-	509	-0.31	317	345	311	509	(-)USA300HOU_0867(ear)	(+)USA300HOU_0868	Teg124(<50)
rna0423	I	909480	909544	65	-	1187	-1.1	435	389	577	1187	(-)USA300HOU_0867(ear)	(+)USA300HOU_0868
rna0424	I	909562	909803	242	+	1580	-0.14	1433	1277	1411	1580	(-)USA300HOU_0867(ear)	(+)USA300HOU_0868
rna0425	III	910608	910667	60	+	618	0.48	522	618	385	430	(-)USA300HOU_0869	(-)USA300HOU_0869
rna0426	V	910749	910798	50	-	947	-1.47	307	207	476	947	(-)USA300HOU_0869	(-)USA300HOU_0869
rna0427	III	910755	910807	53	+	656	-1.19	243	196	345	656	(-)USA300HOU_0869	(-)USA300HOU_0869
rna0428	III	911201	911292	92	+	877	-0.66	519	442	645	877	(-)USA300HOU_0869	(-)USA300HOU_0869
rna0429	V	912018	912181	164	+	359	0.09	302	359	288	332	(+)USA300HOU_0870	(+)USA300HOU_0870
rna0430	V	913054	913217	164	+	569	-1.55	150	187	420	569	(+)USA300HOU_0871	(+)USA300HOU_0871
rna0431	II5	918171	918247	77	+	831	-1.16	326	342	831	665	(-)USA300HOU_0877	(+)USA300HOU_0878
rna0432	V	918650	918701	52	+	565	1.68	565	520	131	207	(+)USA300HOU_0878	(+)USA300HOU_0878
rna0433	V	924090	924348	259	+	794	0.32	578	794	597	505	(+)USA300HOU_0885(lipA)	(+)USA300HOU_0885(lipA)
rna0434	V	927513	927579	67	+	600	-0.83	273	323	600	459	(+)USA300HOU_0890	(+)USA300HOU_0890
rna0435	I	927840	927926	87	+	2562	-1.95	701	508	2562	2099	(+)USA300HOU_0890	(+)USA300HOU_0891
rna0436	V	928489	928781	293	+	463	-1.17	247	157	443	463	(+)USA300HOU_0893(dltA)	(+)USA300HOU_0893(dltA)
rna0437	V	929467	929821	355	+	479	-2.49	47	93	305	479	(+)USA300HOU_0893(dltA)	(+)USA300HOU_0894(dltB)
rna0438	V	931333	931526	194	+	1113	-3.11	118	100	771	1113	(+)USA300HOU_0896(dltD)	(+)USA300HOU_0896(dltD)
rna0439	V	932050	932183	134	+	820	-2.77	78	126	570	820	(+)USA300HOU_0896(dltD)	(+)USA300HOU_0896(dltD)
rna0440	V	932833	932890	58	-	2487	1.44	1789	2487	924	653	(-)USA300HOU_0897	(-)USA300HOU_0897
rna0441	III	933227	933434	208	+	490	-1.98	83	111	273	490	(+)USA300HOU_0898	(-)USA300HOU_0899
rna0442	III	933393	933604	212	-	596	-2.01	131	128	446	596	(+)USA300HOU_0898	(-)USA300HOU_0899
rna0443	III	933459	933531	73	+	543	-0.86	266	287	463	543	(-)USA300HOU_0899	(-)USA300HOU_0899
rna0444	III	933606	933743	138	+	1251	-2.13	323	169	905	1251	(-)USA300HOU_0899	(-)USA300HOU_0899
rna0445	V	933683	933890	208	-	1103	-2.2	236	183	816	1103	(-)USA300HOU_0899	(-)USA300HOU_0899
rna0446	V	933938	934133	196	-	722	-1.71	273	153	668	722	(-)USA300HOU_0899	(-)USA300HOU_0899
rna0447	V	935201	935395	195	+	367	-0.89	175	189	307	367	(+)USA300HOU_0901	(+)USA300HOU_0901
rna0448	V	936022	936200	179	+	718	-4.81	17	28	548	718	(+)USA300HOU_0902	(+)USA300HOU_0902
rna0449	V	936306	936571	266	+	458	-3.97	8	40	293	458	(+)USA300HOU_0902	(+)USA300HOU_0902
rna0450	V	936707	937006	300	+	530	-3.42	27	61	409	530	(+)USA300HOU_0902	(+)USA300HOU_0902
rna0451	I	937193	937308	116	+	1409	-1.82	375	418	1409	1384	(+)USA300HOU_0902	(+)USA300HOU_0903
rna0452	I	938641	938792	152	+	288	-0.43	163	233	288	245	(+)USA300HOU_0902	(+)USA300HOU_0903
rna0453	V	944835	944955	121	-	516	-1.55	134	207	516	480	(-)USA300HOU_0909(mnhD2)	(-)USA300HOU_0910(mnhC2)
rna0454	III	946162	946257	96	+	478	-1.08	175	185	283	478	(-)USA300HOU_0912(mnhA2)	(-)USA300HOU_0912(mnhA2)
rna0455	V	946594	946734	141	-	1314	-2.79	101	235	1011	1314	(-)USA300HOU_0912(mnhA2)	(-)USA300HOU_0912(mnhA2)
rna0456	V	947794	947956	163	-	924	-1.73	221	248	630	924	(-)USA300HOU_0912(mnhA2)	(-)USA300HOU_0912(mnhA2)
rna0457	I	949599	949791	193	+	617	-1.45	119	218	301	617	(+)USA300HOU_0914(prsA1)	(+)USA300HOU_0915	Teg53(131/131)
rna0458	I	949942	950119	178	+	975	-1.97	276	212	975	936	(+)USA300HOU_0914(prsA1)	(+)USA300HOU_0915
rna0459	I	958917	959025	109	+	3266	-2.35	612	636	3266	3084	(-)USA300HOU_0920(argG)	(+)USA300HOU_0921(pgi)
rna0460	V	960753	960883	131	+	921	-1.02	304	414	540	921	(+)USA300HOU_0922	(+)USA300HOU_0922
rna0461	V	961237	961371	135	+	777	-1.71	193	224	584	777	(+)USA300HOU_0923(spsA)	(+)USA300HOU_0923(spsA)
rna0462	V	961379	961485	107	+	275	-0.04	246	253	239	275	(+)USA300HOU_0923(spsA)	(+)USA300HOU_0923(spsA)
rna0463	V	961821	961883	63	+	886	1.01	719	886	402	395	(+)USA300HOU_0924(spsB)	(+)USA300HOU_0924(spsB)
rna0464	V	963778	963829	52	+	579	0.84	579	537	290	335	(+)USA300HOU_0925(rexB)	(+)USA300HOU_0925(rexB)
rna0465	V	966286	966399	114	+	472	-1.19	157	223	397	472	(+)USA300HOU_0926(rexA)	(+)USA300HOU_0926(rexA)
rna0466	II3	971465	971551	87	-	717	-1.77	161	200	515	717	(+)USA300HOU_0928	(-)USA300HOU_0929(cdr)
rna0467	V	971571	971937	367	-	611	-2.14	118	85	286	611	(-)USA300HOU_0929(cdr)	(-)USA300HOU_0929(cdr)
rna0468	III	985400	985452	53	-	1348	1.02	1082	1348	649	553	(+)USA300HOU_0941(fabH1)	(+)USA300HOU_0941(fabH1)
rna0469	V	985742	985908	167	+	530	-1.84	141	131	442	530	(+)USA300HOU_0941(fabH1)	(+)USA300HOU_0941(fabH1)
rna0470	V	986301	986622	322	+	409	-1.53	142	126	367	409	(+)USA300HOU_0942(fabH2)	(+)USA300HOU_0942(fabH2)
rna0471	V	986635	986752	118	+	395	-0.27	265	286	270	395	(+)USA300HOU_0942(fabH2)	(+)USA300HOU_0942(fabH2)
rna0472	III	986956	987032	77	-	863	-2.16	203	106	520	863	(+)USA300HOU_0942(fabH2)	(+)USA300HOU_0942(fabH2)
rna0473	III	999546	999632	87	+	1389	1.37	886	1389	501	381	(+)USA300HOU_0953(oppC3)	(-)USA300HOU_0954(trpS)
rna0474	III	999593	999789	197	-	3667	-1.86	1034	795	3667	2980	(+)USA300HOU_0953(oppC3)	(-)USA300HOU_0954(trpS)
rna0475	I	1000709	1000784	76	+	1216	-1.18	567	460	1216	1106	(-)USA300HOU_0954(trpS)	(+)USA300HOU_0955(spxA)
rna0476	I	1005456	1005553	98	+	1532	-3.1	111	152	721	1532	(+)USA300HOU_0958	(-)USA300HOU_0959	BSRD_ssaj1055.2(27/119),BSRD_ssaw1054.2(27/119),BSRD_ssaa992.2(27/119),BSRD_ssao912.2(27/119),BSRD_ssav1052.2(27/119),BSRD_ssac1016.1(27/119),BSRD_ssae969.2(27/119),BSRD_ssau976.3(12/104),BSRD_ssas960.2(27/119),BSRD_ssam976.2(27/119),BSRD_ssah1055.2(27/119),BSRD_ssax1006.2(27/119),JKD6008sRNA183(84/84),BSRD_ssar1014.2(27/119),BSRD_ssab943.2(27/119),Teg92(61/61),BSRD_ssau976.1(98/460),BSRD_ssau976…
rna0477	I	1005460	1005565	106	-	408	-0.05	233	372	217	408	(+)USA300HOU_0958	(-)USA300HOU_0959	BSRD_ssaj1055.2(39/119),BSRD_ssaw1054.2(39/119),BSRD_ssaa992.2(39/119),BSRD_ssao912.2(39/119),BSRD_ssav1052.2(39/119),BSRD_ssae969.2(39/119),BSRD_ssac1016.1(39/119),BSRD_ssau976.3(24/104),BSRD_ssas960.2(39/119),BSRD_ssam976.2(39/119),BSRD_ssah1055.2(39/119),BSRD_ssax1006.2(39/119),JKD6008sRNA183(84/84),BSRD_ssar1014.2(39/119),BSRD_ssab943.2(39/119),Teg92(61/61),BSRD_ssau976.1(106/460),BSRD_ssau97…
rna0478	V	1008068	1008198	131	+	442	-1.61	112	141	331	442	(+)USA300HOU_0962	(+)USA300HOU_0962
rna0479	III	1009052	1009158	107	-	1416	0.64	996	1416	708	835	(+)USA300HOU_0964(ppnK)	(+)USA300HOU_0964(ppnK)
rna0480	V	1009228	1009412	185	+	614	-0.64	321	363	451	614	(+)USA300HOU_0964(ppnK)	(+)USA300HOU_0964(ppnK)
rna0481	V	1009701	1009834	134	+	668	-2.19	135	110	451	668	(+)USA300HOU_0964(ppnK)	(+)USA300HOU_0965(rluA1)
rna0482	V	1014400	1014466	67	+	1490	0.6	1221	1490	999	789	(+)USA300HOU_0969(fabI)	(+)USA300HOU_0969(fabI)
rna0483	III	1014642	1014699	58	-	531	0.14	352	531	388	411	(+)USA300HOU_0969(fabI)	(+)USA300HOU_0969(fabI)
rna0484	III	1015316	1015367	52	+	1051	-1.04	553	419	950	1051	(-)USA300HOU_0970	(-)USA300HOU_0970
rna0485	II5	1018136	1018216	81	+	321	-0.65	171	163	321	203	(+)USA300HOU_0971	(+)USA300HOU_0972
rna0486	V	1019415	1019594	180	+	575	-1.14	177	238	341	575	(+)USA300HOU_0973	(+)USA300HOU_0973
rna0487	III	1019661	1019767	107	+	2338	-1.27	1015	498	2338	1312	(+)USA300HOU_0973	(-)USA300HOU_0974
rna0488	III	1020596	1020662	67	+	728	-1.32	313	206	564	728	(-)USA300HOU_0974	(-)USA300HOU_0974
rna0489	V	1020992	1021101	110	-	448	-0.65	281	181	279	448	(-)USA300HOU_0975	(-)USA300HOU_0975
rna0490	V	1024242	1024336	95	+	356	-0.71	174	157	186	356	(+)USA300HOU_0977	(+)USA300HOU_0978(prfC)
rna0491	I	1025954	1026120	167	+	1634	-2.08	363	378	1634	1505	(+)USA300HOU_0978(prfC)	(+)USA300HOU_0979	Teg78(129/145),JKD6008sRNA189(129/145),BSRD_ssau996.1(167/167)
rna0492	V	1027370	1027498	129	+	578	-3.87	51	18	430	578	(+)USA300HOU_0980	(+)USA300HOU_0980
rna0493	V	1027519	1027654	136	+	1408	0.92	1363	1408	812	655	(+)USA300HOU_0980	(+)USA300HOU_0980
rna0494	V	1027702	1027961	260	+	425	-2.72	47	57	262	425	(+)USA300HOU_0980	(+)USA300HOU_0980
rna0495	V	1032271	1032381	111	+	1056	-2.37	80	190	336	1056	(+)USA300HOU_0982	(+)USA300HOU_0982
rna0496	III	1032704	1032769	66	+	875	1.21	733	875	333	362	(+)USA300HOU_0982	(-)USA300HOU_t0014
rna0497	III	1032783	1032883	101	+	3247	-1.35	1286	993	2557	3247	(-)USA300HOU_t0014	(-)USA300HOU_0983
rna0498	I	1033767	1034089	323	+	426	-0.36	337	311	408	426	(-)USA300HOU_0983	(+)USA300HOU_0984
rna0499	I	1034052	1034265	214	-	406	-1.01	167	178	290	406	(-)USA300HOU_0983	(+)USA300HOU_0984
rna0500	I	1034284	1034403	120	-	564	-0.26	472	378	451	564	(-)USA300HOU_0983	(+)USA300HOU_0984
rna0501	I	1035046	1035112	67	-	3558	0.03	2095	3558	2968	2558	(-)USA300HOU_0983	(+)USA300HOU_0984
rna0502	I	1035249	1035609	361	+	1868	-1.54	578	498	1255	1868	(-)USA300HOU_0983	(+)USA300HOU_0984
rna0503	I	1035750	1035887	138	+	1489	-2.2	306	177	732	1489	(-)USA300HOU_0983	(+)USA300HOU_0984
rna0504	I	1035778	1035832	55	-	2324	-2.45	360	221	858	2324	(-)USA300HOU_0983	(+)USA300HOU_0984
rna0505	I	1035875	1035932	58	-	1666	-2.57	237	258	1278	1666	(-)USA300HOU_0983	(+)USA300HOU_0984
rna0506	I	1036251	1036559	309	+	2590	-0.84	1403	1073	1830	2590	(-)USA300HOU_0983	(+)USA300HOU_0984
rna0507	I	1036327	1036416	90	-	2414	-1.5	697	511	994	2414	(-)USA300HOU_0983	(+)USA300HOU_0984
rna0508	I	1036434	1036563	130	-	9628	-0.29	9015	6110	9628	8879	(-)USA300HOU_0983	(+)USA300HOU_0984
rna0509	I	1036805	1036936	132	-	1784	-1.27	770	562	1784	1428	(-)USA300HOU_0983	(+)USA300HOU_0984
rna0510	I	1036871	1036934	64	+	8255	-1.26	3246	2211	4822	8255	(-)USA300HOU_0983	(+)USA300HOU_0984
rna0511	I	1040625	1040729	105	-	1976	-3.36	220	159	1976	1911	(-)USA300HOU_0983	(+)USA300HOU_0984
rna0512	V	1041927	1041983	57	+	5819	1.96	3305	5819	1465	880	(+)USA300HOU_0984	(+)USA300HOU_0984
rna0513	V	1042672	1042739	68	+	254	0	150	250	147	254	(+)USA300HOU_0984	(+)USA300HOU_0984
rna0514	I	1042834	1042924	91	-	2042	0.5	1898	2042	1330	1448	(+)USA300HOU_0984	(+)USA300HOU_0985
rna0515	I	1043119	1043249	131	-	1098	-2.94	110	140	826	1098	(+)USA300HOU_0984	(+)USA300HOU_0985
rna0516	III	1044655	1044841	187	-	467	-1.04	154	246	354	467	(+)USA300HOU_0985	(-)USA300HOU_0987	BSRD_ssau1013.1(187/240)
rna0517	III	1045830	1045900	71	-	1247	-2.45	204	156	726	1247	(+)USA300HOU_0988	(-)USA300HOU_0989(menA)
rna0518	III	1045924	1046131	208	+	1114	-2.22	188	210	736	1114	(-)USA300HOU_0989(menA)	(-)USA300HOU_0989(menA)
rna0519	III	1046156	1046584	429	+	2656	0.46	2460	2656	1694	2027	(-)USA300HOU_0989(menA)	(-)USA300HOU_0989(menA)
rna0520	V	1046161	1046243	83	-	1490	-2.74	231	112	805	1490	(-)USA300HOU_0989(menA)	(-)USA300HOU_0989(menA)
rna0521	V	1046317	1046487	171	-	4218	-2.12	959	748	3181	4218	(-)USA300HOU_0989(menA)	(-)USA300HOU_0989(menA)
rna0522	V	1046508	1046600	93	-	2201	-3	285	153	1293	2201	(-)USA300HOU_0989(menA)	(-)USA300HOU_0989(menA)
rna0523	III	1046631	1046831	201	+	2156	-1.8	492	427	1037	2156	(-)USA300HOU_0989(menA)	(+)USA300HOU_0990(menF)
rna0524	V	1047337	1047598	262	+	927	0.47	641	927	524	605	(+)USA300HOU_0990(menF)	(+)USA300HOU_0990(menF)
rna0525	V	1047747	1047873	127	+	602	0.03	582	405	364	602	(+)USA300HOU_0990(menF)	(+)USA300HOU_0990(menF)
rna0526	V	1048571	1048696	126	+	467	-2.32	68	94	342	467	(+)USA300HOU_0991(menD)	(+)USA300HOU_0991(menD)
rna0527	V	1050766	1050905	140	+	3320	0.73	2611	3320	1904	1681	(+)USA300HOU_0992	(+)USA300HOU_0993(menB)
rna0528	V	1051378	1051432	55	+	272	-0.19	174	226	184	272	(+)USA300HOU_0993(menB)	(+)USA300HOU_0993(menB)
rna0529	III	1066576	1066648	73	+	7015	1.06	5410	7015	3425	2530	(+)USA300HOU_1001(fmt1)	(-)USA300HOU_1002(qoxD)
rna0530	V	1068270	1068511	242	-	634	-2.58	89	99	491	634	(-)USA300HOU_1004(qoxB)	(-)USA300HOU_1004(qoxB)
rna0531	V	1068682	1068853	172	-	552	-1.43	129	177	273	552	(-)USA300HOU_1004(qoxB)	(-)USA300HOU_1004(qoxB)
rna0532	III	1068974	1069065	92	+	1854	-1.43	731	422	1243	1854	(-)USA300HOU_1004(qoxB)	(-)USA300HOU_1004(qoxB)
rna0533	III	1070496	1070552	57	+	813	0.21	813	662	632	640	(-)USA300HOU_1005(qoxA)	(-)USA300HOU_1005(qoxA)
rna0534	III	1071477	1071532	56	+	1490	-0.5	957	939	1186	1490	(-)USA300HOU_1007	(-)USA300HOU_1008(folD)
rna0535	I	1072188	1072297	110	-	415	-0.07	370	358	350	415	(-)USA300HOU_1007	(-)USA300HOU_1008(folD)
rna0536	II5	1087678	1087875	198	-	11568	-2.54	2060	1572	11568	9583	(-)USA300HOU_1021	(+)USA300HOU_1022
rna0537	V	1089156	1089387	232	+	804	0.64	517	804	405	441	(+)USA300HOU_1022	(+)USA300HOU_1022
rna0538	V	1089686	1089797	112	+	425	-1.64	102	145	425	345	(+)USA300HOU_1022	(+)USA300HOU_1022
rna0539	V	1092702	1093173	472	+	1551	-1.53	482	574	1551	1497	(+)USA300HOU_1026(ptsI)	(+)USA300HOU_1026(ptsI)
rna0540	V	1093256	1093568	313	+	782	-2.89	94	88	564	782	(+)USA300HOU_1026(ptsI)	(+)USA300HOU_1026(ptsI)
rna0541	V	1093687	1093863	177	+	1121	-2.81	171	107	822	1121	(+)USA300HOU_1026(ptsI)	(+)USA300HOU_1026(ptsI)
rna0542	V	1098526	1098627	102	-	579	-1.29	153	243	391	579	(-)USA300HOU_1031	(-)USA300HOU_1031
rna0543	V	1099459	1099747	289	-	456	-1.08	232	183	423	456	(-)USA300HOU_1031	(-)USA300HOU_1031
rna0544	I	1101383	1101443	61	-	2062	-2.75	294	203	1292	2062	(-)USA300HOU_1034(def)	(+)USA300HOU_1035
rna0545	V	1101912	1101999	88	+	530	-0.44	276	348	319	530	(+)USA300HOU_1035	(+)USA300HOU_1035
rna0546	III	1102480	1102560	81	-	301	0.8	237	301	158	150	(+)USA300HOU_1036(pdhA)	(+)USA300HOU_1036(pdhA)
rna0547	V	1104052	1104434	383	+	955	-2.75	121	139	789	955	(+)USA300HOU_1037(phdB)	(+)USA300HOU_1037(phdB)
rna0548	V	1105243	1105448	206	+	2847	1.15	1501	2847	1034	929	(+)USA300HOU_1038(pdhC)	(+)USA300HOU_1038(pdhC)
rna0549	V	1105475	1105642	168	+	609	-2.41	104	101	478	609	(+)USA300HOU_1038(pdhC)	(+)USA300HOU_1038(pdhC)
rna0550	V	1105687	1105899	213	+	708	-3.05	60	85	492	708	(+)USA300HOU_1038(pdhC)	(+)USA300HOU_1038(pdhC)
rna0551	V	1107982	1108071	90	+	475	0.2	435	407	256	475	(+)USA300HOU_1041	(+)USA300HOU_1041
rna0552	V	1113028	1113192	165	+	525	-1.19	136	219	285	525	(+)USA300HOU_1044	(+)USA300HOU_1044
rna0553	I	1115805	1115932	128	-	722	-1.8	145	146	291	722	(+)USA300HOU_1046	(+)USA300HOU_1047
rna0554	I	1116174	1116329	156	-	6855	-3.86	410	434	5437	6855	(+)USA300HOU_1046	(+)USA300HOU_1047
rna0555	I	1116444	1116558	115	+	2298	-0.91	1233	936	2298	1789	(+)USA300HOU_1046	(+)USA300HOU_1047
rna0556	I	1116651	1116746	96	+	1332	-0.86	571	665	909	1332	(+)USA300HOU_1046	(+)USA300HOU_1047
rna0557	I	1117353	1117517	165	-	729	-2.81	55	118	483	729	(+)USA300HOU_1046	(+)USA300HOU_1047
rna0558	V	1117817	1118063	247	+	605	-2.06	175	94	519	605	(+)USA300HOU_1047	(+)USA300HOU_1047
rna0559	V	1118314	1118487	174	+	463	-2.09	69	109	294	463	(+)USA300HOU_1047	(+)USA300HOU_1047
rna0560	V	1119028	1119446	419	+	479	-0.75	195	261	287	479	(+)USA300HOU_1047	(+)USA300HOU_1047
rna0561	V	1121392	1121544	153	+	1373	-3.94	68	79	885	1373	(+)USA300HOU_1051	(+)USA300HOU_1051
rna0562	V	1121903	1122032	130	+	950	0.98	651	950	409	405	(+)USA300HOU_1051	(+)USA300HOU_1051
rna0563	V	1123529	1123670	142	+	479	-0.82	248	232	371	479	(+)USA300HOU_1052(pycA)	(+)USA300HOU_1052(pycA)
rna0564	V	1123760	1123813	54	+	702	2.03	702	545	161	145	(+)USA300HOU_1052(pycA)	(+)USA300HOU_1052(pycA)
rna0565	V	1123927	1123996	70	+	318	0.19	302	318	265	280	(+)USA300HOU_1052(pycA)	(+)USA300HOU_1052(pycA)
rna0566	III	1127224	1127286	63	+	656	-0.93	398	198	480	656	(-)USA300HOU_1053(ctaA)	(-)USA300HOU_1053(ctaA)
rna0567	III	1127418	1127510	93	+	369	0.17	361	369	328	322	(-)USA300HOU_1053(ctaA)	(-)USA300HOU_1053(ctaA)
rna0568	II5	1127562	1127668	107	-	3263	-1.22	1125	1147	3263	2025	(-)USA300HOU_1053(ctaA)	(+)USA300HOU_1054(ctaB)
rna0569	V	1128129	1128373	245	+	441	-1.58	129	127	323	441	(+)USA300HOU_1054(ctaB)	(+)USA300HOU_1054(ctaB)
rna0570	V	1128441	1128515	75	+	336	0.48	295	336	224	228	(+)USA300HOU_1054(ctaB)	(+)USA300HOU_1054(ctaB)
rna0571	V	1128923	1129001	79	+	414	-0.14	327	367	414	352	(+)USA300HOU_1055	(+)USA300HOU_1055
rna0572	I	1131970	1132095	126	-	460	-0.89	133	312	364	460	(+)USA300HOU_1058	(+)USA300HOU_1059
rna0573	III	1132239	1132516	278	+	1592	-1.98	354	289	953	1592	(+)USA300HOU_1058	(+)USA300HOU_1059
rna0574	III	1132504	1132555	52	-	1564	-2.45	228	236	978	1564	(+)USA300HOU_1059	(-)USA300HOU_1060
rna0575	III	1132586	1132703	118	+	50520	1.44	50520	49555	23711	13197	(-)USA300HOU_1060	(-)USA300HOU_1060
rna0576	III	1132725	1132784	60	+	4016	-2.48	785	371	2445	4016	(-)USA300HOU_1060	(-)USA300HOU_1060
rna0577	III	1132807	1132896	90	+	7682	-2.56	1227	771	4119	7682	(-)USA300HOU_1060	(-)USA300HOU_1060
rna0578	III	1134905	1135004	100	+	323	-0.94	116	152	190	323	(-)USA300HOU_1063	(-)USA300HOU_1063
rna0579	V	1139021	1139129	109	-	1093	-2.85	113	153	826	1093	(-)USA300HOU_1064(isdA)	(-)USA300HOU_1064(isdA)	JKD6008sRNA201(41/271)
rna0580	I	1145607	1145808	202	+	551	-0.68	250	336	390	551	(+)USA300HOU_1072(spoU%2FtrmH)	(+)USA300HOU_1073(pheS)	Teg56(193/225),JKD6008sRNA203(201/233)
rna0581	I	1145817	1145891	75	+	468	0.06	327	468	328	437	(+)USA300HOU_1072(spoU%2FtrmH)	(+)USA300HOU_1073(pheS)	Teg56(24/225),JKD6008sRNA203(24/233)
rna0582	III	1156264	1156365	102	+	1995	-1.54	741	523	1995	1674	(+)USA300HOU_1080(trxA)	(-)USA300HOU_1081
rna0583	V	1159775	1159894	120	+	912	1.1	651	912	383	344	(+)USA300HOU_1084(sdhA)	(+)USA300HOU_1084(sdhA)
rna0584	II3	1161959	1162074	116	+	1760	-1.57	534	466	1760	1201	(+)USA300HOU_1085(sdhB)	(+)USA300HOU_1086(murI)
rna0585	V	1162550	1162609	60	+	383	0.42	383	306	242	272	(+)USA300HOU_1086(murI)	(+)USA300HOU_1086(murI)
rna0586	III	1165390	1165455	66	+	360	0.21	346	360	305	305	(-)USA300HOU_1092	(-)USA300HOU_1092
rna0587	V	1167798	1167961	164	+	389	-1.11	141	151	243	389	(+)USA300HOU_1095	(+)USA300HOU_1095
rna0588	III	1168551	1168629	79	-	1346	-1.61	442	312	1346	962	(+)USA300HOU_1096	(-)USA300HOU_1097
rna0589	III	1180236	1180287	52	+	523	0.6	523	429	354	275	(-)USA300HOU_1110	(-)USA300HOU_1110
rna0590	V	1180482	1180616	135	-	3960	1.2	3960	2468	1782	1021	(-)USA300HOU_1110	(-)USA300HOU_1110
rna0591	III	1180749	1180824	76	+	543	1.07	538	543	278	238	(-)USA300HOU_1110	(-)USA300HOU_1110
rna0592	III	1181905	1182001	97	+	446	-0.11	353	399	365	446	(+)USA300HOU_1111	(+)USA300HOU_1112
rna0593	V	1183298	1183365	68	+	1029	0.74	846	1029	555	567	(+)USA300HOU_1114	(+)USA300HOU_1114
rna0594	V	1183810	1183917	108	-	421	-0.88	231	216	399	421	(-)USA300HOU_1115	(-)USA300HOU_1115
rna0595	III	1184205	1184302	98	+	2383	-1.16	945	917	2383	1775	(-)USA300HOU_1116	(+)USA300HOU_1117
rna0596	V	1191164	1191225	62	+	430	-0.54	220	300	328	430	(+)USA300HOU_1122(mraY)	(+)USA300HOU_1122(mraY)
rna0597	V	1191898	1191984	87	+	324	-0.46	200	247	290	324	(+)USA300HOU_1123(murD)	(+)USA300HOU_1123(murD)
rna0598	I	1194004	1194202	199	+	452	-0.68	277	241	380	452	(+)USA300HOU_1124(ftsQ)	(+)USA300HOU_1125
rna0599	I	1194917	1195135	219	+	833	-1.56	315	249	833	826	(+)USA300HOU_1124(ftsQ)	(+)USA300HOU_1125
rna0600	I	1195197	1195654	458	+	1320	-1.97	286	306	1000	1320	(+)USA300HOU_1124(ftsQ)	(+)USA300HOU_1125
rna0601	I	1195813	1196163	351	+	410	-1.54	112	143	333	410	(+)USA300HOU_1124(ftsQ)	(+)USA300HOU_1125
rna0602	I	1196312	1196549	238	+	1000	-2.11	172	223	706	1000	(+)USA300HOU_1124(ftsQ)	(+)USA300HOU_1125
rna0603	I	1196606	1196734	129	+	16491	1.88	13298	16491	4357	3736	(+)USA300HOU_1124(ftsQ)	(+)USA300HOU_1125
rna0604	I	1197521	1197583	63	+	1286	1	892	1286	709	382	(+)USA300HOU_1124(ftsQ)	(+)USA300HOU_1125
rna0605	V	1197855	1198057	203	+	3679	-2.5	502	645	2828	3679	(+)USA300HOU_1125	(+)USA300HOU_1125
rna0606	V	1198135	1198440	306	+	4808	1.27	3535	4808	1747	1707	(+)USA300HOU_1125	(+)USA300HOU_1126
rna0607	II3	1199273	1199324	52	+	1407	-1.57	480	430	1292	1407	(+)USA300HOU_1127	(+)USA300HOU_1128
rna0608	V	1200496	1200724	229	+	533	-1.48	189	149	411	533	(+)USA300HOU_1129	(+)USA300HOU_1129	(>85)JKD6008sRNA211
rna0609	V	1201199	1201251	53	+	1794	1.63	1470	1794	570	484	(+)USA300HOU_1130(ileS)	(+)USA300HOU_1130(ileS)
rna0610	V	1204237	1204319	83	+	663	0.43	504	663	400	469	(+)USA300HOU_1131	(+)USA300HOU_1131
rna0611	V	1204435	1204489	55	+	1098	1.43	723	1098	398	278	(+)USA300HOU_1131	(+)USA300HOU_1131
rna0612	III	1204918	1205006	89	+	823	0.78	823	819	481	477	(+)USA300HOU_1131	(-)USA300HOU_1132
rna0613	III	1205247	1205331	85	+	2810	0.85	2550	2810	1591	1376	(-)USA300HOU_1132	(+)USA300HOU_1133(lspA)	(>51)Teg135
rna0614	V	1206158	1206207	50	+	1627	1.4	962	1627	563	417	(+)USA300HOU_1133(lspA)	(+)USA300HOU_1134(rluD)
rna0615	V	1208564	1208614	51	+	992	0.97	604	992	378	437	(+)USA300HOU_1137(pyrP)	(+)USA300HOU_1137(pyrP)
rna0616	V	1208949	1209090	142	+	825	-3.81	55	52	672	825	(+)USA300HOU_1137(pyrP)	(+)USA300HOU_1137(pyrP)
rna0617	V	1210327	1210414	88	+	311	-0.29	168	295	254	311	(+)USA300HOU_1138(pyrB)	(+)USA300HOU_1138(pyrB)
rna0618	V	1210677	1210845	169	+	1576	-3.52	127	128	1356	1576	(+)USA300HOU_1139(pyrC)	(+)USA300HOU_1139(pyrC)
rna0619	V	1211293	1211389	97	+	384	-1.31	154	141	346	384	(+)USA300HOU_1139(pyrC)	(+)USA300HOU_1139(pyrC)
rna0620	V	1212147	1212518	372	+	732	-4.09	34	43	583	732	(+)USA300HOU_1140(carA)	(+)USA300HOU_1140(carA)
rna0621	V	1212749	1212848	100	+	841	-1.7	219	270	749	841	(+)USA300HOU_1140(carA)	(+)USA300HOU_1140(carA),(+)USA300HOU_1141(carB)
rna0622	V	1213363	1213449	87	+	335	-0.04	283	311	276	335	(+)USA300HOU_1141(carB)	(+)USA300HOU_1141(carB)
rna0623	III	1213544	1213615	72	-	641	-1.4	231	225	561	641	(+)USA300HOU_1141(carB)	(+)USA300HOU_1141(carB)
rna0624	V	1213858	1214036	179	+	1044	-4.16	67	45	1044	960	(+)USA300HOU_1141(carB)	(+)USA300HOU_1141(carB)
rna0625	V	1214635	1214774	140	+	305	-0.79	162	177	283	305	(+)USA300HOU_1141(carB)	(+)USA300HOU_1141(carB)
rna0626	V	1215160	1215308	149	+	476	-2.24	58	108	309	476	(+)USA300HOU_1141(carB)	(+)USA300HOU_1141(carB)
rna0627	V	1216197	1216353	157	+	698	0.52	526	698	490	365	(+)USA300HOU_1142(pyrF)	(+)USA300HOU_1142(pyrF)
rna0628	V	1216474	1216546	73	+	414	-0.81	192	248	414	360	(+)USA300HOU_1142(pyrF)	(+)USA300HOU_1142(pyrF)
rna0629	I	1217757	1217845	89	+	3002	-2.85	277	404	1892	3002	(+)USA300HOU_1144	(+)USA300HOU_1145
rna0630	I	1217772	1217865	94	-	1219	-0.03	1140	1142	1117	1219	(+)USA300HOU_1144	(+)USA300HOU_1145
rna0631	V	1218206	1218316	111	+	500	0.12	362	500	348	443	(+)USA300HOU_1145	(+)USA300HOU_1145
rna0632	V	1218888	1218969	82	-	641	-1.49	228	200	564	641	(-)USA300HOU_1146(fbpA)	(-)USA300HOU_1146(fbpA)
rna0633	V	1228183	1228321	139	+	234	-1.03	65	135	173	234	(+)USA300HOU_1153(fmt2)	(+)USA300HOU_1153(fmt2)
rna0634	V	1229360	1229503	144	+	581	-0.44	417	331	435	581	(+)USA300HOU_1154	(+)USA300HOU_1154
rna0635	V	1229653	1229780	128	+	563	-0.35	381	424	461	563	(+)USA300HOU_1154	(+)USA300HOU_1154
rna0636	V	1230344	1230393	50	+	405	0.38	235	405	240	251	(+)USA300HOU_1155	(+)USA300HOU_1155
rna0637	V	1233083	1233168	86	+	377	-0.76	295	122	377	330	(+)USA300HOU_1157	(+)USA300HOU_1157
rna0638	V	1234715	1234805	91	+	504	-1.24	189	166	332	504	(+)USA300HOU_1158(engC)	(+)USA300HOU_1158(engC)
rna0639	V	1236085	1236171	87	+	346	-0.36	285	243	346	334	(+)USA300HOU_1160(yloS)	(+)USA300HOU_1160(yloS)
rna0640	I	1236532	1236632	101	+	1488	-1.05	768	616	1488	1378	(+)USA300HOU_1160(yloS)	(+)USA300HOU_1161
rna0641	I	1236781	1237103	323	-	9275	-2.82	1232	1276	8420	9275	(+)USA300HOU_1160(yloS)	(+)USA300HOU_1161
rna0642	I	1236836	1237103	268	+	1197	-0.47	790	537	647	1197	(+)USA300HOU_1160(yloS)	(+)USA300HOU_1161
rna0643	I	1237194	1237331	138	+	780	-2.85	107	92	653	780	(+)USA300HOU_1160(yloS)	(+)USA300HOU_1161
rna0644	V	1238794	1238867	74	+	332	0.06	269	332	286	291	(+)USA300HOU_1162	(+)USA300HOU_1162
rna0645	III	1239544	1239665	122	-	960	-3.11	55	160	892	960	(+)USA300HOU_1162	(+)USA300HOU_1163(recG)
rna0646	V	1240280	1240388	109	+	460	0.7	460	352	188	313	(+)USA300HOU_1163(recG)	(+)USA300HOU_1163(recG)
rna0647	V	1243340	1243453	114	+	370	-1.28	87	157	221	370	(+)USA300HOU_1165	(+)USA300HOU_1165
rna0648	V	1243477	1243599	123	+	392	-0.5	180	243	208	392	(+)USA300HOU_1165	(+)USA300HOU_1166(fabD)
rna0649	V	1244746	1245029	284	+	251	-1.57	74	90	251	236	(+)USA300HOU_1167(fabG)	(+)USA300HOU_1167(fabG)
rna0650	V	1245232	1245319	88	+	1684	1.04	964	1684	657	631	(+)USA300HOU_1168	(+)USA300HOU_1168
rna0651	V	1247037	1247105	69	+	370	0.43	347	370	251	283	(+)USA300HOU_1171(smc)	(+)USA300HOU_1171(smc)
rna0652	V	1247225	1247296	72	+	805	1.12	566	805	323	309	(+)USA300HOU_1171(smc)	(+)USA300HOU_1171(smc)
rna0653	V	1248449	1248532	84	+	1044	0.86	400	1044	431	362	(+)USA300HOU_1171(smc)	(+)USA300HOU_1171(smc)
rna0654	I	1251648	1251826	179	+	964	-0.76	433	576	747	964	(+)USA300HOU_1172(ftsY)	(-)USA300HOU_1173
rna0655	I	1252854	1253028	175	+	2686	1.16	2686	2545	1228	1106	(+)USA300HOU_1172(ftsY)	(-)USA300HOU_1173
rna0656	I	1253582	1253828	247	+	1908	-2.67	325	218	1554	1908	(+)USA300HOU_1172(ftsY)	(-)USA300HOU_1173
rna0657	I	1255371	1255606	236	-	205	0.85	191	205	76	144	(+)USA300HOU_1172(ftsY)	(-)USA300HOU_1173	BSRD_ssau1226.1(52/71),Teg81(43/43)
rna0658	I	1258682	1258750	69	+	1169	-1.08	461	383	617	1169	(-)USA300HOU_1173	(+)USA300HOU_1174(rbgA)
rna0659	V	1259360	1259445	86	+	370	0.3	264	370	218	297	(+)USA300HOU_1174(rbgA)	(+)USA300HOU_1174(rbgA)
rna0660	V	1261090	1261175	86	+	1285	1.4	971	1285	504	348	(+)USA300HOU_1176(sucC)	(+)USA300HOU_1176(sucC)
rna0661	V	1266805	1266858	54	+	1439	1.39	1144	1439	524	464	(+)USA300HOU_1181(topA)	(+)USA300HOU_1181(topA)
rna0662	V	1268092	1268159	68	+	990	0.8	702	990	503	469	(+)USA300HOU_1181(topA)	(+)USA300HOU_1181(topA)
rna0663	V	1269034	1269090	57	+	582	1.12	532	582	234	280	(+)USA300HOU_1182(gid)	(+)USA300HOU_1182(gid)
rna0664	V	1269516	1269715	200	+	501	-0.54	295	342	428	501	(+)USA300HOU_1182(gid)	(+)USA300HOU_1182(gid)
rna0665	V	1269862	1269961	100	+	1401	1.55	665	1401	433	271	(+)USA300HOU_1182(gid)	(+)USA300HOU_1182(gid)
rna0666	V	1270997	1271078	82	+	570	0.53	380	570	334	325	(+)USA300HOU_1183(xerC)	(+)USA300HOU_1183(xerC)
rna0667	V	1271787	1271868	82	+	286	-0.64	197	169	284	286	(+)USA300HOU_1184(clpQ)	(+)USA300HOU_1184(clpQ)
rna0668	V	1272399	1272539	141	+	291	-0.72	90	189	167	291	(+)USA300HOU_1185(hslU)	(+)USA300HOU_1185(hslU)
rna0669	V	1274129	1274257	129	+	2358	1.08	1470	2358	1015	792	(+)USA300HOU_1186	(+)USA300HOU_1186
rna0670	II3	1274366	1274479	114	+	5270	0	4082	4652	5270	3446	(+)USA300HOU_1186	(+)USA300HOU_1188(rpsB)
rna0671	I	1277704	1277979	276	+	365	-1.18	137	158	303	365	(+)USA300HOU_1191(pyrH)	(+)USA300HOU_1192(uppS)
rna0672	V	1279404	1279521	118	+	1775	-1.23	685	632	1314	1775	(+)USA300HOU_1193(cdsA)	(+)USA300HOU_1193(cdsA)
rna0673	V	1282891	1283016	126	+	690	-3.2	52	84	564	690	(+)USA300HOU_1195(proS)	(+)USA300HOU_1195(proS)
rna0674	V	1284398	1284501	104	+	2599	1.09	2599	2552	1187	1230	(+)USA300HOU_1196(polC)	(+)USA300HOU_1196(polC)
rna0675	V	1287438	1287497	60	+	3489	1.02	3297	3489	1777	1562	(+)USA300HOU_1196(polC)	(+)USA300HOU_1196(polC)
rna0676	V	1289481	1289543	63	+	619	-0.41	418	491	619	589	(+)USA300HOU_1198(nusA)	(+)USA300HOU_1198(nusA)
rna0677	V	1290464	1290571	108	+	377	-1.27	129	117	217	377	(+)USA300HOU_1201(infB)	(+)USA300HOU_1201(infB)
rna0678	V	1294840	1294900	61	+	610	0.16	477	610	496	476	(+)USA300HOU_1204(ribC)	(+)USA300HOU_1204(ribC)
rna0679	V	1297307	1297408	102	+	269	-1.49	85	101	269	252	(+)USA300HOU_1206(pnp)	(+)USA300HOU_1206(pnp)
rna0680	V	1298517	1298687	171	+	555	0.58	555	334	285	311	(+)USA300HOU_1207	(+)USA300HOU_1207
rna0681	V	1299202	1299331	130	+	453	-0.85	179	254	327	453	(+)USA300HOU_1207	(+)USA300HOU_1207
rna0682	V	1299678	1299820	143	+	1969	1.67	1465	1969	606	472	(+)USA300HOU_1207	(+)USA300HOU_1207
rna0683	V	1299855	1299927	73	+	488	0.55	472	488	344	313	(+)USA300HOU_1207	(+)USA300HOU_1207
rna0684	V	1300924	1301020	97	+	702	0.65	677	702	411	468	(+)USA300HOU_1208	(+)USA300HOU_1208
rna0685	V	1301976	1302032	57	+	945	0.48	866	945	671	624	(+)USA300HOU_1208	(+)USA300HOU_1208
rna0686	V	1302764	1302874	111	+	714	-0.11	543	656	714	578	(+)USA300HOU_1209	(+)USA300HOU_1209
rna0687	V	1303823	1304059	237	+	404	-1.3	131	140	264	404	(+)USA300HOU_1210	(+)USA300HOU_1210
rna0688	V	1305333	1305404	72	+	708	0.67	523	708	341	435	(+)USA300HOU_1211	(+)USA300HOU_1211
rna0689	V	1308094	1308151	58	+	420	0.41	224	420	233	251	(+)USA300HOU_1215(pgsA)	(+)USA300HOU_1215(pgsA)
rna0690	V	1310455	1310535	81	+	371	0.42	226	371	228	217	(+)USA300HOU_1217(recA)	(+)USA300HOU_1217(recA)
rna0691	I	1311217	1311316	100	+	953	-0.6	620	559	833	953	(+)USA300HOU_1217(recA)	(+)USA300HOU_1218
rna0692	V	1312136	1312292	157	+	987	0.22	987	928	823	821	(+)USA300HOU_1218	(+)USA300HOU_1218
rna0693	II3	1313330	1313405	76	-	2122	1.9	1157	2122	498	383	(+)USA300HOU_1218	(-)USA300HOU_1219
rna0694	V	1317095	1317195	101	+	638	-1.65	147	223	520	638	(+)USA300HOU_1222(porB)	(+)USA300HOU_1222(porB)
rna0695	V	1318549	1318651	103	+	459	-1.32	198	158	459	430	(+)USA300HOU_1224(miaB)	(+)USA300HOU_1224(miaB)
rna0696	V	1319585	1319650	66	+	410	-0.39	209	347	318	410	(+)USA300HOU_1225	(+)USA300HOU_1225
rna0697	V	1323815	1323889	75	+	337	0.05	249	337	277	288	(+)USA300HOU_1228(mutL)	(+)USA300HOU_1228(mutL)
rna0698	II5	1326149	1326250	102	+	9133	-0.26	7568	7261	8676	9133	(+)USA300HOU_1229(glpP)	(+)USA300HOU_1230(glpF)	JKD6008sRNA220(86/86),Teg62(61/61)
rna0699	III	1328731	1328829	99	-	290	-0.23	207	240	290	233	(+)USA300HOU_1231(glpK)	(+)USA300HOU_1232(glpD)	JKD6008sRNA221(76/82),Teg104(76/82)
rna0700	V	1337439	1337617	179	+	903	-2.54	165	131	820	903	(+)USA300HOU_1240(glnA)	(+)USA300HOU_1240(glnA)
rna0701	I	1341793	1341881	89	+	420	-0.86	178	272	394	420	(+)USA300HOU_1245	(+)USA300HOU_1246	Teg106(46/46)
rna0702	I	1341950	1342055	106	-	8688	-0.88	3871	5560	8614	8688	(+)USA300HOU_1245	(+)USA300HOU_1246
rna0703	I	1341968	1342059	92	+	6049	0.78	4829	6049	2944	3396	(+)USA300HOU_1245	(+)USA300HOU_1246
rna0704	V	1345042	1345171	130	+	552	-1.43	260	142	552	528	(+)USA300HOU_1256	(+)USA300HOU_1256
rna0705	III	1345646	1345754	109	+	685	-1.69	207	208	685	655	(+)USA300HOU_1258	(+)USA300HOU_1258
rna0706	V	1358083	1358189	107	+	282	0.74	224	282	149	155	(+)USA300HOU_1273(thrA)	(+)USA300HOU_1273(thrA)
rna0707	I	1361697	1361808	112	-	825	-1.29	350	265	680	825	(+)USA300HOU_1276	(+)USA300HOU_1277(katA)
rna0708	I	1361927	1362096	170	-	879	-2.38	104	134	356	879	(+)USA300HOU_1276	(+)USA300HOU_1277(katA)
rna0709	I	1363644	1363766	123	-	2563	0.69	2172	2563	1668	1257	(+)USA300HOU_1276	(+)USA300HOU_1277(katA)
rna0710	II5	1363907	1364049	143	+	1806	1.2	1464	1806	780	639	(+)USA300HOU_1276	(+)USA300HOU_1277(katA)
rna0711	V	1364068	1364138	71	+	481	-0.21	287	481	422	466	(+)USA300HOU_1277(katA)	(+)USA300HOU_1277(katA)
rna0712	V	1364224	1364319	96	+	1481	1.43	1230	1481	503	504	(+)USA300HOU_1277(katA)	(+)USA300HOU_1277(katA)
rna0713	V	1364363	1364504	142	+	288	-0.36	159	233	216	288	(+)USA300HOU_1277(katA)	(+)USA300HOU_1277(katA)
rna0714	V	1365238	1365318	81	+	332	0.3	213	332	190	253	(+)USA300HOU_1277(katA)	(+)USA300HOU_1277(katA)
rna0715	I	1368414	1368518	105	+	595	0.3	386	595	374	425	(+)USA300HOU_1278(rpmG)	(+)USA300HOU_1279(tkt)
rna0716	I	1368586	1368771	186	+	518	-0.67	292	351	518	504	(+)USA300HOU_1278(rpmG)	(+)USA300HOU_1279(tkt)	Teg111(118/118)
rna0717	I	1368733	1368807	75	-	245	0.46	245	204	177	149	(+)USA300HOU_1278(rpmG)	(+)USA300HOU_1279(tkt)	Teg111(5/118)
rna0718	I	1369169	1369278	110	-	569	0.55	441	569	329	363	(+)USA300HOU_1278(rpmG)	(+)USA300HOU_1279(tkt)
rna0719	I	1369572	1369624	53	-	336	0.37	296	336	275	213	(+)USA300HOU_1278(rpmG)	(+)USA300HOU_1279(tkt)
rna0720	I	1370083	1370211	129	+	315	-0.89	145	144	222	315	(+)USA300HOU_1278(rpmG)	(+)USA300HOU_1279(tkt)
rna0721	V	1371127	1371241	115	+	456	0.01	265	439	243	456	(+)USA300HOU_1279(tkt)	(+)USA300HOU_1279(tkt)
rna0722	V	1371861	1372203	343	+	680	-1.79	166	191	553	680	(+)USA300HOU_1279(tkt)	(+)USA300HOU_1279(tkt)
rna0723	I	1378253	1378364	112	-	734	-2.4	136	141	728	734	(+)USA300HOU_1281(sbcC)	(+)USA300HOU_1282
rna0724	I	1378279	1378334	56	+	601	-2.74	61	111	550	601	(+)USA300HOU_1281(sbcC)	(+)USA300HOU_1282
rna0725	I	1378502	1378714	213	+	680	-1.43	194	233	472	680	(+)USA300HOU_1281(sbcC)	(+)USA300HOU_1282
rna0726	I	1380026	1380261	236	+	802	-2.79	76	105	451	802	(+)USA300HOU_1281(sbcC)	(+)USA300HOU_1282
rna0727	V	1382643	1382717	75	+	893	1.35	577	893	317	258	(+)USA300HOU_1283(acnA)	(+)USA300HOU_1283(acnA)
rna0728	I	1385058	1385217	160	-	2621	-2.26	433	403	1370	2621	(-)USA300HOU_1285	(-)USA300HOU_1286
rna0729	I	1385060	1385196	137	+	665	-0.27	413	536	478	665	(-)USA300HOU_1285	(-)USA300HOU_1286
rna0730	III	1385379	1385474	96	+	778	-0.7	426	285	381	778	(-)USA300HOU_1286	(-)USA300HOU_1286
rna0731	III	1385490	1385815	326	+	3761	-1.09	1415	1290	2003	3761	(-)USA300HOU_1286	(-)USA300HOU_1286
rna0732	III	1385855	1385949	95	+	705	0.16	668	531	368	705	(-)USA300HOU_1286	(+)USA300HOU_1287(parE)
rna0733	V	1387770	1387930	161	+	425	0.08	382	382	299	425	(+)USA300HOU_1287(parE)	(+)USA300HOU_1287(parE)
rna0734	V	1387994	1388057	64	+	1505	1.48	1057	1505	485	432	(+)USA300HOU_1287(parE)	(+)USA300HOU_1287(parE)
rna0735	V	1389795	1389849	55	+	284	-0.02	147	284	164	272	(+)USA300HOU_1288(parC)	(+)USA300HOU_1288(parC)
rna0736	III	1390552	1390667	116	+	12092	-1.4	4717	3508	12092	9605	(+)USA300HOU_1288(parC)	(-)USA300HOU_1289	JKD6008sRNA227(116/225),Teg112(116/253)
rna0737	V	1394607	1394692	86	+	399	0.15	355	399	336	343	(+)USA300HOU_1293	(+)USA300HOU_1293
rna0738	V	1397293	1397370	78	+	332	-0.96	141	143	220	332	(+)USA300HOU_1294(fmtC)	(+)USA300HOU_1294(fmtC)
rna0739	III	1399763	1399819	57	-	1401	0.89	1187	1401	793	605	(+)USA300HOU_1297	(+)USA300HOU_1297
rna0740	II5	1402798	1402854	57	+	402	0.29	339	402	335	270	(-)USA300HOU_1300(tyrA)	(+)USA300HOU_1301
rna0741	I	1403908	1404125	218	+	2607	-3.3	245	153	1324	2607	(+)USA300HOU_1301	(+)USA300HOU_1302(trpE)	Teg82(201/366),BSRD_ssau1373.1(218/491),JKD6008sRNA230(172/172)
rna0742	V	1411190	1411306	117	+	1167	-3.66	63	105	964	1167	(+)USA300HOU_1309(femA)	(+)USA300HOU_1309(femA)
rna0743	V	1411345	1411452	108	+	498	0.57	443	498	296	338	(+)USA300HOU_1309(femA)	(+)USA300HOU_1309(femA)
rna0744	III	1414985	1415079	95	-	7082	-0.99	3090	3085	7082	5206	(+)USA300HOU_1311	(-)USA300HOU_1312
rna0745	V	1419950	1420231	282	+	1065	-3.34	113	65	736	1065	(+)USA300HOU_1318	(+)USA300HOU_1318
rna0746	I	1426638	1426738	101	+	330	0.62	330	275	256	139	(-)USA300HOU_1324(pstS)	(+)USA300HOU_1325	JKD6008sRNA233(<48)
rna0747	III	1426714	1426780	67	-	1146	1.17	1022	1146	587	377	(-)USA300HOU_1324(pstS)	(+)USA300HOU_1325
rna0748	V	1427322	1427406	85	-	217	-0.1	145	217	187	202	(-)USA300HOU_1326	(-)USA300HOU_1326
rna0749	V	1429474	1429546	73	+	318	-0.05	318	281	306	313	(+)USA300HOU_1327	(+)USA300HOU_1327
rna0750	I	1430116	1430223	108	+	527	-1.57	155	175	451	527	(+)USA300HOU_1327	(+)
rna0751	V	1437637	1437746	110	+	669	-1.32	217	266	669	535	(+)USA300HOU_1334(alr1)	(+)USA300HOU_1334(alr1),(+)USA300HOU_1335(lysA2)
rna0752	I	1440499	1440554	56	-	451	0.08	451	360	434	334	(-)USA300HOU_1337(cspA)	(+)USA300HOU_1338(xpaC)
rna0753	I	1440668	1440917	250	+	1220	-1.84	428	252	1219	1220	(-)USA300HOU_1337(cspA)	(+)USA300HOU_1338(xpaC)
rna0754	III	1442657	1442880	224	+	613	-0.83	311	347	560	613	(+)USA300HOU_1339(telA)	(-)USA300HOU_1340
rna0755	III	1443424	1443547	124	+	1006	-2.2	220	164	760	1006	(-)USA300HOU_1341	(-)USA300HOU_1342(brnQ2)	Teg139(124/-302);(>30)Teg137
rna0756	I	1443573	1443730	158	+	749	-0.92	327	359	550	749	(-)USA300HOU_1341	(-)USA300HOU_1342(brnQ2)	Teg115(46/-44),Teg137(154/-162),Teg135(63/-61),Teg136(55/56),Teg139(154/-302)
rna0757	V	1446008	1446127	120	-	869	-0.04	660	795	628	869	(-)USA300HOU_1343	(-)USA300HOU_1343
rna0758	V	1446223	1446307	85	-	367	0.19	332	367	284	330	(-)USA300HOU_1343	(-)USA300HOU_1343
rna0759	II5	1448067	1448153	87	-	2761	-1.89	837	594	2761	2552	(-)USA300HOU_1344	(-)USA300HOU_1345
rna0760	III	1456948	1457148	201	-	18749	-1.78	4527	5882	17024	18749	(-)USA300HOU_1352	(+)USA300HOU_1353
rna0761	II5	1457044	1457148	105	+	439	-0.6	192	283	281	439	(-)USA300HOU_1352	(+)USA300HOU_1353
rna0762	V	1463018	1463225	208	-	675	-1.67	173	250	675	671	(-)USA300HOU_1360(msrB)	(-)USA300HOU_1361(msrA2)
rna0763	II5	1465149	1465200	52	-	1495	1.26	1495	1190	644	479	(-)USA300HOU_1363(dfrB)	(-)USA300HOU_1364(thyA)
rna0764	V	1466744	1466844	101	-	480	-1.12	217	152	320	480	(-)USA300HOU_1365	(-)USA300HOU_1365
rna0765	III	1466846	1466907	62	+	1546	-1.65	431	350	898	1546	(-)USA300HOU_1365	(-)USA300HOU_1365
rna0766	V	1466946	1467100	155	-	655	-1.93	148	173	655	564	(-)USA300HOU_1365	(-)USA300HOU_1365
rna0767	III	1469848	1470012	165	+	683	-0.73	338	478	672	683	(-)USA300HOU_1370	(+)USA300HOU_1371	JKD6008sRNA251(2/34),JKD6008sRNA207(165/311)
rna0768	V	1502770	1502844	75	-	754	1.97	584	754	192	149	(-)USA300HOU_1373	(-)USA300HOU_1373
rna0769	V	1505063	1505136	74	-	659	2.3	547	659	160	85	(-)USA300HOU_1374	(-)USA300HOU_1374
rna0770	V	1508164	1508222	59	-	3302	1.06	3061	3302	1716	1342	(-)USA300HOU_1377	(-)USA300HOU_1377
rna0771	II5	1512363	1512500	138	-	1261	-1.65	310	367	865	1261	(-)USA300HOU_1378	(+)USA300HOU_1379
rna0772	III	1512757	1512809	53	-	1495	-0.33	1116	1122	1313	1495	(+)USA300HOU_1379	(+)USA300HOU_1379
rna0773	V	1513192	1513241	50	+	549	-2.55	105	74	549	501	(+)USA300HOU_1379	(+)USA300HOU_1379
rna0774	V	1514350	1514434	85	-	395	-0.78	170	246	318	395	(-)USA300HOU_1380	(-)USA300HOU_1380
rna0775	V	1515572	1515668	97	-	422	0.55	422	252	238	222	(-)USA300HOU_1381	(-)USA300HOU_1381
rna0776	V	1516914	1516985	72	-	234	-0.06	172	234	231	193	(-)USA300HOU_1384	(-)USA300HOU_1384
rna0777	V	1517090	1517274	185	-	241	-1.21	96	110	241	237	(-)USA300HOU_1384	(-)USA300HOU_1384
rna0778	V	1518270	1518323	54	+	630	0.84	492	630	322	306	(+)USA300HOU_1387(recU)	(+)USA300HOU_1387(recU)
rna0779	V	1518804	1518993	190	+	916	-0.71	541	565	888	916	(+)USA300HOU_1387(recU)	(+)USA300HOU_1388(pbp2)
rna0780	V	1519080	1519482	403	+	612	-2.3	84	122	404	612	(+)USA300HOU_1388(pbp2)	(+)USA300HOU_1388(pbp2)
rna0781	V	1519536	1519590	55	+	553	0.68	438	553	282	336	(+)USA300HOU_1388(pbp2)	(+)USA300HOU_1388(pbp2)
rna0782	V	1520086	1520267	182	+	436	-4.24	14	27	339	436	(+)USA300HOU_1388(pbp2)	(+)USA300HOU_1388(pbp2)
rna0783	V	1520769	1520818	50	+	690	0.87	391	690	386	204	(+)USA300HOU_1388(pbp2)	(+)USA300HOU_1388(pbp2)
rna0784	V	1528510	1528606	97	-	381	0	354	302	275	381	(-)USA300HOU_1394(birA)	(-)USA300HOU_1394(birA)
rna0785	V	1539978	1540131	154	-	645	0.03	645	403	478	551	(-)USA300HOU_1406(ndk)	(-)USA300HOU_1406(ndk)
rna0786	V	1540763	1540935	173	-	1260	1.08	1042	1260	590	497	(-)USA300HOU_1407(gerC)	(-)USA300HOU_1407(gerC)
rna0787	V	1546054	1546270	217	-	813	-1.14	379	312	813	713	(-)USA300HOU_1413(rpsA)	(-)USA300HOU_1413(rpsA)
rna0788	I	1547242	1547376	135	-	5110	-0.21	4637	3719	5110	4579	(-)USA300HOU_1413(rpsA)	(-)USA300HOU_1414
rna0789	V	1548236	1548339	104	-	752	-1.66	153	267	752	574	(-)USA300HOU_1415(cmk)	(-)USA300HOU_1415(cmk)
rna0790	V	1551267	1551341	75	-	327	-0.42	207	246	327	277	(-)USA300HOU_1419(ebpS)	(-)USA300HOU_1419(ebpS)
rna0791	V	1552282	1552425	144	-	516	-0.28	404	322	366	516	(-)USA300HOU_1419(ebpS)	(-)USA300HOU_1419(ebpS)
rna0792	III	1554767	1554884	118	+	1070	-2.8	161	97	733	1070	(-)USA300HOU_1421	(-)USA300HOU_1421	JKD6008sRNA243(118/184)
rna0793	III	1555333	1555488	156	-	550	-3.17	47	54	359	550	(+)USA300HOU_1422(fer)	(-)USA300HOU_1423
rna0794	V	1562444	1562522	79	-	598	0.49	423	598	372	354	(-)USA300HOU_1432	(-)USA300HOU_1432
rna0795	I	1586471	1586557	87	-	25563	-1.88	6998	5795	25563	21363	(-)USA300HOU_1454	(-)USA300HOU_1455
rna0796	III	1591511	1591619	109	+	649	-0.88	298	317	649	485	(-)USA300HOU_1459	(-)USA300HOU_1460
rna0797	III	1600402	1600456	55	+	2062	-0.95	941	979	1639	2062	(-)USA300HOU_1479	(-)USA300HOU_1480
rna0798	V	1603942	1604243	302	-	772	-1	312	316	488	772	(-)USA300HOU_1489	(-)USA300HOU_1489
rna0799	III	1603963	1604089	127	+	882	-1.3	297	284	552	882	(-)USA300HOU_1489	(-)USA300HOU_1489
rna0800	III	1604266	1604367	102	+	517	-0.85	289	285	517	516	(-)USA300HOU_1489	(-)USA300HOU_1489
rna0801	V	1611110	1611280	171	-	531	0.3	531	242	348	280	(-)USA300HOU_1494(srrA)	(-)USA300HOU_1494(srrA)
rna0802	V	1615547	1615734	188	-	400	-1.32	101	157	243	400	(-)USA300HOU_1499	(-)USA300HOU_1499
rna0803	V	1620163	1620396	234	-	438	-2.25	92	78	438	373	(-)USA300HOU_1505	(-)USA300HOU_1505
rna0804	V	1621762	1621827	66	+	326	-0.03	326	289	316	310	(+)USA300HOU_1507	(+)USA300HOU_1507
rna0805	V	1627310	1627398	89	-	582	0.9	283	582	246	218	(-)USA300HOU_1512(pgd)	(-)USA300HOU_1512(pgd)
rna0806	V	1630780	1630837	58	-	948	-0.63	577	375	529	948	(-)USA300HOU_1515	(-)USA300HOU_1515
rna0807	III	1630950	1631013	64	+	2261	-0.6	1679	910	1661	2261	(-)USA300HOU_1515	(-)USA300HOU_1515
rna0808	V	1632990	1633120	131	-	565	-2.23	76	100	263	565	(-)USA300HOU_1517(bmfBB)	(-)USA300HOU_1517(bmfBB)
rna0809	V	1635079	1635191	113	-	402	-1.3	121	147	257	402	(-)USA300HOU_1519(odpA)	(-)USA300HOU_1519(odpA)
rna0810	V	1635513	1635641	129	-	502	-1.75	124	104	266	502	(-)USA300HOU_1520(lpdA)	(-)USA300HOU_1520(lpdA)
rna0811	V	1635666	1635845	180	-	505	0.45	504	505	353	385	(-)USA300HOU_1520(lpdA)	(-)USA300HOU_1520(lpdA)
rna0812	V	1637280	1637350	71	-	1921	1.02	1401	1921	881	752	(-)USA300HOU_1521(recN)	(-)USA300HOU_1521(recN)
rna0813	V	1637801	1637992	192	-	509	-0.23	408	396	436	509	(-)USA300HOU_1521(recN)	(-)USA300HOU_1521(recN)
rna0814	V	1640822	1640997	176	-	885	-0.54	431	557	553	885	(-)USA300HOU_1525(xseA)	(-)USA300HOU_1525(xseA)
rna0815	V	1642981	1643088	108	-	860	-1.24	325	253	503	860	(-)USA300HOU_1528(accC)	(-)USA300HOU_1528(accC)
rna0816	V	1643144	1643218	75	-	935	-0.83	405	432	558	935	(-)USA300HOU_1528(accC)	(-)USA300HOU_1528(accC)
rna0817	V	1643236	1643617	382	-	4955	-0.76	2595	2036	2873	4955	(-)USA300HOU_1528(accC)	(-)USA300HOU_1528(accC)
rna0818	III	1643640	1643799	160	+	971	-1.34	357	248	559	971	(-)USA300HOU_1528(accC)	(-)USA300HOU_1528(accC)
rna0819	III	1643819	1643949	131	+	2059	-0.91	1095	631	1191	2059	(-)USA300HOU_1528(accC)	(-)USA300HOU_1528(accC)
rna0820	V	1643948	1644050	103	-	530	-0.93	240	238	380	530	(-)USA300HOU_1528(accC)	(-)USA300HOU_1528(accC)
rna0821	V	1644088	1644149	62	-	509	-1.1	232	218	455	509	(-)USA300HOU_1529(accB)	(-)USA300HOU_1529(accB)
rna0822	V	1644173	1644234	62	-	1696	1.11	1001	1696	581	666	(-)USA300HOU_1529(accB)	(-)USA300HOU_1529(accB)
rna0823	III	1647501	1647623	123	+	668	-2.45	102	104	461	668	(+)USA300HOU_1533	(-)USA300HOU_1534
rna0824	V	1653972	1654043	72	-	279	0.26	242	279	163	271	(-)USA300HOU_1539(aroK),(-)USA300HOU_1540	(-)USA300HOU_1540
rna0825	V	1659585	1659762	178	-	637	-1.39	207	269	609	637	(-)USA300HOU_1549(glcK)	(-)USA300HOU_1550
rna0826	V	1659999	1660056	58	-	1228	1.33	679	1228	415	343	(-)USA300HOU_1551	(-)USA300HOU_1551
rna0827	V	1664155	1664214	60	-	963	0.63	963	914	726	490	(-)USA300HOU_1554(pbp3)	(-)USA300HOU_1554(pbp3)
rna0828	V	1664790	1664881	92	-	375	-0.45	271	252	375	341	(-)USA300HOU_1555(sodA)	(-)USA300HOU_1555(sodA)
rna0829	III	1665346	1665396	51	+	1140	-2.19	232	171	695	1140	(-)USA300HOU_1555(sodA)	(-)USA300HOU_1556
rna0830	V	1670395	1670468	74	-	298	-0.95	126	113	165	298	(-)USA300HOU_1561	(-)USA300HOU_1561
rna0831	I	1676448	1676551	104	-	1055	-0.9	534	468	814	1055	(-)USA300HOU_1565	(+)USA300HOU_1566(glyS)	(>97)JKD6008sRNA250
rna0832	I	1676638	1676742	105	+	2609	-1.11	1213	1007	2170	2609	(-)USA300HOU_1565	(+)USA300HOU_1566(glyS)	Teg67(95/215),JKD6008sRNA250(95/215)
rna0833	V	1676958	1677175	218	+	275	-2.08	38	92	275	274	(+)USA300HOU_1566(glyS)	(+)USA300HOU_1566(glyS)	JKD6008sRNA250(<96)
rna0834	V	1677214	1677370	157	+	486	-2.67	72	75	451	486	(+)USA300HOU_1566(glyS)	(+)USA300HOU_1566(glyS)
rna0835	V	1677486	1677666	181	+	615	-3.2	39	77	450	615	(+)USA300HOU_1566(glyS)	(+)USA300HOU_1566(glyS)
rna0836	V	1677967	1678040	74	+	481	-1.66	112	145	329	481	(+)USA300HOU_1566(glyS)	(+)USA300HOU_1566(glyS)
rna0837	V	1679603	1679688	86	-	633	0.71	444	633	284	373	(-)USA300HOU_1568(era)	(-)USA300HOU_1568(era)
rna0838	V	1679716	1679799	84	-	773	0.54	478	773	409	449	(-)USA300HOU_1568(era)	(-)USA300HOU_1568(era)
rna0839	V	1680314	1680430	117	-	395	-0.63	223	217	285	395	(-)USA300HOU_1569(cdd)	(-)USA300HOU_1569(cdd)
rna0840	V	1680594	1680679	86	-	526	-0.15	526	353	464	508	(-)USA300HOU_1570(dgkA2)	(-)USA300HOU_1570(dgkA2)
rna0841	V	1681275	1681376	102	-	618	1.08	477	618	268	249	(-)USA300HOU_1571	(-)USA300HOU_1572(phoH)
rna0842	II5	1682260	1682309	50	-	1190	1.22	1190	1132	622	378	(-)USA300HOU_1572(phoH)	(-)USA300HOU_1573
rna0843	V	1682703	1682858	156	-	840	-2.61	101	124	530	840	(-)USA300HOU_1573	(-)USA300HOU_1573
rna0844	V	1682889	1683063	175	-	1391	-1.27	361	528	753	1391	(-)USA300HOU_1573	(-)USA300HOU_1573
rna0845	V	1683416	1683666	251	-	468	-1.82	109	135	391	468	(-)USA300HOU_1574	(-)USA300HOU_1574
rna0846	V	1684355	1684734	380	-	444	-0.49	245	275	286	444	(-)USA300HOU_1575	(-)USA300HOU_1575
rna0847	V	1686424	1686582	159	-	478	0.3	432	478	325	412	(-)USA300HOU_1577	(-)USA300HOU_1577
rna0848	V	1687067	1687129	63	-	879	0.75	533	879	465	372	(-)USA300HOU_1578	(-)USA300HOU_1578
rna0849	V	1689106	1689199	94	-	1697	1.72	1415	1697	567	375	(-)USA300HOU_1580(dnaJ)	(-)USA300HOU_1580(dnaJ)
rna0850	V	1689564	1689685	122	-	468	-0.61	301	267	397	468	(-)USA300HOU_1580(dnaJ)	(-)USA300HOU_1580(dnaJ)
rna0851	V	1690276	1690644	369	-	1184	-3.16	64	152	753	1184	(-)USA300HOU_1581(dnaK)	(-)USA300HOU_1581(dnaK)
rna0852	III	1690627	1690681	55	+	468	-0.64	267	319	468	444	(-)USA300HOU_1581(dnaK)	(-)USA300HOU_1581(dnaK)
rna0853	V	1696097	1696326	230	-	415	-2.2	82	70	283	415	(-)USA300HOU_1586(lepA)	(-)USA300HOU_1586(lepA)
rna0854	III	1697399	1697787	389	+	3433	-2.31	842	526	3354	3433	(-)USA300HOU_1586(lepA)	(-)USA300HOU_1588(holA)
rna0855	III	1697605	1697736	132	-	1471	-1.37	367	487	742	1471	(+)USA300HOU_1587(rpsT)	(+)USA300HOU_1587(rpsT)
rna0856	V	1703304	1703483	180	-	545	-2.14	95	114	378	545	(-)USA300HOU_1593	(-)USA300HOU_1594
rna0857	V	1703598	1703692	95	-	861	1.19	559	861	286	337	(-)USA300HOU_1594	(-)USA300HOU_1594
rna0858	V	1703908	1703978	71	-	528	0.91	424	528	229	279	(-)USA300HOU_1594	(-)USA300HOU_1595(nadD)
rna0859	V	1704163	1704266	104	-	17810	1.64	11463	17810	7377	2022	(-)USA300HOU_1595(nadD)	(-)USA300HOU_1595(nadD)
rna0860	V	1705693	1705872	180	-	1007	0.4	773	1007	679	673	(-)USA300HOU_1598	(-)USA300HOU_1598
rna0861	V	1706697	1706753	57	-	266	-0.08	167	266	242	215	(-)USA300HOU_1598	(-)USA300HOU_1599
rna0862	V	1708824	1708894	71	-	854	-1.08	378	319	617	854	(-)USA300HOU_1603	(-)USA300HOU_1603
rna0863	II5	1711117	1711206	90	-	494	-0.03	325	414	261	494	(-)USA300HOU_1604	(-)USA300HOU_1605
rna0864	V	1717433	1717777	345	-	471	-2.04	80	106	296	471	(-)USA300HOU_1610(greA)	(-)USA300HOU_1610(greA)
rna0865	V	1717876	1718112	237	-	1324	-1.33	503	476	1142	1324	(-)USA300HOU_1611(udk)	(-)USA300HOU_1611(udk)
rna0866	V	1718557	1718670	114	-	341	-1.28	139	128	341	306	(-)USA300HOU_1612	(-)USA300HOU_1612
rna0867	V	1718894	1718959	66	-	1184	0.71	470	1184	536	478	(-)USA300HOU_1612	(-)USA300HOU_1612
rna0868	V	1719808	1719912	105	-	377	-0.64	182	231	265	377	(-)USA300HOU_1613	(-)USA300HOU_1613
rna0869	V	1721082	1721232	151	-	1179	-2.72	160	117	650	1179	(-)USA300HOU_1614	(-)USA300HOU_1614
rna0870	V	1724681	1724793	113	-	1555	1.09	1050	1555	593	633	(-)USA300HOU_1618(alaS)	(-)USA300HOU_1618(alaS)
rna0871	II3	1725391	1725590	200	-	2020	-1.91	511	470	1655	2020	(-)USA300HOU_1618(alaS)	(-)USA300HOU_1619(recD)
rna0872	I	1729104	1729193	90	-	834	-0.62	470	572	771	834	(-)USA300HOU_1620	(-)USA300HOU_1621(mnmA)
rna0873	V	1729442	1729601	160	-	556	-2.24	55	138	355	556	(-)USA300HOU_1621(mnmA)	(-)USA300HOU_1621(mnmA)
rna0874	V	1729776	1729839	64	-	1047	0.93	887	1047	629	387	(-)USA300HOU_1621(mnmA)	(-)USA300HOU_1621(mnmA)
rna0875	V	1730844	1730919	76	-	230	-0.17	157	203	175	230	(-)USA300HOU_1622(csd1)	(-)USA300HOU_1622(csd1)
rna0876	I	1733482	1733741	260	-	577	-1.04	225	266	435	577	(-)USA300HOU_1625	(-)USA300HOU_1626
rna0877	I	1733859	1733971	113	-	1351	0.92	1351	1170	733	598	(-)USA300HOU_1625	(-)USA300HOU_1626
rna0878	I	1734006	1734079	74	+	2598	-1.65	700	722	2598	1879	(-)USA300HOU_1625	(-)USA300HOU_1626
rna0879	I	1734196	1734268	73	+	3338	-4.3	172	128	2588	3338	(-)USA300HOU_1625	(-)USA300HOU_1626
rna0880	I	1734373	1734510	138	-	767	-2.78	102	100	616	767	(-)USA300HOU_1625	(-)USA300HOU_1626
rna0881	I	1734552	1734627	76	-	1295	-2.57	196	153	779	1295	(-)USA300HOU_1625	(-)USA300HOU_1626
rna0882	I	1734645	1734708	64	+	714	-3.18	73	63	518	714	(-)USA300HOU_1625	(-)USA300HOU_1626
rna0883	I	1734821	1735003	183	+	453	-2.25	88	76	329	453	(-)USA300HOU_1625	(-)USA300HOU_1626
rna0884	I	1734831	1735001	171	-	716	-3.13	65	73	491	716	(-)USA300HOU_1625	(-)USA300HOU_1626
rna0885	I	1735015	1735164	150	-	1257	-2.66	188	141	823	1257	(-)USA300HOU_1625	(-)USA300HOU_1626
rna0886	I	1735054	1735147	94	+	666	-3.26	56	68	522	666	(-)USA300HOU_1625	(-)USA300HOU_1626
rna0887	V	1736385	1736631	247	-	70813	-1.02	31493	29496	53226	70813	(-)USA300HOU_nc0010	(-)USA300HOU_nc0010
rna0888	III	1736396	1736624	229	+	897	0.34	864	897	610	785	(-)USA300HOU_nc0010	(-)USA300HOU_nc0010
rna0889	V	1739027	1739223	197	-	530	-2.31	78	112	409	530	(-)USA300HOU_1629(hisS)	(-)USA300HOU_1629(hisS)
rna0890	V	1739324	1739429	106	-	423	-1.78	96	131	423	357	(-)USA300HOU_1629(hisS)	(-)USA300HOU_1629(hisS)
rna0891	I	1739844	1739929	86	-	946	-0.81	477	567	946	881	(-)USA300HOU_1629(hisS)	(-)USA300HOU_1630(lytH)
rna0892	V	1740340	1740430	91	-	304	-0.33	237	165	203	304	(-)USA300HOU_1630(lytH)	(-)USA300HOU_1630(lytH)
rna0893	V	1740660	1740863	204	-	677	-1.57	204	203	530	677	(-)USA300HOU_1630(lytH)	(-)USA300HOU_1630(lytH)
rna0894	V	1741055	1741197	143	-	423	0.3	380	423	301	350	(-)USA300HOU_1630(lytH)	(-)USA300HOU_1631(dtd)
rna0895	V	1741717	1741893	177	-	486	-1.84	160	110	478	486	(-)USA300HOU_1632(relA2)	(-)USA300HOU_1632(relA2)
rna0896	V	1744411	1744583	173	-	632	-1.44	208	196	466	632	(-)USA300HOU_1633(apt)	(-)USA300HOU_1633(apt)
rna0897	V	1746550	1746616	67	-	347	0.18	347	327	301	293	(-)USA300HOU_1634(recJ)	(-)USA300HOU_1634(recJ)
rna0898	V	1750422	1750834	413	-	575	-0.91	244	287	421	575	(-)USA300HOU_1638(tgt)	(-)USA300HOU_1638(tgt)
rna0899	V	1752322	1752377	56	-	571	0.67	494	571	299	371	(-)USA300HOU_1640(ruvB)	(-)USA300HOU_1640(ruvB)
rna0900	V	1752490	1752561	72	-	1547	1.12	1200	1547	680	587	(-)USA300HOU_1640(ruvB)	(-)USA300HOU_1640(ruvB)
rna0901	V	1753936	1754137	202	-	577	-3.03	58	77	577	525	(-)USA300HOU_1642	(-)USA300HOU_1642
rna0902	V	1754540	1754625	86	-	2774	1.85	1773	2774	666	598	(-)USA300HOU_1643(obgE)	(-)USA300HOU_1643(obgE)
rna0903	V	1755160	1755301	142	-	1858	0.97	1278	1858	1111	494	(-)USA300HOU_1643(obgE)	(-)USA300HOU_1643(obgE)
rna0904	V	1757603	1757746	144	-	22237	1.92	16080	22237	5856	4241	(-)USA300HOU_1648(mreC)	(-)USA300HOU_1648(mreC)
rna0905	V	1757754	1757893	140	-	327	0.25	306	327	213	318	(-)USA300HOU_1648(mreC)	(-)USA300HOU_1648(mreC)
rna0906	V	1758215	1758294	80	-	576	0.55	475	576	327	389	(-)USA300HOU_1648(mreC)	(-)USA300HOU_1648(mreC)
rna0907	V	1758945	1759023	79	-	810	1.25	471	810	233	306	(-)USA300HOU_1650	(-)USA300HOU_1650
rna0908	I	1759420	1759595	176	+	497	-1.06	213	191	346	497	(-)USA300HOU_1650	(-)USA300HOU_1651	JKD6008sRNA260(176/259)
rna0909	V	1763958	1764039	82	-	1104	0.83	1104	1062	622	596	(-)USA300HOU_1655(valS)	(-)USA300HOU_1655(valS)
rna0910	V	1764882	1764974	93	-	274	-0.61	155	160	208	274	(-)USA300HOU_1655(valS)	(-)USA300HOU_1655(valS)
rna0911	I	1765939	1766043	105	-	3726	0.52	3726	3473	2387	2632	(-)USA300HOU_1655(valS)	(+)USA300HOU_1656(tag)
rna0912	III	1766547	1766623	77	-	2548	-0.98	1113	1094	1800	2548	(+)USA300HOU_1656(tag)	(+)USA300HOU_1656(tag)
rna0913	III	1768102	1768152	51	+	67662	0.95	67662	58408	34751	30496	(-)USA300HOU_1658	(-)USA300HOU_1659(hemL)
rna0914	V	1770527	1770605	79	-	428	-0.22	335	351	369	428	(-)USA300HOU_1661(hemD)	(-)USA300HOU_1661(hemD)
rna0915	V	1771893	1771959	67	-	1047	1.5	625	1047	294	299	(-)USA300HOU_1662(hemC)	(-)USA300HOU_1662(hemC)
rna0916	V	1772769	1772877	109	-	545	-1.35	283	133	545	512	(-)USA300HOU_1663	(-)USA300HOU_1663
rna0917	V	1773165	1773369	205	-	341	-1.08	157	157	323	341	(-)USA300HOU_1664(hemA)	(-)USA300HOU_1664(hemA)
rna0918	V	1773603	1773731	129	-	284	0.02	231	284	259	250	(-)USA300HOU_1664(hemA)	(-)USA300HOU_1664(hemA)
rna0919	V	1776180	1776274	95	-	286	-1.4	103	91	227	286	(-)USA300HOU_1666(clpX)	(-)USA300HOU_1666(clpX)
rna0920	V	1776785	1777120	336	-	1149	-3.15	88	121	705	1149	(-)USA300HOU_1667(tig)	(-)USA300HOU_1667(tig)
rna0921	III	1777797	1777862	66	+	1416	-1.86	400	247	927	1416	(-)USA300HOU_1667(tig)	(-)USA300HOU_1667(tig)
rna0922	I	1778376	1778458	83	-	341	0	219	341	255	306	(-)USA300HOU_1667(tig)	(-)USA300HOU_1668(lysP)
rna0923	I	1779634	1779729	96	-	1373	0.59	749	1373	698	713	(-)USA300HOU_1667(tig)	(-)USA300HOU_1668(lysP)
rna0924	II3	1781040	1781214	175	-	9608	-2.75	1349	1286	9608	8132	(-)USA300HOU_1667(tig)	(-)USA300HOU_1668(lysP)
rna0925	V	1783746	1783978	233	-	474	-2.06	75	138	414	474	(-)USA300HOU_1669(thrS)	(-)USA300HOU_1669(thrS)
rna0926	V	1788148	1788261	114	-	278	0.19	207	278	191	235	(-)USA300HOU_1673(nrdR)	(-)USA300HOU_1673(nrdR)
rna0927	V	1793409	1793496	88	-	3494	1.21	2667	3494	1397	1272	(-)USA300HOU_1677(polA)	(-)USA300HOU_1677(polA)
rna0928	II5	1793821	1793872	52	-	1034	-1.24	464	296	1034	756	(-)USA300HOU_1677(polA)	(-)USA300HOU_1678
rna0929	V	1797896	1798034	139	-	468	0.33	338	468	337	303	(-)USA300HOU_1680	(-)USA300HOU_1680	JKD6008sRNA266(139/246)
rna0930	V	1801810	1802076	267	+	1004	-1.91	280	205	820	1004	(+)USA300HOU_1683	(+)USA300HOU_1683
rna0931	III	1802702	1802777	76	-	1196	-0.42	1009	628	992	1196	(+)USA300HOU_1683	(+)USA300HOU_1683
rna0932	II3	1803002	1803118	117	+	552	-0.41	391	387	480	552	(+)USA300HOU_1683	(-)USA300HOU_1684(pykA)
rna0933	I	1804758	1804817	60	+	853	0.07	651	853	641	787	(+)USA300HOU_1683	(-)USA300HOU_1684(pykA)	Teg139(60/-302);(>45)Teg137
rna0934	I	1804859	1805016	158	+	629	-1.14	277	245	518	629	(+)USA300HOU_1683	(-)USA300HOU_1684(pykA)	Teg115(46/-44),Teg137(155/-162),Teg135(63/-61),Teg136(55/56),Teg139(153/-302)
rna0935	V	1806284	1806430	147	-	336	-1.16	105	173	284	336	(-)USA300HOU_1684(pykA)	(-)USA300HOU_1684(pykA)
rna0936	V	1807355	1807847	493	-	305	-0.65	178	201	288	305	(-)USA300HOU_1685(pfkA)	(-)USA300HOU_1685(pfkA)
rna0937	V	1809684	1809849	166	-	565	-2.31	91	105	407	565	(-)USA300HOU_1687(accD)	(-)USA300HOU_1687(accD)
rna0938	V	1809864	1809941	78	-	506	0.62	381	506	280	296	(-)USA300HOU_1687(accD)	(-)USA300HOU_1687(accD)
rna0939	I	1811756	1811883	128	-	682	-3.79	43	42	496	682	(-)USA300HOU_1688	(-)USA300HOU_1689(dnaE2)
rna0940	V	1813738	1813829	92	-	332	-0.19	251	262	252	332	(-)USA300HOU_1689(dnaE2)	(-)USA300HOU_1689(dnaE2)
rna0941	V	1814152	1814228	77	-	316	0.32	270	316	230	238	(-)USA300HOU_1689(dnaE2)	(-)USA300HOU_1689(dnaE2)
rna0942	V	1815527	1815627	101	-	1263	1.07	1091	1263	617	504	(-)USA300HOU_1690	(-)USA300HOU_1690
rna0943	II5	1819357	1819422	66	-	559	-0.56	314	367	559	444	(-)USA300HOU_1693	(+)USA300HOU_1694(pepQ)
rna0944	V	1821763	1821824	62	-	503	0.29	347	503	359	338	(-)USA300HOU_1696(ald)	(-)USA300HOU_1696(ald)
rna0945	V	1824855	1824963	109	-	1072	-3.24	123	104	1072	1070	(-)USA300HOU_1699	(-)USA300HOU_1699
rna0946	III	1829318	1829480	163	-	3784	-2.84	611	358	3784	3162	(+)USA300HOU_1704	(-)USA300HOU_1705(ezrA)
rna0947	I	1840052	1840111	60	+	2878	-1.67	1053	622	2464	2878	(-)USA300HOU_1715	(+)USA300HOU_1716
rna0948	I	1840185	1840333	149	-	658	-2.18	138	145	626	658	(-)USA300HOU_1715	(+)USA300HOU_1716
rna0949	I	1840394	1840546	153	-	719	-2.45	111	133	719	617	(-)USA300HOU_1715	(+)USA300HOU_1716
rna0950	V	1840828	1840966	139	+	1147	1.65	1147	585	241	311	(+)USA300HOU_1716	(+)USA300HOU_1716
rna0951	I	1843469	1843630	162	-	8728	-2.47	1320	1602	7447	8728	(-)USA300HOU_1717(tyrS)	(+)USA300HOU_1718(sgtA)
rna0952	II3	1855099	1855224	126	-	833	-1.54	264	255	673	833	(-)USA300HOU_1726	(-)USA300HOU_1727
rna0953	V	1860526	1860699	174	-	1008	-2.96	91	126	682	1008	(-)USA300HOU_1731	(-)USA300HOU_1731
rna0954	V	1861611	1861831	221	-	551	-0.27	335	507	466	551	(-)USA300HOU_1731	(-)USA300HOU_1731
rna0955	V	1862665	1862791	127	-	240	-0.51	146	153	187	240	(-)USA300HOU_1731	(-)USA300HOU_1731
rna0956	V	1863717	1863778	62	-	1777	1.65	1656	1777	522	571	(-)USA300HOU_1731	(-)USA300HOU_1731
rna0957	V	1863799	1864041	243	-	933	-1.59	272	243	619	933	(-)USA300HOU_1731	(-)USA300HOU_1731
rna0958	III	1863871	1863943	73	+	1236	-2.34	258	120	677	1236	(-)USA300HOU_1731	(-)USA300HOU_1731
rna0959	V	1864051	1864104	54	-	1051	-1.65	314	254	727	1051	(-)USA300HOU_1731	(-)USA300HOU_1731
rna0960	V	1865910	1866050	141	-	829	-2.64	66	132	403	829	(-)USA300HOU_1734	(-)USA300HOU_1734
rna0961	III	1868851	1869038	188	+	1599	-1.89	303	412	1043	1599	(-)USA300HOU_1737	(-)USA300HOU_1738(trmB)	BSRD_ssau1800.1(59/59),Teg120(76/82),JKD6008sRNA272(108/108)
rna0962	V	1869230	1869402	173	-	536	-1.65	147	149	392	536	(-)USA300HOU_1738(trmB)	(-)USA300HOU_1738(trmB)
rna0963	V	1872791	1872940	150	-	694	-0.02	694	515	542	688	(-)USA300HOU_1742	(-)USA300HOU_1742
rna0964	I	1873412	1873649	238	-	529	-1.54	154	192	480	529	(-)USA300HOU_1742	(-)USA300HOU_1743
rna0965	I	1873928	1874028	101	+	480	0.14	278	480	290	397	(-)USA300HOU_1742	(-)USA300HOU_1743
rna0966	V	1876053	1876252	200	-	377	-1.03	190	109	235	377	(-)USA300HOU_1745	(-)USA300HOU_1745
rna0967	V	1876287	1876384	98	-	290	-0.18	199	282	254	290	(-)USA300HOU_1745	(-)USA300HOU_1745
rna0968	V	1886806	1886856	51	-	441	0.59	302	441	216	276	(-)USA300HOU_1749(leuS)	(-)USA300HOU_1749(leuS)
rna0969	V	1887498	1887641	144	-	1011	1.19	748	1011	397	374	(-)USA300HOU_1749(leuS)	(-)USA300HOU_1749(leuS)
rna0970	II5	1888320	1888524	205	-	3774	-1.4	1470	992	3774	2705	(-)USA300HOU_1749(leuS)	(-)USA300HOU_1750
rna0971	V	1890464	1890524	61	+	378	-1.41	124	152	354	378	(+)USA300HOU_1751	(+)USA300HOU_1751
rna0972	V	1890910	1890963	54	+	617	-0.43	314	582	588	617	(+)USA300HOU_1752	(+)USA300HOU_1752
rna0973	V	1891243	1891306	64	+	269	0.12	168	269	236	165	(+)USA300HOU_1752	(+)USA300HOU_1752
rna0974	I	1893291	1893442	152	+	840	0.05	602	840	704	685	(-)USA300HOU_1754	(-)USA300HOU_1755	Teg115(46/-44),Teg137(152/-162),Teg135(63/-61),Teg136(55/56),Teg139(148/-302)
rna0975	V	1894028	1894187	160	-	443	0.26	342	443	320	336	(-)USA300HOU_1755	(-)USA300HOU_1755
rna0976	V	1894692	1894766	75	+	596	-0.61	432	182	342	596	(+)USA300HOU_1756(putA)	(+)USA300HOU_1756(putA)
rna0977	III	1894790	1894878	89	-	546	-0.85	352	173	400	546	(+)USA300HOU_1756(putA)	(+)USA300HOU_1756(putA)
rna0978	V	1894968	1895032	65	+	975	0.22	975	539	496	804	(+)USA300HOU_1756(putA)	(+)USA300HOU_1756(putA)
rna0979	II3	1895534	1895612	79	+	1154	1.14	1154	991	600	372	(+)USA300HOU_1756(putA)	(-)USA300HOU_1757(ribH)
rna0980	III	1895563	1895679	117	-	691	-1.86	174	186	613	691	(+)USA300HOU_1756(putA)	(-)USA300HOU_1757(ribH)
rna0981	V	1896370	1896561	192	-	827	-2.09	152	151	466	827	(-)USA300HOU_1758(ribA)	(-)USA300HOU_1758(ribA)
rna0982	V	1896615	1896916	302	-	470	-1.39	152	152	324	470	(-)USA300HOU_1758(ribA)	(-)USA300HOU_1758(ribA)
rna0983	V	1896952	1897134	183	-	613	-2.24	61	155	409	613	(-)USA300HOU_1758(ribA)	(-)USA300HOU_1758(ribA)
rna0984	V	1898636	1898732	97	-	480	-1.24	113	171	191	480	(-)USA300HOU_1760(ribD)	(-)USA300HOU_1760(ribD)
rna0985	I	1905162	1905279	118	-	299	-0.47	198	203	299	257	(-)USA300HOU_1765	(+)USA300HOU_1766(rpoE1)
rna0986	V	1909330	1909454	125	+	615	-2.91	59	92	520	615	(+)USA300HOU_1771	(+)USA300HOU_1771
rna0987	I	1910728	1910829	102	-	806	-1.11	370	301	642	806	(+)USA300HOU_1773	(+)USA300HOU_1774	Teg138(<5);Teg114(15/-61),JKD6008sRNA233(15/-85),JKD6008sRNA280(16/273)
rna0988	I	1912430	1912508	79	-	386	-1.17	137	179	327	386	(+)USA300HOU_1774	(-)USA300HOU_1775
rna0989	V	1914345	1914404	60	-	303	-0.1	174	268	171	303	(-)USA300HOU_1776	(-)USA300HOU_1776
rna0990	V	1914806	1914857	52	-	829	1.07	679	829	348	368	(-)USA300HOU_1777(metK)	(-)USA300HOU_1777(metK)
rna0991	I	1915873	1916045	173	-	10729	-0.3	6603	8719	10729	8148	(-)USA300HOU_1777(metK)	(+)USA300HOU_1778(pckA)
rna0992	II5	1916148	1916221	74	+	501	-0.34	321	332	323	501	(-)USA300HOU_1777(metK)	(+)USA300HOU_1778(pckA)
rna0993	II5	1918312	1918372	61	-	2950	-1.02	1210	1305	2156	2950	(-)USA300HOU_1779	(-)USA300HOU_1780	(>26)JKD6008sRNA273
rna0994	I	1918387	1918588	202	+	19129	-1.81	4535	5655	16546	19129	(-)USA300HOU_1779	(-)USA300HOU_1780	JKD6008sRNA237(94/-91),JKD6008sRNA178(100/-97),JKD6008sRNA273(115/-105)
rna0995	I	1918388	1918491	104	-	359	0.05	234	359	231	343	(-)USA300HOU_1779	(-)USA300HOU_1780	JKD6008sRNA237(87/-91),JKD6008sRNA178(89/-97),JKD6008sRNA273(94/-105)
rna0996	III	1920040	1920134	95	+	1097	-1.54	363	290	797	1097	(-)USA300HOU_1781	(+)USA300HOU_1782
rna0997	III	1920139	1920279	141	-	504	-0.42	306	319	332	504	(+)USA300HOU_1782	(+)USA300HOU_1782
rna0998	V	1923743	1923826	84	+	1738	1.55	641	1738	459	355	(+)USA300HOU_1786	(+)USA300HOU_1786
rna0999	III	1929817	1929874	58	+	5649	2.29	3577	5649	1041	848	(-)USA300HOU_nc0013(sprA)	(-)USA300HOU_nc0013(sprA)	JKD6008sRNA305(53/202),BSRD_ssae1890.2(58/211),JKD6008sRNA285(57/210),Teg8(48/151)
rna1000	III	1933386	1933465	80	+	571	-2.2	121	98	436	571	(-)USA300HOU_1798	(-)USA300HOU_1798
rna1001	V	1946063	1946175	113	-	1182	-0.26	922	797	872	1182	(-)USA300HOU_nc0014(sprB)	(-)USA300HOU_nc0014(sprB)	BSRD_ssau1867.1(113/473)
rna1002	V	1958492	1958643	152	-	3130	-2.61	470	390	2109	3130	(-)USA300HOU_nc0015(sprC1)	(-)USA300HOU_nc0015(sprC1)	BSRD_ssau1872.1(152/1350)
rna1003	III	1959309	1959367	59	+	513	-0.81	248	269	513	393	(+)USA300HOU_1819,(-)USA300HOU_nc0016(sprC2)	(+)USA300HOU_1820	BSRD_ssau1872.1(30/1350)
rna1004	I	1960203	1960295	93	+	516	-1.2	224	172	391	516	(+)USA300HOU_1820	(+)USA300HOU_1821
rna1005	I	1960838	1960962	125	-	3598	-2.35	738	550	3598	2971	(+)USA300HOU_1820	(+)USA300HOU_1821
rna1006	III	1961315	1961463	149	-	4482	-2.56	886	600	4259	4482	(+)USA300HOU_1821	(-)USA300HOU_t0018
rna1007	III	1961545	1961747	203	+	43951	0.41	43951	43261	35493	30257	(-)USA300HOU_t0018	(-)USA300HOU_t0021
rna1008	III	1961849	1961924	76	+	6328	-0.94	2634	2854	4198	6328	(-)USA300HOU_t0021	(-)USA300HOU_t0023
rna1009	III	1962035	1962116	82	+	932	0.12	639	932	617	828	(-)USA300HOU_t0023	(-)USA300HOU_1822
rna1010	V	1966400	1966474	75	-	591	0.62	437	591	318	353	(-)USA300HOU_1825(hemE)	(-)USA300HOU_1825(hemE)
rna1011	III	1967227	1967277	51	-	1048	-0.51	843	399	717	1048	(+)USA300HOU_1827	(+)USA300HOU_1827
rna1012	V	1967239	1967315	77	+	1310	-0.4	1052	634	921	1310	(+)USA300HOU_1827	(+)USA300HOU_1827
rna1013	III	1967332	1967779	448	+	1469	-1.29	580	460	1070	1469	(+)USA300HOU_1827	(-)USA300HOU_1828
rna1014	III	1967336	1967527	192	-	425	-0.49	221	253	240	425	(+)USA300HOU_1827	(+)USA300HOU_1827
rna1015	III	1967674	1967841	168	-	1523	-1.22	508	619	1097	1523	(+)USA300HOU_1827	(-)USA300HOU_1828
rna1016	V	1968486	1968574	89	-	411	0.16	377	411	338	366	(-)USA300HOU_1828	(-)USA300HOU_1828
rna1017	V	1969389	1969512	124	-	936	1.37	936	846	336	352	(-)USA300HOU_1829	(-)USA300HOU_1829
rna1018	III	1970540	1970597	58	-	825	0.98	798	825	466	357	(+)USA300HOU_1831	(+)USA300HOU_1831
rna1019	II5	1971487	1971567	81	+	358	-0.27	239	317	358	314	(+)USA300HOU_1831	(+)USA300HOU_1832
rna1020	V	1975486	1975561	76	-	54924	0.57	54924	54495	40505	33155	(-)USA300HOU_1835	(-)USA300HOU_1835
rna1021	V	1976757	1976815	59	-	619	1.14	619	460	280	210	(-)USA300HOU_1835	(-)USA300HOU_1835
rna1022	V	1977603	1977695	93	-	393	0.74	258	393	183	206	(-)USA300HOU_1836(sbcD)	(-)USA300HOU_1836(sbcD)
rna1023	V	1977987	1978118	132	-	1469	2.58	1469	1182	239	204	(-)USA300HOU_1836(sbcD)	(-)USA300HOU_1836(sbcD)
rna1024	I	1978569	1978669	101	-	346	-0.37	241	247	346	286	(-)USA300HOU_1836(sbcD)	(-)USA300HOU_1837
rna1025	V	1980655	1980785	131	-	429	-1.53	136	147	391	429	(-)USA300HOU_1839	(-)USA300HOU_1840
rna1026	V	1981972	1982092	121	-	585	-0.74	267	314	385	585	(-)USA300HOU_1842	(-)USA300HOU_1842
rna1027	V	1982518	1982569	52	-	1057	-2.21	202	161	621	1057	(-)USA300HOU_1843	(-)USA300HOU_1843
rna1028	III	1983011	1983081	71	+	1592	-1.66	566	308	1164	1592	(-)USA300HOU_1843	(-)USA300HOU_1843
rna1029	V	1983099	1983156	58	-	2600	-1.65	924	544	2600	2008	(-)USA300HOU_1843	(-)USA300HOU_1843
rna1030	II3	1986464	1986531	68	-	362	-1.37	86	168	294	362	(-)USA300HOU_1845(fumC)	(-)USA300HOU_1846
rna1031	V	1989747	1989835	89	-	335	-0.32	132	247	138	335	(-)USA300HOU_1851	(-)USA300HOU_1851
rna1032	III	1994320	1994392	73	-	1987	-0.87	1013	904	1524	1987	(-)USA300HOU_1854	(+)USA300HOU_1855
rna1033	III	1995837	1995906	70	+	924	-1.3	349	383	924	881	(+)USA300HOU_1855	(-)USA300HOU_t0025
rna1034	III	1995941	1996274	334	+	4403	-1.33	1484	1370	4403	2774	(-)USA300HOU_t0025	(-)USA300HOU_t0028
rna1035	III	1996381	1996537	157	+	786	-0.24	633	659	786	735	(-)USA300HOU_t0029	(-)USA300HOU_t0032
rna1036	III	1996630	1996789	160	+	8642	-0.63	4210	4736	5217	8642	(-)USA300HOU_t0032	(-)USA300HOU_t0035
rna1037	III	1996827	1996972	146	+	3403	2.28	1269	3403	422	540	(-)USA300HOU_t0035	(-)USA300HOU_t0037
rna1038	III	1996981	1997078	98	+	1703	1.66	1328	1703	450	512	(-)USA300HOU_t0036	(-)USA300HOU_t0038
rna1039	III	1997106	1997227	122	+	957	1.12	713	957	470	299	(-)USA300HOU_t0037	(-)USA300HOU_t0039
rna1040	III	1997758	1997856	99	+	1424	0.89	1082	1424	643	712	(-)USA300HOU_t0044	(-)USA300HOU_t0046
rna1041	III	1997863	1997960	98	+	538	0.53	356	538	367	254	(-)USA300HOU_t0046	(-)USA300HOU_t0047
rna1042	III	1997997	1998180	184	+	5206	-0.4	2780	3566	3186	5206	(-)USA300HOU_t0047	(-)USA300HOU_t0050
rna1043	III	1998198	1998342	145	+	965	-0.32	430	757	517	965	(-)USA300HOU_t0050	(-)USA300HOU_r0008(rrf4)
rna1044	V	1998599	1999048	450	-	5195	1.77	4024	5195	1451	1253	(-)USA300HOU_r0009(rrl3)	(-)USA300HOU_r0009(rrl3)
rna1045	III	1998748	1998818	71	+	1245	1.68	1097	1245	428	304	(-)USA300HOU_r0009(rrl3)	(-)USA300HOU_r0009(rrl3)
rna1046	III	1998825	1998913	89	+	1588	1.55	1171	1588	526	417	(-)USA300HOU_r0009(rrl3)	(-)USA300HOU_r0009(rrl3)
rna1047	V	1999204	1999403	200	-	3967	1.27	3129	3967	1608	1339	(-)USA300HOU_r0009(rrl3)	(-)USA300HOU_r0009(rrl3)
rna1048	V	1999529	1999609	81	-	3686	1.24	3145	3686	1637	1250	(-)USA300HOU_r0009(rrl3)	(-)USA300HOU_r0009(rrl3)	(>59)JKD6008sRNA338
rna1049	V	1999637	1999744	108	-	1565	0.62	1056	1565	805	902	(-)USA300HOU_r0009(rrl3)	(-)USA300HOU_r0009(rrl3)	JKD6008sRNA338(68/68)
rna1050	V	1999758	1999929	172	-	2836	-1.1	1154	1445	2836	2721	(-)USA300HOU_r0009(rrl3)	(-)USA300HOU_r0009(rrl3)	JKD6008sRNA338(<23)
rna1051	V	1999987	2000041	55	-	1519	1.55	1254	1519	541	408	(-)USA300HOU_r0009(rrl3)	(-)USA300HOU_r0009(rrl3)
rna1052	V	2000051	2000219	169	-	1573	0.16	1505	1573	1433	1314	(-)USA300HOU_r0009(rrl3)	(-)USA300HOU_r0009(rrl3)
rna1053	V	2000275	2000330	56	-	18250	1.62	11564	18250	5021	4704	(-)USA300HOU_r0009(rrl3)	(-)USA300HOU_r0009(rrl3)
rna1054	V	2000392	2000531	140	-	641	-0.1	468	628	536	641	(-)USA300HOU_r0009(rrl3)	(-)USA300HOU_r0009(rrl3)
rna1055	V	2002053	2002180	128	-	2754	1.04	2672	2754	1222	1417	(-)USA300HOU_r0010(rrs3)	(-)USA300HOU_r0010(rrs3)
rna1056	V	2002211	2002279	69	-	1479	1.41	1146	1479	526	463	(-)USA300HOU_r0010(rrs3)	(-)USA300HOU_r0010(rrs3)
rna1057	V	2002366	2002452	87	-	13010	1.44	13010	12993	5106	4475	(-)USA300HOU_r0010(rrs3)	(-)USA300HOU_r0010(rrs3)
rna1058	V	2002659	2002815	157	-	15031	1.41	13097	15031	5956	4614	(-)USA300HOU_r0010(rrs3)	(-)USA300HOU_r0010(rrs3)	(>42)JKD6008sRNA323
rna1059	V	2002894	2003133	240	-	5323	0.68	4811	5323	3418	2929	(-)USA300HOU_r0010(rrs3)	(-)USA300HOU_r0010(rrs3)	JKD6008sRNA115(31/31),JKD6008sRNA100(28/28),JKD6008sRNA323(147/184)
rna1060	V	2007729	2007827	99	+	752	0.29	644	752	525	617	(+)USA300HOU_1860	(+)USA300HOU_1860
rna1061	V	2007842	2007909	68	+	2454	-2.04	752	396	2256	2454	(+)USA300HOU_1860	(+)USA300HOU_1860
rna1062	I	2010848	2010916	69	+	2105	-1.05	586	1342	1875	2105	(-)USA300HOU_1861	(-)USA300HOU_1862
rna1063	I	2010959	2011018	60	-	2062	1.42	1676	2062	762	636	(-)USA300HOU_1861	(-)USA300HOU_1862
rna1064	V	2011136	2011189	54	-	1004	0.99	802	1004	451	459	(-)USA300HOU_1862	(-)USA300HOU_1862
rna1065	I	2011731	2011791	61	-	418	0.35	220	418	272	230	(-)USA300HOU_1862	(-)USA300HOU_1863(mutY)
rna1066	V	2015842	2016031	190	-	741	-0.62	467	336	490	741	(-)USA300HOU_1866	(-)USA300HOU_1866
rna1067	V	2016984	2017077	94	-	423	0.88	423	409	169	283	(-)USA300HOU_1867	(-)USA300HOU_1868(recX)
rna1068	V	2018303	2018356	54	-	1398	0.94	1002	1398	543	706	(-)USA300HOU_1869	(-)USA300HOU_1869
rna1069	II3	2019128	2019229	102	-	8153	-2.13	1895	1081	8153	4872	(-)USA300HOU_1869	(-)USA300HOU_1870
rna1070	II5	2020253	2020317	65	+	310	-0.88	102	193	233	310	(-)USA300HOU_1871	(+)USA300HOU_1872
rna1071	V	2020696	2020768	73	+	2088	1.19	1599	2088	941	676	(+)USA300HOU_1872	(+)USA300HOU_1872
rna1072	III	2021276	2021358	83	-	711	-0.54	333	604	650	711	(+)USA300HOU_1872	(+)USA300HOU_1872
rna1073	III	2023894	2023963	70	+	675	-0.84	357	299	675	499	(-)USA300HOU_1876	(-)USA300HOU_1876
rna1074	V	2024213	2024322	110	+	371	0.26	273	371	270	268	(+)USA300HOU_1877	(+)USA300HOU_1877
rna1075	V	2026887	2026949	63	-	425	-0.56	243	300	373	425	(-)USA300HOU_1880(vraR)	(-)USA300HOU_1881(vraS)
rna1076	V	2029589	2029769	181	-	778	0.9	778	571	313	412	(-)USA300HOU_1884(map)	(-)USA300HOU_1884(map)
rna1077	I	2030088	2030427	340	+	2200	-0.91	1242	987	2200	1986	(-)USA300HOU_1884(map)	(+)USA300HOU_1885	Teg12(130/130)
rna1078	I	2030152	2030420	269	-	868	-0.14	753	685	868	712	(-)USA300HOU_1884(map)	(+)USA300HOU_1885	Teg12(77/130)
rna1079	III	2031647	2031797	151	+	916	0.61	875	916	628	548	(-)USA300HOU_1886	(-)USA300HOU_1886	JKD6008sRNA45(39/-58)
rna1080	I	2031932	2031990	59	+	429	-0.47	302	258	429	344	(-)USA300HOU_1886	(-)USA300HOU_1887
rna1081	III	2035175	2035242	68	-	963	-2.97	94	89	474	963	(+)USA300HOU_1891	(+)USA300HOU_1891
rna1082	III	2036401	2036514	114	+	4604	-1.91	1239	935	4604	3585	(+)USA300HOU_1893	(-)USA300HOU_1894
rna1083	V	2038681	2038777	97	-	7976	0.9	7976	7360	4536	3663	(-)USA300HOU_1896	(-)USA300HOU_1896
rna1084	II5	2041165	2041364	200	-	429	-1.32	183	135	365	429	(-)USA300HOU_1898	(-)USA300HOU_1899
rna1085	V	2041883	2042089	207	-	695	-1.57	166	256	557	695	(-)USA300HOU_1900(gatB)	(-)USA300HOU_1900(gatB)
rna1086	V	2042158	2042279	122	-	967	-0.13	853	882	967	935	(-)USA300HOU_1900(gatB)	(-)USA300HOU_1900(gatB)
rna1087	V	2045372	2045452	81	+	811	-1.16	314	263	482	811	(+)USA300HOU_1903(putP)	(+)USA300HOU_1903(putP)
rna1088	III	2046730	2046857	128	+	269	0.24	184	269	219	164	(+)USA300HOU_1903(putP)	(-)USA300HOU_1904(camS)
rna1089	V	2047249	2047301	53	-	219	-0.27	122	219	213	199	(-)USA300HOU_1904(camS)	(-)USA300HOU_1904(camS)
rna1090	V	2047836	2047897	62	-	1543	1.52	1355	1543	596	412	(-)USA300HOU_1904(camS)	(-)USA300HOU_1904(camS)
rna1091	V	2048266	2048367	102	-	709	-2.28	139	111	507	709	(-)USA300HOU_1905	(-)USA300HOU_1905
rna1092	V	2049896	2049977	82	-	2794	1.77	1429	2794	622	619	(-)USA300HOU_1905	(-)USA300HOU_1905
rna1093	V	2059909	2059973	65	-	520	2.2	520	508	83	141	(-)USA300HOU_1915	(-)USA300HOU_1915
rna1094	V	2060272	2060340	69	-	852	0.4	852	719	628	562	(-)USA300HOU_1915	(-)USA300HOU_1915
rna1095	V	2061108	2061175	68	+	619	0.95	489	619	304	271	(+)USA300HOU_1916	(+)USA300HOU_1916
rna1096	V	2061803	2061921	119	+	714	-0.36	581	343	474	714	(+)USA300HOU_1916	(+)USA300HOU_1916
rna1097	II5	2066253	2066320	68	+	1166	-0.01	1166	669	1075	770	(-)USA300HOU_1919	(+)USA300HOU_1920
rna1098	V	2066653	2066805	153	+	396	-1.4	130	147	336	396	(+)USA300HOU_1920	(+)USA300HOU_1920
rna1099	I	2071728	2071851	124	+	1138	-0.23	793	964	926	1138	(+)USA300HOU_1926	(-)USA300HOU_1927	Teg139(124/-302);(>30)Teg137
rna1100	I	2071877	2072028	152	+	1267	-0.3	849	1104	1142	1267	(+)USA300HOU_1926	(-)USA300HOU_1927	Teg115(43/-44),Teg137(148/-162),Teg135(63/-61),Teg136(55/56),Teg139(152/-302)
rna1101	V	2072895	2072944	50	+	843	0.68	632	843	459	459	(+)USA300HOU_1928	(+)USA300HOU_1928
rna1102	III	2073740	2073858	119	-	2048	-0.42	1533	1441	1932	2048	(+)USA300HOU_1928	(-)USA300HOU_1929
rna1103	V	2075450	2075666	217	-	340	-0.91	144	184	276	340	(-)USA300HOU_1931	(-)USA300HOU_1931
rna1104	V	2076240	2076381	142	+	642	-0.1	519	626	585	642	(+)USA300HOU_1932	(+)USA300HOU_1932
rna1105	III	2076442	2076520	79	+	839	-2.32	153	160	839	727	(+)USA300HOU_1932	(-)USA300HOU_1933
rna1106	V	2077397	2077576	180	-	681	-1.33	188	256	434	681	(-)USA300HOU_1934	(-)USA300HOU_1934
rna1107	V	2078018	2078172	155	-	439	-1.9	97	106	320	439	(-)USA300HOU_1934	(-)USA300HOU_1935
rna1108	V	2078933	2079000	68	-	1079	-1.73	420	202	986	1079	(-)USA300HOU_1936	(-)USA300HOU_1936
rna1109	V	2079384	2079500	117	-	1016	0.99	817	1016	461	461	(-)USA300HOU_1936	(-)USA300HOU_1936
rna1110	V	2079569	2079647	79	-	3344	0.13	3090	3344	2996	2902	(-)USA300HOU_1936	(-)USA300HOU_1936
rna1111	III	2079613	2079676	64	+	5800	-2.12	1437	652	5800	3272	(-)USA300HOU_1936	(-)USA300HOU_1936
rna1112	V	2079690	2079796	107	-	1045	-1.44	384	305	1045	822	(-)USA300HOU_1936	(-)USA300HOU_1937
rna1113	V	2079869	2079918	50	-	24867	1.43	23033	24867	10020	7804	(-)USA300HOU_1937	(-)USA300HOU_1937
rna1114	V	2079940	2080080	141	-	6999	1.34	5008	6999	2749	2010	(-)USA300HOU_1937	(-)USA300HOU_1937
rna1115	III	2080698	2080762	65	+	3073	-2.15	643	694	3073	2856	(-)USA300HOU_1938	(-)USA300HOU_1939	JKD6008sRNA303(46/46),Teg122(52/52)
rna1116	V	2082793	2082859	67	-	335	0.62	194	335	166	179	(-)USA300HOU_1941(mapW1)	(-)USA300HOU_1941(mapW1)
rna1117	V	2085744	2085849	106	+	413	-0.61	351	186	407	413	(+)USA300HOU_1944	(+)USA300HOU_1944	JKD6008sRNA301(106/535)
rna1118	III	2085776	2085835	60	-	2516	-1.42	877	832	2059	2516	(+)USA300HOU_1944	(+)USA300HOU_1944	JKD6008sRNA301(60/535)
rna1119	III	2085880	2086087	208	+	1008	-0.89	483	446	712	1008	(+)USA300HOU_1944	(-)USA300HOU_1945	JKD6008sRNA301(208/535)
rna1120	I	2086253	2086320	68	+	1845	-0.93	1024	841	1705	1845	(-)USA300HOU_1945	(-)USA300HOU_1946
rna1121	I	2086268	2086328	61	-	1041	-1.2	537	291	855	1041	(-)USA300HOU_1945	(-)USA300HOU_1946
rna1122	V	2087001	2087150	150	-	13739	-0.62	8692	8968	13478	13739	(-)USA300HOU_nc0017(sprD)	(-)USA300HOU_nc0017(sprD)	BSRD_ssau2007.1(150/684)
rna1123	V	2087224	2087287	64	-	12385	-2.36	2030	2186	9282	12385	(-)USA300HOU_nc0017(sprD)	(-)USA300HOU_nc0017(sprD)	BSRD_ssau2007.1(64/684)
rna1124	III	2087517	2087979	463	-	1423	-0.47	830	665	653	1423	(-)USA300HOU_nc0017(sprD)	(+)USA300HOU_1947(chp)	BSRD_ssau2007.1(17/684)
rna1125	III	2088179	2088592	414	+	2054	-0.64	1452	1099	1923	2054	(-)USA300HOU_1948	(+)USA300HOU_nc0018(sprE)	BSRD_ssau2009.1(48/518)
rna1126	III	2088617	2088964	348	-	20750	-0.98	10772	9434	20750	19142	(+)USA300HOU_nc0018(sprE)	(+)USA300HOU_nc0018(sprE)	BSRD_ssau2009.1(348/518)
rna1127	V	2088641	2088907	267	+	3179	1.36	3179	2323	1075	1073	(+)USA300HOU_nc0018(sprE)	(+)USA300HOU_nc0018(sprE)	BSRD_ssau2009.1(267/518)
rna1128	III	2090853	2091019	167	+	8240	-0.82	5096	3499	6978	8240	(+)USA300HOU_nc0019(sprFG)	(-)USA300HOU_1953	Teg154(138/138),BSRD_ssau2011.1(125/211),JKD6008sRNA309(78/78)
rna1129	III	2090853	2090923	71	-	19381	-0.82	11987	8232	16414	19381	(+)USA300HOU_nc0019(sprFG)	(+)USA300HOU_nc0019(sprFG)	Teg154(71/138),BSRD_ssau2011.1(71/211),JKD6008sRNA309(69/78)
rna1130	I	2110854	2110935	82	-	1485	-1.74	572	282	1485	1360	(-)USA300HOU_1973	(-)USA300HOU_1974
rna1131	III	2121112	2121169	58	+	7285	0.69	7285	6379	4081	4413	(-)USA300HOU_1995	(-)USA300HOU_1996
rna1132	V	2124158	2124247	90	+	1315	-1.73	335	393	1315	1098	(+)USA300HOU_2004	(+)USA300HOU_2004
rna1133	V	2125390	2125512	123	+	641	-2.45	94	124	554	641	(+)USA300HOU_2005	(+)USA300HOU_2005
rna1134	II3	2127069	2127182	114	+	2703	-2.49	397	520	2703	2440	(+)USA300HOU_2008	(+)USA300HOU_2009(int)
rna1135	V	2129753	2129821	69	-	351	0.73	276	351	205	174	(-)USA300HOU_2011	(-)USA300HOU_2011
rna1136	II5	2135473	2135527	55	+	921	-0.3	863	536	800	921	(-)USA300HOU_2017	(+)USA300HOU_2018
rna1137	V	2140655	2140761	107	-	597	0.55	597	485	385	356	(-)USA300HOU_2024(groEL)	(-)USA300HOU_2024(groEL)
rna1138	III	2143262	2143361	100	+	332	-0.6	222	213	332	329	(+)USA300HOU_2026	(+)USA300HOU_2026
rna1139	III	2144092	2144171	80	+	405	-0.55	318	224	405	387	(-)USA300HOU_2027(sdrH)	(-)USA300HOU_2027(sdrH)
rna1140	V	2144425	2144475	51	-	2022	0.65	1517	2022	1181	1070	(-)USA300HOU_2027(sdrH)	(-)USA300HOU_2027(sdrH)
rna1141	V	2148126	2148175	50	+	1099	1.29	946	1099	474	362	(+)USA300HOU_2032(agrB)	(+)USA300HOU_2033(agrD)
rna1142	III	2149036	2149101	66	-	684	1.01	684	459	246	320	(+)USA300HOU_2034(agrC)	(+)USA300HOU_2034(agrC)
rna1143	V	2149819	2150048	230	+	643	-0.01	618	547	529	643	(+)USA300HOU_2035(agrA)	(+)USA300HOU_2035(agrA)
rna1144	V	2151330	2151433	104	-	596	-1.67	194	139	596	461	(-)USA300HOU_2037(frk)	(-)USA300HOU_2037(frk)
rna1145	I	2157462	2157603	142	-	764	-1.85	155	245	764	682	(-)USA300HOU_2042	(+)USA300HOU_2043(mutS2)
rna1146	I	2157774	2158077	304	-	505	-1.65	133	115	273	505	(-)USA300HOU_2042	(+)USA300HOU_2043(mutS2)
rna1147	I	2165205	2165433	229	+	4252	0.39	3432	4252	2328	3530	(-)USA300HOU_2047	(+)USA300HOU_2048(ilvD)	Teg16(223/225),JKD6008sRNA321(160/162)
rna1148	III	2176247	2176371	125	-	2258	-2.2	236	551	1354	2258	(+)USA300HOU_2056(ilvA2)	(-)USA300HOU_r0011(rrf5)
rna1149	V	2176763	2176909	147	-	7468	1.91	5050	7468	1762	1566	(-)USA300HOU_r0012(rrl4)	(-)USA300HOU_r0012(rrl4)
rna1150	III	2176912	2176998	87	+	1687	1.56	1329	1687	578	448	(-)USA300HOU_r0012(rrl4)	(-)USA300HOU_r0012(rrl4)
rna1151	V	2176919	2177212	294	-	2698	1.44	2438	2698	1048	846	(-)USA300HOU_r0012(rrl4)	(-)USA300HOU_r0012(rrl4)
rna1152	V	2177385	2177551	167	-	3598	1.37	3100	3598	1392	1206	(-)USA300HOU_r0012(rrl4)	(-)USA300HOU_r0012(rrl4)
rna1153	V	2177694	2177775	82	-	2933	1.17	2141	2933	1177	1082	(-)USA300HOU_r0012(rrl4)	(-)USA300HOU_r0012(rrl4)	(>57)JKD6008sRNA338
rna1154	V	2177802	2177908	107	-	2645	1.07	1704	2645	1053	1018	(-)USA300HOU_r0012(rrl4)	(-)USA300HOU_r0012(rrl4)	JKD6008sRNA338(68/68)
rna1155	V	2177922	2178093	172	-	2833	-1.55	767	1088	2590	2833	(-)USA300HOU_r0012(rrl4)	(-)USA300HOU_r0012(rrl4)	JKD6008sRNA338(<23)
rna1156	V	2178215	2178383	169	-	1576	0.17	1464	1576	1459	1235	(-)USA300HOU_r0012(rrl4)	(-)USA300HOU_r0012(rrl4)
rna1157	V	2178442	2178494	53	-	17060	1.66	11791	17060	4710	4400	(-)USA300HOU_r0012(rrl4)	(-)USA300HOU_r0012(rrl4)
rna1158	V	2178556	2178695	140	-	720	-0.27	531	509	537	720	(-)USA300HOU_r0012(rrl4)	(-)USA300HOU_r0012(rrl4)
rna1159	V	2179286	2179439	154	-	1802	-0.35	1247	1512	1802	1716	(-)USA300HOU_r0012(rrl4)	(-)USA300HOU_r0012(rrl4)
rna1160	V	2180047	2180189	143	-	2847	1.07	2735	2847	1286	1373	(-)USA300HOU_r0013(rrs4)	(-)USA300HOU_r0013(rrs4)	JKD6008sRNA116(31/31)
rna1161	V	2180205	2180274	70	-	1035	1.43	915	1035	361	362	(-)USA300HOU_r0013(rrs4)	(-)USA300HOU_r0013(rrs4)	JKD6008sRNA116(<59)
rna1162	V	2180360	2180446	87	-	14207	1.42	14207	13359	5521	4813	(-)USA300HOU_r0013(rrs4)	(-)USA300HOU_r0013(rrs4)
rna1163	V	2180605	2180807	203	-	12301	1.45	11099	12301	5207	3373	(-)USA300HOU_r0013(rrs4)	(-)USA300HOU_r0013(rrs4)	(>44)JKD6008sRNA323
rna1164	V	2180827	2181124	298	-	5033	0.75	4371	5033	2943	2640	(-)USA300HOU_r0013(rrs4)	(-)USA300HOU_r0013(rrs4)	JKD6008sRNA115(31/31),JKD6008sRNA100(28/28),JKD6008sRNA323(184/184)
rna1165	III	2181533	2181606	74	+	835	-0.84	448	429	835	737	(-)USA300HOU_r0013(rrs4)	(-)USA300HOU_t0054
rna1166	V	2187371	2187576	206	-	428	-2.24	74	88	337	428	(-)USA300HOU_2062(rsbU)	(-)USA300HOU_2062(rsbU)
rna1167	V	2190297	2190406	110	-	643	-2.22	107	141	513	643	(-)USA300HOU_2066(acpS)	(-)USA300HOU_2066(acpS)
rna1168	V	2192646	2192706	61	-	493	0.04	337	493	392	418	(-)USA300HOU_2068	(-)USA300HOU_2069
rna1169	III	2193077	2193141	65	+	1346	-1.53	398	361	839	1346	(-)USA300HOU_2069	(-)USA300HOU_2070(kdpC)
rna1170	V	2193694	2193757	64	-	3563	1.29	2642	3563	1367	1170	(-)USA300HOU_2070(kdpC)	(-)USA300HOU_2070(kdpC)
rna1171	V	2202128	2202282	155	-	399	-1.02	171	219	399	393	(-)USA300HOU_2076	(-)USA300HOU_2076
rna1172	V	2202333	2202580	248	-	601	-4.75	24	13	398	601	(-)USA300HOU_2076	(-)USA300HOU_2076
rna1173	V	2202629	2203035	407	-	1185	-1.46	353	390	858	1185	(-)USA300HOU_2076	(-)USA300HOU_2076
rna1174	V	2203769	2203838	70	-	194	-0.39	98	179	168	194	(-)USA300HOU_2077(murF)	(-)USA300HOU_2077(murF)
rna1175	V	2203944	2203996	53	-	419	0.18	240	419	284	297	(-)USA300HOU_2077(murF)	(-)USA300HOU_2077(murF)
rna1176	V	2204402	2204505	104	-	3322	-1.87	887	554	3322	1950	(-)USA300HOU_2077(murF)	(-)USA300HOU_2077(murF)
rna1177	V	2206949	2207000	52	+	668	-1.83	207	151	602	668	(+)USA300HOU_2079	(+)USA300HOU_2079
rna1178	III	2207038	2207111	74	-	726	-1.86	192	158	544	726	(+)USA300HOU_2079	(+)USA300HOU_2079
rna1179	V	2207047	2207169	123	+	591	0.39	441	591	356	432	(+)USA300HOU_2079	(+)USA300HOU_2079
rna1180	V	2207184	2207379	196	+	331	-0.71	207	154	258	331	(+)USA300HOU_2079	(+)USA300HOU_2079
rna1181	I	2207700	2207802	103	+	1856	1.23	1157	1856	676	612	(+)USA300HOU_2079	(-)USA300HOU_2080
rna1182	I	2207729	2207813	85	-	674	-1.04	218	320	674	433	(+)USA300HOU_2079	(-)USA300HOU_2080
rna1183	V	2209038	2209114	77	+	750	-0.95	301	435	668	750	(+)USA300HOU_2083(cls2)	(+)USA300HOU_2083(cls2)
rna1184	V	2209626	2209676	51	+	338	1.01	325	338	132	197	(+)USA300HOU_2083(cls2)	(+)USA300HOU_2083(cls2)
rna1185	III	2211955	2212024	70	+	427	-0.92	169	176	228	427	(-)USA300HOU_2087	(-)USA300HOU_2087
rna1186	V	2212082	2212390	309	-	573	-2.17	93	130	429	573	(-)USA300HOU_2087	(-)USA300HOU_2087
rna1187	I	2215717	2215904	188	-	1669	-1.7	461	505	1462	1669	(-)USA300HOU_2087	(+)USA300HOU_2088
rna1188	III	2218208	2218468	261	-	1418	-2.31	245	246	1018	1418	(+)USA300HOU_2088	(-)USA300HOU_2089(fabZ)
rna1189	III	2218292	2218349	58	+	1822	-2.34	353	231	1131	1822	(-)USA300HOU_2089(fabZ)	(-)USA300HOU_2089(fabZ)
rna1190	V	2218553	2218618	66	-	384	-0.55	200	205	209	384	(-)USA300HOU_2089(fabZ)	(-)USA300HOU_2089(fabZ)
rna1191	V	2219109	2219243	135	-	313	-1.26	111	118	236	313	(-)USA300HOU_2090(murA)	(-)USA300HOU_2090(murA)
rna1192	V	2219275	2219485	211	-	1496	0.43	1352	1496	987	1120	(-)USA300HOU_2090(murA)	(-)USA300HOU_2090(murA)
rna1193	V	2219533	2219917	385	-	704	-1.49	192	306	704	694	(-)USA300HOU_2090(murA)	(-)USA300HOU_2090(murA)
rna1194	V	2221424	2221818	395	-	1628	-2.94	145	229	1238	1628	(-)USA300HOU_2093(atpD)	(-)USA300HOU_2093(atpD)
rna1195	V	2222465	2222580	116	-	466	0.35	352	466	332	310	(-)USA300HOU_2093(atpD)	(-)USA300HOU_2093(atpD)
rna1196	V	2224193	2224357	165	-	294	-1.69	104	65	294	253	(-)USA300HOU_2095(atpA)	(-)USA300HOU_2095(atpA)
rna1197	V	2225718	2226120	403	-	573	-2.74	81	70	437	573	(-)USA300HOU_2096(atpH)	(-)USA300HOU_2097(atpF)
rna1198	V	2226941	2227127	187	-	965	-2.74	113	119	588	965	(-)USA300HOU_2099(atpB)	(-)USA300HOU_2099(atpB)
rna1199	III	2227128	2227191	64	+	941	-0.14	706	613	509	941	(-)USA300HOU_2099(atpB)	(-)USA300HOU_2099(atpB)
rna1200	V	2227159	2227352	194	-	486	-1.27	141	157	233	486	(-)USA300HOU_2099(atpB)	(-)USA300HOU_2099(atpB)
rna1201	III	2227304	2227374	71	+	2737	1.05	2737	1485	849	1189	(-)USA300HOU_2099(atpB)	(-)USA300HOU_2099(atpB)
rna1202	V	2227474	2227759	286	-	738	-0.64	467	361	550	738	(-)USA300HOU_2100	(-)USA300HOU_2100
rna1203	III	2227524	2227712	189	+	521	0.15	521	376	321	486	(-)USA300HOU_2100	(-)USA300HOU_2100
rna1204	III	2227762	2227870	109	+	1229	-0.72	657	355	436	1229	(-)USA300HOU_2100	(-)USA300HOU_2101(mnaA)
rna1205	II5	2227790	2227874	85	-	774	-1.03	396	287	774	625	(-)USA300HOU_2100	(-)USA300HOU_2101(mnaA)
rna1206	II3	2227929	2227998	70	-	363	0.3	275	363	293	227	(-)USA300HOU_2100	(-)USA300HOU_2101(mnaA)
rna1207	V	2228150	2228208	59	-	675	-0.97	480	141	542	675	(-)USA300HOU_2101(mnaA)	(-)USA300HOU_2101(mnaA)
rna1208	V	2228236	2228435	200	-	2385	-1.35	843	790	1785	2385	(-)USA300HOU_2101(mnaA)	(-)USA300HOU_2101(mnaA)
rna1209	V	2228673	2228826	154	-	872	-1.37	305	240	540	872	(-)USA300HOU_2101(mnaA)	(-)USA300HOU_2101(mnaA)
rna1210	V	2228836	2228955	120	-	692	-1.2	260	276	538	692	(-)USA300HOU_2101(mnaA)	(-)USA300HOU_2101(mnaA)
rna1211	V	2229339	2229516	178	-	936	-1.63	311	285	936	912	(-)USA300HOU_2102(upp)	(-)USA300HOU_2102(upp)
rna1212	V	2229552	2229742	191	-	1025	-1.07	293	509	658	1025	(-)USA300HOU_2102(upp)	(-)USA300HOU_2102(upp)
rna1213	V	2230769	2230968	200	-	475	0.2	435	475	379	415	(-)USA300HOU_2103(glyA)	(-)USA300HOU_2103(glyA)
rna1214	V	2231177	2231300	124	-	272	-0.38	174	231	255	272	(-)USA300HOU_2104	(-)USA300HOU_2104
rna1215	I	2232831	2232897	67	-	543	0.28	279	543	352	324	(-)USA300HOU_2104	(-)USA300HOU_2105
rna1216	I	2233082	2233162	81	-	394	-1.23	142	176	353	394	(-)USA300HOU_2104	(-)USA300HOU_2105
rna1217	V	2233637	2233692	56	-	365	-0.42	235	242	274	365	(-)USA300HOU_2105	(-)USA300HOU_2105
rna1218	V	2234053	2234108	56	-	1684	-0.35	1198	1393	1684	1612	(-)USA300HOU_2105,(-)USA300HOU_2106(prfA)	(-)USA300HOU_2106(prfA)
rna1219	V	2234862	2234936	75	-	6517	1.99	4041	6517	1576	1087	(-)USA300HOU_2106(prfA)	(-)USA300HOU_2106(prfA)
rna1220	V	2235281	2235371	91	-	585	1.12	460	585	260	222	(-)USA300HOU_2107(tdk)	(-)USA300HOU_2107(tdk)
rna1221	III	2236185	2236390	206	+	288	-0.61	207	143	246	288	(-)USA300HOU_2108(rpmE2)	(-)USA300HOU_2109(rho)
rna1222	V	2236987	2237180	194	-	367	-0.98	152	179	286	367	(-)USA300HOU_2109(rho)	(-)USA300HOU_2109(rho)
rna1223	I	2237815	2237877	63	-	566	-1.36	222	206	566	531	(-)USA300HOU_2109(rho)	(-)USA300HOU_2110(aldA)
rna1224	III	2241822	2242269	448	+	406	0.53	406	348	207	314	(-)USA300HOU_2112(murZ)	(-)USA300HOU_2113(fbaA)
rna1225	V	2243576	2243817	242	-	661	-3.45	49	56	484	661	(-)USA300HOU_2115(pyrG)	(-)USA300HOU_2115(pyrG)
rna1226	V	2244346	2244675	330	-	1056	-4.37	39	47	721	1056	(-)USA300HOU_2115(pyrG)	(-)USA300HOU_2115(pyrG)
rna1227	V	2246427	2246545	119	-	608	-0.35	311	475	396	608	(-)USA300HOU_2118	(-)USA300HOU_2118
rna1228	V	2247680	2247798	119	+	376	-0.41	265	222	271	376	(+)USA300HOU_2119(coaA)	(+)USA300HOU_2119(coaA)
rna1229	V	2248787	2248913	127	-	1152	0.99	881	1152	529	492	(-)USA300HOU_2120	(-)USA300HOU_2120
rna1230	I	2249231	2249299	69	-	872	0.81	655	872	460	409	(-)USA300HOU_2120	(-)USA300HOU_2121
rna1231	V	2252165	2252348	184	+	805	-1.88	211	194	684	805	(+)USA300HOU_2123(luxS)	(+)USA300HOU_2123(luxS)
rna1232	V	2260584	2260822	239	-	704	-2.99	120	45	610	704	(-)USA300HOU_2132(manA1)	(-)USA300HOU_2132(manA1)
rna1233	V	2263281	2263336	56	+	788	-1.42	262	304	723	788	(+)USA300HOU_2135(czrB)	(+)USA300HOU_2135(czrB)
rna1234	V	2264385	2264461	77	+	449	-1.02	166	208	307	449	(+)USA300HOU_2137	(+)USA300HOU_2137
rna1235	III	2264392	2264516	125	-	588	-1.82	139	104	268	588	(+)USA300HOU_2137	(+)USA300HOU_2137
rna1236	III	2265472	2265754	283	+	25556	-1.78	7778	6885	25556	24807	(+)USA300HOU_2137	(-)USA300HOU_2139	Teg19a(173/173),JKD6008sRNA332(173/173)
rna1237	V	2266188	2266246	59	-	573	0.73	364	573	292	274	(-)USA300HOU_2139	(-)USA300HOU_2139
rna1238	V	2272659	2272722	64	-	811	0.95	482	811	322	347	(-)	(-)
rna1239	V	2286689	2286798	110	-	575	0.47	422	575	395	327	(-)USA300HOU_2151(glmM)	(-)USA300HOU_2151(glmM)
rna1240	V	2287241	2287334	94	-	383	-0.65	213	271	376	383	(-)USA300HOU_2151(glmM)	(-)USA300HOU_2151(glmM)
rna1241	III	2290746	2290818	73	-	1953	-0.65	1166	958	1376	1953	(-)USA300HOU_2154(arg)	(+)USA300HOU_2155
rna1242	III	2292282	2292395	114	+	1086	-1.12	372	463	729	1086	(-)USA300HOU_t0055	(-)USA300HOU_t0057
rna1243	III	2292518	2292600	83	+	1276	-0.18	501	1276	808	1199	(-)USA300HOU_t0057	(-)USA300HOU_t0059
rna1244	III	2292634	2292817	184	+	18941	0.42	18941	18415	14844	13009	(-)USA300HOU_t0059	(-)USA300HOU_r0014(rrf6)
rna1245	V	2293074	2293222	149	-	12916	2.35	9719	12916	2541	1895	(-)USA300HOU_r0015(rrl5)	(-)USA300HOU_r0015(rrl5)
rna1246	III	2293221	2293292	72	+	1488	1.44	1247	1488	560	450	(-)USA300HOU_r0015(rrl5)	(-)USA300HOU_r0015(rrl5)
rna1247	V	2293229	2293522	294	-	2408	1.35	1948	2408	931	780	(-)USA300HOU_r0015(rrl5)	(-)USA300HOU_r0015(rrl5)
rna1248	V	2293552	2293625	74	-	16206	1.53	11020	16206	5451	3963	(-)USA300HOU_r0015(rrl5)	(-)USA300HOU_r0015(rrl5)
rna1249	V	2293696	2293878	183	-	4799	1.4	3879	4799	1940	1354	(-)USA300HOU_r0015(rrl5)	(-)USA300HOU_r0015(rrl5)
rna1250	V	2294007	2294086	80	-	2755	1.29	2586	2755	1247	940	(-)USA300HOU_r0015(rrl5)	(-)USA300HOU_r0015(rrl5)	(>57)JKD6008sRNA338
rna1251	V	2294112	2294407	296	-	2029	-0.66	1095	1375	1881	2029	(-)USA300HOU_r0015(rrl5)	(-)USA300HOU_r0015(rrl5)	JKD6008sRNA338(68/68)
rna1252	V	2294526	2294694	169	-	1691	0.28	1599	1691	1467	1237	(-)USA300HOU_r0015(rrl5)	(-)USA300HOU_r0015(rrl5)
rna1253	V	2294752	2294805	54	-	12053	1.47	7917	12053	3650	3562	(-)USA300HOU_r0015(rrl5)	(-)USA300HOU_r0015(rrl5)
rna1254	V	2294867	2295006	140	-	753	-0.1	614	687	644	753	(-)USA300HOU_r0015(rrl5)	(-)USA300HOU_r0015(rrl5)
rna1255	V	2296354	2296486	133	-	2600	1.03	2600	2497	1157	1344	(-)USA300HOU_r0016(rrs5)	(-)USA300HOU_r0016(rrs5)	JKD6008sRNA116(31/31)
rna1256	V	2296670	2296756	87	-	15528	1.45	15528	15476	6183	5151	(-)USA300HOU_r0016(rrs5)	(-)USA300HOU_r0016(rrs5)
rna1257	V	2296959	2297119	161	-	10748	1.49	9609	10748	3870	3362	(-)USA300HOU_r0016(rrs5)	(-)USA300HOU_r0016(rrs5)	(>42)JKD6008sRNA323
rna1258	V	2297137	2297434	298	-	4043	0.63	3608	4043	2668	2260	(-)USA300HOU_r0016(rrs5)	(-)USA300HOU_r0016(rrs5)	JKD6008sRNA115(31/31),JKD6008sRNA100(28/28),JKD6008sRNA323(184/184)
rna1259	I	2297934	2298093	160	-	617	-4.02	13	55	617	490	(-)USA300HOU_r0016(rrs5)	(-)USA300HOU_2157
rna1260	V	2304804	2304909	106	-	607	0.94	494	607	242	331	(-)USA300HOU_2162	(-)USA300HOU_2162
rna1261	III	2306013	2306186	174	+	1834	1.21	1834	1349	785	592	(+)USA300HOU_2164	(-)USA300HOU_2165
rna1262	III	2306140	2306262	123	-	977	-1.63	349	255	977	896	(-)USA300HOU_2165	(-)USA300HOU_2166
rna1263	V	2306621	2306771	151	-	558	0.56	453	558	373	315	(-)USA300HOU_2166	(-)USA300HOU_2166
rna1264	V	2307050	2307109	60	-	353	0.31	339	353	269	290	(-)USA300HOU_2166	(-)USA300HOU_2166
rna1265	V	2310078	2310253	176	-	301	-0.19	219	207	184	301	(-)USA300HOU_2169	(-)USA300HOU_2169
rna1266	V	2310409	2310592	184	-	780	-1.66	185	213	476	780	(-)USA300HOU_2169	(-)USA300HOU_2169
rna1267	II5	2315245	2315314	70	-	886	-0.56	626	390	615	886	(-)USA300HOU_2172	(+)USA300HOU_2173
rna1268	V	2315494	2315552	59	+	348	0.16	330	347	258	348	(+)USA300HOU_2173	(+)USA300HOU_2173
rna1269	I	2317499	2317653	155	-	564	-1.33	186	245	520	564	(+)USA300HOU_2173	(+)USA300HOU_2174	Teg138(37/-33),Teg114(64/-61),JKD6008sRNA233(66/-85),JKD6008sRNA341(62/207)
rna1270	III	2319372	2319509	138	-	896	1.11	661	896	383	336	(+)USA300HOU_2174	(-)USA300HOU_2175(asp23)
rna1271	V	2333936	2333996	61	-	919	1.06	759	919	434	369	(-)USA300HOU_2189(lacR)	(-)USA300HOU_2189(lacR)
rna1272	II5	2334023	2334079	57	-	373	0.6	195	373	195	180	(-)USA300HOU_2189(lacR)	(+)USA300HOU_2190
rna1273	I	2347002	2347095	94	-	3389	-3.34	360	222	3389	2521	(+)USA300HOU_2203	(-)USA300HOU_2204	JKD6008sRNA344(39/40)
rna1274	I	2350856	2350959	104	-	594	-1.3	218	249	559	594	(-)USA300HOU_2206	(-)USA300HOU_2207
rna1275	V	2355060	2355135	76	-	471	0.64	348	471	280	246	(-)USA300HOU_2211	(-)USA300HOU_2211
rna1276	V	2355882	2355948	67	-	287	-0.06	181	287	217	272	(-)USA300HOU_2212(cbiO)	(-)USA300HOU_2212(cbiO)
rna1277	V	2356346	2356406	61	-	4831	1.31	3513	4831	1861	1500	(-)USA300HOU_2213(cbiO)	(-)USA300HOU_2213(cbiO)	BSRD_ssau2294.1(49/65)
rna1278	III	2365731	2365829	99	+	447	-1.15	171	129	220	447	(-)USA300HOU_2230(rplX)	(-)USA300HOU_2230(rplX)
rna1279	III	2365945	2366158	214	+	637	0.9	474	637	317	280	(-)USA300HOU_2230(rplX)	(-)USA300HOU_2231(rplN)
rna1280	III	2372583	2372643	61	+	874	-2.73	147	62	509	874	(-)USA300HOU_2234	(-)USA300HOU_2234
rna1281	V	2373209	2373338	130	-	350	-1.59	78	117	238	350	(-)USA300HOU_2234	(-)USA300HOU_2234
rna1282	V	2376180	2376288	109	+	4822	-0.35	4041	2569	4822	3614	(+)USA300HOU_2237	(+)USA300HOU_2237
rna1283	V	2376448	2376556	109	+	673	0.5	673	506	460	373	(+)USA300HOU_2237	(+)USA300HOU_2237
rna1284	II5	2377198	2377281	84	+	1449	-2.16	272	335	1449	1256	(+)USA300HOU_2237	(+)USA300HOU_2238(glcU)
rna1285	III	2379932	2379987	56	-	566	-1.23	305	165	539	566	(+)USA300HOU_2241	(+)USA300HOU_2242
rna1286	II5	2379960	2380018	59	+	1264	0.43	799	1264	852	675	(+)USA300HOU_2241	(+)USA300HOU_2242
rna1287	V	2381896	2381951	56	-	6757	2.01	5520	6757	1770	1286	(-)USA300HOU_2243	(-)USA300HOU_2243
rna1288	V	2384263	2384373	111	-	7598	2.3	5638	7598	1644	1035	(-)USA300HOU_2244(fmhB)	(-)USA300HOU_2244(fmhB)
rna1289	I	2385429	2385540	112	+	988	-1.65	258	289	729	988	(-)USA300HOU_2244(fmhB)	(-)USA300HOU_2245	JKD6008sRNA348(79/79)
rna1290	I	2385545	2385647	103	-	664	-1.32	260	147	351	664	(-)USA300HOU_2244(fmhB)	(-)USA300HOU_2245	JKD6008sRNA348(<34)
rna1291	V	2385821	2385901	81	-	1110	-0.84	423	554	642	1110	(-)USA300HOU_2245	(-)USA300HOU_2245
rna1292	III	2388281	2388336	56	-	3799	0.77	2761	3799	2167	1670	(+)USA300HOU_2247	(-)USA300HOU_2248
rna1293	V	2389434	2389557	124	-	303	-0.72	171	168	256	303	(-)USA300HOU_2250(moaA)	(-)USA300HOU_2250(moaA)
rna1294	V	2389696	2389775	80	-	504	-1.02	187	295	504	473	(-)USA300HOU_2250(moaA)	(-)USA300HOU_2250(moaA)
rna1295	V	2392664	2392750	87	-	516	-0.57	297	362	462	516	(-)USA300HOU_2255(moeA)	(-)USA300HOU_2255(moeA)
rna1296	III	2393929	2394043	115	+	690	-1.11	332	231	528	690	(+)USA300HOU_2256(moaC)	(+)USA300HOU_2256(moaC)
rna1297	V	2395191	2395257	67	-	331	0.81	281	331	171	178	(-)USA300HOU_2258(moeB)	(-)USA300HOU_2258(moeB)
rna1298	III	2410679	2410965	287	-	267	-1.18	63	121	149	267	(+)USA300HOU_2275(ureD)	(-)USA300HOU_2276(sarR)
rna1299	II3	2411521	2411647	127	-	16339	-0.74	9341	7898	16339	12386	(-)USA300HOU_2276(sarR)	(-)USA300HOU_2277
rna1300	V	2415519	2415600	82	+	1226	-1.8	257	314	758	1226	(+)USA300HOU_2280	(+)USA300HOU_2280
rna1301	III	2415700	2415839	140	-	882	-0.21	746	538	600	882	(+)USA300HOU_2280	(+)USA300HOU_2280
rna1302	V	2415777	2416049	273	+	437	-1.62	115	108	249	437	(+)USA300HOU_2280	(+)USA300HOU_2280
rna1303	V	2416226	2416346	121	-	611	-0.4	592	285	611	544	(-)USA300HOU_2281	(-)USA300HOU_2281
rna1304	III	2416258	2416354	97	+	856	-1.63	178	198	304	856	(-)USA300HOU_2281	(-)USA300HOU_2281
rna1305	V	2418270	2418324	55	-	593	0.17	410	593	527	362	(-)USA300HOU_2283	(-)USA300HOU_2283
rna1306	V	2421212	2421335	124	+	7608	1.19	7323	7608	3971	2595	(+)USA300HOU_2286	(+)USA300HOU_2286
rna1307	III	2421827	2421879	53	-	873	-1.43	287	235	530	873	(+)USA300HOU_2286	(+)USA300HOU_2286
rna1308	II3	2423356	2423436	81	-	1143	-1.65	280	405	1143	1002	(-)USA300HOU_2287	(-)USA300HOU_2288(lytA)
rna1309	V	2423861	2423930	70	-	1110	0.48	870	1110	792	630	(-)USA300HOU_2288(lytA)	(-)USA300HOU_2288(lytA)
rna1310	II3	2428564	2428671	108	-	1348	-1.63	411	315	1348	905	(-)USA300HOU_2291	(-)USA300HOU_2292
rna1311	I	2430673	2430813	141	-	282	0.06	281	282	264	277	(-)USA300HOU_2293(suhB)	(+)USA300HOU_2294	BSRD_ssau2368.1(141/384)
rna1312	III	2431658	2431822	165	-	1145	-1.04	527	478	927	1145	(+)USA300HOU_2294	(+)USA300HOU_2295	Teg114(64/-61)
rna1313	III	2432217	2432342	126	-	772	-0.84	294	475	772	609	(+)USA300HOU_2295	(-)USA300HOU_2296
rna1314	I	2433539	2433598	60	+	1545	0.57	1545	1204	795	1062	(+)USA300HOU_2297	(+)USA300HOU_2298
rna1315	III	2433710	2433862	153	-	555	-1.38	167	143	251	555	(+)USA300HOU_2297	(+)USA300HOU_2298
rna1316	III	2433994	2434063	70	-	774	-1.76	211	162	493	774	(+)USA300HOU_2298	(+)USA300HOU_2298
rna1317	V	2434098	2434183	86	+	605	-1.55	166	177	397	605	(+)USA300HOU_2298	(+)USA300HOU_2298
rna1318	III	2434241	2434303	63	-	645	-1.04	256	252	403	645	(+)USA300HOU_2298	(+)USA300HOU_2298
rna1319	II3	2435030	2435136	107	-	573	-1.48	188	207	528	573	(+)USA300HOU_2298	(-)USA300HOU_2299
rna1320	V	2436111	2436242	132	-	577	-1.86	121	170	477	577	(-)USA300HOU_2299	(-)USA300HOU_2299
rna1321	I	2437182	2437403	222	+	782	-1.17	275	314	542	782	(+)USA300HOU_2300	(-)USA300HOU_2301
rna1322	III	2439966	2440102	137	+	806	-4.68	5	54	806	710	(+)USA300HOU_2302	(-)USA300HOU_2303	JKD6008sRNA357(60/172)
rna1323	V	2449539	2449617	79	-	745	-0.87	274	429	745	539	(-)USA300HOU_2310(hutI)	(-)USA300HOU_2310(hutI)
rna1324	V	2455064	2455172	109	+	373	-0.56	158	287	285	373	(+)USA300HOU_2315	(+)USA300HOU_2315
rna1325	V	2463942	2464016	75	+	754	0.43	754	708	515	567	(+)USA300HOU_2326	(+)USA300HOU_2326
rna1326	III	2464721	2464845	125	-	1865	-0.92	817	1010	1865	1594	(+)USA300HOU_2326	(-)USA300HOU_2327
rna1327	V	2465436	2465497	62	-	392	-0.92	175	183	286	392	(-)USA300HOU_2327	(-)USA300HOU_2327
rna1328	V	2468019	2468125	107	-	436	-1.6	108	120	256	436	(-)USA300HOU_2331	(-)USA300HOU_2331
rna1329	III	2468186	2468248	63	+	736	-3	83	83	594	736	(-)USA300HOU_2331	(-)USA300HOU_2331
rna1330	V	2468199	2468256	58	-	905	-2.46	144	144	683	905	(-)USA300HOU_2331	(-)USA300HOU_2331
rna1331	III	2468293	2468392	100	+	1095	-2.22	234	185	857	1095	(-)USA300HOU_2331	(-)USA300HOU_2331
rna1332	II3	2469662	2469713	52	+	2574	0.65	1501	2574	1230	1372	(+)USA300HOU_2332	(-)USA300HOU_2333
rna1333	I	2469806	2469858	53	-	1203	0.93	913	1203	604	503	(+)USA300HOU_2332	(-)USA300HOU_2333
rna1334	V	2470068	2470118	51	-	338	-0.68	184	227	338	321	(-)USA300HOU_2333	(-)USA300HOU_2333
rna1335	III	2472423	2472528	106	-	1178	-5.08	10	45	686	1178	(-)USA300HOU_2334	(+)USA300HOU_2335
rna1336	V	2472970	2473053	84	+	1013	-1.38	363	312	742	1013	(+)USA300HOU_2336	(+)USA300HOU_2336
rna1337	II3	2474774	2474857	84	-	297	-1.69	47	119	238	297	(-)USA300HOU_2337(tcaB)	(-)USA300HOU_2338(tcaA)
rna1338	V	2475546	2475606	61	-	1022	1	708	1022	449	416	(-)USA300HOU_2338(tcaA)	(-)USA300HOU_2338(tcaA)
rna1339	V	2475852	2476007	156	-	507	-2.49	98	69	429	507	(-)USA300HOU_2338(tcaA)	(-)USA300HOU_2338(tcaA)
rna1340	III	2477125	2477313	189	-	1065	-1.92	194	226	529	1065	(-)USA300HOU_2339(tcaR)	(+)USA300HOU_2340
rna1341	V	2477172	2477245	74	+	803	-1.03	372	253	476	803	(+)USA300HOU_2340	(+)USA300HOU_2340
rna1342	V	2477688	2477773	86	+	1523	-2.77	188	146	751	1523	(+)USA300HOU_2340	(+)USA300HOU_2340
rna1343	I	2478372	2478472	101	+	198	-0.04	151	134	198	94	(+)USA300HOU_2340	(+)USA300HOU_2341	JKD6008sRNA233(<47)
rna1344	I	2478387	2478521	135	-	3882	1.48	3494	3882	1602	1048	(+)USA300HOU_2340	(+)USA300HOU_2341	JKD6008sRNA233(<62)
rna1345	III	2479021	2479091	71	-	276	-0.19	200	258	276	248	(+)USA300HOU_2341	(-)USA300HOU_2342(htrB)
rna1346	V	2488763	2488812	50	+	280	-0.24	235	213	280	249	(+)USA300HOU_2350	(+)USA300HOU_2350
rna1347	I	2490477	2490584	108	-	1809	-0.91	1085	706	1809	1549	(-)USA300HOU_2351	(-)USA300HOU_2352
rna1348	III	2492375	2492501	127	+	9164	0.16	9164	7915	8223	7017	(+)USA300HOU_2353	(-)USA300HOU_2354
rna1349	III	2494590	2494673	84	-	825	0.2	483	825	688	452	(-)USA300HOU_2357	(+)USA300HOU_2358
rna1350	V	2496365	2496452	88	+	1030	1.01	636	1030	384	445	(+)USA300HOU_2360	(+)USA300HOU_2360
rna1351	V	2497365	2497471	107	+	587	-1.5	181	198	485	587	(+)USA300HOU_2361	(+)USA300HOU_2361
rna1352	III	2497901	2498010	110	-	10227	-1.05	4704	5035	9967	10227	(+)USA300HOU_2361	(-)USA300HOU_2362(scrA)
rna1353	II3	2499967	2500175	209	+	2434	0.98	2434	2085	850	1443	(+)USA300HOU_2363	(+)USA300HOU_2364
rna1354	I	2503637	2503719	83	+	526	-1.76	163	122	438	526	(+)USA300HOU_2364	(+)USA300HOU_2365
rna1355	II3	2505047	2505099	53	-	566	0.79	566	485	346	262	(+)USA300HOU_2365	(-)USA300HOU_2366(gltT)
rna1356	III	2507789	2507895	107	-	10080	1.77	10080	8052	3456	1845	(+)USA300HOU_2368	(-)USA300HOU_2369(narK)
rna1357	II3	2511881	2511959	79	-	437	0.68	437	399	280	243	(+)USA300HOU_2372	(-)USA300HOU_2373
rna1358	V	2520331	2520420	90	-	943	1.24	750	943	563	152	(-)USA300HOU_2379(narG)	(-)USA300HOU_2379(narG)
rna1359	V	2520466	2520553	88	-	2062	5.29	2062	1381	66	22	(-)USA300HOU_2379(narG)	(-)USA300HOU_2379(narG)
rna1360	II5	2520633	2520714	82	-	633	0.51	424	633	591	153	(-)USA300HOU_2379(narG)	(-)USA300HOU_2380(hemX)
rna1361	I	2527565	2527679	115	-	4964	1.14	4964	4241	2789	1385	(-)USA300HOU_2385	(-)USA300HOU_2386
rna1362	I	2528173	2528223	51	-	572	1.9	572	436	196	75	(-)USA300HOU_2385	(-)USA300HOU_2386	(>64)Teg127
rna1363	II3	2530135	2530232	98	-	2354	-0.71	1337	1241	2354	1857	(-)USA300HOU_2386	(-)USA300HOU_2387
rna1364	V	2534596	2534867	272	-	660	-0.74	348	430	660	636	(-)USA300HOU_2394	(-)USA300HOU_2394
rna1365	V	2534886	2535105	220	-	611	-1.89	142	172	552	611	(-)USA300HOU_2394	(-)USA300HOU_2395
rna1366	III	2537553	2537712	160	-	730	-2.25	99	99	210	730	(+)USA300HOU_2397	(-)USA300HOU_2398(gpmA)	Teg128(11/45),JKD6008sRNA367(160/262);(>5)Teg130
rna1367	I	2538576	2538683	108	-	696	-3.11	51	87	696	495	(-)USA300HOU_2398(gpmA)	(-)USA300HOU_2399
rna1368	III	2540526	2540752	227	-	405	-1.29	160	130	306	405	(+)USA300HOU_2401	(+)USA300HOU_2401
rna1369	III	2540835	2540893	59	-	690	-1.14	303	243	512	690	(+)USA300HOU_2401	(+)USA300HOU_2401
rna1370	III	2541269	2541382	114	-	1197	-0.52	784	689	913	1197	(+)USA300HOU_2401	(+)USA300HOU_2401
rna1371	I	2551376	2551446	71	+	13143	-0.85	6842	4846	13143	7926	(-)USA300HOU_2411(bioD)	(-)USA300HOU_2412	JKD6008sRNA369(55/55),JKD6008sRNA370(58/58),Teg96(70/132),BSRD_ssau2487.1(67/287)
rna1372	III	2555575	2555652	78	+	101027	-0.98	49245	32393	101027	60005	(-)USA300HOU_2414	(-)USA300HOU_2415	JKD6008sRNA369(55/55),JKD6008sRNA370(58/58)
rna1373	II5	2555747	2555834	88	-	3139	0.58	2056	3139	1731	1750	(-)USA300HOU_2415	(-)USA300HOU_2416
rna1374	V	2557402	2557458	57	+	9493	1.41	8568	9493	3578	3211	(+)USA300HOU_2418(glxK)	(+)USA300HOU_2418(glxK)
rna1375	V	2564911	2564976	66	+	656	-1.73	133	197	436	656	(+)USA300HOU_2425	(+)USA300HOU_2425
rna1376	III	2567762	2567830	69	+	766	-0.08	611	645	566	766	(-)USA300HOU_2427	(-)USA300HOU_2427
rna1377	III	2569651	2569803	153	-	1356	-2.48	147	226	732	1356	(+)USA300HOU_2429(fmtA)	(-)USA300HOU_2430
rna1378	III	2587928	2588039	112	+	6251	0.68	5950	6251	3431	4176	(-)USA300HOU_2448	(+)USA300HOU_2449
rna1379	III	2588427	2588573	147	-	782	-2.16	177	141	644	782	(+)USA300HOU_2449	(-)USA300HOU_2450(gltB2)
rna1380	V	2590685	2590793	109	+	1048	-2.2	196	142	508	1048	(+)USA300HOU_2452	(+)USA300HOU_2452
rna1381	III	2590747	2590827	81	-	1914	-2.09	498	247	1252	1914	(+)USA300HOU_2452	(+)USA300HOU_2452
rna1382	III	2590913	2591030	118	-	729	-1.81	188	127	373	729	(+)USA300HOU_2452	(+)USA300HOU_2452
rna1383	V	2591394	2591499	106	-	505	0.02	448	432	365	505	(-)USA300HOU_2453	(-)USA300HOU_2453
rna1384	V	2591696	2591756	61	-	619	-1.21	287	114	308	619	(-)USA300HOU_2453	(-)USA300HOU_2453
rna1385	V	2591917	2592000	84	-	727	-1.53	256	184	541	727	(-)USA300HOU_2453	(-)USA300HOU_2453
rna1386	V	2592374	2592430	57	-	586	0.37	586	549	389	489	(-)USA300HOU_2453	(-)USA300HOU_2453
rna1387	V	2595709	2595773	65	-	22865	1.66	14853	22865	9213	2709	(-)USA300HOU_2457	(-)USA300HOU_2457
rna1388	V	2597358	2597421	64	-	2003	2.69	1825	2003	389	204	(-)USA300HOU_2458	(-)USA300HOU_2458	JKD6008sRNA378(30/232)
rna1389	V	2606960	2607083	124	-	579	0.74	547	579	286	388	(-)USA300HOU_2469	(-)USA300HOU_2469
rna1390	I	2608600	2608650	51	-	1740	1.04	1740	1693	985	687	(-)USA300HOU_2470	(-)USA300HOU_2471	(>70)BSRD_ssau2545.1
rna1391	III	2608735	2609073	339	+	1390	-2.03	289	387	1365	1390	(-)USA300HOU_2470	(-)USA300HOU_2471	BSRD_ssau2545.1(244/259)
rna1392	II3	2608802	2608976	175	-	1728	0.77	1728	1397	1139	697	(-)USA300HOU_2470	(-)USA300HOU_2471	BSRD_ssau2545.1(175/259)
rna1393	I	2609369	2609463	95	+	61256	0.74	61256	58933	40335	31685	(-)USA300HOU_2471	(+)USA300HOU_2472	JKD6008sRNA382(73/73),BSRD_ssau2545.3(75/75),Teg131(67/67)
rna1394	I	2610884	2611004	121	-	2217	-2.58	334	355	2217	1905	(-)USA300HOU_2473	(-)USA300HOU_2474
rna1395	V	2612930	2613137	208	-	426	0.15	386	426	332	398	(-)USA300HOU_2476	(-)USA300HOU_2477
rna1396	V	2613518	2613611	94	-	942	0.79	710	942	477	477	(-)USA300HOU_2477	(-)USA300HOU_2477
rna1397	V	2618381	2618615	235	+	789	-0.88	473	363	746	789	(+)USA300HOU_2482	(+)USA300HOU_2482
rna1398	V	2632045	2632200	156	-	525	0.21	398	525	399	398	(-)USA300HOU_2490(fnbB)	(-)USA300HOU_2490(fnbB)	JKD6008sRNA383(141/555)
rna1399	V	2635792	2635866	75	-	494	1.45	459	494	152	198	(-)USA300HOU_2491(fnbA)	(-)USA300HOU_2491(fnbA)
rna1400	V	2639381	2639434	54	-	7123	5.89	7123	2998	119	52	(-)USA300HOU_2493(gntK)	(-)USA300HOU_2493(gntK)
rna1401	III	2653496	2653556	61	-	838	-1.22	276	378	838	685	(+)USA300HOU_2506	(+)USA300HOU_2506
rna1402	V	2653874	2653948	75	+	432	-0.43	134	248	82	432	(+)USA300HOU_2507	(+)USA300HOU_2507
rna1403	V	2664439	2664502	64	+	681	-2.19	130	145	681	574	(+)USA300HOU_2518	(+)USA300HOU_2518
rna1404	III	2664455	2664532	78	-	703	-3.95	54	28	564	703	(+)USA300HOU_2518	(+)USA300HOU_2518
rna1405	I	2664851	2664913	63	+	1846	1.31	1313	1846	754	518	(+)USA300HOU_2518	(+)USA300HOU_2519	JKD6008sRNA385(63/729);(>51)JKD6008sRNA377
rna1406	I	2664985	2665174	190	-	1566	0.57	1137	1566	953	867	(+)USA300HOU_2518	(+)USA300HOU_2519	JKD6008sRNA385(190/729),JKD6008sRNA377(168/189)
rna1407	III	2665292	2665389	98	-	10022	2.11	5495	10022	2029	1577	(+)USA300HOU_2519	(+)USA300HOU_2519	JKD6008sRNA385(98/729)
rna1408	V	2669321	2669411	91	+	1093	-2.73	138	146	785	1093	(+)USA300HOU_2524	(+)USA300HOU_2524
rna1409	III	2670011	2670143	133	+	1135	0.04	1069	1135	1029	1109	(+)USA300HOU_2524	(-)USA300HOU_2525
rna1410	V	2671299	2671380	82	-	235	-0.62	119	162	235	197	(-)USA300HOU_2526	(-)USA300HOU_2526
rna1411	III	2678875	2679167	293	-	374	-0.63	214	207	278	374	(-)USA300HOU_2534	(+)USA300HOU_2536	BSRD_ssau2617.1(30/53),JKD6008sRNA389(285/295)
rna1412	III	2683084	2683251	168	-	1644	-0.52	1081	768	1000	1644	(+)USA300HOU_2540(mvaS)	(+)USA300HOU_2540(mvaS)
rna1413	V	2683468	2683661	194	+	742	-2.39	136	111	550	742	(+)USA300HOU_2540(mvaS)	(+)USA300HOU_2540(mvaS)
rna1414	III	2683607	2683659	53	-	808	-1.81	148	221	485	808	(+)USA300HOU_2540(mvaS)	(+)USA300HOU_2540(mvaS)
rna1415	V	2683811	2684050	240	+	697	-2.41	103	133	554	697	(+)USA300HOU_2540(mvaS)	(+)USA300HOU_2540(mvaS)
rna1416	II3	2696430	2696589	160	+	1422	-2.74	215	167	1126	1422	(+)USA300HOU_2551	(+)USA300HOU_2552(copA)	BSRD_ssau2633.1(141/239)
rna1417	V	2696810	2696862	53	+	484	-0.43	324	290	343	484	(+)USA300HOU_2552(copA)	(+)USA300HOU_2552(copA)
rna1418	V	2698913	2698983	71	+	488	-2.18	81	106	362	488	(+)USA300HOU_2552(copA)	(+)USA300HOU_2552(copA)
rna1419	III	2699597	2699766	170	-	812	-1.45	332	257	812	801	(+)USA300HOU_2553(merP)	(-)USA300HOU_2554
rna1420	III	2707453	2707521	69	+	576	-0.27	411	510	537	576	(-)USA300HOU_2560	(-)USA300HOU_2560
rna1421	V	2709349	2709533	185	-	336	-0.79	155	155	201	336	(-)USA300HOU_2562	(-)USA300HOU_2562
rna1422	V	2709670	2709762	93	-	910	0.75	607	910	472	428	(-)USA300HOU_2562	(-)USA300HOU_2562
rna1423	V	2710267	2710419	153	-	3339	1.16	1720	3339	1255	1007	(-)USA300HOU_2562	(-)USA300HOU_2562
rna1424	V	2710561	2710756	196	-	725	-0.75	408	438	725	697	(-)USA300HOU_2562	(-)USA300HOU_2562
rna1425	V	2710835	2710885	51	-	448	0.09	445	448	423	415	(-)USA300HOU_2562	(-)USA300HOU_2562
rna1426	II5	2710901	2710955	55	-	552	-0.71	290	241	552	314	(-)USA300HOU_2562	(-)USA300HOU_2563
rna1427	V	2711706	2711825	120	-	217	-0.12	191	180	217	186	(-)USA300HOU_2563	(-)USA300HOU_2563
rna1428	I	2714611	2714676	66	-	1893	-1.04	914	804	1646	1893	(-)USA300HOU_2565	(+)USA300HOU_2566
rna1429	II5	2715679	2715756	78	+	4781	-2.76	871	373	4781	3635	(+)USA300HOU_2566	(+)USA300HOU_2567
rna1430	II5	2716378	2716460	83	+	181	-0.44	112	136	156	181	(+)USA300HOU_2567	(+)USA300HOU_2568
rna1431	V	2716511	2716611	101	+	232	-0.53	164	137	203	232	(+)USA300HOU_2568	(+)USA300HOU_2568
rna1432	II3	2721708	2721788	81	+	947	-1.49	221	363	947	697	(+)USA300HOU_2575	(-)USA300HOU_2576(cobW3)
rna1433	II3	2726819	2726918	100	-	255	-0.47	174	183	255	241	(-)USA300HOU_2581	(-)USA300HOU_2582
rna1434	V	2728636	2728800	165	+	257	-0.37	200	150	196	257	(+)USA300HOU_2583(pyrD)	(+)USA300HOU_2583(pyrD)
rna1435	V	2729888	2730068	181	-	485	-0.7	205	247	248	485	(-)USA300HOU_2586	(-)USA300HOU_2586
rna1436	V	2730264	2730348	85	-	280	-0.16	184	250	205	280	(-)USA300HOU_2586	(-)USA300HOU_2586
rna1437	V	2730830	2730900	71	+	1969	1.3	1311	1969	642	687	(+)USA300HOU_2587	(+)USA300HOU_2587
rna1438	V	2731811	2731891	81	-	1078	0.66	975	1078	635	667	(-)USA300HOU_2588	(-)USA300HOU_2589
rna1439	V	2735310	2735403	94	-	587	0.55	431	587	246	448	(-)USA300HOU_2593(panB)	(-)USA300HOU_2593(panB)
rna1440	I	2737595	2737728	134	-	3197	1.42	1923	3197	1033	886	(+)USA300HOU_2594(panE2)	(+)USA300HOU_2595
rna1441	I	2738341	2738528	188	-	616	-0.76	375	300	526	616	(+)USA300HOU_2594(panE2)	(+)USA300HOU_2595
rna1442	I	2738713	2738880	168	-	1230	0.72	1230	915	731	571	(+)USA300HOU_2594(panE2)	(+)USA300HOU_2595
rna1443	III	2740903	2741013	111	+	1223	-5.97	14	15	601	1223	(+)USA300HOU_2595	(-)USA300HOU_2596
rna1444	III	2745523	2745674	152	+	712	-0.63	333	310	285	712	(-)USA300HOU_2600(mqo2)	(-)USA300HOU_2600(mqo2)
rna1445	I	2745792	2745898	107	-	616	-2.7	87	93	557	616	(-)USA300HOU_2600(mqo2)	(+)USA300HOU_2601
rna1446	III	2746000	2746072	73	-	998	-3.35	162	28	998	936	(-)USA300HOU_2600(mqo2)	(+)USA300HOU_2601	(>58)JKD6008sRNA397
rna1447	III	2746354	2746433	80	+	1990	-2.1	595	329	1990	1970	(+)USA300HOU_2601	(-)USA300HOU_2602(acsA2)	JKD6008sRNA397(80/307)
rna1448	III	2746378	2746641	264	-	2094	-3.45	161	129	1068	2094	(+)USA300HOU_2601	(-)USA300HOU_2602(acsA2)	JKD6008sRNA397(59/307)
rna1449	V	2747170	2747253	84	-	1173	-2.03	301	234	1173	1011	(-)USA300HOU_2602(acsA2)	(-)USA300HOU_2602(acsA2)
rna1450	V	2747770	2747845	76	-	625	1.51	625	378	169	183	(-)USA300HOU_2602(acsA2)	(-)USA300HOU_2602(acsA2)
rna1451	II3	2748144	2748251	108	-	282	-1.62	71	82	187	282	(-)USA300HOU_2602(acsA2)	(-)USA300HOU_2603
rna1452	V	2759142	2759201	60	-	1862	1.53	1366	1862	599	520	(-)USA300HOU_2614(nrdD)	(-)USA300HOU_2614(nrdD)
rna1453	III	2772631	2772841	211	-	3249	-2.54	499	425	2126	3249	(+)USA300HOU_2626	(-)USA300HOU_2628
rna1454	V	2775321	2775544	224	-	1317	0.69	956	1317	748	661	(-)USA300HOU_2630(clfB)	(-)USA300HOU_2630(clfB)
rna1455	V	2775617	2775751	135	-	719	-0.21	428	591	456	719	(-)USA300HOU_2630(clfB)	(-)USA300HOU_2630(clfB)
rna1456	V	2776111	2776234	124	-	421	-1.51	104	135	258	421	(-)USA300HOU_2630(clfB)	(-)USA300HOU_2630(clfB)
rna1457	V	2776520	2776668	149	-	503	-1.53	150	111	249	503	(-)USA300HOU_2630(clfB)	(-)USA300HOU_2630(clfB)
rna1458	V	2795201	2795286	86	-	2307	1.22	1719	2307	925	808	(-)USA300HOU_2643	(-)USA300HOU_2643
rna1459	I	2795747	2795803	57	-	2069	-1.05	936	908	1756	2069	(-)USA300HOU_2643	(+)USA300HOU_2644
rna1460	V	2796067	2796161	95	+	863	-2.89	114	87	632	863	(+)USA300HOU_2644	(+)USA300HOU_2644
rna1461	V	2796886	2796935	50	+	1371	-1.95	342	234	852	1371	(+)USA300HOU_2644	(+)USA300HOU_2644
rna1462	V	2797049	2797164	116	+	245	-0.21	188	221	228	245	(+)USA300HOU_2644	(+)USA300HOU_2644
rna1463	V	2820389	2820438	50	+	1842	1.2	701	1842	640	465	(+)USA300HOU_2657	(+)USA300HOU_2657
rna1464	V	2826163	2826314	152	-	887	-2.93	87	133	790	887	(-)USA300HOU_2665(icaR)	(-)USA300HOU_2665(icaR)
rna1465	V	2853610	2853674	65	+	309	-0.13	199	309	285	270	(+)USA300HOU_2696	(+)USA300HOU_2696
rna1466	III	2854142	2854193	52	-	880	-2.27	135	161	544	880	(+)USA300HOU_2696	(+)USA300HOU_2696
rna1467	V	2862510	2862659	150	+	269	-1.23	120	100	248	269	(+)USA300HOU_2706	(+)USA300HOU_2706
rna1468	I	2864511	2864906	396	+	4185	-1.45	1443	1574	4071	4185	(+)USA300HOU_2709	(-)USA300HOU_2710
rna1469	V	2867213	2867277	65	-	299	-0.18	214	282	262	299	(-)USA300HOU_2712	(-)USA300HOU_2712
rna1470	V	2868776	2868850	75	-	314	0.1	222	314	286	215	(-)USA300HOU_2714(gidA)	(-)USA300HOU_2714(gidA)
rna1471	V	2868923	2869002	80	-	298	-0.5	169	124	115	298	(-)USA300HOU_2714(gidA)	(-)USA300HOU_2714(gidA)
rna1472	V	2870140	2870199	60	-	822	-2.24	167	124	553	822	(-)USA300HOU_2714(gidA)	(-)USA300HOU_2714(gidA)
rna1473	V	2871087	2871139	53	-	521	0.98	425	521	247	233	(-)USA300HOU_2715(trmE)	(-)USA300HOU_2715(trmE)
rna1529	III	175	311	137	-	2037116	0.26	2037116	1674822	1526736	1567022	(+)USA300HOU_pUSA10HOUMR0001(repA)	(+)USA300HOU_pUSA10HOUMR0001(repA)	Teg6pl(34/190);(>30)JKD6008sRNA412
rna1530	III	453	542	90	-	365744	0.68	365264	365744	224783	230716	(+)USA300HOU_pUSA10HOUMR0001(repA)	(+)USA300HOU_pUSA10HOUMR0001(repA)	JKD6008sRNA412(87/199)
rna1531	III	585	744	160	-	756972	0.47	756972	672363	484045	547218	(+)USA300HOU_pUSA10HOUMR0001(repA)	(+)USA300HOU_pUSA10HOUMR0001(repA)	JKD6008sRNA412(<46)
rna1532	III	811	1145	335	-	397054	-0.45	288309	274038	397054	372157	(+)USA300HOU_pUSA10HOUMR0001(repA)	(+)USA300HOU_pUSA10HOUMR0002
rna1533	I	1174	1228	55	-	567426	0.16	349071	567426	396814	423927	(+)USA300HOU_pUSA10HOUMR0001(repA)	(+)USA300HOU_pUSA10HOUMR0002
rna1534	III	1459	1561	103	-	255395	-0.51	158113	165320	205075	255395	(+)USA300HOU_pUSA10HOUMR0002	(+)USA300HOU_pUSA10HOUMR0003
rna1535	III	1688	2165	478	+	600990	0.09	464896	600990	513255	490014	(+)USA300HOU_pUSA10HOUMR0003	(-)USA300HOU_pUSA10HOUMR0005
rna1536	III	1775	1888	114	-	174308	-0.39	103756	154197	174308	164560	(+)USA300HOU_pUSA10HOUMR0003	(+)USA300HOU_pUSA10HOUMR0004
rna1537	III	2194	2464	271	+	246182	-0.64	181517	134283	246182	244638	(-)USA300HOU_pUSA10HOUMR0005	(-)USA300HOU_pUSA10HOUMR0005
rna1538	III	2514	2696	183	+	364902	-0.69	209041	229147	339914	364902	(-)USA300HOU_pUSA10HOUMR0005	(+)USA300HOU_pUSA10HOUMR0006
rna1539	III	2916	2974	59	-	613887	-0.48	416605	453024	613887	598076	(+)USA300HOU_pUSA10HOUMR0006
Differential expression of categorized small RNAs in S. aureus in mixed- versus single-species biofilms.
sRNA ID	Classa	Startb	Endb	Size (nt)c	Strandd	RPKMe	DE =Log2f (MeanA/MeanB)	Mix Biofilm A1	Mix Biofilm A2	Biofilm B1	Biofilm B2	Flanking ORF_Leftg	Flanking ORF_Rightg	Known RNAsh
rna2348	I	9	119	111	-	705571	-0.12	621158	639653	668301	705571		(+)USA300HOU_pUSA300HOUMR0001(repA)	Teg6pl(101/190)
rna2349	II5	12	234	223	+	835105	0.15	772377	835105	660213	789068		(+)USA300HOU_pUSA300HOUMR0001(repA)	Teg6pl(190/190)
rna2350	III	631	792	162	-	15505	-0.13	12649	14484	14099	15505	(+)USA300HOU_pUSA300HOUMR0001(repA)	(+)USA300HOU_pUSA300HOUMR0001(repA)	JKD6008sRNA412(<92)
rna2351	III	870	929	60	-	17677	-0.06	16064	16855	17677	16745	(+)USA300HOU_pUSA300HOUMR0001(repA)	(+)USA300HOU_pUSA300HOUMR0001(repA)
rna2352	III	1372	1495	124	-	11763	-0.37	9059	8131	10444	11763	(+)USA300HOU_pUSA300HOUMR0002(replication protein)	(+)USA300HOU_pUSA300HOUMR0002(replication protein)
rna2353	III	2203	2379	177	+	69883	0.11	69883	64667	61407	63682	(+)USA300HOU_pUSA300HOUMR0003	(-)USA300HOU_pUSA300HOUMR0004
rna2354	III	3769	3896	128	-	15718	-0.3	9460	13234	12282	15718	(+)USA300HOU_pUSA300HOUMR0005	(+)USA300HOU_pUSA300HOUMR0006
rna2355	III	3909	4056	148	-	114014	-0.37	84647	66289	114014	81637	(+)USA300HOU_pUSA300HOUMR0006	(+)USA300HOU_pUSA300HOUMR0007(cadR)
rna2356	I	4286	4427	142	+	81370	0.12	81339	81370	73029	76222	(+)USA300HOU_pUSA300HOUMR0006	(+)USA300HOU_pUSA300HOUMR0007(cadR)
rna2357	I	4308	4430	123	-	144652	0.06	135952	144652	131751	137641	(+)USA300HOU_pUSA300HOUMR0006	(+)USA300HOU_pUSA300HOUMR0007(cadR)
rna2358	III	5448	5833	386	-	168800	-0.11	148534	141622	168800	144254	(+)USA300HOU_pUSA300HOUMR0008(cadX)	(-)USA300HOU_pUSA300HOUMR0009(frameshift of alcohol dehydrogenase)	JKD6008sRNA305(212/202),BSRD_ssae1890.2(211/211),JKD6008sRNA285(210/210)
rna2359	III	6980	7226	247	-	28200	0.41	22362	28200	17873	20146	(+)USA300HOU_pUSA300HOUMR0010	(+)USA300HOU_pUSA300HOUMR0010
rna2360	V	7067	7298	232	+	35784	0.46	30832	35784	22349	25953	(+)USA300HOU_pUSA300HOUMR0010	(+)USA300HOU_pUSA300HOUMR0010
rna2361	III	7236	7327	92	-	21362	0.68	21362	19925	10240	15452	(+)USA300HOU_pUSA300HOUMR0010	(+)USA300HOU_pUSA300HOUMR0010
rna2362	V	7326	7377	52	+	89038	0.42	89038	84598	57920	72112	(+)USA300HOU_pUSA300HOUMR0010	(+)USA300HOU_pUSA300HOUMR0010
rna2363	III	7408	7561	154	-	87537	0.29	77789	87537	63858	71244	(+)USA300HOU_pUSA300HOUMR0010	(-)USA300HOU_pUSA300HOUMR0011(blaZ)	(>3)Teg2pl
rna2364	I	7596	7744	149	+	16188	-0.11	16056	12864	15073	16188	(+)USA300HOU_pUSA300HOUMR0010	(-)USA300HOU_pUSA300HOUMR0011(blaZ)	Teg2pl(149/304)
rna2365	III	7913	8135	223	+	25604	0.67	24747	25604	15756	15889	(+)USA300HOU_pUSA300HOUMR0010	(-)USA300HOU_pUSA300HOUMR0011(blaZ)	Teg2pl(<46)
rna2366	III	8156	8447	292	+	27487	0.37	27487	22972	18971	19947	(-)USA300HOU_pUSA300HOUMR0011(blaZ)	(-)USA300HOU_pUSA300HOUMR0011(blaZ)
rna2367	III	8513	8790	278	+	64310	0.39	64310	51523	41908	46740	(-)USA300HOU_pUSA300HOUMR0011(blaZ)	(+)USA300HOU_pUSA300HOUMR0012(blaR)
rna2368	III	9352	9441	90	-	10143	-0.03	8123	10143	8934	9779	(+)USA300HOU_pUSA300HOUMR0012(blaR)	(+)USA300HOU_pUSA300HOUMR0012(blaR)
rna2369	III	9482	9618	137	-	13700	-0.2	12699	10033	12434	13700	(+)USA300HOU_pUSA300HOUMR0012(blaR)	(+)USA300HOU_pUSA300HOUMR0012(blaR)
rna2370	V	9572	9623	52	+	22920	0.09	18215	22920	17097	21524	(+)USA300HOU_pUSA300HOUMR0012(blaR)	(+)USA300HOU_pUSA300HOUMR0012(blaR)
rna2371	III	11496	11673	178	-	10603	-0.15	8663	10245	10603	10376	(+)USA300HOU_pUSA300HOUMR0014	(+)USA300HOU_pUSA300HOUMR0014
rna2372	III	11749	11802	54	-	15998	-0.47	11263	10195	15998	13770	(+)USA300HOU_pUSA300HOUMR0014	(+)USA300HOU_pUSA300HOUMR0014
rna2373	I	11879	12027	149	+	28853	-1.92	4345	7748	28853	16862	(+)USA300HOU_pUSA300HOUMR0014	(-)USA300HOU_pUSA300HOUMR0015
rna2374	I	11897	11980	84	-	25261	-0.31	19206	21119	24776	25261	(+)USA300HOU_pUSA300HOUMR0014	(-)USA300HOU_pUSA300HOUMR0015
rna2375	III	12049	12209	161	+	60415	-0.55	35272	44389	56139	60415	(+)USA300HOU_pUSA300HOUMR0014	(-)USA300HOU_pUSA300HOUMR0015
rna2376	III	12322	12482	161	-	20627	-0.33	14670	18110	20539	20627	(-)USA300HOU_pUSA300HOUMR0015	(+)USA300HOU_pUSA300HOUMR0016	(>37)JKD6008sRNA2
rna2377	III	12494	12693	200	-	99000	0.54	93304	99000	61892	70325	(-)USA300HOU_pUSA300HOUMR0015	(+)USA300HOU_pUSA300HOUMR0016	JKD6008sRNA2(175/226),Teg35(175/226)
rna2378	V	12747	12845	99	+	27630	0.41	27630	24390	18938	20275	(+)USA300HOU_pUSA300HOUMR0016	(+)USA300HOU_pUSA300HOUMR0016	JKD6008sRNA2(<3)
rna2379	III	13687	13924	238	+	16316	0.57	16316	15701	10472	11090	(-)USA300HOU_pUSA300HOUMR0017(hypothetical protein)	(-)USA300HOU_pUSA300HOUMR0018
rna2380	I	13962	14019	58	+	22881	0.61	22881	12067	10624	12277	(-)USA300HOU_pUSA300HOUMR0017(hypothetical protein)	(-)USA300HOU_pUSA300HOUMR0018
rna2381	III	14042	14221	180	+	12252	0.61	10944	12252	7751	7440	(-)USA300HOU_pUSA300HOUMR0017(hypothetical protein)	(-)USA300HOU_pUSA300HOUMR0018
rna2382	III	14524	14646	123	+	31490	0.7	31490	24796	16842	17735	(-)USA300HOU_pUSA300HOUMR0018	(-)USA300HOU_pUSA300HOUMR0018
rna2383	III	15117	15177	61	+	35484	0.56	35484	30693	23991	20894	(-)USA300HOU_pUSA300HOUMR0019	(-)USA300HOU_pUSA300HOUMR0019
rna2384	III	15243	15385	143	+	14594	-0.29	11339	10076	14594	11576	(-)USA300HOU_pUSA300HOUMR0019	(-)USA300HOU_pUSA300HOUMR0019
rna2385	V	15579	15631	53	-	12549	-0.26	10029	8272	12549	9305	(-)USA300HOU_pUSA300HOUMR0019	(-)USA300HOU_pUSA300HOUMR0020(aminoglycoside adenyltransferase)
rna2386	V	15650	15700	51	-	54351	0.07	54351	48773	52856	45605	(-)USA300HOU_pUSA300HOUMR0020(aminoglycoside adenyltransferase)	(-)USA300HOU_pUSA300HOUMR0020(aminoglycoside adenyltransferase)
rna2387	V	15707	15981	275	-	36867	-0.44	24680	23788	36867	28953	(-)USA300HOU_pUSA300HOUMR0020(aminoglycoside adenyltransferase)	(-)USA300HOU_pUSA300HOUMR0020(aminoglycoside adenyltransferase)	JKD6008sRNA3(149/229),Teg1(149/229)
rna2388	V	16495	16687	193	-	41876	0.13	41876	39666	34581	39783	(-)USA300HOU_pUSA300HOUMR0021	(-)USA300HOU_pUSA300HOUMR0021	JKD6008sRNA304(<44)
rna2389	V	16713	16855	143	-	66340	0.49	66340	61615	46976	43828	(-)USA300HOU_pUSA300HOUMR0021	(-)USA300HOU_pUSA300HOUMR0021
rna2390	III	16875	17075	201	+	123777	0.2	123777	119972	102540	110180	(-)USA300HOU_pUSA300HOUMR0021	(-)USA300HOU_pUSA300HOUMR0022(bacitracin resistance protein)
rna2391	III	17087	17285	199	+	54987	0.25	53501	54987	46195	45294	(-)USA300HOU_pUSA300HOUMR0021	(-)USA300HOU_pUSA300HOUMR0022(bacitracin resistance protein)
rna2392	V	17393	17515	123	-	39045	0.48	39045	34261	22853	29852	(-)USA300HOU_pUSA300HOUMR0023	(-)USA300HOU_pUSA300HOUMR0023
rna2393	V	17543	17652	110	-	24905	0.04	24905	22098	22681	23176	(-)USA300HOU_pUSA300HOUMR0023	(-)USA300HOU_pUSA300HOUMR0023
rna2394	III	17582	17711	130	+	45600	0.54	45405	45600	29921	32713	(-)USA300HOU_pUSA300HOUMR0023	(-)USA300HOU_pUSA300HOUMR0023
rna2395	V	17782	17855	74	-	13796	0.03	13796	12710	12721	13203	(-)USA300HOU_pUSA300HOUMR0023	(-)USA300HOU_pUSA300HOUMR0023
rna2396	V	17906	17974	69	-	17542	0.32	17256	17542	13759	14184	(-)USA300HOU_pUSA300HOUMR0023	(-)USA300HOU_pUSA300HOUMR0023
rna2397	III	17993	18055	63	+	16137	1.19	16137	14557	6673	6737	(-)USA300HOU_pUSA300HOUMR0023	(-)USA300HOU_pUSA300HOUMR0024
rna2398	V	17995	18109	115	-	17510	-0.14	17378	14374	17510	17425	(-)USA300HOU_pUSA300HOUMR0023	(-)USA300HOU_pUSA300HOUMR0024
rna2399	V	18182	18262	81	-	13149	-0.01	7863	13149	11167	9993	(-)USA300HOU_pUSA300HOUMR0024	(-)USA300HOU_pUSA300HOUMR0024
rna2400	V	18360	18640	281	-	11686	-0.86	6831	5787	11686	11241	(-)USA300HOU_pUSA300HOUMR0024	(-)USA300HOU_pUSA300HOUMR0024
rna2401	V	19215	19358	144	-	17356	-1.9	4291	4162	17356	14197	(-)USA300HOU_pUSA300HOUMR0025(sensor histidine kinase)	(-)USA300HOU_pUSA300HOUMR0025(sensor histidine kinase)
rna2402	III	20637	20816	180	+	22846	0.7	21553	22846	12720	14521	(-)USA300HOU_pUSA300HOUMR0027	(-)USA300HOU_pUSA300HOUMR0027
rna2403	V	20721	20867	147	-	55625	0.52	55625	50281	39432	34297	(-)USA300HOU_pUSA300HOUMR0027	(-)USA300HOU_pUSA300HOUMR0027
rna2404	III	20884	21088	205	+	125040	0.22	125040	119306	100085	110171	(-)USA300HOU_pUSA300HOUMR0027	(+)USA300HOU_pUSA300HOUMR0028	(>13)JKD6008sRNA9
rna2405	III	21100	21182	83	+	36294	-0.81	17297	21299	36294	31524	(-)USA300HOU_pUSA300HOUMR0027	(+)USA300HOU_pUSA300HOUMR0028	JKD6008sRNA9(31/31),Teg143(31/31)
rna2406	I	21253	21448	196	-	244137	-0.53	166500	149621	244137	212246	(-)USA300HOU_pUSA300HOUMR0027	(+)USA300HOU_pUSA300HOUMR0028
rna2407	II5	21253	21515	263	+	181943	-0.53	124084	111505	181943	158176	(-)USA300HOU_pUSA300HOUMR0027	(+)USA300HOU_pUSA300HOUMR0028
rna2408	V	21699	21862	164	+	20891	-0.33	17198	15543	20210	20891	(+)USA300HOU_pUSA300HOUMR0028	(+)USA300HOU_pUSA300HOUMR0028
rna2409	III	21883	21976	94	-	32816	0.54	31838	32816	20969	23469	(+)USA300HOU_pUSA300HOUMR0028	(+)USA300HOU_pUSA300HOUMR0028
rna2410	V	21980	22191	212	+	12470	-0.7	7973	5063	12470	8636	(+)USA300HOU_pUSA300HOUMR0028	(+)USA300HOU_pUSA300HOUMR0028
rna2411	V	22239	22326	88	+	10393	-0.14	8836	9459	9793	10393	(+)USA300HOU_pUSA300HOUMR0028	(+)USA300HOU_pUSA300HOUMR0028
rna2412	V	22608	22662	55	+	17474	-0.58	12153	9387	14738	17474	(+)USA300HOU_pUSA300HOUMR0028	(+)USA300HOU_pUSA300HOUMR0028
rna2413	V	22672	22865	194	+	11364	0.05	10215	9590	7733	11364	(+)USA300HOU_pUSA300HOUMR0028	(+)USA300HOU_pUSA300HOUMR0028
rna2414	V	23161	23213	53	+	47125	-0.2	40621	35155	47125	39828	(+)USA300HOU_pUSA300HOUMR0029	(+)USA300HOU_pUSA300HOUMR0029
rna2415	V	23592	23870	279	+	12701	-0.56	10054	6656	12701	11960	(+)USA300HOU_pUSA300HOUMR0029	(+)USA300HOU_pUSA300HOUMR0029	(>80)Teg10aspl
rna2416	I	24103	24215	113	+	9490	-1.02	4853	3318	7061	9490	(+)USA300HOU_pUSA300HOUMR0029	(+)USA300HOU_pUSA300HOUMR0030
rna2417	V	24826	24944	119	+	61365	-0.21	47367	58323	60881	61365	(+)USA300HOU_pUSA300HOUMR0030	(+)USA300HOU_pUSA300HOUMR0030
rna2418	III	24913	24988	76	-	67755	-0.2	55630	52341	67755	56582	(+)USA300HOU_pUSA300HOUMR0030	(+)USA300HOU_pUSA300HOUMR0030
rna2419	III	25110	25250	141	-	23783	-0.14	15355	23783	22135	21071	(+)USA300HOU_pUSA300HOUMR0030	(+)USA300HOU_pUSA300HOUMR0031
rna2420	III	25385	25632	248	-	19398	0.1	18390	19398	18340	17023	(+)USA300HOU_pUSA300HOUMR0031	(+)USA300HOU_pUSA300HOUMR0031
rna2421	III	25749	25818	70	-	18078	0.15	18078	14991	15124	14779	(+)USA300HOU_pUSA300HOUMR0032	(+)USA300HOU_pUSA300HOUMR0032
rna2422	III	25892	26376	485	-	32482	-0.77	20355	15316	32482	28295	(+)USA300HOU_pUSA300HOUMR0032	(-)USA300HOU_pUSA300HOUMR0033
rna2423	III	26307	26404	98	+	12531	0.34	11768	12531	8586	10616	(-)USA300HOU_pUSA300HOUMR0033	(-)USA300HOU_pUSA300HOUMR0033
rna2424	I	26932	27033	102	-	11501	-0.68	6246	6909	11501	9541	(-)USA300HOU_pUSA300HOUMR0033
rna0001	V	708	799	92	+	493	-0.97	232	199	493	353	(+)USA300HOU_0001(dnaA)	(+)USA300HOU_0001(dnaA)
rna0002	V	810	998	189	+	867	0	856	845	834	867	(+)USA300HOU_0001(dnaA)	(+)USA300HOU_0001(dnaA)
rna0003	III	951	1003	53	-	954	0.99	954	860	420	491	(+)USA300HOU_0001(dnaA)	(+)USA300HOU_0001(dnaA)
rna0004	V	1268	1460	193	+	275	-0.26	203	220	275	233	(+)USA300HOU_0001(dnaA)	(+)USA300HOU_0001(dnaA)
rna0005	V	1535	1824	290	+	437	-0.59	283	247	437	361	(+)USA300HOU_0001(dnaA)	(+)USA300HOU_0001(dnaA)
rna0006	III	2384	2444	61	-	1808	0.1	1808	1480	1424	1639	(+)USA300HOU_0002(dnaN)	(+)USA300HOU_0002(dnaN)
rna0007	III	3781	4187	407	-	1945	-0.29	1399	1677	1945	1809	(+)USA300HOU_0003	(+)USA300HOU_0004(recF)
rna0008	III	4209	4375	167	-	1013	0.44	1013	974	784	680	(+)USA300HOU_0004(recF)	(+)USA300HOU_0004(recF)
rna0009	III	7311	7374	64	-	1009	1.28	1009	471	272	336	(+)USA300HOU_0006(gyrA)	(+)USA300HOU_0006(gyrA)
rna0010	V	7530	7984	455	+	766	-0.32	673	504	766	708	(+)USA300HOU_0006(gyrA)	(+)USA300HOU_0006(gyrA)	Teg2pl(304/304)
rna0011	III	8446	8514	69	-	622	0.83	622	341	277	266	(+)USA300HOU_0006(gyrA)	(+)USA300HOU_0006(gyrA)
rna0012	III	8553	8651	99	-	1435	1.47	1435	786	373	429	(+)USA300HOU_0006(gyrA)	(+)USA300HOU_0006(gyrA)
rna0013	V	8618	8921	304	+	553	-0.14	531	372	553	445	(+)USA300HOU_0006(gyrA)	(+)USA300HOU_0006(gyrA)
rna0014	V	8933	8992	60	+	828	0.46	828	629	533	525	(+)USA300HOU_0006(gyrA)	(+)USA300HOU_0006(gyrA)
rna0015	III	8946	9117	172	-	533	0.81	533	327	257	233	(+)USA300HOU_0006(gyrA)	(+)USA300HOU_0006(gyrA)
rna0016	III	9201	9337	137	-	1528	1.15	1528	840	519	550	(+)USA300HOU_0006(gyrA)	(+)USA300HOU_0006(gyrA)
rna0017	III	9344	9457	114	-	697	0.39	697	619	496	511	(+)USA300HOU_0006(gyrA)	(+)USA300HOU_0006(gyrA)
rna0018	III	9468	9523	56	-	569	0.61	569	456	338	335	(+)USA300HOU_0006(gyrA)	(+)USA300HOU_0006(gyrA)
rna0019	I	12496	12739	244	+	3710	-0.57	2978	1722	3710	3261	(+)USA300HOU_0008(hutH)	(+)USA300HOU_0009(serS)	JKD6008sRNA2(221/226),Teg35(221/226)
rna0020	I	14138	14207	70	+	431	-0.29	305	287	431	292	(+)USA300HOU_0009(serS)	(+)USA300HOU_0010
rna0021	III	17417	17745	329	-	813	0.59	733	813	532	493	(+)USA300HOU_0013	(+)USA300HOU_0013
rna0022	V	18730	19025	296	+	430	-1.26	167	172	430	381	(+)USA300HOU_0014	(+)USA300HOU_0014
rna0023	V	19131	19224	94	+	529	0.16	528	460	529	353	(+)USA300HOU_0014	(+)USA300HOU_0014
rna0024	V	19259	19318	60	+	521	-0.2	338	366	521	290	(+)USA300HOU_0014	(+)USA300HOU_0014
rna0025	V	19367	19422	56	+	272	0.07	272	147	242	156	(+)USA300HOU_0014	(+)USA300HOU_0014
rna0026	V	19429	19624	196	+	351	-0.51	205	226	351	261	(+)USA300HOU_0014	(+)USA300HOU_0014
rna0027	V	19718	20018	301	+	343	-0.51	210	226	343	279	(+)USA300HOU_0014	(+)USA300HOU_0014
rna0028	V	20086	20164	79	+	566	-1.72	160	145	566	441	(+)USA300HOU_0014	(+)USA300HOU_0014
rna0029	V	20279	20511	233	+	428	-0.63	213	281	428	339	(+)USA300HOU_0014	(+)USA300HOU_0015(rplI)	JKD6008sRNA304(115/-116)
rna0030	V	20988	21048	61	+	566	0.11	566	424	528	388	(+)USA300HOU_0016(dnaB1)	(+)USA300HOU_0016(dnaB1)	(>53)JKD6008sRNA9
rna0031	V	21116	21404	289	+	440	-1.8	130	114	409	440	(+)USA300HOU_0016(dnaB1)	(+)USA300HOU_0016(dnaB1)	JKD6008sRNA9(16/31),Teg143(16/31)
rna0032	V	21529	21620	92	+	174	-0.39	121	143	174	172	(+)USA300HOU_0016(dnaB1)	(+)USA300HOU_0016(dnaB1)
rna0033	III	24166	24242	77	-	85463	-0.64	57483	50294	85463	82622	(+)USA300HOU_0017(purA)	(+)USA300HOU_t0001
rna0034	V	25836	25904	69	+	1030	-0.29	842	728	1030	890	(+)USA300HOU_0019	(+)USA300HOU_0019
rna0035	V	26409	26493	85	+	333	-1.4	123	126	333	323	(+)USA300HOU_0019	(+)USA300HOU_0019
rna0036	V	26856	26964	109	+	315	-1.42	118	97	315	262	(+)USA300HOU_0019	(+)USA300HOU_0019
rna0037	V	28734	28849	116	+	349	-0.71	190	175	349	247	(+)USA300HOU_0020(yycH)	(+)USA300HOU_0021(yycI)
rna0038	V	28920	29323	404	+	287	-1.23	112	119	287	255	(+)USA300HOU_0021(yycI)	(+)USA300HOU_0021(yycI)
rna0039	V	33942	34082	141	+	393	-0.68	208	242	393	330	(+)USA300HOU_0024(orfX)	(+)USA300HOU_0024(orfX)
rna0040	II3	34189	34262	74	+	233	-0.98	127	98	233	210	(+)USA300HOU_0024(orfX)	(+)USA300HOU_0025
rna0041	V	34664	34724	61	+	511	-0.85	282	250	511	445	(+)USA300HOU_0025	(+)USA300HOU_0025
rna0042	V	34740	34890	151	+	1464	-0.58	1049	840	1464	1360	(+)USA300HOU_0025	(+)USA300HOU_0025
rna0043	III	34809	34905	97	-	247	-0.38	179	176	214	247	(+)USA300HOU_0025	(+)USA300HOU_0025
rna0044	V	35000	35111	112	+	250	-0.83	137	139	240	250	(+)USA300HOU_0025	(+)USA300HOU_0025
rna0045	V	35161	35283	123	+	374	-1.24	152	158	358	374	(+)USA300HOU_0025	(+)USA300HOU_0025
rna0046	III	35624	35695	72	-	304	-0.24	215	280	282	304	(+)USA300HOU_0025	(+)USA300HOU_0025
rna0047	III	36121	36302	182	+	1289	0.94	1289	1269	619	717	(-)USA300HOU_0026	(-)USA300HOU_0026
rna0048	V	36123	36177	55	-	710	0.52	657	710	445	507	(-)USA300HOU_0026	(-)USA300HOU_0026
rna0049	V	36207	36340	134	-	974	0.7	974	961	590	601	(-)USA300HOU_0026	(-)USA300HOU_0026
rna0050	III	36372	36466	95	+	6288	0.8	5992	6288	3127	3934	(-)USA300HOU_0026	(-)USA300HOU_0026
rna0051	III	36483	36573	91	-	938	0.03	869	938	845	927	(-)USA300HOU_0026	(+)USA300HOU_0027	(>9)JKD6008sRNA9
rna0052	V	38128	38214	87	+	278	-0.77	159	132	278	219	(+)USA300HOU_0029(ugpQ1)	(+)USA300HOU_0029(ugpQ1)
rna0053	V	38853	38919	67	+	274	0.06	274	228	254	226	(+)USA300HOU_0030(maoC)	(+)USA300HOU_0030(maoC)
rna0054	III	39528	39578	51	+	344	-0.26	332	189	344	281	(-)USA300HOU_0031(mecA)	(-)USA300HOU_0031(mecA)
rna0055	V	39807	40123	317	-	1578	-2.33	296	252	1578	1183	(-)USA300HOU_0031(mecA)	(-)USA300HOU_0031(mecA)
rna0056	V	40136	40453	318	-	1234	-1.31	486	408	1234	982	(-)USA300HOU_0031(mecA)	(-)USA300HOU_0031(mecA)	JKD6008sRNA10(34/34)
rna0057	V	40471	40679	209	-	1601	-2.85	216	162	1601	1129	(-)USA300HOU_0031(mecA)	(-)USA300HOU_0031(mecA)	JKD6008sRNA10(<60)
rna0058	II5	41211	41327	117	+	11205	0.38	11205	6247	7535	5891	(-)USA300HOU_0031(mecA)	(+)USA300HOU_0032(mecR1)
rna0059	V	41408	41700	293	+	467	-0.82	248	238	467	389	(+)USA300HOU_0032(mecR1)	(+)USA300HOU_0032(mecR1)
rna0060	III	41442	41548	107	-	403	0.87	386	403	211	222	(+)USA300HOU_0032(mecR1)	(+)USA300HOU_0032(mecR1)
rna0061	III	41598	41711	114	-	522	1.12	522	518	225	252	(+)USA300HOU_0032(mecR1)	(+)USA300HOU_0032(mecR1)
rna0062	V	41744	42041	298	+	583	-1.24	204	250	583	493	(+)USA300HOU_0032(mecR1)	(+)USA300HOU_0032(mecR1)
rna0063	III	42138	42544	407	+	882	-1.4	291	319	882	723	(+)USA300HOU_0032(mecR1)	(-)USA300HOU_0034
rna0064	V	46247	46297	51	-	331	-0.17	315	218	331	269	(-)USA300HOU_0039(ccrB)	(-)USA300HOU_0039(ccrB)
rna0065	V	46755	46804	50	-	438	0.13	438	430	402	389	(-)USA300HOU_0039(ccrB)	(-)USA300HOU_0039(ccrB)
rna0066	I	48927	48983	57	+	860	0.81	791	860	540	402	(-)USA300HOU_0040(ccrA)	(-)USA300HOU_0041
rna0067	V	51958	52054	97	+	670	-1.52	180	233	670	516	(+)USA300HOU_0043	(+)USA300HOU_0043
rna0068	V	52063	52181	119	+	431	-0.99	172	213	431	334	(+)USA300HOU_0043	(+)USA300HOU_0043
rna0069	V	53176	53269	94	+	235	-0.33	206	167	235	235	(+)USA300HOU_0044	(+)USA300HOU_0044
rna0070	V	53423	53549	127	+	318	-0.23	288	230	318	288	(+)USA300HOU_0044	(+)USA300HOU_0044
rna0071	V	53882	53991	110	+	481	-1.59	138	178	481	470	(+)USA300HOU_0044	(+)USA300HOU_0044
rna0072	V	54141	54311	171	+	765	0.28	754	765	682	570	(+)USA300HOU_0044	(+)USA300HOU_0044
rna0073	V	57145	57344	200	+	492	-2	108	102	492	350	(+)USA300HOU_0048	(+)USA300HOU_0048
rna0074	III	57583	57766	184	-	674	-2.77	91	92	577	674	(+)USA300HOU_0048	(-)USA300HOU_0049
rna0075	III	60646	60790	145	+	696	-0.28	584	454	696	566	(+)USA300HOU_0052	(-)USA300HOU_0053
rna0076	V	61790	61848	59	-	533	0.56	489	533	314	380	(-)USA300HOU_0055	(-)USA300HOU_0055	BSRD_ssau71.1(59/-96),Teg14as(59/-140)
rna0077	III	61813	61918	106	+	2008	0.42	1989	2008	1505	1490	(-)USA300HOU_0055	(-)USA300HOU_0055	BSRD_ssau71.1(66/-96),Teg14as(106/-140)
rna0078	I	62834	62937	104	-	593	-1.89	141	117	593	364	(+)USA300HOU_0056	(-)USA300HOU_0057
rna0079	III	68491	68613	123	-	1880	0.25	1666	1880	1441	1534	(+)USA300HOU_0065	(+)USA300HOU_0065
rna0080	V	68514	68602	89	+	233	0.2	198	233	169	205	(+)USA300HOU_0065	(+)USA300HOU_0065
rna0081	V	73449	73550	102	-	584	-0.1	584	442	558	543	(-)USA300HOU_0070(arcA1)	(-)USA300HOU_0070(arcA1)
rna0082	III	73453	73509	57	+	2749	-0.05	2749	1984	2252	2653	(-)USA300HOU_0070(arcA1)	(-)USA300HOU_0070(arcA1)
rna0083	V	73572	73818	247	-	801	0.36	801	623	541	566	(-)USA300HOU_0070(arcA1)	(-)USA300HOU_0070(arcA1)
rna0084	III	73820	73927	108	+	268	-0.17	231	210	268	228	(-)USA300HOU_0070(arcA1)	(-)USA300HOU_0070(arcA1)
rna0085	V	73834	74008	175	-	357	0.09	357	326	308	332	(-)USA300HOU_0070(arcA1)	(-)USA300HOU_0070(arcA1)
rna0086	V	75725	75810	86	+	464	-1.01	177	217	464	328	(+)USA300HOU_0072	(+)USA300HOU_0072
rna0087	III	76075	76185	111	-	3868	-0.68	2124	2096	2899	3868	(-)USA300HOU_0073	(+)USA300HOU_0074
rna0088	III	76193	76382	190	+	723	0.1	723	694	602	721	(-)USA300HOU_0073	(+)USA300HOU_0074
rna0089	III	76202	76398	197	-	3176	0.8	3063	3176	1664	1926	(-)USA300HOU_0073	(+)USA300HOU_0074
rna0090	V	76454	76506	53	+	479	0.63	479	479	285	332	(+)USA300HOU_0074	(+)USA300HOU_0074
rna0091	III	76526	76643	118	-	1732	0.97	1732	1607	793	915	(+)USA300HOU_0074	(+)USA300HOU_0074
rna0092	V	76591	76747	157	+	955	0.8	955	913	537	538	(+)USA300HOU_0074	(+)USA300HOU_0074
rna0093	III	76813	76918	106	-	7958	0.55	7211	7958	4732	5609	(+)USA300HOU_0074	(+)USA300HOU_0075
rna0094	I	78009	78064	56	+	1887	0.51	1887	1427	1231	1095	(+)USA300HOU_0075	(+)USA300HOU_0076
rna0095	V	79215	79384	170	+	965	0.73	924	965	630	507	(+)USA300HOU_0076	(+)USA300HOU_0076
rna0096	III	79265	79425	161	-	440	0.17	347	440	341	358	(+)USA300HOU_0076	(+)USA300HOU_0077
rna0097	V	80281	80356	76	+	371	-1.4	126	100	371	226	(+)USA300HOU_0077	(+)USA300HOU_0078
rna0098	V	87067	87193	127	+	354	-0.44	241	258	354	324	(+)USA300HOU_0084	(+)USA300HOU_0084
rna0099	V	88392	88465	74	+	4020	-0.69	2584	2184	4020	3669	(+)USA300HOU_0085	(+)USA300HOU_0085
rna0100	V	98062	98121	60	-	479	0.3	319	479	332	318	(-)USA300HOU_0096	(-)USA300HOU_0096
rna0101	II3	104758	104807	50	+	665	0.77	665	525	369	330	(+)USA300HOU_0105	(+)USA300HOU_0106
rna0102	V	109334	109394	61	+	717	0.71	717	507	330	420	(+)USA300HOU_0108(plc)	(+)USA300HOU_0108(plc)
rna0103	V	109658	109758	101	+	219	-0.5	140	137	219	174	(+)USA300HOU_0108(plc)	(+)USA300HOU_0108(plc)
rna0104	V	115559	115619	61	+	194	-1.04	92	82	194	164	(+)USA300HOU_0113	(+)USA300HOU_0113
rna0105	V	120350	120554	205	-	1060	0.18	1060	927	983	776	(-)USA300HOU_0116	(-)USA300HOU_0116	Teg16as(82/82),JKD6008sRNA15(150/207)
rna0106	III	125483	125533	51	-	333	0.42	333	240	171	256	(+)USA300HOU_0120	(+)USA300HOU_0120
rna0107	V	126923	127064	142	+	528	-0.66	309	308	528	449	(+)USA300HOU_0121(lctP)	(+)USA300HOU_0121(lctP)
rna0108	V	128811	129170	360	-	1531	-1.49	483	478	1531	1173	(-)USA300HOU_0122(spa)	(-)USA300HOU_0122(spa)
rna0109	V	129190	129435	246	-	635	-1.57	228	156	635	504	(-)USA300HOU_0122(spa)	(-)USA300HOU_0122(spa)
rna0110	V	129485	129612	128	-	2034	-1.55	562	642	2034	1488	(-)USA300HOU_0122(spa)	(-)USA300HOU_0122(spa)
rna0111	V	133700	134005	306	-	924	1.62	612	924	227	272	(-)USA300HOU_0126(sirA)	(-)USA300HOU_0126(sirA)
rna0112	II3	146829	146956	128	+	786	-0.8	469	341	786	627	(+)USA300HOU_0137	(+)USA300HOU_0138
rna0113	V	147253	147388	136	+	833	-0.5	574	475	833	650	(+)USA300HOU_0138	(+)USA300HOU_0138
rna0114	V	152435	152530	96	+	791	-0.14	696	629	791	671	(+)USA300HOU_0144	(+)USA300HOU_0144
rna0115	III	155052	155249	198	-	506	-0.23	506	270	491	418	(+)USA300HOU_0145(sodM)	(+)USA300HOU_0146(sasD)
rna0116	III	155400	155825	426	-	2441	0.12	2441	2330	2084	2297	(+)USA300HOU_0146(sasD)	(-)USA300HOU_0147
rna0117	III	156098	156155	58	+	408	0.48	392	408	287	288	(-)USA300HOU_0147	(-)USA300HOU_0147
rna0118	V	157735	157950	216	+	519	-0.23	418	316	519	339	(+)USA300HOU_0149	(+)USA300HOU_0149
rna0119	V	157978	158208	231	+	695	-0.55	486	379	695	575	(+)USA300HOU_0149	(+)USA300HOU_0149
rna0120	V	158846	158897	52	+	511	0.15	511	282	381	336	(+)USA300HOU_0149	(+)USA300HOU_0149
rna0121	V	159254	159366	113	+	505	-0.07	505	351	484	414	(+)USA300HOU_0150(deoC1)	(+)USA300HOU_0150(deoC1)
rna0122	V	159941	160203	263	+	359	-0.66	230	184	359	296	(+)USA300HOU_0151(deoB1)	(+)USA300HOU_0151(deoB1)
rna0123	V	160556	160848	293	+	686	-0.92	288	353	686	529	(+)USA300HOU_0151(deoB1)	(+)USA300HOU_0151(deoB1)
rna0124	V	167359	167413	55	+	430	0.05	430	262	356	313	(+)USA300HOU_0157	(+)USA300HOU_0157
rna0125	II3	168016	168080	65	+	2094	-1.22	880	718	2094	1632	(+)USA300HOU_0157	(+)USA300HOU_0158
rna0126	III	169814	170197	384	-	28355	0.04	24408	28355	27506	23668	(+)USA300HOU_0160	(+)USA300HOU_0161	JKD6008sRNA171(63/-56),JKD6008sRNA226(66/-64)
rna0127	V	170550	170622	73	+	335	-2.06	86	51	335	238	(+)USA300HOU_0161	(+)USA300HOU_0161
rna0128	II3	170640	170766	127	+	723	-0.65	375	368	723	442	(+)USA300HOU_0161	(+)USA300HOU_0162
rna0129	V	171254	171624	371	+	706	1.41	672	706	267	252	(+)USA300HOU_0162	(+)USA300HOU_0162
rna0130	V	172211	172443	233	+	368	-0.43	297	237	368	349	(+)USA300HOU_0162	(+)USA300HOU_0162
rna0131	V	172508	172758	251	+	748	0	700	673	748	624	(+)USA300HOU_0162	(+)USA300HOU_0162
rna0132	III	172877	172941	65	-	442	1.13	442	322	157	193	(+)USA300HOU_0162	(+)USA300HOU_0162
rna0133	V	172939	173034	96	+	361	0.27	242	361	262	237	(+)USA300HOU_0162	(+)USA300HOU_0162
rna0134	III	173343	173467	125	-	403	1.18	398	403	170	183	(+)USA300HOU_0162	(+)USA300HOU_0162
rna0135	V	173434	173662	229	+	605	0.56	605	560	396	396	(+)USA300HOU_0162	(+)USA300HOU_0162
rna0136	III	173481	173552	72	-	457	0.65	457	351	227	288	(+)USA300HOU_0162	(+)USA300HOU_0162
rna0137	I	173924	174007	84	-	2333	0.5	2333	1443	1152	1521	(+)USA300HOU_0162	(+)USA300HOU_0163(cap5A)
rna0138	I	173927	174012	86	+	1365	0.25	1365	757	914	870	(+)USA300HOU_0162	(+)USA300HOU_0163(cap5A)
rna0139	V	174993	175178	186	+	2211	1.22	2211	1568	813	809	(+)USA300HOU_0164(cap5B)	(+)USA300HOU_0164(cap5B)
rna0140	III	175056	175180	125	-	322	1.25	322	146	98	99	(+)USA300HOU_0164(cap5B)	(+)USA300HOU_0164(cap5B)
rna0141	III	175440	175575	136	-	730	1.12	730	448	262	281	(+)USA300HOU_0165(cap5C)	(+)USA300HOU_0165(cap5C)
rna0142	V	175448	175538	91	+	538	0.62	538	506	325	354	(+)USA300HOU_0165(cap5C)	(+)USA300HOU_0165(cap5C)
rna0143	V	175655	175737	83	+	1030	1.12	1030	844	390	472	(+)USA300HOU_0165(cap5C)	(+)USA300HOU_0165(cap5C)
rna0144	I	176760	176810	51	+	451	0.3	451	307	323	294	(+)USA300HOU_0165(cap5C)	(+)USA300HOU_0166(cap5D)
rna0145	I	176855	177030	176	+	939	0.98	939	638	371	429	(+)USA300HOU_0165(cap5C)	(+)USA300HOU_0166(cap5D)
rna0146	III	177051	177170	120	-	606	1.01	606	451	279	245	(+)USA300HOU_0165(cap5C)	(+)USA300HOU_0166(cap5D)
rna0147	V	177553	177637	85	+	323	-0.04	323	227	304	262	(+)USA300HOU_0166(cap5D)	(+)USA300HOU_0166(cap5D)
rna0148	V	178050	178104	55	+	537	0.43	537	431	349	371	(+)USA300HOU_0167(cap5E)	(+)USA300HOU_0167(cap5E)
rna0149	V	178206	178338	133	+	428	0.77	428	300	218	210	(+)USA300HOU_0167(cap5E)	(+)USA300HOU_0167(cap5E)
rna0150	V	178484	178930	447	+	1021	0.72	1021	688	539	498	(+)USA300HOU_0167(cap5E)	(+)USA300HOU_0167(cap5E)
rna0151	III	178830	178958	129	-	1344	1.06	1344	761	487	524	(+)USA300HOU_0167(cap5E)	(+)USA300HOU_0167(cap5E)
rna0152	V	179174	179280	107	+	440	-0.94	183	197	440	290	(+)USA300HOU_0168(cap5F)	(+)USA300HOU_0168(cap5F)
rna0153	V	179392	179459	68	+	1189	0.03	1189	934	1130	947	(+)USA300HOU_0168(cap5F)	(+)USA300HOU_0168(cap5F)
rna0154	V	179519	179650	132	+	503	0.26	503	329	349	345	(+)USA300HOU_0168(cap5F)	(+)USA300HOU_0168(cap5F)
rna0155	V	180729	180821	93	+	208	-0.04	181	193	208	177	(+)USA300HOU_0169(cap5G)	(+)USA300HOU_0169(cap5G)
rna0156	III	182162	182233	72	-	805	1.22	805	587	299	298	(+)USA300HOU_0171(cap5I)	(+)USA300HOU_0171(cap5I)
rna0157	V	182415	182511	97	+	702	0.46	702	481	441	419	(+)USA300HOU_0171(cap5I)	(+)USA300HOU_0171(cap5I)
rna0158	V	182524	182588	65	+	1058	0.98	1058	536	401	409	(+)USA300HOU_0171(cap5I)	(+)USA300HOU_0171(cap5I)
rna0159	V	182616	182778	163	+	591	0.52	591	469	358	379	(+)USA300HOU_0171(cap5I)	(+)USA300HOU_0171(cap5I)
rna0160	V	183877	184014	138	+	1591	1.66	1591	1273	419	488	(+)USA300HOU_0172(cap5J)	(+)USA300HOU_0172(cap5J)
rna0161	V	184052	184117	66	+	768	1.1	768	625	248	401	(+)USA300HOU_0172(cap5J)	(+)USA300HOU_0172(cap5J)
rna0162	V	184199	184303	105	+	516	0.74	516	370	247	284	(+)USA300HOU_0172(cap5J)	(+)USA300HOU_0173(cap5K)
rna0163	III	184301	184414	114	-	390	0.85	390	249	158	196	(+)USA300HOU_0173(cap5K)	(+)USA300HOU_0173(cap5K)
rna0164	V	186841	186902	62	+	283	0.07	232	283	281	210	(+)USA300HOU_0175(cap5M)	(+)USA300HOU_0175(cap5M)
rna0165	V	187224	187326	103	+	297	0.27	297	251	246	209	(+)USA300HOU_0176(cap5N)	(+)USA300HOU_0176(cap5N)
rna0166	V	187408	187463	56	+	1152	2.1	1077	1152	260	261	(+)USA300HOU_0176(cap5N)	(+)USA300HOU_0176(cap5N)
rna0167	V	189772	189916	145	+	565	-1.68	191	121	565	436	(+)USA300HOU_0178(cap5P)	(+)USA300HOU_0178(cap5P)
rna0168	V	190062	190157	96	+	394	-0.31	277	266	394	279	(+)USA300HOU_0178(cap5P)	(+)USA300HOU_0178(cap5P)
rna0169	V	190185	190326	142	+	267	0.68	267	216	145	156	(+)USA300HOU_0178(cap5P)	(+)USA300HOU_0178(cap5P)
rna0170	V	190373	190513	141	+	461	1.08	461	392	194	210	(+)USA300HOU_0178(cap5P)	(+)USA300HOU_0178(cap5P)
rna0171	V	190564	190615	52	+	800	2.03	800	731	219	155	(+)USA300HOU_0178(cap5P)	(+)USA300HOU_0178(cap5P)
rna0172	V	190926	190985	60	-	455	1.01	327	455	150	238	(-)USA300HOU_0179(isdG1)	(-)USA300HOU_0179(isdG1)
rna0173	I	191504	191606	103	-	602	0.97	602	497	290	270	(-)USA300HOU_0180	(+)USA300HOU_0181(aldH2)
rna0174	V	195649	195728	80	+	264	-1.58	96	80	264	263	(+)USA300HOU_0184	(+)USA300HOU_0184
rna0175	V	198502	198638	137	+	970	0.07	970	796	889	799	(+)USA300HOU_0187	(+)USA300HOU_0187
rna0176	V	202230	202380	151	+	775	0.4	744	775	652	499	(+)USA300HOU_0191	(+)USA300HOU_0191
rna0177	I	203312	203425	114	+	1161	0.2	1161	788	850	844	(+)USA300HOU_0191	(+)USA300HOU_0192	Teg140(73/79),JKD6008sRNA23(73/79)
rna0178	V	203799	203851	53	+	382	-0.04	359	305	382	302	(+)USA300HOU_0192	(+)USA300HOU_0192
rna0179	V	204114	204313	200	+	316	0.15	316	215	219	260	(+)USA300HOU_0192	(+)USA300HOU_0192
rna0180	III	204148	204216	69	-	449	0.61	449	243	150	302	(+)USA300HOU_0192	(+)USA300HOU_0192
rna0181	V	204656	204843	188	+	528	-0.18	476	308	360	528	(+)USA300HOU_0192	(+)USA300HOU_0192
rna0182	V	204867	204948	82	+	255	0.66	255	227	114	190	(+)USA300HOU_0192	(+)USA300HOU_0192
rna0183	V	205808	205869	62	+	225	0.29	225	221	185	181	(+)USA300HOU_0192	(+)USA300HOU_0192
rna0184	V	205950	206073	124	+	298	0.62	298	242	195	156	(+)USA300HOU_0192	(+)USA300HOU_0192
rna0185	III	206900	206954	55	-	512	0.27	512	469	439	374	(+)USA300HOU_0192	(+)USA300HOU_0192
rna0186	V	207828	207902	75	+	1457	0.49	1457	1164	1043	829	(+)USA300HOU_0192	(+)USA300HOU_0192
rna0187	V	209215	209289	75	+	358	0.11	358	225	273	267	(+)USA300HOU_0192	(+)USA300HOU_0192
rna0188	III	211793	211909	117	+	1034	-0.61	652	639	936	1034	(-)USA300HOU_0194	(-)USA300HOU_0194
rna0189	III	212007	212070	64	+	419	-0.49	307	265	382	419	(-)USA300HOU_0194	(-)USA300HOU_0194
rna0190	V	222833	222890	58	-	315	0.48	315	267	250	168	(-)USA300HOU_0203	(-)USA300HOU_0203
rna0191	V	222902	223069	168	-	430	-0.04	385	394	430	372	(-)USA300HOU_0203	(-)USA300HOU_0203
rna0192	I	223409	223506	98	-	602	-1.83	199	133	602	576	(-)USA300HOU_0203	(+)USA300HOU_0204	BSRD_ssau217.1(98/209)
rna0193	V	229599	229672	74	+	460	0.28	415	460	382	341	(+)USA300HOU_0208(hsdR2)	(+)USA300HOU_0208(hsdR2)
rna0194	V	231020	231095	76	+	5312	0.62	5312	3962	3248	2775	(+)USA300HOU_0208(hsdR2)	(+)USA300HOU_0208(hsdR2)
rna0195	V	231109	231190	82	+	236	-0.96	143	93	236	222	(+)USA300HOU_0208(hsdR2)	(+)USA300HOU_0208(hsdR2)
rna0196	II3	231616	231670	55	+	301	0.1	231	276	301	173	(+)USA300HOU_0208(hsdR2)	(+)USA300HOU_0209
rna0197	V	231896	231961	66	+	2227	0.12	2227	1475	1979	1426	(+)USA300HOU_0209	(+)USA300HOU_0209
rna0198	V	232230	232357	128	+	1407	-2.2	287	243	1407	1029	(+)USA300HOU_0209	(+)USA300HOU_0209
rna0199	V	232498	232603	106	+	393	-1.19	144	167	393	316	(+)USA300HOU_0209	(+)USA300HOU_0209
rna0200	V	233617	233786	170	+	441	-0.41	223	332	441	295	(+)USA300HOU_0211	(+)USA300HOU_0211
rna0201	V	233986	234056	71	+	254	-1.49	82	83	254	210	(+)USA300HOU_0211	(+)USA300HOU_0211
rna0202	V	244276	244365	90	-	355	-1.2	144	112	355	235	(-)USA300HOU_0218	(-)USA300HOU_0218
rna0203	V	245213	245277	65	+	405	0.07	405	349	365	355	(+)USA300HOU_0219	(+)USA300HOU_0219
rna0204	III	253937	254174	238	-	323	-0.57	200	230	323	315	(+)USA300HOU_0226	(-)USA300HOU_0228
rna0205	III	254038	254146	109	+	966	-0.17	788	861	966	895	(+)USA300HOU_0227	(-)USA300HOU_0228
rna0206	V	254357	254691	335	-	473	-1.23	206	179	473	428	(-)USA300HOU_0228	(-)USA300HOU_0228
rna0207	I	256296	256476	181	-	646	-0.69	348	383	531	646	(+)USA300HOU_0229(uhpT)	(-)USA300HOU_0230	Teg93(137/137),JKD6008sRNA31(137/137),BSRD_ssau255.1(167/194)
rna0208	I	256364	256500	137	+	470	-0.7	325	227	470	426	(+)USA300HOU_0229(uhpT)	(-)USA300HOU_0230	Teg93(88/137),JKD6008sRNA31(88/137),BSRD_ssau255.1(137/194)
rna0209	III	260545	260656	112	-	282	0.12	276	253	282	206	(+)USA300HOU_0233(pfl)	(+)USA300HOU_0233(pfl)
rna0210	III	261188	261259	72	-	417	0.38	379	417	292	318	(+)USA300HOU_0233(pfl)	(+)USA300HOU_0233(pfl)
rna0211	III	262135	262299	165	-	681	0.44	540	681	421	478	(+)USA300HOU_0233(pfl)	(+)USA300HOU_0233(pfl)
rna0212	III	262306	262533	228	-	706	0.28	549	706	524	511	(+)USA300HOU_0233(pfl)	(+)USA300HOU_0233(pfl)
rna0213	V	264302	264374	73	+	296	-0.9	144	157	296	265	(+)USA300HOU_0236(glpQ1)	(+)USA300HOU_0236(glpQ1)
rna0214	V	266539	266625	87	+	373	-0.56	214	193	373	226	(+)USA300HOU_0238	(+)USA300HOU_0238
rna0215	V	266690	266857	168	+	701	-3.03	94	59	701	550	(+)USA300HOU_0238	(+)USA300HOU_0238
rna0216	V	267187	267290	104	+	773	-0.08	630	586	773	515	(+)USA300HOU_0238	(+)USA300HOU_0238
rna0217	III	280568	280621	54	+	302	-0.37	243	177	302	241	(-)USA300HOU_0247	(-)USA300HOU_0247
rna0218	V	280628	280692	65	-	561	0.14	561	457	544	380	(-)USA300HOU_0247	(-)USA300HOU_0247
rna0219	III	281162	281269	108	+	360	0.35	354	360	254	305	(-)USA300HOU_0249(hmp)	(-)USA300HOU_0249(hmp)
rna0220	V	281457	281874	418	-	660	-1	298	308	660	550	(-)USA300HOU_0249(hmp)	(-)USA300HOU_0249(hmp)
rna0221	V	281881	282003	123	-	309	-0.06	272	281	309	266	(-)USA300HOU_0249(hmp)	(-)USA300HOU_0249(hmp)
rna0222	III	283622	283819	198	-	379	0.33	379	313	315	234	(+)USA300HOU_0251(ldh)	(-)USA300HOU_0252
rna0223	II3	284028	284112	85	-	292	-0.25	204	272	292	275	(+)USA300HOU_0251(ldh)	(-)USA300HOU_0252
rna0224	II5	294390	294440	51	+	432	0.25	393	432	375	317	(+)USA300HOU_0261	(+)USA300HOU_0262(ispD2)
rna0225	V	296914	296989	76	+	284	-0.15	227	175	284	161	(+)USA300HOU_0264(tagB1)	(+)USA300HOU_0264(tagB1)
rna0226	V	298563	298708	146	+	495	-1.22	162	231	495	420	(+)USA300HOU_0265(tagF)	(+)USA300HOU_0265(tagF)
rna0227	V	299873	299997	125	+	205	-0.68	98	152	205	195	(+)USA300HOU_0266(ispD)	(+)USA300HOU_0266(ispD)
rna0228	III	300178	300255	78	-	555	0.87	555	411	223	305	(+)USA300HOU_0266(ispD)	(+)USA300HOU_0266(ispD)
rna0229	V	300278	300403	126	+	493	-1.76	132	134	493	407	(+)USA300HOU_0266(ispD)	(+)USA300HOU_0266(ispD)
rna0230	V	300679	300932	254	+	289	-0.76	178	160	289	284	(+)USA300HOU_0267	(+)USA300HOU_0267
rna0231	V	301219	301426	208	+	408	-0.9	187	234	408	375	(+)USA300HOU_0267	(+)USA300HOU_0267
rna0232	V	301536	301700	165	+	263	-0.8	131	155	263	234	(+)USA300HOU_0268(tagB2)	(+)USA300HOU_0268(tagB2)
rna0233	V	301886	301990	105	+	600	-0.85	344	301	600	563	(+)USA300HOU_0268(tagB2)	(+)USA300HOU_0268(tagB2)
rna0234	V	302115	302208	94	+	424	-0.1	390	361	424	380	(+)USA300HOU_0268(tagB2)	(+)USA300HOU_0268(tagB2)
rna0235	V	302452	302583	132	+	467	-1.16	206	202	467	445	(+)USA300HOU_0268(tagB2)	(+)USA300HOU_0268(tagB2)
rna0236	V	302590	302641	52	+	383	-0.05	308	239	383	185	(+)USA300HOU_0268(tagB2)	(+)USA300HOU_0268(tagB2)
rna0237	V	303819	304202	384	+	429	-1.49	123	170	429	392	(+)USA300HOU_0269	(+)USA300HOU_0269
rna0238	V	304310	304417	108	+	305	-1.3	122	110	305	268	(+)USA300HOU_0269	(+)USA300HOU_0269
rna0239	V	306625	306762	138	+	556	-0.77	307	270	556	429	(+)USA300HOU_0271(lytS)	(+)USA300HOU_0271(lytS)
rna0240	V	307183	307239	57	+	386	0.44	386	308	248	263	(+)USA300HOU_0271(lytS)	(+)USA300HOU_0271(lytS)
rna0241	V	307546	307647	102	+	286	-0.96	155	120	286	248	(+)USA300HOU_0271(lytS)	(+)USA300HOU_0271(lytS)
rna0242	V	308785	308834	50	+	526	1.6	359	526	128	163	(+)USA300HOU_0273(lrgA)	(+)USA300HOU_0273(lrgA)
rna0243	V	309293	309370	78	+	282	-0.3	203	242	266	282	(+)USA300HOU_0274(lrgB)	(+)USA300HOU_0274(lrgB)
rna0244	V	309604	309719	116	+	339	-0.26	163	295	208	339	(+)USA300HOU_0274(lrgB)	(+)USA300HOU_0274(lrgB)
rna0245	V	309870	310125	256	-	466	-1.37	164	164	466	382	(-)USA300HOU_0275	(-)USA300HOU_0275
rna0246	III	313041	313131	91	-	2296	3.18	1391	2296	191	216	(+)USA300HOU_0278	(+)USA300HOU_0278
rna0247	II5	317836	317921	86	-	602	-0.21	498	445	602	489	(-)USA300HOU_0283	(+)USA300HOU_0284
rna0248	II3	318661	318737	77	+	374	-0.24	259	258	374	238	(+)USA300HOU_0285	(+)USA300HOU_0286	Teg138(32/-33),JKD6008sRNA233(73/-85),Teg114(40/-61)
rna0249	III	318690	318848	159	-	568	-0.46	330	438	491	568	(+)USA300HOU_0285	(+)USA300HOU_0286	Teg138(37/-33),JKD6008sRNA233(72/-85),Teg114(64/-61)
rna0250	II5	320864	320939	76	+	863	0.42	863	741	558	637	(-)USA300HOU_0287	(+)USA300HOU_0288
rna0251	V	329737	329795	59	-	370	-0.32	280	249	370	290	(-)USA300HOU_0296	(-)USA300HOU_0296	JKD6008sRNA48(59/256)
rna0252	V	343363	343498	136	+	350	-1.01	187	142	314	350	(+)USA300HOU_0307	(+)USA300HOU_0307
rna0253	I	349767	349984	218	+	1460	-2.38	250	250	1460	1150	(+)USA300HOU_0316	(+)USA300HOU_0317
rna0254	V	350053	350137	85	+	891	0.18	891	830	770	749	(+)USA300HOU_0317	(+)USA300HOU_0317
rna0255	II3	351045	351197	153	+	1575	0.18	1565	1575	1544	1224	(+)USA300HOU_0318	(+)USA300HOU_0319
rna0256	I	351310	351371	62	+	367	0	325	367	339	354	(+)USA300HOU_0318	(+)USA300HOU_0319
rna0257	V	351598	351775	178	+	715	0.42	715	589	508	468	(+)USA300HOU_0319	(+)USA300HOU_0319
rna0258	V	351792	351890	99	+	270	-0.74	161	138	230	270	(+)USA300HOU_0319	(+)USA300HOU_0319
rna0259	V	352331	352404	74	+	557	0.16	459	557	502	405	(+)USA300HOU_0320	(+)USA300HOU_0320	(>39)JKD6008sRNA51
rna0260	V	354768	354908	141	-	572	-0.67	305	283	572	363	(-)USA300HOU_0324	(-)USA300HOU_0324
rna0261	III	356671	356787	117	-	393	-1.09	217	137	393	359	(+)USA300HOU_0326,(-)USA300HOU_0325(brnQ1)	(+)USA300HOU_0326
rna0262	V	357657	357869	213	+	549	-0.42	328	391	549	416	(+)USA300HOU_0327	(+)USA300HOU_0327
rna0263	II5	360307	360376	70	+	273	-1.07	132	98	273	210	(+)USA300HOU_0329	(+)USA300HOU_0330
rna0264	V	373195	373518	324	+	777	-1.55	300	225	756	777	(+)USA300HOU_0340(lip1)	(+)USA300HOU_0340(lip1)
rna0265	V	373714	374154	441	+	514	-0.54	380	269	427	514	(+)USA300HOU_0340(lip1)	(+)USA300HOU_0340(lip1)
rna0266	III	373948	374027	80	-	1080	0.74	1080	636	407	618	(+)USA300HOU_0340(lip1)	(+)USA300HOU_0340(lip1)
rna0267	III	374257	374320	64	-	1106	0.88	1106	648	358	593	(+)USA300HOU_0340(lip1)	(+)USA300HOU_0340(lip1)
rna0268	V	374646	374776	131	-	1474	0.81	1474	1106	607	868	(-)USA300HOU_0341	(-)USA300HOU_0341
rna0269	III	375120	375386	267	+	1145	1.23	1145	791	342	483	(-)USA300HOU_0341	(-)USA300HOU_0341
rna0270	II5	375422	375480	59	-	628	1.09	628	576	221	344	(-)USA300HOU_0341	(-)USA300HOU_0342
rna0271	III	376300	376351	52	+	338	0.96	338	256	157	148	(-)USA300HOU_0342	(-)USA300HOU_0342
rna0272	V	378268	378330	63	+	416	0.09	416	325	363	331	(+)USA300HOU_0345	(+)USA300HOU_0345
rna0273	V	378416	378550	135	+	1288	0.64	1288	1118	890	659	(+)USA300HOU_0346	(+)USA300HOU_0346
rna0274	III	382474	382544	71	-	297	-0.74	145	123	297	152	(+)USA300HOU_0349	(-)USA300HOU_0350(ulaA)
rna0275	V	386996	387115	120	+	259	-0.54	149	187	259	229	(+)USA300HOU_0354	(+)USA300HOU_0354
rna0276	III	394567	394649	83	-	679	-1.04	286	245	679	412	(-)USA300HOU_0361	(+)USA300HOU_0362
rna0277	V	401729	401820	92	+	1783	1.35	1252	1783	677	510	(+)USA300HOU_0371	(+)USA300HOU_0371
rna0278	V	406374	406483	110	+	747	-0.1	666	593	747	598	(+)USA300HOU_0375	(+)USA300HOU_0375
rna0279	V	406680	406935	256	+	1048	-1.75	313	295	993	1048	(+)USA300HOU_0375	(+)USA300HOU_0375
rna0280	I	414592	414718	127	-	1238	-1.77	346	309	995	1238	(-)USA300HOU_0380	(+)USA300HOU_0381
rna0281	V	415420	415482	63	+	516	0.3	513	516	500	337	(+)USA300HOU_0381	(+)USA300HOU_0381
rna0282	V	416637	416738	102	+	326	-1.34	129	107	326	271	(+)USA300HOU_0382	(+)USA300HOU_0382
rna0283	V	417326	417550	225	+	345	-1.05	210	116	330	345	(+)USA300HOU_0384	(+)USA300HOU_0384
rna0284	V	417690	418033	344	+	458	-0.59	310	254	458	390	(+)USA300HOU_0384	(+)USA300HOU_0384
rna0285	III	418048	418214	167	+	880	0.23	801	880	827	608	(+)USA300HOU_0384	(-)USA300HOU_0385
rna0286	III	418105	418165	61	-	421	-0.55	261	269	421	357	(+)USA300HOU_0384	(-)USA300HOU_0385
rna0287	V	418307	418437	131	-	855	-0.96	402	442	791	855	(-)USA300HOU_0385	(-)USA300HOU_0386
rna0288	III	419172	419230	59	-	247	0.74	247	198	144	122	(+)USA300HOU_0388(ssb1)	(+)USA300HOU_0388(ssb1)
rna0289	III	419688	419757	70	-	665	0.17	665	356	460	449	(+)USA300HOU_0389(rpsR)	(+)USA300HOU_0389(rpsR)
rna0290	I	419845	419895	51	+	487	0.18	487	429	444	365	(+)USA300HOU_0389(rpsR)	(-)USA300HOU_0390
rna0291	II3	419935	420040	106	-	20394	-1.61	6491	5290	20394	15628	(+)USA300HOU_0389(rpsR)	(-)USA300HOU_0390
rna0292	III	419937	420040	104	+	494	-0.11	494	364	493	433	(+)USA300HOU_0389(rpsR)	(-)USA300HOU_0390
rna0293	III	426316	426412	97	+	484	0.3	484	395	311	405	(-)USA300HOU_0400	(-)USA300HOU_0400
rna0294	III	427250	427305	56	+	489	0.42	488	489	317	412	(-)USA300HOU_0401	(-)USA300HOU_0401
rna0295	III	427931	428092	162	+	278	-0.42	198	191	243	278	(-)USA300HOU_0403(ahpF)	(-)USA300HOU_0403(ahpF)	JKD6008sRNA72(12/31)
rna0296	III	428253	428596	344	+	519	0.07	416	519	428	461	(-)USA300HOU_0403(ahpF)	(-)USA300HOU_0403(ahpF)
rna0297	III	428777	428934	158	+	808	0.12	808	680	753	619	(-)USA300HOU_0403(ahpF)	(-)USA300HOU_0403(ahpF)
rna0298	III	429130	429242	113	+	500	-0.02	426	500	449	490	(-)USA300HOU_0403(ahpF)	(-)USA300HOU_0403(ahpF)
rna0299	V	430323	430492	170	+	372	-1.53	135	118	372	360	(+)USA300HOU_0405	(+)USA300HOU_0405
rna0300	V	430512	430590	79	+	507	-1.69	152	141	507	436	(+)USA300HOU_0405	(+)USA300HOU_0405
rna0301	III	431043	431188	146	+	373	-0.48	210	242	373	256	(+)USA300HOU_0405	(-)USA300HOU_0406
rna0302	V	431447	431599	153	-	404	-1.84	85	138	397	404	(-)USA300HOU_0406	(-)USA300HOU_0406
rna0303	V	431764	431868	105	-	564	-1.33	213	230	551	564	(-)USA300HOU_0406	(-)USA300HOU_0406
rna0304	V	432203	432317	115	-	360	-0.19	266	354	360	346	(-)USA300HOU_0406	(-)USA300HOU_0406
rna0305	V	433779	433995	217	-	305	-1.27	120	126	305	289	(-)USA300HOU_0408	(-)USA300HOU_0408
rna0306	V	434649	434707	59	-	1212	1.26	1212	1128	424	553	(-)USA300HOU_0409	(-)USA300HOU_0409
rna0307	V	435122	435189	68	-	800	0.68	794	800	507	487	(-)USA300HOU_0409	(-)USA300HOU_0409
rna0308	V	436910	436960	51	+	473	-0.71	300	274	473	463	(+)USA300HOU_0411(xprT)	(+)USA300HOU_0412(pbuX)
rna0309	V	437007	437212	206	+	313	-1.25	119	124	313	263	(+)USA300HOU_0412(pbuX)	(+)USA300HOU_0412(pbuX)
rna0310	III	437540	437640	101	-	537	0.62	355	537	303	279	(+)USA300HOU_0412(pbuX)	(+)USA300HOU_0412(pbuX)
rna0311	V	437794	437964	171	+	500	0.87	500	446	233	284	(+)USA300HOU_0412(pbuX)	(+)USA300HOU_0412(pbuX)
rna0312	V	439291	439424	134	+	335	-0.77	163	202	335	287	(+)USA300HOU_0413(guaB)	(+)USA300HOU_0413(guaB)
rna0313	V	439464	439525	62	+	480	-0.77	288	249	434	480	(+)USA300HOU_0413(guaB)	(+)USA300HOU_0413(guaB)
rna0314	V	440580	441048	469	+	563	-2.27	109	107	563	476	(+)USA300HOU_0414(guaA)	(+)USA300HOU_0414(guaA)
rna0315	II3	442195	442297	103	-	1893	-1.39	739	610	1893	1632	(-)USA300HOU_0415	(-)USA300HOU_0416
rna0316	III	442197	442305	109	+	4082	0.7	3685	4082	2587	2198	(-)USA300HOU_0415	(-)USA300HOU_0416
rna0317	I	444328	444402	75	+	17327	-0.59	10586	11443	17327	15795	(-)USA300HOU_0419	(-)USA300HOU_0420	Teg147(56/56),JKD6008sRNA85(56/56)
rna0318	II3	451709	451779	71	+	908	0.72	800	908	523	516	(+)USA300HOU_0427(set20)	(+)USA300HOU_0428(set21)
rna0319	V	457535	457658	124	+	169	-0.26	131	147	169	164	(+)USA300HOU_0433(hsdM1)	(+)USA300HOU_0433(hsdM1)
rna0320	V	457792	457862	71	+	268	0.77	247	268	171	131	(+)USA300HOU_0433(hsdM1)	(+)USA300HOU_0433(hsdM1)
rna0321	V	460985	461143	159	+	403	-1.92	107	84	403	318	(+)USA300HOU_0435(set)	(+)USA300HOU_0435(set)
rna0322	V	461640	461763	124	+	1244	-2.13	285	181	1244	794	(+)USA300HOU_0436	(+)USA300HOU_0436
rna0323	V	462239	462497	259	+	335	-1.01	175	132	335	283	(+)USA300HOU_0436	(+)USA300HOU_0436
rna0324	III	462566	462816	251	+	2225	-2.78	300	260	2225	1628	(+)USA300HOU_0436	(-)USA300HOU_0437
rna0325	V	462966	463051	86	-	224	-0.76	157	93	224	200	(-)USA300HOU_0437	(-)USA300HOU_0437	JKD6008sRNA90(10/52)
rna0326	V	471295	471507	213	+	258	-0.45	145	225	248	258	(+)USA300HOU_0447	(+)USA300HOU_0447
rna0327	V	472276	472335	60	+	503	-0.16	488	401	503	493	(+)USA300HOU_0448	(+)USA300HOU_0448
rna0328	III	472562	472636	75	-	228	0.33	223	228	159	199	(+)USA300HOU_0448	(+)USA300HOU_0448
rna0329	V	473182	473301	120	+	496	0.46	496	493	378	339	(+)USA300HOU_0448	(+)USA300HOU_0448
rna0330	V	473387	473522	136	+	1524	-1.18	589	712	1524	1429	(+)USA300HOU_0449	(+)USA300HOU_0449
rna0331	III	474042	474092	51	-	352	0.44	333	352	265	239	(+)USA300HOU_0450	(-)USA300HOU_0451
rna0332	III	476014	476075	62	+	1616	-0.08	1538	1471	1616	1574	(-)USA300HOU_0453	(-)USA300HOU_0453	JKD6008sRNA94(32/32),Teg149(51/51)
rna0333	I	477192	477283	92	+	1936	-2.06	483	366	1936	1604	(+)USA300HOU_0454	(+)USA300HOU_0457	Teg41(92/205),JKD6008sRNA95(92/146)
rna0334	I	477293	477424	132	+	735	0.1	735	622	650	617	(+)USA300HOU_0454	(+)USA300HOU_0457	Teg41(99/205),JKD6008sRNA95(40/146)
rna0335	III	482437	482536	100	+	308	-0.55	233	142	308	241	(-)USA300HOU_0460	(-)USA300HOU_0460
rna0336	III	482580	482720	141	+	1168	-0.08	966	1121	1168	1031	(-)USA300HOU_0460	(-)USA300HOU_0460
rna0337	III	482772	482949	178	+	802	-1.73	231	183	802	574	(-)USA300HOU_0460	(+)USA300HOU_0461
rna0338	V	484184	484301	118	+	4128	0.08	4062	3351	4128	2902	(+)USA300HOU_0462	(+)USA300HOU_0462
rna0339	I	484745	484828	84	+	704	-2.64	89	135	688	704	(+)USA300HOU_0463	(+)USA300HOU_0464
rna0340	V	491779	491935	157	+	1237	1.17	913	1237	554	400	(+)USA300HOU_0465	(+)USA300HOU_0465
rna0341	III	491793	491856	64	-	206	0.48	202	206	140	153	(+)USA300HOU_0465	(+)USA300HOU_0465
rna0342	V	491953	492059	107	+	481	1.05	359	481	205	201	(+)USA300HOU_0465	(+)USA300HOU_0465
rna0343	V	492140	492278	139	+	1387	0.47	1210	1387	973	898	(+)USA300HOU_0465	(+)USA300HOU_0465
rna0344	III	492567	492748	182	+	489	0.14	475	440	489	339	(+)USA300HOU_0465	(-)USA300HOU_0466
rna0345	V	493283	493434	152	+	312	-1.04	164	128	312	289	(+)USA300HOU_0467	(+)USA300HOU_0467
rna0346	V	493993	494042	50	+	597	-1.38	236	146	597	394	(+)USA300HOU_0468	(+)USA300HOU_0468
rna0347	II3	494149	494207	59	-	244	0.25	244	189	184	180	(+)USA300HOU_0468	(-)USA300HOU_0469
rna0348	III	494284	494351	68	+	769	0.22	769	690	579	670	(-)USA300HOU_0469	(-)USA300HOU_0469
rna0349	III	494516	494761	246	+	415	0.31	415	409	320	345	(-)USA300HOU_0469	(-)USA300HOU_0469
rna0350	V	494979	495071	93	-	687	-0.1	617	546	687	562	(-)USA300HOU_0469	(-)USA300HOU_0470
rna0351	V	495201	495266	66	-	325	0.09	325	260	300	248	(-)USA300HOU_0470	(-)USA300HOU_0470
rna0352	V	495792	495914	123	-	5652	1.74	4995	5652	1490	1708	(-)USA300HOU_0470	(-)USA300HOU_0470
rna0353	III	499070	499130	61	-	906	0.44	906	774	542	697	(+)USA300HOU_0472(gltB1)	(+)USA300HOU_0472(gltB1)
rna0354	V	500523	500598	76	+	752	0.26	689	752	635	567	(+)USA300HOU_0472(gltB1)	(+)USA300HOU_0472(gltB1)
rna0355	II3	503285	503373	89	+	1252	-0.08	1117	1041	1252	1031	(+)USA300HOU_0473(gltD)	(+)USA300HOU_t0003
rna0356	III	503548	503644	97	-	717	0.12	646	717	650	604	(+)USA300HOU_t0003	(+)USA300HOU_0474(treP)
rna0357	I	503717	503810	94	+	3365	0.22	3365	3151	3105	2492	(+)USA300HOU_t0003	(+)USA300HOU_0474(treP)
rna0358	II5	504086	504138	53	+	406	-1.18	126	135	406	184	(+)USA300HOU_t0003	(+)USA300HOU_0474(treP)
rna0359	V	504699	504810	112	+	522	-1.6	183	137	522	445	(+)USA300HOU_0474(treP)	(+)USA300HOU_0474(treP)
rna0360	V	504841	504926	86	+	262	-0.31	200	190	262	222	(+)USA300HOU_0474(treP)	(+)USA300HOU_0474(treP)
rna0361	V	504998	505133	136	+	312	0.52	312	209	186	178	(+)USA300HOU_0474(treP)	(+)USA300HOU_0474(treP)
rna0362	V	505144	505321	178	+	227	-0.48	158	144	227	193	(+)USA300HOU_0474(treP)	(+)USA300HOU_0474(treP)
rna0363	V	505896	505953	58	+	252	0.37	252	171	169	159	(+)USA300HOU_0475(amyA)	(+)USA300HOU_0475(amyA)
rna0364	V	506812	506874	63	+	326	0.17	326	228	247	247	(+)USA300HOU_0475(amyA)	(+)USA300HOU_0475(amyA)
rna0365	I	508045	508330	286	+	20406	-1.73	6230	5338	17963	20406	(+)USA300HOU_0475(amyA)	(+)USA300HOU_0476	Teg42(253/253),JKD6008sRNA98(253/253)
rna0366	I	508061	508324	264	-	3535	1.07	3318	3535	1995	1269	(+)USA300HOU_0475(amyA)	(+)USA300HOU_0476	Teg42(253/253),JKD6008sRNA98(253/253)
rna0367	V	510085	510197	113	+	666	-1.8	192	176	666	613	(+)USA300HOU_0477(dnaZX)	(+)USA300HOU_0477(dnaZX)
rna0368	V	510727	510826	100	+	512	-0.53	309	321	512	397	(+)USA300HOU_0477(dnaZX)	(+)USA300HOU_0477(dnaZX)
rna0369	III	513842	513924	83	-	475	0.68	475	407	348	203	(+)USA300HOU_r0001(rrs1)	(+)USA300HOU_r0001(rrs1)
rna0370	III	514285	514343	59	-	8050	0.82	5973	8050	3777	4167	(+)USA300HOU_r0001(rrs1)	(+)USA300HOU_r0002(rrl1)
rna0371	III	515262	515317	56	-	233	0.51	204	233	159	148	(+)USA300HOU_r0002(rrl1)	(+)USA300HOU_r0002(rrl1)
rna0372	III	516635	516738	104	-	475	1.04	451	475	235	214	(+)USA300HOU_r0002(rrl1)	(+)USA300HOU_r0002(rrl1)
rna0373	III	517182	517359	178	-	1685	0.39	1685	1294	1351	927	(+)USA300HOU_r0002(rrl1)	(+)USA300HOU_r0002(rrl1)
rna0374	I	518041	518114	74	+	22083	-0.77	8476	15455	22083	18754	(+)USA300HOU_r0003(rrf1)	(+)USA300HOU_0480	JKD6008sRNA102(39/37)
rna0375	V	519958	520077	120	+	318	-0.1	271	264	318	256	(+)USA300HOU_0480	(+)USA300HOU_0481(tmk)
rna0376	V	521558	521749	192	+	492	-1.75	124	142	492	402	(+)USA300HOU_0483(holB)	(+)USA300HOU_0483(holB)
rna0377	V	521957	522154	198	+	362	-0.96	122	188	362	239	(+)USA300HOU_0483(holB)	(+)USA300HOU_0484
rna0378	V	522178	522333	156	+	447	-1.38	145	162	447	354	(+)USA300HOU_0484	(+)USA300HOU_0484
rna0379	V	522547	522695	149	+	252	-0.84	133	121	252	202	(+)USA300HOU_0484	(+)USA300HOU_0484
rna0380	V	523026	523168	143	+	470	-2.61	80	54	470	348	(+)USA300HOU_0485	(+)USA300HOU_0485
rna0381	V	523223	523405	183	+	23744	-0.7	14498	11615	23744	18533	(+)USA300HOU_0485	(+)USA300HOU_0486
[truncated: 1,972 more rows]
